# Supplementary material for: Ripply suppresses Tbx6 to induce dynamic-to-static conversion in somite segmentation
Source: Nat Commun. 2023 Apr 13;14:2115. doi: 10.1038/s41467-023-37745-w (PMC10102234; doi:10.1038/s41467-023-37745-w)
Supplement: Supplementary file 11 — Supplementary Software 1 [file 41467_2023_37745_MOESM11_ESM.zip]

Archive with 57 entries (51 files):
- Supplementary_Software/
- __MACOSX/._Supplementary_Software
- Supplementary_Software/herKO/
- Supplementary_Software/.DS_Store
- __MACOSX/Supplementary_Software/._.DS_Store
- Supplementary_Software/Erk_stepwise_shift/
- Supplementary_Software/ripplyKO/
- Supplementary_Software/no_PFL/
- Supplementary_Software/WT_simulations/
- Supplementary_Software/herKO/dde_her_tbx6_erk_ripply_herKO.c
- __MACOSX/Supplementary_Software/herKO/._dde_her_tbx6_erk_ripply_herKO.c
- Supplementary_Software/herKO/herKO_simulation.nb
- __MACOSX/Supplementary_Software/herKO/._herKO_simulation.nb
- Supplementary_Software/herKO/.DS_Store
- __MACOSX/Supplementary_Software/herKO/._.DS_Store
- Supplementary_Software/Erk_stepwise_shift/.DS_Store
- __MACOSX/Supplementary_Software/Erk_stepwise_shift/._.DS_Store
- Supplementary_Software/Erk_stepwise_shift/dde_her_tbx6_erk_ripply_stepwise_erk.c
- __MACOSX/Supplementary_Software/Erk_stepwise_shift/._dde_her_tbx6_erk_ripply_stepwise_erk.c
- Supplementary_Software/ripplyKO/x_vs_Fx.dat
- Supplementary_Software/ripplyKO/.DS_Store
- __MACOSX/Supplementary_Software/ripplyKO/._.DS_Store
- Supplementary_Software/ripplyKO/dde_her_tbx6_erk_ripply_ripplyKO.c
- __MACOSX/Supplementary_Software/ripplyKO/._dde_her_tbx6_erk_ripply_ripplyKO.c
- Supplementary_Software/ripplyKO/ripplyKO_simulation.nb
- __MACOSX/Supplementary_Software/ripplyKO/._ripplyKO_simulation.nb
- Supplementary_Software/ripplyKO/x_vs_her_tbx_erk_ripply_v1_0.0.dat
- Supplementary_Software/ripplyKO/x_vs_her_tbx_erk_ripply_v1_1.0.dat
- Supplementary_Software/no_PFL/.DS_Store
- __MACOSX/Supplementary_Software/no_PFL/._.DS_Store
- Supplementary_Software/no_PFL/dde_her_tbx6_erk_ripply_noPFL.c
- __MACOSX/Supplementary_Software/no_PFL/._dde_her_tbx6_erk_ripply_noPFL.c
- Supplementary_Software/no_PFL/no_PFL_simulation.nb
- __MACOSX/Supplementary_Software/no_PFL/._no_PFL_simulation.nb
- Supplementary_Software/WT_simulations/x_vs_Fx.dat
- Supplementary_Software/WT_simulations/dde_her_tbx6_erk_ripply.c
- __MACOSX/Supplementary_Software/WT_simulations/._dde_her_tbx6_erk_ripply.c
- Supplementary_Software/WT_simulations/x_vs_her_tbx_erk_ripply.dat
- Supplementary_Software/WT_simulations/t_vs_Her_Rip_Tbx_Erk_tracked_cell_3.dat
- Supplementary_Software/WT_simulations/Fgf_lab_ref.nb
- __MACOSX/Supplementary_Software/WT_simulations/._Fgf_lab_ref.nb
- Supplementary_Software/WT_simulations/t_vs_Her_Rip_Tbx_Erk_tracked_cell_2.dat
- Supplementary_Software/WT_simulations/WT_simulation.nb
- __MACOSX/Supplementary_Software/WT_simulations/._WT_simulation.nb
- Supplementary_Software/WT_simulations/t_vs_Her_Rip_Tbx_Erk_tracked_cell_0.dat
- __MACOSX/Supplementary_Software/WT_simulations/._t_vs_Her_Rip_Tbx_Erk_tracked_cell_0.dat
- Supplementary_Software/WT_simulations/x_vs_peak-int_tracked-cells.dat
- Supplementary_Software/WT_simulations/t_vs_Her_Rip_Tbx_Erk_tracked_cell_1.dat
- Supplementary_Software/WT_simulations/x_vs_ripi_Rip_Her_Tbx_Erk_lab_ref.gif
- Supplementary_Software/WT_simulations/Tbx_steady_states.nb
- __MACOSX/Supplementary_Software/WT_simulations/._Tbx_steady_states.nb
- Supplementary_Software/WT_simulations/t_vs_Her_Rip_Tbx_Erk_tracked_cell_5.dat
- Supplementary_Software/WT_simulations/t_vs_Her_Rip_Tbx_Erk_tracked_cell_4.dat
- Supplementary_Software/WT_simulations/x_vs_Fgf_TbxAct_lab_ref.dat
- Supplementary_Software/WT_simulations/x_vs_her_tbx_erk_ripply_lab_ref.dat
- Supplementary_Software/WT_simulations/a.out
- Supplementary_Software/WT_simulations/x_vs_Fgf_Tbxact_lab_ref.gif
