# Supplementary material for: Ripply suppresses Tbx6 to induce dynamic-to-static conversion in somite segmentation
Source: Nat Commun. 2023 Apr 13;14:2115. doi: 10.1038/s41467-023-37745-w (PMC10102234; doi:10.1038/s41467-023-37745-w)
Supplement: Supplementary file 11 — Supplementary Software 1 [file 41467_2023_37745_MOESM11_ESM.zip › Supplementary_Software/ripplyKO/x_vs_Fx.dat]

-230.000000 0.000000 0.000000
-220.000000 0.000000 0.000000
-210.000000 0.000000 0.000000
-200.000000 0.000000 0.000000
-190.000000 0.000000 0.000000
-180.000000 0.000000 0.000000
-170.000000 0.000000 0.000000
-160.000000 0.000000 0.000000
-150.000000 0.000000 0.000000
-140.000000 0.000000 0.000000
-130.000000 0.000000 0.000000
-120.000000 0.000000 0.000000
-110.000000 0.000000 0.000000
-100.000000 0.000000 0.000000
-90.000000 0.000000 0.000000
-80.000000 0.000000 0.000000
-70.000000 0.000000 0.000000
-60.000000 0.000000 0.000000
-50.000000 0.000000 0.000000
-40.000000 0.000000 0.000000
-30.000000 0.000000 0.000000
-20.000000 0.000000 0.000000
-10.000000 0.000000 0.000000
0.000000 0.000000 0.000000
10.000000 0.000000 0.000000
20.000000 0.000000 0.000000
30.000000 0.000000 0.000000
40.000000 0.000000 0.000000
50.000000 0.000000 0.000000
60.000000 0.000000 0.000000
70.000000 0.000000 0.000000
80.000000 0.000000 0.000000
90.000000 0.000000 0.000000
100.000000 0.000000 0.000000
110.000000 0.000000 0.000000
120.000000 0.000000 0.000000
130.000000 0.000000 0.000000
140.000000 0.000000 0.000000
150.000000 0.000000 0.000000
160.000000 0.000000 0.000000
170.000000 0.000000 0.000000
180.000000 0.000000 0.000000
190.000000 0.000000 0.000000
200.000000 0.000000 0.000000
210.000000 0.000000 0.000000
220.000000 0.000000 0.000000
230.000000 0.000000 0.000000
240.000000 0.000000 0.000000
250.000000 0.000000 0.000000
260.000000 0.000000 0.000000
270.000000 0.000000 0.000000
280.000000 0.000000 0.000000
290.000000 0.000000 0.000000
300.000000 0.000000 0.000000
310.000000 0.000000 0.000000
320.000000 0.000000 0.000000
330.000000 0.000000 0.000000
340.000000 0.000000 0.000000
350.000000 0.000000 0.000000
360.000000 0.000000 0.000000
370.000000 0.000000 0.000000
380.000000 0.000000 0.000000
390.000000 0.000000 0.000000
400.000000 0.000000 0.000000


-221.990710 0.001492 0.000000
-211.990710 0.001649 0.000000
-201.990710 0.001823 0.000000
-191.990710 0.002014 0.000000
-181.990710 0.002226 0.000000
-171.990710 0.002461 0.000000
-161.990710 0.002719 0.000000
-151.990710 0.003005 0.000000
-141.990710 0.003321 0.000000
-131.990710 0.003671 0.000000
-121.990710 0.004057 0.000000
-111.990710 0.004483 0.000000
-101.990710 0.004955 0.000000
-91.990710 0.005476 0.000001
-81.990710 0.006052 0.000001
-71.990710 0.006688 0.000001
-61.990710 0.007392 0.000002
-51.990710 0.008169 0.000003
-41.990710 0.009028 0.000004
-31.990710 0.009978 0.000006
-21.990710 0.011027 0.000008
-11.990710 0.012187 0.000012
-1.990710 0.013469 0.000019
8.009290 0.014885 0.000028
18.009290 0.016451 0.000041
28.009290 0.018181 0.000062
38.009290 0.020093 0.000092
48.009290 0.022206 0.000138
58.009290 0.024541 0.000205
68.009290 0.027123 0.000306
78.009290 0.029975 0.000457
88.009290 0.033128 0.000681
98.009290 0.036612 0.001015
108.009290 0.040462 0.001513
118.009290 0.044718 0.002253
128.009290 0.049420 0.003351
138.009290 0.054618 0.004977
148.009290 0.060362 0.007378
158.009290 0.066711 0.010904
168.009290 0.073727 0.016042
178.009290 0.081481 0.023447
188.009290 0.090050 0.033949
198.009290 0.099521 0.048502
208.009290 0.109987 0.068023
218.009290 0.121555 0.093054
228.009290 0.134339 0.123258
238.009290 0.148467 0.156893
248.009290 0.164082 0.190600
258.009290 0.181338 0.219843
268.009290 0.200410 0.239982
278.009290 0.221487 0.247553
288.009290 0.244781 0.241215
298.009290 0.270525 0.222091
308.009290 0.298977 0.193486
318.009290 0.330420 0.159984
328.009290 0.365171 0.126182
338.009290 0.403576 0.095574
348.009290 0.446021 0.070046
358.009290 0.492929 0.050043
368.009290 0.544771 0.035078
378.009290 0.602065 0.024251
388.009290 0.665385 0.016604
398.009290 0.735364 0.011292
398.029197 0.735510 0.011283


-223.981420 0.001463 0.000000
-213.981420 0.001617 0.000000
-203.981420 0.001787 0.000000
-193.981420 0.001975 0.000000
-183.981420 0.002182 0.000000
-173.981420 0.002412 0.000000
-163.981420 0.002666 0.000000
-153.981420 0.002946 0.000000
-143.981420 0.003256 0.000000
-133.981420 0.003598 0.000000
-123.981420 0.003977 0.000000
-113.981420 0.004395 0.000000
-103.981420 0.004857 0.000000
-93.981420 0.005368 0.000000
-83.981420 0.005933 0.000001
-73.981420 0.006557 0.000001
-63.981420 0.007246 0.000002
-53.981420 0.008008 0.000002
-43.981420 0.008850 0.000003
-33.981420 0.009781 0.000005
-23.981420 0.010810 0.000008
-13.981420 0.011947 0.000012
-3.981420 0.013203 0.000017
6.018580 0.014592 0.000026
16.018580 0.016126 0.000038
26.018580 0.017822 0.000057
36.018580 0.019697 0.000085
46.018580 0.021768 0.000127
56.018580 0.024058 0.000190
66.018580 0.026588 0.000283
76.018580 0.029384 0.000422
86.018580 0.032475 0.000629
96.018580 0.035890 0.000938
106.018580 0.039665 0.001397
116.018580 0.043836 0.002081
126.018580 0.048446 0.003096
136.018580 0.053542 0.004601
146.018580 0.059173 0.006824
156.018580 0.065396 0.010091
166.018580 0.072274 0.014862
176.018580 0.079875 0.021755
186.018580 0.088275 0.031566
196.018580 0.097559 0.045235
206.018580 0.107819 0.063706
216.018580 0.119159 0.087630
226.018580 0.131691 0.116893
236.018580 0.145541 0.150062
246.018580 0.160848 0.184092
256.018580 0.177764 0.214609
266.018580 0.196460 0.236890
276.018580 0.217122 0.247147
286.018580 0.239957 0.243566
296.018580 0.265193 0.226785
306.018580 0.293084 0.199726
316.018580 0.323908 0.166814
326.018580 0.357973 0.132746
336.018580 0.395622 0.101299
346.018580 0.437229 0.074685
356.018580 0.483213 0.053599
366.018580 0.534033 0.037696
376.018580 0.590198 0.026124
386.018580 0.652270 0.017916
396.018580 0.720869 0.012198
396.038487 0.721013 0.012188


-225.972130 0.001434 0.000000
-215.972130 0.001585 0.000000
-205.972130 0.001752 0.000000
-195.972130 0.001936 0.000000
-185.972130 0.002139 0.000000
-175.972130 0.002364 0.000000
-165.972130 0.002613 0.000000
-155.972130 0.002888 0.000000
-145.972130 0.003192 0.000000
-135.972130 0.003527 0.000000
-125.972130 0.003898 0.000000
-115.972130 0.004308 0.000000
-105.972130 0.004761 0.000000
-95.972130 0.005262 0.000000
-85.972130 0.005816 0.000001
-75.972130 0.006427 0.000001
-65.972130 0.007103 0.000001
-55.972130 0.007850 0.000002
-45.972130 0.008676 0.000003
-35.972130 0.009588 0.000005
-25.972130 0.010597 0.000007
-15.972130 0.011711 0.000011
-5.972130 0.012943 0.000016
4.027870 0.014304 0.000024
14.027870 0.015809 0.000035
24.027870 0.017471 0.000053
34.027870 0.019309 0.000079
44.027870 0.021339 0.000117
54.027870 0.023584 0.000175
64.027870 0.026064 0.000261
74.027870 0.028805 0.000390
84.027870 0.031835 0.000581
94.027870 0.035183 0.000866
104.027870 0.038883 0.001291
114.027870 0.042972 0.001923
124.027870 0.047492 0.002861
134.027870 0.052486 0.004253
144.027870 0.058006 0.006310
154.027870 0.064107 0.009338
164.027870 0.070849 0.013765
174.027870 0.078300 0.020178
184.027870 0.086535 0.029337
194.027870 0.095636 0.042160
204.027870 0.105694 0.059607
214.027870 0.116810 0.082423
224.027870 0.129095 0.110688
234.027870 0.142672 0.143270
244.027870 0.157677 0.177445
254.027870 0.174260 0.209045
264.027870 0.192588 0.233316
274.027870 0.212842 0.246185
284.027870 0.235227 0.245388
294.027870 0.259966 0.231066
304.027870 0.287307 0.205732
314.027870 0.317523 0.173601
324.027870 0.350917 0.139419
334.027870 0.387824 0.107221
344.027870 0.428612 0.079546
354.027870 0.473689 0.057362
364.027870 0.523507 0.040486
374.027870 0.578565 0.028129
384.027870 0.639413 0.019326
394.027870 0.706661 0.013174
394.047777 0.706802 0.013164


-227.962840 0.001406 0.000000
-217.962840 0.001554 0.000000
-207.962840 0.001717 0.000000
-197.962840 0.001898 0.000000
-187.962840 0.002097 0.000000
-177.962840 0.002318 0.000000
-167.962840 0.002562 0.000000
-157.962840 0.002831 0.000000
-147.962840 0.003129 0.000000
-137.962840 0.003458 0.000000
-127.962840 0.003822 0.000000
-117.962840 0.004223 0.000000
-107.962840 0.004668 0.000000
-97.962840 0.005158 0.000000
-87.962840 0.005701 0.000001
-77.962840 0.006301 0.000001
-67.962840 0.006963 0.000001
-57.962840 0.007696 0.000002
-47.962840 0.008505 0.000003
-37.962840 0.009399 0.000004
-27.962840 0.010388 0.000007
-17.962840 0.011480 0.000010
-7.962840 0.012688 0.000015
2.037160 0.014022 0.000022
12.037160 0.015497 0.000033
22.037160 0.017127 0.000049
32.037160 0.018928 0.000073
42.037160 0.020919 0.000108
52.037160 0.023119 0.000162
62.037160 0.025550 0.000241
72.037160 0.028237 0.000360
82.037160 0.031207 0.000537
92.037160 0.034489 0.000800
102.037160 0.038116 0.001192
112.037160 0.042125 0.001776
122.037160 0.046555 0.002644
132.037160 0.051452 0.003931
142.037160 0.056863 0.005834
152.037160 0.062843 0.008639
162.037160 0.069453 0.012747
172.037160 0.076757 0.018709
182.037160 0.084830 0.027252
192.037160 0.093751 0.039268
202.037160 0.103611 0.055723
212.037160 0.114508 0.077435
222.037160 0.126551 0.104659
232.037160 0.139860 0.136547
242.037160 0.154570 0.170699
252.037160 0.170826 0.203189
262.037160 0.188792 0.229283
272.037160 0.208647 0.244673
282.037160 0.230591 0.246665
292.037160 0.254842 0.234906
302.037160 0.281644 0.211468
312.037160 0.311265 0.180309
322.037160 0.344001 0.146175
332.037160 0.380180 0.113327
342.037160 0.420163 0.084628
352.037160 0.464352 0.061337
362.037160 0.513189 0.043455
372.037160 0.567161 0.030274
382.037160 0.626810 0.020840
392.037160 0.692732 0.014225
392.057067 0.692870 0.014214


-229.953550 0.001378 0.000000
-219.953550 0.001523 0.000000
-209.953550 0.001683 0.000000
-199.953550 0.001860 0.000000
-189.953550 0.002056 0.000000
-179.953550 0.002272 0.000000
-169.953550 0.002511 0.000000
-159.953550 0.002775 0.000000
-149.953550 0.003067 0.000000
-139.953550 0.003390 0.000000
-129.953550 0.003746 0.000000
-119.953550 0.004140 0.000000
-109.953550 0.004576 0.000000
-99.953550 0.005057 0.000000
-89.953550 0.005589 0.000001
-79.953550 0.006176 0.000001
-69.953550 0.006826 0.000001
-59.953550 0.007544 0.000002
-49.953550 0.008337 0.000003
-39.953550 0.009214 0.000004
-29.953550 0.010183 0.000006
-19.953550 0.011254 0.000009
-9.953550 0.012438 0.000014
0.046450 0.013746 0.000020
10.046450 0.015192 0.000030
20.046450 0.016789 0.000045
30.046450 0.018555 0.000067
40.046450 0.020506 0.000100
50.046450 0.022663 0.000149
60.046450 0.025047 0.000223
70.046450 0.027681 0.000332
80.046450 0.030592 0.000496
90.046450 0.033809 0.000739
100.046450 0.037365 0.001101
110.046450 0.041295 0.001641
120.046450 0.045638 0.002443
130.046450 0.050438 0.003633
140.046450 0.055742 0.005394
150.046450 0.061605 0.007992
160.046450 0.068084 0.011801
170.046450 0.075244 0.017342
180.046450 0.083158 0.025305
190.046450 0.091903 0.036553
200.046450 0.101569 0.052050
210.046450 0.112251 0.072669
220.046450 0.124056 0.098821
230.046450 0.137104 0.129918
240.046450 0.151523 0.163889
250.046450 0.167459 0.197078
260.046450 0.185070 0.224821
270.046450 0.204535 0.242622
280.046450 0.226046 0.247390
290.046450 0.249819 0.238276
300.046450 0.276093 0.216895
310.046450 0.305130 0.186901
320.046450 0.337220 0.152987
330.046450 0.372686 0.119602
340.046450 0.411882 0.089929
350.046450 0.455200 0.065529
360.046450 0.503074 0.046612
370.046450 0.555982 0.032568
380.046450 0.614456 0.022466
390.046450 0.679079 0.015357
390.066357 0.679214 0.015345


-221.944260 0.001493 0.000000
-211.944260 0.001650 0.000000
-201.944260 0.001824 0.000000
-191.944260 0.002015 0.000000
-181.944260 0.002227 0.000000
-171.944260 0.002462 0.000000
-161.944260 0.002721 0.000000
-151.944260 0.003007 0.000000
-141.944260 0.003323 0.000000
-131.944260 0.003672 0.000000
-121.944260 0.004059 0.000000
-111.944260 0.004485 0.000000
-101.944260 0.004957 0.000000
-91.944260 0.005478 0.000001
-81.944260 0.006055 0.000001
-71.944260 0.006691 0.000001
-61.944260 0.007395 0.000002
-51.944260 0.008173 0.000003
-41.944260 0.009033 0.000004
-31.944260 0.009982 0.000006
-21.944260 0.011032 0.000008
-11.944260 0.012193 0.000013
-1.944260 0.013475 0.000019
8.055740 0.014892 0.000028
18.055740 0.016458 0.000042
28.055740 0.018189 0.000062
38.055740 0.020102 0.000093
48.055740 0.022216 0.000138
58.055740 0.024553 0.000206
68.055740 0.027135 0.000307
78.055740 0.029989 0.000458
88.055740 0.033143 0.000683
98.055740 0.036629 0.001017
108.055740 0.040481 0.001516
118.055740 0.044738 0.002257
128.055740 0.049443 0.003357
138.055740 0.054643 0.004987
148.055740 0.060390 0.007392
158.055740 0.066742 0.010924
168.055740 0.073761 0.016070
178.055740 0.081518 0.023488
188.055740 0.090092 0.034006
198.055740 0.099567 0.048580
208.055740 0.110038 0.068126
218.055740 0.121611 0.093183
228.055740 0.134401 0.123408
238.055740 0.148536 0.157052
248.055740 0.164158 0.190750
258.055740 0.181423 0.219961
268.055740 0.200503 0.240048
278.055740 0.221590 0.247556
288.055740 0.244895 0.241153
298.055740 0.270651 0.221977
308.055740 0.299115 0.193338
318.055740 0.330574 0.159825
328.055740 0.365340 0.126031
338.055740 0.403764 0.095443
348.055740 0.446228 0.069941
358.055740 0.493158 0.049962
368.055740 0.545024 0.035019
378.055740 0.602345 0.024209
388.055740 0.665694 0.016575
388.075647 0.665826 0.016562
398.069011 0.735803 0.011266


-223.934970 0.001464 0.000000
-213.934970 0.001618 0.000000
-203.934970 0.001788 0.000000
-193.934970 0.001976 0.000000
-183.934970 0.002183 0.000000
-173.934970 0.002413 0.000000
-163.934970 0.002667 0.000000
-153.934970 0.002947 0.000000
-143.934970 0.003257 0.000000
-133.934970 0.003600 0.000000
-123.934970 0.003979 0.000000
-113.934970 0.004397 0.000000
-103.934970 0.004859 0.000000
-93.934970 0.005371 0.000000
-83.934970 0.005935 0.000001
-73.934970 0.006560 0.000001
-63.934970 0.007249 0.000002
-53.934970 0.008012 0.000002
-43.934970 0.008854 0.000003
-33.934970 0.009786 0.000005
-23.934970 0.010815 0.000008
-13.934970 0.011952 0.000012
-3.934970 0.013209 0.000017
6.065030 0.014599 0.000026
16.065030 0.016134 0.000038
26.065030 0.017831 0.000057
36.065030 0.019706 0.000085
46.065030 0.021778 0.000127
56.065030 0.024069 0.000190
66.065030 0.026600 0.000283
76.065030 0.029398 0.000423
86.065030 0.032490 0.000630
96.065030 0.035907 0.000940
106.065030 0.039683 0.001400
116.065030 0.043856 0.002085
126.065030 0.048469 0.003102
136.065030 0.053566 0.004609
146.065030 0.059200 0.006836
156.065030 0.065426 0.010110
166.065030 0.072307 0.014888
176.065030 0.079912 0.021793
186.065030 0.088316 0.031620
196.065030 0.097604 0.045309
206.065030 0.107870 0.063804
216.065030 0.119214 0.087755
226.065030 0.131752 0.117039
236.065030 0.145609 0.150221
246.065030 0.160922 0.184245
256.065030 0.177847 0.214735
266.065030 0.196551 0.236968
276.065030 0.217223 0.247163
286.065030 0.240068 0.243518
296.065030 0.265316 0.226680
306.065030 0.293220 0.199583
316.065030 0.324058 0.166655
326.065030 0.358140 0.132591
336.065030 0.395805 0.101163
346.065030 0.437433 0.074574
356.065030 0.483438 0.053514
366.065030 0.534281 0.037633
376.065030 0.590472 0.026078
386.065030 0.652573 0.017884
386.084937 0.652703 0.017871
396.078301 0.721300 0.012170


-225.925680 0.001435 0.000000
-215.925680 0.001586 0.000000
-205.925680 0.001752 0.000000
-195.925680 0.001937 0.000000
-185.925680 0.002140 0.000000
-175.925680 0.002366 0.000000
-165.925680 0.002614 0.000000
-155.925680 0.002889 0.000000
-145.925680 0.003193 0.000000
-135.925680 0.003529 0.000000
-125.925680 0.003900 0.000000
-115.925680 0.004310 0.000000
-105.925680 0.004764 0.000000
-95.925680 0.005265 0.000000
-85.925680 0.005818 0.000001
-75.925680 0.006430 0.000001
-65.925680 0.007107 0.000001
-55.925680 0.007854 0.000002
-45.925680 0.008680 0.000003
-35.925680 0.009593 0.000005
-25.925680 0.010602 0.000007
-15.925680 0.011717 0.000011
-5.925680 0.012949 0.000016
4.074320 0.014311 0.000024
14.074320 0.015816 0.000035
24.074320 0.017479 0.000053
34.074320 0.019318 0.000079
44.074320 0.021349 0.000118
54.074320 0.023595 0.000176
64.074320 0.026076 0.000262
74.074320 0.028818 0.000390
84.074320 0.031849 0.000582
94.074320 0.035199 0.000868
104.074320 0.038901 0.001293
114.074320 0.042992 0.001926
124.074320 0.047514 0.002866
134.074320 0.052511 0.004261
144.074320 0.058033 0.006321
154.074320 0.064137 0.009355
164.074320 0.070882 0.013790
174.074320 0.078337 0.020213
184.074320 0.086575 0.029387
194.074320 0.095681 0.042229
204.074320 0.105743 0.059700
214.074320 0.116865 0.082542
224.074320 0.129155 0.110831
234.074320 0.142739 0.143428
244.074320 0.157751 0.177602
254.074320 0.174341 0.209178
264.074320 0.192677 0.233404
274.074320 0.212941 0.246214
284.074320 0.235336 0.245351
294.074320 0.260087 0.230971
304.074320 0.287440 0.205595
314.074320 0.317671 0.173443
324.074320 0.351080 0.139262
334.074320 0.388004 0.107080
344.074320 0.428811 0.079430
354.074320 0.473909 0.057272
364.074320 0.523751 0.040418
374.074320 0.578834 0.028080
384.074320 0.639710 0.019292
384.094227 0.639838 0.019277
394.087591 0.707083 0.013144


-227.916390 0.001407 0.000000
-217.916390 0.001554 0.000000
-207.916390 0.001718 0.000000
-197.916390 0.001899 0.000000
-187.916390 0.002098 0.000000
-177.916390 0.002319 0.000000
-167.916390 0.002563 0.000000
-157.916390 0.002832 0.000000
-147.916390 0.003130 0.000000
-137.916390 0.003459 0.000000
-127.916390 0.003823 0.000000
-117.916390 0.004225 0.000000
-107.916390 0.004670 0.000000
-97.916390 0.005161 0.000000
-87.916390 0.005704 0.000001
-77.916390 0.006304 0.000001
-67.916390 0.006966 0.000001
-57.916390 0.007699 0.000002
-47.916390 0.008509 0.000003
-37.916390 0.009404 0.000004
-27.916390 0.010393 0.000007
-17.916390 0.011486 0.000010
-7.916390 0.012694 0.000015
2.083610 0.014029 0.000022
12.083610 0.015504 0.000033
22.083610 0.017135 0.000049
32.083610 0.018937 0.000073
42.083610 0.020928 0.000109
52.083610 0.023129 0.000162
62.083610 0.025562 0.000242
72.083610 0.028250 0.000361
82.083610 0.031222 0.000538
92.083610 0.034505 0.000802
102.083610 0.038134 0.001195
112.083610 0.042145 0.001779
122.083610 0.046577 0.002649
132.083610 0.051476 0.003938
142.083610 0.056889 0.005845
152.083610 0.062872 0.008655
162.083610 0.069485 0.012770
172.083610 0.076793 0.018742
182.083610 0.084869 0.027300
192.083610 0.093795 0.039334
202.083610 0.103659 0.055812
212.083610 0.114561 0.077549
222.083610 0.126610 0.104798
232.083610 0.139925 0.136703
242.083610 0.154641 0.170857
252.083610 0.170905 0.203328
262.083610 0.188879 0.229383
272.083610 0.208744 0.244714
282.083610 0.230698 0.246642
292.083610 0.254960 0.234821
302.083610 0.281775 0.211337
312.083610 0.311409 0.180153
322.083610 0.344161 0.146017
332.083610 0.380356 0.113182
342.083610 0.420359 0.084507
352.083610 0.464568 0.061242
362.083610 0.513427 0.043384
372.083610 0.567425 0.030223
382.083610 0.627101 0.020803
382.103517 0.627226 0.020788
392.096881 0.693146 0.014193


-229.907100 0.001379 0.000000
-219.907100 0.001524 0.000000
-209.907100 0.001684 0.000000
-199.907100 0.001861 0.000000
-189.907100 0.002057 0.000000
-179.907100 0.002273 0.000000
-169.907100 0.002512 0.000000
-159.907100 0.002777 0.000000
-149.907100 0.003069 0.000000
-139.907100 0.003391 0.000000
-129.907100 0.003748 0.000000
-119.907100 0.004142 0.000000
-109.907100 0.004578 0.000000
-99.907100 0.005059 0.000000
-89.907100 0.005591 0.000001
-79.907100 0.006179 0.000001
-69.907100 0.006829 0.000001
-59.907100 0.007547 0.000002
-49.907100 0.008341 0.000003
-39.907100 0.009218 0.000004
-29.907100 0.010188 0.000006
-19.907100 0.011259 0.000009
-9.907100 0.012444 0.000014
0.092900 0.013752 0.000020
10.092900 0.015199 0.000030
20.092900 0.016797 0.000045
30.092900 0.018564 0.000067
40.092900 0.020516 0.000100
50.092900 0.022674 0.000150
60.092900 0.025058 0.000223
70.092900 0.027694 0.000333
80.092900 0.030606 0.000497
90.092900 0.033825 0.000740
100.092900 0.037382 0.001103
110.092900 0.041314 0.001644
120.092900 0.045659 0.002447
130.092900 0.050461 0.003639
140.092900 0.055768 0.005404
150.092900 0.061633 0.008006
160.092900 0.068115 0.011822
170.092900 0.075279 0.017373
180.092900 0.083196 0.025349
190.092900 0.091946 0.036614
200.092900 0.101616 0.052133
210.092900 0.112303 0.072778
220.092900 0.124114 0.098955
230.092900 0.137167 0.130071
240.092900 0.151593 0.164049
250.092900 0.167537 0.197223
260.092900 0.185156 0.224930
270.092900 0.204630 0.242676
280.092900 0.226151 0.247379
290.092900 0.249935 0.238203
300.092900 0.276221 0.216772
310.092900 0.305271 0.186749
320.092900 0.337377 0.152828
330.092900 0.372859 0.119454
340.092900 0.412073 0.089803
350.092900 0.455411 0.065429
360.092900 0.503307 0.046536
370.092900 0.556241 0.032513
380.092900 0.614741 0.022426
380.112807 0.614864 0.022410
390.106171 0.679484 0.015322


-221.897810 0.001494 0.000000
-211.897810 0.001651 0.000000
-201.897810 0.001824 0.000000
-191.897810 0.002016 0.000000
-181.897810 0.002228 0.000000
-171.897810 0.002463 0.000000
-161.897810 0.002722 0.000000
-151.897810 0.003008 0.000000
-141.897810 0.003324 0.000000
-131.897810 0.003674 0.000000
-121.897810 0.004060 0.000000
-111.897810 0.004487 0.000000
-101.897810 0.004959 0.000000
-91.897810 0.005481 0.000001
-81.897810 0.006057 0.000001
-71.897810 0.006695 0.000001
-61.897810 0.007399 0.000002
-51.897810 0.008177 0.000003
-41.897810 0.009037 0.000004
-31.897810 0.009987 0.000006
-21.897810 0.011037 0.000008
-11.897810 0.012198 0.000013
-1.897810 0.013481 0.000019
8.102190 0.014899 0.000028
18.102190 0.016466 0.000042
28.102190 0.018198 0.000062
38.102190 0.020112 0.000093
48.102190 0.022227 0.000138
58.102190 0.024564 0.000206
68.102190 0.027148 0.000308
78.102190 0.030003 0.000459
88.102190 0.033158 0.000684
98.102190 0.036646 0.001019
108.102190 0.040500 0.001518
118.102190 0.044759 0.002261
128.102190 0.049466 0.003363
138.102190 0.054669 0.004996
148.102190 0.060418 0.007405
158.102190 0.066773 0.010943
168.102190 0.073795 0.016099
178.102190 0.081556 0.023529
188.102190 0.090134 0.034064
198.102190 0.099613 0.048659
208.102190 0.110090 0.068230
218.102190 0.121668 0.093312
228.102190 0.134464 0.123558
238.102190 0.148605 0.157212
248.102190 0.164234 0.190900
258.102190 0.181507 0.220079
268.102190 0.200596 0.240114
278.102190 0.221693 0.247559
288.102190 0.245009 0.241092
298.102190 0.270777 0.221863
308.102190 0.299254 0.193190
318.102190 0.330727 0.159665
328.102190 0.365510 0.125879
338.102190 0.403951 0.095312
348.102190 0.446435 0.069835
358.102190 0.493387 0.049882
368.102190 0.545277 0.034960
378.102190 0.602624 0.024167
378.122097 0.602744 0.024149
388.115461 0.666091 0.016537
398.108825 0.736096 0.011248


-223.888520 0.001464 0.000000
-213.888520 0.001618 0.000000
-203.888520 0.001789 0.000000
-193.888520 0.001977 0.000000
-183.888520 0.002185 0.000000
-173.888520 0.002414 0.000000
-163.888520 0.002668 0.000000
-153.888520 0.002949 0.000000
-143.888520 0.003259 0.000000
-133.888520 0.003602 0.000000
-123.888520 0.003980 0.000000
-113.888520 0.004399 0.000000
-103.888520 0.004862 0.000000
-93.888520 0.005373 0.000000
-83.888520 0.005938 0.000001
-73.888520 0.006563 0.000001
-63.888520 0.007253 0.000002
-53.888520 0.008016 0.000002
-43.888520 0.008859 0.000003
-33.888520 0.009790 0.000005
-23.888520 0.010820 0.000008
-13.888520 0.011958 0.000012
-3.888520 0.013215 0.000017
6.111480 0.014605 0.000026
16.111480 0.016141 0.000038
26.111480 0.017839 0.000057
36.111480 0.019715 0.000086
46.111480 0.021789 0.000128
56.111480 0.024080 0.000190
66.111480 0.026613 0.000284
76.111480 0.029412 0.000424
86.111480 0.032505 0.000632
96.111480 0.035923 0.000941
106.111480 0.039701 0.001403
116.111480 0.043877 0.002089
126.111480 0.048491 0.003108
136.111480 0.053591 0.004618
146.111480 0.059228 0.006849
156.111480 0.065457 0.010128
166.111480 0.072341 0.014915
176.111480 0.079949 0.021831
186.111480 0.088357 0.031674
196.111480 0.097650 0.045383
206.111480 0.107920 0.063902
216.111480 0.119270 0.087879
226.111480 0.131813 0.117186
236.111480 0.145676 0.150380
246.111480 0.160997 0.184399
256.111480 0.177929 0.214861
266.111480 0.196642 0.237045
276.111480 0.217324 0.247179
286.111480 0.240180 0.243468
296.111480 0.265440 0.226575
306.111480 0.293356 0.199439
316.111480 0.324209 0.166496
326.111480 0.358306 0.132437
336.111480 0.395989 0.101028
346.111480 0.437636 0.074464
356.111480 0.483662 0.053429
366.111480 0.534530 0.037570
376.111480 0.590747 0.026033
376.131387 0.590864 0.026014
386.124751 0.652963 0.017844
396.118115 0.721587 0.012151


-225.879230 0.001435 0.000000
-215.879230 0.001586 0.000000
-205.879230 0.001753 0.000000
-195.879230 0.001938 0.000000
-185.879230 0.002141 0.000000
-175.879230 0.002367 0.000000
-165.879230 0.002616 0.000000
-155.879230 0.002891 0.000000
-145.879230 0.003195 0.000000
-135.879230 0.003531 0.000000
-125.879230 0.003902 0.000000
-115.879230 0.004312 0.000000
-105.879230 0.004766 0.000000
-95.879230 0.005267 0.000000
-85.879230 0.005821 0.000001
-75.879230 0.006433 0.000001
-65.879230 0.007110 0.000001
-55.879230 0.007858 0.000002
-45.879230 0.008684 0.000003
-35.879230 0.009597 0.000005
-25.879230 0.010607 0.000007
-15.879230 0.011722 0.000011
-5.879230 0.012955 0.000016
4.120770 0.014317 0.000024
14.120770 0.015823 0.000036
24.120770 0.017487 0.000053
34.120770 0.019327 0.000079
44.120770 0.021359 0.000118
54.120770 0.023606 0.000176
64.120770 0.026088 0.000262
74.120770 0.028832 0.000391
84.120770 0.031864 0.000583
94.120770 0.035215 0.000869
104.120770 0.038919 0.001296
114.120770 0.043012 0.001930
124.120770 0.047536 0.002872
134.120770 0.052535 0.004268
144.120770 0.058060 0.006333
154.120770 0.064166 0.009372
164.120770 0.070915 0.013815
174.120770 0.078373 0.020249
184.120770 0.086616 0.029438
194.120770 0.095725 0.042299
204.120770 0.105793 0.059794
214.120770 0.116919 0.082661
224.120770 0.129215 0.110973
234.120770 0.142805 0.143586
244.120770 0.157824 0.177758
254.120770 0.174422 0.209311
264.120770 0.192767 0.233493
274.120770 0.213040 0.246242
284.120770 0.235446 0.245315
294.120770 0.260208 0.230876
304.120770 0.287574 0.205458
314.120770 0.317818 0.173285
324.120770 0.351244 0.139105
334.120770 0.388184 0.106940
344.120770 0.429010 0.079314
354.120770 0.474129 0.057182
364.120770 0.523994 0.040351
374.120770 0.579103 0.028032
374.140677 0.579218 0.028011
384.134041 0.640092 0.019248
394.127405 0.707365 0.013123


-227.869940 0.001407 0.000000
-217.869940 0.001555 0.000000
-207.869940 0.001719 0.000000
-197.869940 0.001899 0.000000
-187.869940 0.002099 0.000000
-177.869940 0.002320 0.000000
-167.869940 0.002564 0.000000
-157.869940 0.002834 0.000000
-147.869940 0.003132 0.000000
-137.869940 0.003461 0.000000
-127.869940 0.003825 0.000000
-117.869940 0.004227 0.000000
-107.869940 0.004672 0.000000
-97.869940 0.005163 0.000000
-87.869940 0.005706 0.000001
-77.869940 0.006306 0.000001
-67.869940 0.006970 0.000001
-57.869940 0.007703 0.000002
-47.869940 0.008513 0.000003
-37.869940 0.009408 0.000004
-27.869940 0.010398 0.000007
-17.869940 0.011491 0.000010
-7.869940 0.012700 0.000015
2.130060 0.014035 0.000022
12.130060 0.015511 0.000033
22.130060 0.017143 0.000049
32.130060 0.018946 0.000073
42.130060 0.020938 0.000109
52.130060 0.023140 0.000162
62.130060 0.025574 0.000242
72.130060 0.028264 0.000361
82.130060 0.031236 0.000539
92.130060 0.034521 0.000803
102.130060 0.038152 0.001197
112.130060 0.042164 0.001783
122.130060 0.046599 0.002653
132.130060 0.051500 0.003945
142.130060 0.056916 0.005856
152.130060 0.062902 0.008671
162.130060 0.069517 0.012793
172.130060 0.076828 0.018775
182.130060 0.084908 0.027347
192.130060 0.093838 0.039399
202.130060 0.103707 0.055900
212.130060 0.114614 0.077663
222.130060 0.126668 0.104936
232.130060 0.139990 0.136859
242.130060 0.154713 0.171015
252.130060 0.170984 0.203468
262.130060 0.188967 0.229481
272.130060 0.208841 0.244756
282.130060 0.230805 0.246618
292.130060 0.255079 0.234737
302.130060 0.281906 0.211207
312.130060 0.311554 0.179998
322.130060 0.344320 0.145858
332.130060 0.380533 0.113038
342.130060 0.420554 0.084386
352.130060 0.464784 0.061147
362.130060 0.513666 0.043312
372.130060 0.567689 0.030171
372.149967 0.567802 0.030149
382.143331 0.627476 0.020757
392.136695 0.693422 0.014171


-229.860650 0.001379 0.000000
-219.860650 0.001524 0.000000
-209.860650 0.001685 0.000000
-199.860650 0.001862 0.000000
-189.860650 0.002058 0.000000
-179.860650 0.002274 0.000000
-169.860650 0.002513 0.000000
-159.860650 0.002778 0.000000
-149.860650 0.003070 0.000000
-139.860650 0.003393 0.000000
-129.860650 0.003750 0.000000
-119.860650 0.004144 0.000000
-109.860650 0.004580 0.000000
-99.860650 0.005062 0.000000
-89.860650 0.005594 0.000001
-79.860650 0.006182 0.000001
-69.860650 0.006832 0.000001
-59.860650 0.007551 0.000002
-49.860650 0.008345 0.000003
-39.860650 0.009223 0.000004
-29.860650 0.010193 0.000006
-19.860650 0.011265 0.000009
-9.860650 0.012449 0.000014
0.139350 0.013759 0.000020
10.139350 0.015206 0.000030
20.139350 0.016805 0.000045
30.139350 0.018572 0.000067
40.139350 0.020525 0.000101
50.139350 0.022684 0.000150
60.139350 0.025070 0.000224
70.139350 0.027706 0.000334
80.139350 0.030620 0.000498
90.139350 0.033841 0.000742
100.139350 0.037400 0.001105
110.139350 0.041333 0.001647
120.139350 0.045680 0.002452
130.139350 0.050484 0.003646
140.139350 0.055794 0.005414
150.139350 0.061662 0.008021
160.139350 0.068147 0.011844
170.139350 0.075314 0.017404
180.139350 0.083235 0.025393
190.139350 0.091989 0.036676
200.139350 0.101663 0.052217
210.139350 0.112355 0.072887
220.139350 0.124172 0.099089
230.139350 0.137231 0.130225
240.139350 0.151664 0.164208
250.139350 0.167614 0.197368
260.139350 0.185242 0.225039
270.139350 0.204725 0.242730
280.139350 0.226256 0.247368
290.139350 0.250051 0.238129
300.139350 0.276349 0.216649
310.139350 0.305413 0.186596
320.139350 0.337534 0.152668
330.139350 0.373033 0.119306
340.139350 0.412265 0.089677
350.139350 0.455623 0.065329
360.139350 0.503541 0.046460
370.139350 0.556499 0.032458
370.159257 0.556610 0.032434
380.152621 0.615108 0.022376
390.145985 0.679755 0.015298


-221.851360 0.001494 0.000000
-211.851360 0.001652 0.000000
-201.851360 0.001825 0.000000
-191.851360 0.002017 0.000000
-181.851360 0.002229 0.000000
-171.851360 0.002464 0.000000
-161.851360 0.002723 0.000000
-151.851360 0.003009 0.000000
-141.851360 0.003326 0.000000
-131.851360 0.003676 0.000000
-121.851360 0.004062 0.000000
-111.851360 0.004490 0.000000
-101.851360 0.004962 0.000000
-91.851360 0.005484 0.000001
-81.851360 0.006060 0.000001
-71.851360 0.006698 0.000001
-61.851360 0.007402 0.000002
-51.851360 0.008181 0.000003
-41.851360 0.009041 0.000004
-31.851360 0.009992 0.000006
-21.851360 0.011043 0.000008
-11.851360 0.012204 0.000013
-1.851360 0.013487 0.000019
8.148640 0.014906 0.000028
18.148640 0.016474 0.000042
28.148640 0.018206 0.000062
38.148640 0.020121 0.000093
48.148640 0.022237 0.000139
58.148640 0.024576 0.000207
68.148640 0.027160 0.000308
78.148640 0.030017 0.000459
88.148640 0.033174 0.000685
98.148640 0.036663 0.001021
108.148640 0.040519 0.001521
118.148640 0.044780 0.002265
128.148640 0.049489 0.003369
138.148640 0.054694 0.005005
148.148640 0.060446 0.007419
158.148640 0.066804 0.010963
168.148640 0.073830 0.016128
178.148640 0.081594 0.023570
188.148640 0.090176 0.034121
198.148640 0.099659 0.048738
208.148640 0.110141 0.068333
218.148640 0.121724 0.093441
228.148640 0.134526 0.123709
238.148640 0.148674 0.157371
248.148640 0.164311 0.191050
258.148640 0.181591 0.220196
268.148640 0.200689 0.240179
278.148640 0.221796 0.247561
288.148640 0.245123 0.241030
298.148640 0.270902 0.221748
308.148640 0.299393 0.193042
318.148640 0.330881 0.159505
328.148640 0.365680 0.125728
338.148640 0.404139 0.095181
348.148640 0.446643 0.069730
358.148640 0.493616 0.049802
368.148640 0.545530 0.034901
368.168547 0.545639 0.034875
378.161911 0.602984 0.024113
388.155275 0.666357 0.016512
398.148640 0.736389 0.011231


-223.842070 0.001465 0.000000
-213.842070 0.001619 0.000000
-203.842070 0.001789 0.000000
-193.842070 0.001978 0.000000
-183.842070 0.002186 0.000000
-173.842070 0.002415 0.000000
-163.842070 0.002669 0.000000
-153.842070 0.002950 0.000000
-143.842070 0.003260 0.000000
-133.842070 0.003603 0.000000
-123.842070 0.003982 0.000000
-113.842070 0.004401 0.000000
-103.842070 0.004864 0.000000
-93.842070 0.005375 0.000000
-83.842070 0.005941 0.000001
-73.842070 0.006566 0.000001
-63.842070 0.007256 0.000002
-53.842070 0.008019 0.000002
-43.842070 0.008863 0.000003
-33.842070 0.009795 0.000005
-23.842070 0.010825 0.000008
-13.842070 0.011963 0.000012
-3.842070 0.013222 0.000017
6.157930 0.014612 0.000026
16.157930 0.016149 0.000039
26.157930 0.017847 0.000057
36.157930 0.019724 0.000086
46.157930 0.021799 0.000128
56.157930 0.024091 0.000191
66.157930 0.026625 0.000285
76.157930 0.029425 0.000424
86.157930 0.032520 0.000633
96.157930 0.035940 0.000943
106.157930 0.039720 0.001405
116.157930 0.043897 0.002093
126.157930 0.048514 0.003114
136.157930 0.053616 0.004626
146.157930 0.059255 0.006861
156.157930 0.065487 0.010146
166.157930 0.072374 0.014942
176.157930 0.079986 0.021869
186.157930 0.088398 0.031728
196.157930 0.097695 0.045458
206.157930 0.107970 0.064001
216.157930 0.119325 0.088003
226.157930 0.131875 0.117333
236.157930 0.145744 0.150539
246.157930 0.161072 0.184552
256.157930 0.178012 0.214986
266.157930 0.196734 0.237123
276.157930 0.217424 0.247194
286.157930 0.240291 0.243419
296.157930 0.265563 0.226469
306.157930 0.293492 0.199296
316.157930 0.324359 0.166337
326.157930 0.358472 0.132283
336.157930 0.396173 0.100892
346.157930 0.437839 0.074353
356.157930 0.483887 0.053343
366.157930 0.534778 0.037507
366.177837 0.534884 0.037480
376.171201 0.591099 0.025975
386.164565 0.653223 0.017816
396.157930 0.721875 0.012132


-225.832780 0.001436 0.000000
-215.832780 0.001587 0.000000
-205.832780 0.001754 0.000000
-195.832780 0.001939 0.000000
-185.832780 0.002142 0.000000
-175.832780 0.002368 0.000000
-165.832780 0.002617 0.000000
-155.832780 0.002892 0.000000
-145.832780 0.003196 0.000000
-135.832780 0.003532 0.000000
-125.832780 0.003904 0.000000
-115.832780 0.004314 0.000000
-105.832780 0.004768 0.000000
-95.832780 0.005270 0.000000
-85.832780 0.005824 0.000001
-75.832780 0.006436 0.000001
-65.832780 0.007113 0.000001
-55.832780 0.007861 0.000002
-45.832780 0.008688 0.000003
-35.832780 0.009602 0.000005
-25.832780 0.010612 0.000007
-15.832780 0.011728 0.000011
-5.832780 0.012961 0.000016
4.167220 0.014324 0.000024
14.167220 0.015831 0.000036
24.167220 0.017496 0.000053
34.167220 0.019336 0.000079
44.167220 0.021369 0.000118
54.167220 0.023616 0.000176
64.167220 0.026100 0.000263
74.167220 0.028845 0.000392
84.167220 0.031879 0.000584
94.167220 0.035232 0.000871
104.167220 0.038937 0.001298
114.167220 0.043032 0.001933
124.167220 0.047558 0.002877
134.167220 0.052559 0.004276
144.167220 0.058087 0.006345
154.167220 0.064196 0.009389
164.167220 0.070948 0.013839
174.167220 0.078409 0.020284
184.167220 0.086656 0.029488
194.167220 0.095770 0.042369
204.167220 0.105842 0.059887
214.167220 0.116973 0.082780
224.167220 0.129275 0.111116
234.167220 0.142871 0.143744
244.167220 0.157897 0.177914
254.167220 0.174503 0.209444
264.167220 0.192856 0.233581
274.167220 0.213139 0.246270
284.167220 0.235555 0.245278
294.167220 0.260329 0.230781
304.167220 0.287708 0.205320
314.167220 0.317966 0.173128
324.167220 0.351407 0.138949
334.167220 0.388365 0.106800
344.167220 0.429209 0.079199
354.167220 0.474350 0.057092
364.167220 0.524237 0.040285
364.187127 0.524342 0.040256
374.180491 0.579449 0.027970
384.173855 0.640347 0.019219
394.167220 0.707646 0.013103


-227.823490 0.001408 0.000000
-217.823490 0.001556 0.000000
-207.823490 0.001720 0.000000
-197.823490 0.001900 0.000000
-187.823490 0.002100 0.000000
-177.823490 0.002321 0.000000
-167.823490 0.002565 0.000000
-157.823490 0.002835 0.000000
-147.823490 0.003133 0.000000
-137.823490 0.003463 0.000000
-127.823490 0.003827 0.000000
-117.823490 0.004229 0.000000
-107.823490 0.004674 0.000000
-97.823490 0.005166 0.000000
-87.823490 0.005709 0.000001
-77.823490 0.006309 0.000001
-67.823490 0.006973 0.000001
-57.823490 0.007706 0.000002
-47.823490 0.008517 0.000003
-37.823490 0.009412 0.000004
-27.823490 0.010402 0.000007
-17.823490 0.011496 0.000010
-7.823490 0.012706 0.000015
2.176510 0.014042 0.000022
12.176510 0.015519 0.000033
22.176510 0.017151 0.000049
32.176510 0.018954 0.000073
42.176510 0.020948 0.000109
52.176510 0.023151 0.000163
62.176510 0.025586 0.000243
72.176510 0.028277 0.000362
82.176510 0.031251 0.000540
92.176510 0.034537 0.000805
102.176510 0.038170 0.001199
112.176510 0.042184 0.001786
122.176510 0.046620 0.002658
132.176510 0.051523 0.003952
142.176510 0.056942 0.005866
152.176510 0.062931 0.008686
162.176510 0.069549 0.012816
172.176510 0.076864 0.018808
182.176510 0.084948 0.027394
192.176510 0.093882 0.039465
202.176510 0.103756 0.055988
212.176510 0.114668 0.077777
222.176510 0.126727 0.105075
232.176510 0.140055 0.137015
242.176510 0.154785 0.171174
252.176510 0.171064 0.203607
262.176510 0.189055 0.229580
272.176510 0.208938 0.244796
282.176510 0.230912 0.246594
292.176510 0.255197 0.234652
302.176510 0.282037 0.211076
312.176510 0.311699 0.179843
322.176510 0.344480 0.145700
332.176510 0.380710 0.112894
342.176510 0.420749 0.084265
352.176510 0.465000 0.061052
362.176510 0.513904 0.043241
362.196417 0.514007 0.043211
372.189781 0.568028 0.030105
382.183145 0.627726 0.020725
392.176510 0.693698 0.014149


-229.814200 0.001380 0.000000
-219.814200 0.001525 0.000000
-209.814200 0.001686 0.000000
-199.814200 0.001863 0.000000
-189.814200 0.002059 0.000000
-179.814200 0.002275 0.000000
-169.814200 0.002515 0.000000
-159.814200 0.002779 0.000000
-149.814200 0.003071 0.000000
-139.814200 0.003394 0.000000
-129.814200 0.003751 0.000000
-119.814200 0.004146 0.000000
-109.814200 0.004582 0.000000
-99.814200 0.005064 0.000000
-89.814200 0.005596 0.000001
-79.814200 0.006185 0.000001
-69.814200 0.006836 0.000001
-59.814200 0.007554 0.000002
-49.814200 0.008349 0.000003
-39.814200 0.009227 0.000004
-29.814200 0.010197 0.000006
-19.814200 0.011270 0.000009
-9.814200 0.012455 0.000014
0.185800 0.013765 0.000020
10.185800 0.015213 0.000030
20.185800 0.016813 0.000045
30.185800 0.018581 0.000068
40.185800 0.020535 0.000101
50.185800 0.022695 0.000150
60.185800 0.025081 0.000224
70.185800 0.027719 0.000334
80.185800 0.030635 0.000498
90.185800 0.033856 0.000743
100.185800 0.037417 0.001108
110.185800 0.041352 0.001650
120.185800 0.045701 0.002456
130.185800 0.050508 0.003653
140.185800 0.055820 0.005424
150.185800 0.061691 0.008035
160.185800 0.068179 0.011865
170.185800 0.075349 0.017435
180.185800 0.083273 0.025437
190.185800 0.092031 0.036737
200.185800 0.101710 0.052300
210.185800 0.112407 0.072996
220.185800 0.124229 0.099223
230.185800 0.137295 0.130378
240.185800 0.151734 0.164367
250.185800 0.167692 0.197513
260.185800 0.185329 0.225147
270.185800 0.204820 0.242783
280.185800 0.226361 0.247357
290.185800 0.250167 0.238056
300.185800 0.276478 0.216526
310.185800 0.305555 0.186444
320.185800 0.337691 0.152509
330.185800 0.373206 0.119158
340.185800 0.412456 0.089551
350.185800 0.455835 0.065229
360.185800 0.503775 0.046384
360.205707 0.503876 0.046352
370.199071 0.556832 0.032387
380.192435 0.615353 0.022342
390.185800 0.680025 0.015275


-221.804910 0.001495 0.000000
-211.804910 0.001652 0.000000
-201.804910 0.001826 0.000000
-191.804910 0.002018 0.000000
-181.804910 0.002230 0.000000
-171.804910 0.002465 0.000000
-161.804910 0.002724 0.000000
-151.804910 0.003011 0.000000
-141.804910 0.003328 0.000000
-131.804910 0.003677 0.000000
-121.804910 0.004064 0.000000
-111.804910 0.004492 0.000000
-101.804910 0.004964 0.000000
-91.804910 0.005486 0.000001
-81.804910 0.006063 0.000001
-71.804910 0.006701 0.000001
-61.804910 0.007406 0.000002
-51.804910 0.008184 0.000003
-41.804910 0.009045 0.000004
-31.804910 0.009996 0.000006
-21.804910 0.011048 0.000008
-11.804910 0.012210 0.000013
-1.804910 0.013494 0.000019
8.195090 0.014913 0.000028
18.195090 0.016481 0.000042
28.195090 0.018215 0.000062
38.195090 0.020130 0.000093
48.195090 0.022247 0.000139
58.195090 0.024587 0.000207
68.195090 0.027173 0.000309
78.195090 0.030031 0.000460
88.195090 0.033189 0.000686
98.195090 0.036680 0.001023
108.195090 0.040537 0.001524
118.195090 0.044801 0.002269
128.195090 0.049512 0.003376
138.195090 0.054720 0.005014
148.195090 0.060475 0.007432
158.195090 0.066835 0.010983
168.195090 0.073864 0.016157
178.195090 0.081632 0.023611
188.195090 0.090217 0.034179
198.195090 0.099706 0.048817
208.195090 0.110192 0.068437
218.195090 0.121781 0.093571
228.195090 0.134589 0.123859
238.195090 0.148743 0.157531
248.195090 0.164387 0.191199
258.195090 0.181676 0.220313
268.195090 0.200783 0.240245
278.195090 0.221899 0.247563
288.195090 0.245237 0.240968
298.195090 0.271028 0.221633
308.195090 0.299533 0.192894
318.195090 0.331035 0.159346
328.195090 0.365850 0.125576
338.195090 0.404327 0.095050
348.195090 0.446850 0.069625
358.195090 0.493846 0.049721
358.214997 0.493944 0.049687
368.208361 0.545856 0.034825
378.201725 0.603225 0.024077
388.195090 0.666622 0.016487
398.208361 0.736829 0.011205


-223.795620 0.001466 0.000000
-213.795620 0.001620 0.000000
-203.795620 0.001790 0.000000
-193.795620 0.001978 0.000000
-183.795620 0.002187 0.000000
-173.795620 0.002416 0.000000
-163.795620 0.002671 0.000000
-153.795620 0.002952 0.000000
-143.795620 0.003262 0.000000
-133.795620 0.003605 0.000000
-123.795620 0.003984 0.000000
-113.795620 0.004403 0.000000
-103.795620 0.004866 0.000000
-93.795620 0.005378 0.000000
-83.795620 0.005944 0.000001
-73.795620 0.006569 0.000001
-63.795620 0.007260 0.000002
-53.795620 0.008023 0.000002
-43.795620 0.008867 0.000004
-33.795620 0.009799 0.000005
-23.795620 0.010830 0.000008
-13.795620 0.011969 0.000012
-3.795620 0.013228 0.000017
6.204380 0.014619 0.000026
16.204380 0.016156 0.000039
26.204380 0.017856 0.000058
36.204380 0.019733 0.000086
46.204380 0.021809 0.000128
56.204380 0.024103 0.000191
66.204380 0.026637 0.000285
76.204380 0.029439 0.000425
86.204380 0.032535 0.000634
96.204380 0.035957 0.000945
106.204380 0.039738 0.001408
116.204380 0.043918 0.002097
126.204380 0.048536 0.003119
136.204380 0.053641 0.004635
146.204380 0.059283 0.006874
156.204380 0.065517 0.010165
166.204380 0.072408 0.014968
176.204380 0.080023 0.021908
186.204380 0.088439 0.031782
196.204380 0.097741 0.045532
206.204380 0.108020 0.064099
216.204380 0.119381 0.088128
226.204380 0.131936 0.117480
236.204380 0.145812 0.150699
246.204380 0.161147 0.184706
256.204380 0.178095 0.215112
266.204380 0.196825 0.237200
276.204380 0.217525 0.247209
286.204380 0.240403 0.243369
296.204380 0.265686 0.226364
306.204380 0.293629 0.199153
316.204380 0.324510 0.166177
326.204380 0.358639 0.132128
336.204380 0.396357 0.100756
346.204380 0.438043 0.074243
356.204380 0.484112 0.053258
356.224287 0.484208 0.053222
366.217651 0.535097 0.037426
376.211015 0.591335 0.025937
386.204380 0.653483 0.017789
396.217651 0.722306 0.012104


-225.786330 0.001437 0.000000
-215.786330 0.001588 0.000000
-205.786330 0.001755 0.000000
-195.786330 0.001939 0.000000
-185.786330 0.002143 0.000000
-175.786330 0.002369 0.000000
-165.786330 0.002618 0.000000
-155.786330 0.002893 0.000000
-145.786330 0.003198 0.000000
-135.786330 0.003534 0.000000
-125.786330 0.003906 0.000000
-115.786330 0.004316 0.000000
-105.786330 0.004770 0.000000
-95.786330 0.005272 0.000000
-85.786330 0.005826 0.000001
-75.786330 0.006439 0.000001
-65.786330 0.007116 0.000001
-55.786330 0.007865 0.000002
-45.786330 0.008692 0.000003
-35.786330 0.009606 0.000005
-25.786330 0.010616 0.000007
-15.786330 0.011733 0.000011
-5.786330 0.012967 0.000016
4.213670 0.014331 0.000024
14.213670 0.015838 0.000036
24.213670 0.017504 0.000053
34.213670 0.019345 0.000079
44.213670 0.021379 0.000118
54.213670 0.023627 0.000177
64.213670 0.026112 0.000263
74.213670 0.028859 0.000393
84.213670 0.031894 0.000585
94.213670 0.035248 0.000873
104.213670 0.038955 0.001300
114.213670 0.043052 0.001937
124.213670 0.047580 0.002882
134.213670 0.052584 0.004284
144.213670 0.058114 0.006356
154.213670 0.064226 0.009406
164.213670 0.070981 0.013864
174.213670 0.078446 0.020320
184.213670 0.086696 0.029539
194.213670 0.095814 0.042439
204.213670 0.105891 0.059981
214.213670 0.117028 0.082900
224.213670 0.129335 0.111260
234.213670 0.142938 0.143902
244.213670 0.157971 0.178070
254.213670 0.174585 0.209577
264.213670 0.192946 0.233669
274.213670 0.213238 0.246298
284.213670 0.235664 0.245241
294.213670 0.260449 0.230685
304.213670 0.287841 0.205183
314.213670 0.318114 0.172970
324.213670 0.351570 0.138792
334.213670 0.388545 0.106660
344.213670 0.429409 0.079083
354.213670 0.474570 0.057002
354.233577 0.474664 0.056964
364.226941 0.524550 0.040199
374.220305 0.579679 0.027929
384.213670 0.640602 0.019190
394.226941 0.708069 0.013073


-227.777040 0.001408 0.000000
-217.777040 0.001557 0.000000
-207.777040 0.001720 0.000000
-197.777040 0.001901 0.000000
-187.777040 0.002101 0.000000
-177.777040 0.002322 0.000000
-167.777040 0.002566 0.000000
-157.777040 0.002836 0.000000
-147.777040 0.003135 0.000000
-137.777040 0.003464 0.000000
-127.777040 0.003829 0.000000
-117.777040 0.004231 0.000000
-107.777040 0.004676 0.000000
-97.777040 0.005168 0.000000
-87.777040 0.005712 0.000001
-77.777040 0.006312 0.000001
-67.777040 0.006976 0.000001
-57.777040 0.007710 0.000002
-47.777040 0.008521 0.000003
-37.777040 0.009417 0.000004
-27.777040 0.010407 0.000007
-17.777040 0.011502 0.000010
-7.777040 0.012711 0.000015
2.222960 0.014048 0.000022
12.222960 0.015526 0.000033
22.222960 0.017159 0.000049
32.222960 0.018963 0.000073
42.222960 0.020958 0.000109
52.222960 0.023162 0.000163
62.222960 0.025598 0.000243
72.222960 0.028290 0.000363
82.222960 0.031265 0.000541
92.222960 0.034553 0.000806
102.222960 0.038187 0.001201
112.222960 0.042203 0.001789
122.222960 0.046642 0.002663
132.222960 0.051547 0.003960
142.222960 0.056969 0.005877
152.222960 0.062960 0.008702
162.222960 0.069582 0.012839
172.222960 0.076900 0.018842
182.222960 0.084987 0.027441
192.222960 0.093925 0.039530
202.222960 0.103804 0.056077
212.222960 0.114721 0.077891
222.222960 0.126786 0.105214
232.222960 0.140120 0.137171
242.222960 0.154857 0.171332
252.222960 0.171143 0.203747
262.222960 0.189143 0.229678
272.222960 0.209035 0.244837
282.222960 0.231019 0.246569
292.222960 0.255316 0.234567
302.222960 0.282168 0.210945
312.222960 0.311844 0.179687
322.222960 0.344641 0.145542
332.222960 0.380887 0.112749
342.222960 0.420945 0.084145
352.222960 0.465216 0.060957
352.242867 0.465309 0.060917
362.236231 0.514211 0.043150
372.229595 0.568254 0.030061
382.222960 0.627976 0.020694
392.236231 0.694113 0.014117


-229.767750 0.001381 0.000000
-219.767750 0.001526 0.000000
-209.767750 0.001686 0.000000
-199.767750 0.001864 0.000000
-189.767750 0.002060 0.000000
-179.767750 0.002276 0.000000
-169.767750 0.002516 0.000000
-159.767750 0.002780 0.000000
-149.767750 0.003073 0.000000
-139.767750 0.003396 0.000000
-129.767750 0.003753 0.000000
-119.767750 0.004148 0.000000
-109.767750 0.004584 0.000000
-99.767750 0.005066 0.000000
-89.767750 0.005599 0.000001
-79.767750 0.006188 0.000001
-69.767750 0.006839 0.000001
-59.767750 0.007558 0.000002
-49.767750 0.008353 0.000003
-39.767750 0.009231 0.000004
-29.767750 0.010202 0.000006
-19.767750 0.011275 0.000009
-9.767750 0.012461 0.000014
0.232250 0.013771 0.000020
10.232250 0.015220 0.000030
20.232250 0.016820 0.000045
30.232250 0.018589 0.000068
40.232250 0.020545 0.000101
50.232250 0.022705 0.000151
60.232250 0.025093 0.000225
70.232250 0.027732 0.000335
80.232250 0.030649 0.000499
90.232250 0.033872 0.000744
100.232250 0.037435 0.001110
110.232250 0.041372 0.001653
120.232250 0.045723 0.002461
130.232250 0.050531 0.003659
140.232250 0.055846 0.005434
150.232250 0.061719 0.008050
160.232250 0.068210 0.011886
170.232250 0.075384 0.017465
180.232250 0.083312 0.025481
190.232250 0.092074 0.036799
200.232250 0.101758 0.052384
210.232250 0.112460 0.073105
220.232250 0.124287 0.099357
230.232250 0.137359 0.130532
240.232250 0.151805 0.164527
250.232250 0.167770 0.197658
260.232250 0.185415 0.225255
270.232250 0.204915 0.242836
280.232250 0.226466 0.247346
290.232250 0.250284 0.237982
300.232250 0.276606 0.216402
310.232250 0.305697 0.186291
320.232250 0.337848 0.152350
330.232250 0.373379 0.119010
340.232250 0.412648 0.089425
350.232250 0.456046 0.065129
350.252157 0.456137 0.065086
360.245521 0.504076 0.046287
370.238885 0.557053 0.032340
380.232250 0.615598 0.022309
390.245521 0.680432 0.015240


-221.758461 0.001496 0.000000
-211.758461 0.001653 0.000000
-201.758461 0.001827 0.000000
-191.758461 0.002019 0.000000
-181.758461 0.002232 0.000000
-171.758461 0.002466 0.000000
-161.758461 0.002726 0.000000
-151.758461 0.003012 0.000000
-141.758461 0.003329 0.000000
-131.758461 0.003679 0.000000
-121.758461 0.004066 0.000000
-111.758461 0.004494 0.000000
-101.758461 0.004966 0.000000
-91.758461 0.005489 0.000001
-81.758461 0.006066 0.000001
-71.758461 0.006704 0.000001
-61.758461 0.007409 0.000002
-51.758461 0.008188 0.000003
-41.758461 0.009049 0.000004
-31.758461 0.010001 0.000006
-21.758461 0.011053 0.000008
-11.758461 0.012215 0.000013
-1.758461 0.013500 0.000019
8.241539 0.014920 0.000028
18.241539 0.016489 0.000042
28.241539 0.018223 0.000062
38.241539 0.020140 0.000093
48.241539 0.022258 0.000139
58.241539 0.024599 0.000207
68.241539 0.027186 0.000309
78.241539 0.030045 0.000461
88.241539 0.033205 0.000688
98.241539 0.036697 0.001025
108.241539 0.040556 0.001527
118.241539 0.044821 0.002273
128.241539 0.049535 0.003382
138.241539 0.054745 0.005023
148.241539 0.060503 0.007446
158.241539 0.066866 0.011003
168.241539 0.073898 0.016185
178.241539 0.081670 0.023652
188.241539 0.090259 0.034237
198.241539 0.099752 0.048896
208.241539 0.110243 0.068541
218.241539 0.121837 0.093700
228.241539 0.134651 0.124010
238.241539 0.148813 0.157691
248.241539 0.164463 0.191349
258.241539 0.181760 0.220431
268.241539 0.200876 0.240310
278.241539 0.222002 0.247564
288.241539 0.245350 0.240906
298.241539 0.271154 0.221518
308.241539 0.299672 0.192745
318.241539 0.331188 0.159186
328.241539 0.366020 0.125425
338.241539 0.404515 0.094920
348.241539 0.447058 0.069520
348.261447 0.447147 0.069475
358.254811 0.494141 0.049618
368.248175 0.546074 0.034775
378.241539 0.603465 0.024041
388.254811 0.667020 0.016449
398.248175 0.737122 0.011187


-223.749171 0.001466 0.000000
-213.749171 0.001621 0.000000
-203.749171 0.001791 0.000000
-193.749171 0.001979 0.000000
-183.749171 0.002188 0.000000
-173.749171 0.002418 0.000000
-163.749171 0.002672 0.000000
-153.749171 0.002953 0.000000
-143.749171 0.003263 0.000000
-133.749171 0.003607 0.000000
-123.749171 0.003986 0.000000
-113.749171 0.004405 0.000000
-103.749171 0.004868 0.000000
-93.749171 0.005380 0.000000
-83.749171 0.005946 0.000001
-73.749171 0.006572 0.000001
-63.749171 0.007263 0.000002
-53.749171 0.008027 0.000002
-43.749171 0.008871 0.000004
-33.749171 0.009804 0.000005
-23.749171 0.010835 0.000008
-13.749171 0.011975 0.000012
-3.749171 0.013234 0.000017
6.250829 0.014626 0.000026
16.250829 0.016164 0.000039
26.250829 0.017864 0.000058
36.250829 0.019743 0.000086
46.250829 0.021819 0.000128
56.250829 0.024114 0.000191
66.250829 0.026650 0.000286
76.250829 0.029453 0.000426
86.250829 0.032550 0.000635
96.250829 0.035973 0.000947
106.250829 0.039757 0.001410
116.250829 0.043938 0.002100
126.250829 0.048559 0.003125
136.250829 0.053666 0.004643
146.250829 0.059310 0.006886
156.250829 0.065548 0.010183
166.250829 0.072442 0.014995
176.250829 0.080060 0.021946
186.250829 0.088480 0.031836
196.250829 0.097786 0.045606
206.250829 0.108070 0.064198
216.250829 0.119436 0.088252
226.250829 0.131997 0.117627
236.250829 0.145879 0.150858
246.250829 0.161222 0.184859
256.250829 0.178178 0.215237
266.250829 0.196917 0.237276
276.250829 0.217627 0.247223
286.250829 0.240515 0.243319
296.250829 0.265810 0.226258
306.250829 0.293765 0.199009
316.250829 0.324661 0.166018
326.250829 0.358806 0.131974
336.250829 0.396541 0.100621
346.250829 0.438246 0.074132
346.270737 0.438333 0.074085
356.264101 0.484401 0.053149
366.257465 0.535310 0.037373
376.250829 0.591570 0.025898
386.264101 0.653873 0.017749
396.257465 0.722594 0.012085


-225.739881 0.001437 0.000000
-215.739881 0.001589 0.000000
-205.739881 0.001756 0.000000
-195.739881 0.001940 0.000000
-185.739881 0.002144 0.000000
-175.739881 0.002370 0.000000
-165.739881 0.002619 0.000000
-155.739881 0.002895 0.000000
-145.739881 0.003199 0.000000
-135.739881 0.003536 0.000000
-125.739881 0.003907 0.000000
-115.739881 0.004318 0.000000
-105.739881 0.004773 0.000000
-95.739881 0.005274 0.000000
-85.739881 0.005829 0.000001
-75.739881 0.006442 0.000001
-65.739881 0.007120 0.000001
-55.739881 0.007869 0.000002
-45.739881 0.008696 0.000003
-35.739881 0.009611 0.000005
-25.739881 0.010621 0.000007
-15.739881 0.011738 0.000011
-5.739881 0.012973 0.000016
4.260119 0.014337 0.000024
14.260119 0.015845 0.000036
24.260119 0.017512 0.000053
34.260119 0.019354 0.000079
44.260119 0.021389 0.000119
54.260119 0.023638 0.000177
64.260119 0.026124 0.000264
74.260119 0.028872 0.000393
84.260119 0.031909 0.000587
94.260119 0.035264 0.000874
104.260119 0.038973 0.001303
114.260119 0.043072 0.001940
124.260119 0.047602 0.002888
134.260119 0.052608 0.004292
144.260119 0.058141 0.006368
154.260119 0.064256 0.009423
164.260119 0.071014 0.013889
174.260119 0.078482 0.020356
184.260119 0.086736 0.029589
194.260119 0.095859 0.042509
204.260119 0.105940 0.060074
214.260119 0.117082 0.083019
224.260119 0.129395 0.111403
234.260119 0.143004 0.144060
244.260119 0.158044 0.178227
254.260119 0.174666 0.209710
264.260119 0.193035 0.233757
274.260119 0.213337 0.246326
284.260119 0.235774 0.245203
294.260119 0.260571 0.230589
304.260119 0.287975 0.205045
314.260119 0.318262 0.172812
324.260119 0.351733 0.138635
334.260119 0.388726 0.106520
344.260119 0.429608 0.078968
344.280027 0.429694 0.078918
354.273391 0.474853 0.056887
364.266755 0.524759 0.040141
374.260119 0.579910 0.027888
384.273391 0.640985 0.019146
394.266755 0.708351 0.013053


-227.730591 0.001409 0.000000
-217.730591 0.001557 0.000000
-207.730591 0.001721 0.000000
-197.730591 0.001902 0.000000
-187.730591 0.002102 0.000000
-177.730591 0.002323 0.000000
-167.730591 0.002568 0.000000
-157.730591 0.002838 0.000000
-147.730591 0.003136 0.000000
-137.730591 0.003466 0.000000
-127.730591 0.003830 0.000000
-117.730591 0.004233 0.000000
-107.730591 0.004678 0.000000
-97.730591 0.005170 0.000000
-87.730591 0.005714 0.000001
-77.730591 0.006315 0.000001
-67.730591 0.006979 0.000001
-57.730591 0.007713 0.000002
-47.730591 0.008525 0.000003
-37.730591 0.009421 0.000004
-27.730591 0.010412 0.000007
-17.730591 0.011507 0.000010
-7.730591 0.012717 0.000015
2.269409 0.014055 0.000022
12.269409 0.015533 0.000033
22.269409 0.017167 0.000049
32.269409 0.018972 0.000073
42.269409 0.020967 0.000109
52.269409 0.023173 0.000163
62.269409 0.025610 0.000244
72.269409 0.028303 0.000363
82.269409 0.031280 0.000542
92.269409 0.034569 0.000808
102.269409 0.038205 0.001203
112.269409 0.042223 0.001793
122.269409 0.046664 0.002668
132.269409 0.051571 0.003967
142.269409 0.056995 0.005888
152.269409 0.062989 0.008718
162.269409 0.069614 0.012862
172.269409 0.076935 0.018875
182.269409 0.085027 0.027488
192.269409 0.093969 0.039596
202.269409 0.103852 0.056166
212.269409 0.114774 0.078006
222.269409 0.126845 0.105353
232.269409 0.140185 0.137327
242.269409 0.154929 0.171490
252.269409 0.171223 0.203886
262.269409 0.189231 0.229777
272.269409 0.209132 0.244877
282.269409 0.231127 0.246544
292.269409 0.255435 0.234481
302.269409 0.282299 0.210814
312.269409 0.311989 0.179531
322.269409 0.344801 0.145383
332.269409 0.381064 0.112605
342.269409 0.421140 0.084024
342.289317 0.421224 0.083972
352.282681 0.465494 0.060836
362.276045 0.514416 0.043089
372.269409 0.568480 0.030017
382.282681 0.628351 0.020647
392.276045 0.694389 0.014095


-229.721301 0.001381 0.000000
-219.721301 0.001527 0.000000
-209.721301 0.001687 0.000000
-199.721301 0.001865 0.000000
-189.721301 0.002061 0.000000
-179.721301 0.002277 0.000000
-169.721301 0.002517 0.000000
-159.721301 0.002782 0.000000
-149.721301 0.003074 0.000000
-139.721301 0.003398 0.000000
-129.721301 0.003755 0.000000
-119.721301 0.004150 0.000000
-109.721301 0.004586 0.000000
-99.721301 0.005069 0.000000
-89.721301 0.005602 0.000001
-79.721301 0.006191 0.000001
-69.721301 0.006842 0.000001
-59.721301 0.007561 0.000002
-49.721301 0.008357 0.000003
-39.721301 0.009236 0.000004
-29.721301 0.010207 0.000006
-19.721301 0.011280 0.000009
-9.721301 0.012467 0.000014
0.278699 0.013778 0.000020
10.278699 0.015227 0.000030
20.278699 0.016828 0.000045
30.278699 0.018598 0.000068
40.278699 0.020554 0.000101
50.278699 0.022716 0.000151
60.278699 0.025105 0.000225
70.278699 0.027745 0.000335
80.278699 0.030663 0.000500
90.278699 0.033888 0.000746
100.278699 0.037452 0.001112
110.278699 0.041391 0.001656
120.278699 0.045744 0.002465
130.278699 0.050555 0.003666
140.278699 0.055872 0.005444
150.278699 0.061748 0.008065
160.278699 0.068242 0.011908
170.278699 0.075419 0.017496
180.278699 0.083351 0.025526
190.278699 0.092117 0.036861
200.278699 0.101805 0.052468
210.278699 0.112512 0.073214
220.278699 0.124345 0.099492
230.278699 0.137422 0.130685
240.278699 0.151875 0.164686
250.278699 0.167848 0.197802
260.278699 0.185501 0.225363
270.278699 0.205010 0.242889
280.278699 0.226571 0.247334
290.278699 0.250400 0.237908
300.278699 0.276735 0.216279
310.278699 0.305839 0.186139
320.278699 0.338005 0.152191
330.278699 0.373553 0.118862
340.278699 0.412840 0.089300
340.298607 0.412922 0.089246
350.291971 0.456319 0.065000
360.285335 0.504277 0.046223
370.278699 0.557275 0.032293
380.291971 0.615966 0.022259
390.285335 0.680703 0.015217


-221.712011 0.001497 0.000000
-211.712011 0.001654 0.000000
-201.712011 0.001828 0.000000
-191.712011 0.002020 0.000000
-181.712011 0.002233 0.000000
-171.712011 0.002467 0.000000
-161.712011 0.002727 0.000000
-151.712011 0.003014 0.000000
-141.712011 0.003331 0.000000
-131.712011 0.003681 0.000000
-121.712011 0.004068 0.000000
-111.712011 0.004496 0.000000
-101.712011 0.004969 0.000000
-91.712011 0.005491 0.000001
-81.712011 0.006069 0.000001
-71.712011 0.006707 0.000001
-61.712011 0.007412 0.000002
-51.712011 0.008192 0.000003
-41.712011 0.009054 0.000004
-31.712011 0.010006 0.000006
-21.712011 0.011058 0.000008
-11.712011 0.012221 0.000013
-1.712011 0.013506 0.000019
8.287989 0.014927 0.000028
18.287989 0.016497 0.000042
28.287989 0.018232 0.000063
38.287989 0.020149 0.000093
48.287989 0.022268 0.000139
58.287989 0.024610 0.000208
68.287989 0.027198 0.000310
78.287989 0.030059 0.000462
88.287989 0.033220 0.000689
98.287989 0.036714 0.001027
108.287989 0.040575 0.001530
118.287989 0.044842 0.002278
128.287989 0.049558 0.003388
138.287989 0.054771 0.005032
148.287989 0.060531 0.007459
158.287989 0.066897 0.011023
168.287989 0.073932 0.016214
178.287989 0.081708 0.023693
188.287989 0.090301 0.034295
198.287989 0.099798 0.048975
208.287989 0.110294 0.068645
218.287989 0.121894 0.093830
228.287989 0.134714 0.124161
238.287989 0.148882 0.157850
248.287989 0.164540 0.191498
258.287989 0.181845 0.220547
268.287989 0.200969 0.240375
278.287989 0.222105 0.247566
288.287989 0.245464 0.240844
298.287989 0.271280 0.221403
308.287989 0.299811 0.192596
318.287989 0.331342 0.159027
328.287989 0.366190 0.125274
338.287989 0.404702 0.094789
338.307896 0.404783 0.094733
348.301261 0.447325 0.069385
358.294625 0.494338 0.049550
368.287989 0.546291 0.034724
378.301261 0.603825 0.023988
388.294625 0.667286 0.016424
398.287989 0.737416 0.011170


-223.702721 0.001467 0.000000
-213.702721 0.001621 0.000000
-203.702721 0.001792 0.000000
-193.702721 0.001980 0.000000
-183.702721 0.002189 0.000000
-173.702721 0.002419 0.000000
-163.702721 0.002673 0.000000
-153.702721 0.002954 0.000000
-143.702721 0.003265 0.000000
-133.702721 0.003608 0.000000
-123.702721 0.003988 0.000000
-113.702721 0.004407 0.000000
-103.702721 0.004871 0.000000
-93.702721 0.005383 0.000000
-83.702721 0.005949 0.000001
-73.702721 0.006575 0.000001
-63.702721 0.007266 0.000002
-53.702721 0.008030 0.000002
-43.702721 0.008875 0.000004
-33.702721 0.009808 0.000005
-23.702721 0.010840 0.000008
-13.702721 0.011980 0.000012
-3.702721 0.013240 0.000017
6.297279 0.014632 0.000026
16.297279 0.016171 0.000039
26.297279 0.017872 0.000058
36.297279 0.019752 0.000086
46.297279 0.021829 0.000129
56.297279 0.024125 0.000192
66.297279 0.026662 0.000286
76.297279 0.029466 0.000427
86.297279 0.032565 0.000636
96.297279 0.035990 0.000948
106.297279 0.039775 0.001413
116.297279 0.043958 0.002104
126.297279 0.048582 0.003131
136.297279 0.053691 0.004652
146.297279 0.059338 0.006899
156.297279 0.065578 0.010201
166.297279 0.072475 0.015022
176.297279 0.080098 0.021985
186.297279 0.088521 0.031891
196.297279 0.097831 0.045681
206.297279 0.108120 0.064297
216.297279 0.119491 0.088377
226.297279 0.132059 0.117775
236.297279 0.145947 0.151017
246.297279 0.161297 0.185012
256.297279 0.178260 0.215362
266.297279 0.197008 0.237353
276.297279 0.217728 0.247238
286.297279 0.240626 0.243269
296.297279 0.265933 0.226152
306.297279 0.293902 0.198865
316.297279 0.324812 0.165859
326.297279 0.358972 0.131820
336.297279 0.396726 0.100486
336.317186 0.396805 0.100428
346.310551 0.438508 0.073991
356.303915 0.484594 0.053077
366.297279 0.535524 0.037319
376.310551 0.591924 0.025841
386.303915 0.654133 0.017722
396.297279 0.722881 0.012067


-225.693431 0.001438 0.000000
-215.693431 0.001589 0.000000
-205.693431 0.001757 0.000000
-195.693431 0.001941 0.000000
-185.693431 0.002145 0.000000
-175.693431 0.002371 0.000000
-165.693431 0.002620 0.000000
-155.693431 0.002896 0.000000
-145.693431 0.003201 0.000000
-135.693431 0.003537 0.000000
-125.693431 0.003909 0.000000
-115.693431 0.004320 0.000000
-105.693431 0.004775 0.000000
-95.693431 0.005277 0.000000
-85.693431 0.005832 0.000001
-75.693431 0.006445 0.000001
-65.693431 0.007123 0.000001
-55.693431 0.007872 0.000002
-45.693431 0.008700 0.000003
-35.693431 0.009615 0.000005
-25.693431 0.010626 0.000007
-15.693431 0.011744 0.000011
-5.693431 0.012979 0.000016
4.306569 0.014344 0.000024
14.306569 0.015853 0.000036
24.306569 0.017520 0.000053
34.306569 0.019362 0.000080
44.306569 0.021399 0.000119
54.306569 0.023649 0.000177
64.306569 0.026137 0.000264
74.306569 0.028885 0.000394
84.306569 0.031923 0.000588
94.306569 0.035281 0.000876
104.306569 0.038991 0.001305
114.306569 0.043092 0.001944
124.306569 0.047624 0.002893
134.306569 0.052633 0.004300
144.306569 0.058168 0.006379
154.306569 0.064286 0.009440
164.306569 0.071047 0.013914
174.306569 0.078519 0.020392
184.306569 0.086777 0.029640
194.306569 0.095903 0.042579
204.306569 0.105989 0.060168
214.306569 0.117136 0.083139
224.306569 0.129456 0.111546
234.306569 0.143071 0.144218
244.306569 0.158117 0.178383
254.306569 0.174747 0.209842
264.306569 0.193125 0.233844
274.306569 0.213436 0.246353
284.306569 0.235883 0.245165
294.306569 0.260692 0.230493
304.306569 0.288109 0.204907
314.306569 0.318409 0.172654
324.306569 0.351897 0.138479
334.306569 0.388906 0.106380
334.326476 0.388984 0.106320
344.319841 0.429865 0.078819
354.313205 0.475043 0.056810
364.306569 0.524968 0.040084
374.319841 0.580257 0.027826
384.313205 0.641240 0.019117
394.306569 0.708633 0.013033


-227.684141 0.001410 0.000000
-217.684141 0.001558 0.000000
-207.684141 0.001722 0.000000
-197.684141 0.001903 0.000000
-187.684141 0.002103 0.000000
-177.684141 0.002324 0.000000
-167.684141 0.002569 0.000000
-157.684141 0.002839 0.000000
-147.684141 0.003138 0.000000
-137.684141 0.003467 0.000000
-127.684141 0.003832 0.000000
-117.684141 0.004235 0.000000
-107.684141 0.004681 0.000000
-97.684141 0.005173 0.000000
-87.684141 0.005717 0.000001
-77.684141 0.006318 0.000001
-67.684141 0.006983 0.000001
-57.684141 0.007717 0.000002
-47.684141 0.008529 0.000003
-37.684141 0.009426 0.000004
-27.684141 0.010417 0.000007
-17.684141 0.011512 0.000010
-7.684141 0.012723 0.000015
2.315859 0.014061 0.000022
12.315859 0.015540 0.000033
22.315859 0.017175 0.000049
32.315859 0.018981 0.000074
42.315859 0.020977 0.000110
52.315859 0.023183 0.000164
62.315859 0.025621 0.000244
72.315859 0.028316 0.000364
82.315859 0.031294 0.000543
92.315859 0.034585 0.000809
102.315859 0.038223 0.001206
112.315859 0.042243 0.001796
122.315859 0.046685 0.002673
132.315859 0.051595 0.003974
142.315859 0.057022 0.005899
152.315859 0.063019 0.008734
162.315859 0.069646 0.012885
172.315859 0.076971 0.018908
182.315859 0.085066 0.027536
192.315859 0.094013 0.039662
202.315859 0.103900 0.056254
212.315859 0.114827 0.078120
222.315859 0.126904 0.105492
232.315859 0.140251 0.137483
242.315859 0.155001 0.171648
252.315859 0.171302 0.204025
262.315859 0.189319 0.229874
272.315859 0.209229 0.244917
282.315859 0.231234 0.246519
292.315859 0.255553 0.234396
302.315859 0.282430 0.210683
312.315859 0.312133 0.179376
322.315859 0.344961 0.145225
332.315859 0.381241 0.112461
332.335766 0.381317 0.112400
342.329131 0.421392 0.083869
352.322495 0.465679 0.060754
362.315859 0.514621 0.043028
372.329131 0.568820 0.029951
382.322495 0.628601 0.020616
392.315859 0.694666 0.014073


-229.674851 0.001382 0.000000
-219.674851 0.001527 0.000000
-209.674851 0.001688 0.000000
-199.674851 0.001865 0.000000
-189.674851 0.002062 0.000000
-179.674851 0.002279 0.000000
-169.674851 0.002518 0.000000
-159.674851 0.002783 0.000000
-149.674851 0.003076 0.000000
-139.674851 0.003399 0.000000
-129.674851 0.003757 0.000000
-119.674851 0.004152 0.000000
-109.674851 0.004588 0.000000
-99.674851 0.005071 0.000000
-89.674851 0.005604 0.000001
-79.674851 0.006194 0.000001
-69.674851 0.006845 0.000001
-59.674851 0.007565 0.000002
-49.674851 0.008361 0.000003
-39.674851 0.009240 0.000004
-29.674851 0.010212 0.000006
-19.674851 0.011286 0.000009
-9.674851 0.012472 0.000014
0.325149 0.013784 0.000020
10.325149 0.015234 0.000031
20.325149 0.016836 0.000046
30.325149 0.018607 0.000068
40.325149 0.020564 0.000101
50.325149 0.022726 0.000151
60.325149 0.025116 0.000225
70.325149 0.027758 0.000336
80.325149 0.030677 0.000501
90.325149 0.033904 0.000747
100.325149 0.037469 0.001114
110.325149 0.041410 0.001659
120.325149 0.045765 0.002470
130.325149 0.050578 0.003673
140.325149 0.055898 0.005454
150.325149 0.061777 0.008079
160.325149 0.068274 0.011929
170.325149 0.075454 0.017528
180.325149 0.083390 0.025570
190.325149 0.092160 0.036923
200.325149 0.101852 0.052552
210.325149 0.112564 0.073323
220.325149 0.124403 0.099626
230.325149 0.137486 0.130839
240.325149 0.151946 0.164845
250.325149 0.167926 0.197947
260.325149 0.185587 0.225471
270.325149 0.205105 0.242941
280.325149 0.226676 0.247322
290.325149 0.250516 0.237833
300.325149 0.276863 0.216155
310.325149 0.305981 0.185986
320.325149 0.338162 0.152031
330.325149 0.373726 0.118714
330.345056 0.373801 0.118651
340.338421 0.413086 0.089138
350.331785 0.456501 0.064915
360.325149 0.504478 0.046158
370.338421 0.557608 0.032222
380.331785 0.616211 0.022225
390.325149 0.680974 0.015194


-221.665561 0.001497 0.000000
-211.665561 0.001655 0.000000
-201.665561 0.001829 0.000000
-191.665561 0.002021 0.000000
-181.665561 0.002234 0.000000
-171.665561 0.002469 0.000000
-161.665561 0.002728 0.000000
-151.665561 0.003015 0.000000
-141.665561 0.003332 0.000000
-131.665561 0.003683 0.000000
-121.665561 0.004070 0.000000
-111.665561 0.004498 0.000000
-101.665561 0.004971 0.000000
-91.665561 0.005494 0.000001
-81.665561 0.006072 0.000001
-71.665561 0.006710 0.000001
-61.665561 0.007416 0.000002
-51.665561 0.008196 0.000003
-41.665561 0.009058 0.000004
-31.665561 0.010010 0.000006
-21.665561 0.011063 0.000008
-11.665561 0.012227 0.000013
-1.665561 0.013513 0.000019
8.334439 0.014934 0.000028
18.334439 0.016504 0.000042
28.334439 0.018240 0.000063
38.334439 0.020158 0.000094
48.334439 0.022278 0.000140
58.334439 0.024621 0.000208
68.334439 0.027211 0.000310
78.334439 0.030073 0.000463
88.334439 0.033235 0.000690
98.334439 0.036731 0.001029
108.334439 0.040594 0.001533
118.334439 0.044863 0.002282
128.334439 0.049581 0.003394
138.334439 0.054796 0.005042
148.334439 0.060559 0.007473
158.334439 0.066928 0.011043
168.334439 0.073967 0.016243
178.334439 0.081746 0.023735
188.334439 0.090343 0.034353
198.334439 0.099845 0.049054
208.334439 0.110346 0.068749
218.334439 0.121951 0.093960
228.334439 0.134776 0.124311
238.334439 0.148951 0.158010
248.334439 0.164616 0.191648
258.334439 0.181929 0.220664
268.334439 0.201063 0.240439
278.334439 0.222209 0.247567
288.334439 0.245579 0.240781
298.334439 0.271406 0.221287
308.334439 0.299950 0.192448
318.334439 0.331496 0.158867
328.334439 0.366360 0.125122
328.354346 0.366433 0.125058
338.347711 0.404944 0.094621
348.341075 0.447503 0.069295
358.334439 0.494534 0.049481
368.347711 0.546618 0.034649
378.341075 0.604066 0.023952
388.334439 0.667552 0.016399
398.347711 0.737857 0.011144


-223.656271 0.001468 0.000000
-213.656271 0.001622 0.000000
-203.656271 0.001793 0.000000
-193.656271 0.001981 0.000000
-183.656271 0.002190 0.000000
-173.656271 0.002420 0.000000
-163.656271 0.002674 0.000000
-153.656271 0.002956 0.000000
-143.656271 0.003266 0.000000
-133.656271 0.003610 0.000000
-123.656271 0.003990 0.000000
-113.656271 0.004409 0.000000
-103.656271 0.004873 0.000000
-93.656271 0.005385 0.000000
-83.656271 0.005952 0.000001
-73.656271 0.006578 0.000001
-63.656271 0.007270 0.000002
-53.656271 0.008034 0.000002
-43.656271 0.008879 0.000004
-33.656271 0.009813 0.000005
-23.656271 0.010845 0.000008
-13.656271 0.011986 0.000012
-3.656271 0.013246 0.000017
6.343729 0.014639 0.000026
16.343729 0.016179 0.000039
26.343729 0.017880 0.000058
36.343729 0.019761 0.000086
46.343729 0.021839 0.000129
56.343729 0.024136 0.000192
66.343729 0.026675 0.000287
76.343729 0.029480 0.000428
86.343729 0.032580 0.000637
96.343729 0.036007 0.000950
106.343729 0.039794 0.001416
116.343729 0.043979 0.002108
126.343729 0.048604 0.003137
136.343729 0.053716 0.004660
146.343729 0.059365 0.006911
156.343729 0.065609 0.010220
166.343729 0.072509 0.015049
176.343729 0.080135 0.022023
186.343729 0.088563 0.031945
196.343729 0.097877 0.045756
206.343729 0.108171 0.064396
216.343729 0.119547 0.088502
226.343729 0.132120 0.117922
236.343729 0.146015 0.151176
246.343729 0.161372 0.185165
256.343729 0.178343 0.215487
266.343729 0.197100 0.237429
276.343729 0.217829 0.247252
286.343729 0.240738 0.243218
296.343729 0.266057 0.226045
306.343729 0.294038 0.198722
316.343729 0.324962 0.165700
326.343729 0.359139 0.131666
326.363636 0.359211 0.131600
336.357001 0.396963 0.100312
346.350365 0.438683 0.073896
356.343729 0.484787 0.053004
366.357001 0.535844 0.037239
376.350365 0.592159 0.025803
386.343729 0.654394 0.017695
396.357001 0.723313 0.012039


-225.646981 0.001439 0.000000
-215.646981 0.001590 0.000000
-205.646981 0.001757 0.000000
-195.646981 0.001942 0.000000
-185.646981 0.002146 0.000000
-175.646981 0.002372 0.000000
-165.646981 0.002622 0.000000
-155.646981 0.002897 0.000000
-145.646981 0.003202 0.000000
-135.646981 0.003539 0.000000
-125.646981 0.003911 0.000000
-115.646981 0.004322 0.000000
-105.646981 0.004777 0.000000
-95.646981 0.005279 0.000000
-85.646981 0.005835 0.000001
-75.646981 0.006448 0.000001
-65.646981 0.007126 0.000001
-55.646981 0.007876 0.000002
-45.646981 0.008704 0.000003
-35.646981 0.009620 0.000005
-25.646981 0.010631 0.000007
-15.646981 0.011749 0.000011
-5.646981 0.012985 0.000016
4.353019 0.014351 0.000024
14.353019 0.015860 0.000036
24.353019 0.017528 0.000053
34.353019 0.019371 0.000080
44.353019 0.021409 0.000119
54.353019 0.023660 0.000178
64.353019 0.026149 0.000265
74.353019 0.028899 0.000395
84.353019 0.031938 0.000589
94.353019 0.035297 0.000878
104.353019 0.039009 0.001308
114.353019 0.043112 0.001948
124.353019 0.047646 0.002898
134.353019 0.052657 0.004308
144.353019 0.058195 0.006391
154.353019 0.064316 0.009457
164.353019 0.071080 0.013939
174.353019 0.078555 0.020428
184.353019 0.086817 0.029691
194.353019 0.095948 0.042649
204.353019 0.106039 0.060262
214.353019 0.117191 0.083259
224.353019 0.129516 0.111690
234.353019 0.143137 0.144376
244.353019 0.158191 0.178539
254.353019 0.174828 0.209975
264.353019 0.193215 0.233932
274.353019 0.213535 0.246380
284.353019 0.235993 0.245127
294.353019 0.260813 0.230396
304.353019 0.288243 0.204769
314.353019 0.318557 0.172496
324.353019 0.352060 0.138322
324.372926 0.352130 0.138255
334.366291 0.389138 0.106201
344.359655 0.430036 0.078720
354.353019 0.475232 0.056733
364.366291 0.525282 0.039999
374.359655 0.580488 0.027785
384.353019 0.641496 0.019088
394.366291 0.709056 0.013003


-227.637691 0.001410 0.000000
-217.637691 0.001559 0.000000
-207.637691 0.001723 0.000000
-197.637691 0.001904 0.000000
-187.637691 0.002104 0.000000
-177.637691 0.002325 0.000000
-167.637691 0.002570 0.000000
-157.637691 0.002840 0.000000
-147.637691 0.003139 0.000000
-137.637691 0.003469 0.000000
-127.637691 0.003834 0.000000
-117.637691 0.004237 0.000000
-107.637691 0.004683 0.000000
-97.637691 0.005175 0.000000
-87.637691 0.005720 0.000001
-77.637691 0.006321 0.000001
-67.637691 0.006986 0.000001
-57.637691 0.007721 0.000002
-47.637691 0.008533 0.000003
-37.637691 0.009430 0.000004
-27.637691 0.010422 0.000007
-17.637691 0.011518 0.000010
-7.637691 0.012729 0.000015
2.362309 0.014068 0.000022
12.362309 0.015547 0.000033
22.362309 0.017183 0.000049
32.362309 0.018990 0.000074
42.362309 0.020987 0.000110
52.362309 0.023194 0.000164
62.362309 0.025633 0.000244
72.362309 0.028329 0.000365
82.362309 0.031309 0.000544
92.362309 0.034601 0.000811
102.362309 0.038241 0.001208
112.362309 0.042262 0.001799
122.362309 0.046707 0.002678
132.362309 0.051619 0.003981
142.362309 0.057048 0.005909
152.362309 0.063048 0.008750
162.362309 0.069679 0.012908
172.362309 0.077007 0.018942
182.362309 0.085106 0.027583
192.362309 0.094056 0.039728
202.362309 0.103948 0.056343
212.362309 0.114881 0.078235
222.362309 0.126963 0.105631
232.362309 0.140316 0.137639
242.362309 0.155073 0.171806
252.362309 0.171382 0.204164
262.362309 0.189406 0.229972
272.362309 0.209327 0.244957
282.362309 0.231342 0.246494
292.362309 0.255672 0.234310
302.362309 0.282561 0.210551
312.362309 0.312278 0.179220
322.362309 0.345121 0.145067
322.382216 0.345190 0.144999
332.375581 0.381468 0.112276
342.368945 0.421560 0.083766
352.362309 0.465865 0.060673
362.375581 0.514929 0.042937
372.368945 0.569046 0.029907
382.362309 0.628852 0.020585
392.375581 0.695081 0.014041


-229.628401 0.001383 0.000000
-219.628401 0.001528 0.000000
-209.628401 0.001689 0.000000
-199.628401 0.001866 0.000000
-189.628401 0.002063 0.000000
-179.628401 0.002280 0.000000
-169.628401 0.002519 0.000000
-159.628401 0.002784 0.000000
-149.628401 0.003077 0.000000
-139.628401 0.003401 0.000000
-129.628401 0.003758 0.000000
-119.628401 0.004154 0.000000
-109.628401 0.004590 0.000000
-99.628401 0.005073 0.000000
-89.628401 0.005607 0.000001
-79.628401 0.006197 0.000001
-69.628401 0.006848 0.000001
-59.628401 0.007568 0.000002
-49.628401 0.008364 0.000003
-39.628401 0.009244 0.000004
-29.628401 0.010216 0.000006
-19.628401 0.011291 0.000009
-9.628401 0.012478 0.000014
0.371599 0.013791 0.000020
10.371599 0.015241 0.000031
20.371599 0.016844 0.000046
30.371599 0.018615 0.000068
40.371599 0.020573 0.000101
50.371599 0.022737 0.000151
60.371599 0.025128 0.000226
70.371599 0.027771 0.000337
80.371599 0.030692 0.000502
90.371599 0.033919 0.000749
100.371599 0.037487 0.001116
110.371599 0.041429 0.001662
120.371599 0.045786 0.002474
130.371599 0.050602 0.003680
140.371599 0.055924 0.005464
150.371599 0.061805 0.008094
160.371599 0.068305 0.011951
170.371599 0.075489 0.017559
180.371599 0.083428 0.025614
190.371599 0.092203 0.036985
200.371599 0.101900 0.052636
210.371599 0.112617 0.073433
220.371599 0.124460 0.099761
230.371599 0.137550 0.130993
240.371599 0.152016 0.165004
250.371599 0.168004 0.198091
260.371599 0.185673 0.225578
270.371599 0.205201 0.242994
280.371599 0.226782 0.247309
290.371599 0.250633 0.237759
300.371599 0.276992 0.216031
310.371599 0.306123 0.185834
320.371599 0.338319 0.151872
320.391506 0.338386 0.151804
330.384871 0.373950 0.118524
340.378235 0.413251 0.089031
350.371599 0.456682 0.064830
360.384871 0.504779 0.046062
370.378235 0.557830 0.032175
380.371599 0.616457 0.022192
390.384871 0.681381 0.015159


-221.619111 0.001498 0.000000
-211.619111 0.001655 0.000000
-201.619111 0.001830 0.000000
-191.619111 0.002022 0.000000
-181.619111 0.002235 0.000000
-171.619111 0.002470 0.000000
-161.619111 0.002729 0.000000
-151.619111 0.003016 0.000000
-141.619111 0.003334 0.000000
-131.619111 0.003684 0.000000
-121.619111 0.004072 0.000000
-111.619111 0.004500 0.000000
-101.619111 0.004973 0.000000
-91.619111 0.005496 0.000001
-81.619111 0.006074 0.000001
-71.619111 0.006713 0.000001
-61.619111 0.007419 0.000002
-51.619111 0.008200 0.000003
-41.619111 0.009062 0.000004
-31.619111 0.010015 0.000006
-21.619111 0.011068 0.000009
-11.619111 0.012232 0.000013
-1.619111 0.013519 0.000019
8.380889 0.014941 0.000028
18.380889 0.016512 0.000042
28.380889 0.018248 0.000063
38.380889 0.020168 0.000094
48.380889 0.022289 0.000140
58.380889 0.024633 0.000209
68.380889 0.027224 0.000311
78.380889 0.030087 0.000464
88.380889 0.033251 0.000691
98.380889 0.036748 0.001031
108.380889 0.040613 0.001535
118.380889 0.044884 0.002286
128.380889 0.049604 0.003400
138.380889 0.054821 0.005051
148.380889 0.060587 0.007487
158.380889 0.066959 0.011062
168.380889 0.074001 0.016272
178.380889 0.081784 0.023776
188.380889 0.090385 0.034411
198.380889 0.099891 0.049133
208.380889 0.110397 0.068853
218.380889 0.122007 0.094090
228.380889 0.134839 0.124462
238.380889 0.149020 0.158169
248.380889 0.164693 0.191797
258.380889 0.182014 0.220781
268.380889 0.201156 0.240503
278.380889 0.222312 0.247567
288.380889 0.245693 0.240718
298.380889 0.271532 0.221172
308.380889 0.300090 0.192299
318.380889 0.331650 0.158707
318.400796 0.331716 0.158639
328.394161 0.366579 0.124928
338.387525 0.405105 0.094510
348.380889 0.447681 0.069205
358.394161 0.494830 0.049379
368.387525 0.546835 0.034599
378.380889 0.604306 0.023916
388.394161 0.667950 0.016361
398.387525 0.738150 0.011127


-223.609821 0.001468 0.000000
-213.609821 0.001623 0.000000
-203.609821 0.001794 0.000000
-193.609821 0.001982 0.000000
-183.609821 0.002191 0.000000
-173.609821 0.002421 0.000000
-163.609821 0.002676 0.000000
-153.609821 0.002957 0.000000
-143.609821 0.003268 0.000000
-133.609821 0.003612 0.000000
-123.609821 0.003992 0.000000
-113.609821 0.004411 0.000000
-103.609821 0.004875 0.000000
-93.609821 0.005388 0.000000
-83.609821 0.005955 0.000001
-73.609821 0.006581 0.000001
-63.609821 0.007273 0.000002
-53.609821 0.008038 0.000002
-43.609821 0.008883 0.000004
-33.609821 0.009818 0.000005
-23.609821 0.010850 0.000008
-13.609821 0.011991 0.000012
-3.609821 0.013252 0.000017
6.390179 0.014646 0.000026
16.390179 0.016186 0.000039
26.390179 0.017889 0.000058
36.390179 0.019770 0.000087
46.390179 0.021849 0.000129
56.390179 0.024147 0.000193
66.390179 0.026687 0.000287
76.390179 0.029494 0.000428
86.390179 0.032595 0.000639
96.390179 0.036024 0.000952
106.390179 0.039812 0.001418
116.390179 0.043999 0.002112
126.390179 0.048627 0.003142
136.390179 0.053741 0.004669
146.390179 0.059393 0.006924
156.390179 0.065639 0.010238
166.390179 0.072543 0.015076
176.390179 0.080172 0.022062
186.390179 0.088604 0.031999
196.390179 0.097922 0.045830
206.390179 0.108221 0.064495
216.390179 0.119603 0.088627
226.390179 0.132181 0.118069
236.390179 0.146083 0.151335
246.390179 0.161447 0.185318
256.390179 0.178426 0.215612
266.390179 0.197191 0.237505
276.390179 0.217930 0.247265
286.390179 0.240850 0.243167
296.390179 0.266180 0.225939
306.390179 0.294175 0.198578
316.390179 0.325113 0.165541
316.410086 0.325178 0.165473
326.403451 0.359354 0.131468
336.396815 0.397121 0.100196
346.390179 0.438857 0.073802
356.403451 0.485077 0.052896
366.396815 0.536057 0.037185
376.390179 0.592395 0.025764
386.403451 0.654785 0.017655
396.396815 0.723601 0.012020


-225.600531 0.001439 0.000000
-215.600531 0.001591 0.000000
-205.600531 0.001758 0.000000
-195.600531 0.001943 0.000000
-185.600531 0.002147 0.000000
-175.600531 0.002373 0.000000
-165.600531 0.002623 0.000000
-155.600531 0.002899 0.000000
-145.600531 0.003204 0.000000
-135.600531 0.003540 0.000000
-125.600531 0.003913 0.000000
-115.600531 0.004324 0.000000
-105.600531 0.004779 0.000000
-95.600531 0.005282 0.000000
-85.600531 0.005837 0.000001
-75.600531 0.006451 0.000001
-65.600531 0.007130 0.000001
-55.600531 0.007880 0.000002
-45.600531 0.008708 0.000003
-35.600531 0.009624 0.000005
-25.600531 0.010636 0.000007
-15.600531 0.011755 0.000011
-5.600531 0.012991 0.000016
4.399469 0.014357 0.000024
14.399469 0.015867 0.000036
24.399469 0.017536 0.000054
34.399469 0.019380 0.000080
44.399469 0.021419 0.000119
54.399469 0.023671 0.000178
64.399469 0.026161 0.000265
74.399469 0.028912 0.000396
84.399469 0.031953 0.000590
94.399469 0.035314 0.000879
104.399469 0.039028 0.001310
114.399469 0.043132 0.001951
124.399469 0.047668 0.002904
134.399469 0.052682 0.004316
144.399469 0.058222 0.006403
154.399469 0.064345 0.009474
164.399469 0.071113 0.013964
174.399469 0.078592 0.020464
184.399469 0.086857 0.029742
194.399469 0.095992 0.042720
204.399469 0.106088 0.060356
214.399469 0.117245 0.083378
224.399469 0.129576 0.111833
234.399469 0.143204 0.144534
244.399469 0.158264 0.178695
254.399469 0.174909 0.210107
264.399469 0.193305 0.234019
274.399469 0.213635 0.246406
284.399469 0.236103 0.245089
294.399469 0.260934 0.230300
304.399469 0.288377 0.204631
314.399469 0.318705 0.172339
314.419376 0.318769 0.172271
324.412741 0.352271 0.138121
334.406105 0.389293 0.106081
344.399469 0.430207 0.078622
354.412741 0.475516 0.056618
364.406105 0.525491 0.039942
374.399469 0.580719 0.027744
384.412741 0.641879 0.019045
394.406105 0.709339 0.012983


-227.591241 0.001411 0.000000
-217.591241 0.001559 0.000000
-207.591241 0.001724 0.000000
-197.591241 0.001905 0.000000
-187.591241 0.002105 0.000000
-177.591241 0.002326 0.000000
-167.591241 0.002571 0.000000
-157.591241 0.002842 0.000000
-147.591241 0.003140 0.000000
-137.591241 0.003471 0.000000
-127.591241 0.003836 0.000000
-117.591241 0.004239 0.000000
-107.591241 0.004685 0.000000
-97.591241 0.005178 0.000000
-87.591241 0.005722 0.000001
-77.591241 0.006324 0.000001
-67.591241 0.006989 0.000001
-57.591241 0.007724 0.000002
-47.591241 0.008537 0.000003
-37.591241 0.009434 0.000004
-27.591241 0.010427 0.000007
-17.591241 0.011523 0.000010
-7.591241 0.012735 0.000015
2.408759 0.014074 0.000022
12.408759 0.015555 0.000033
22.408759 0.017191 0.000049
32.408759 0.018998 0.000074
42.408759 0.020997 0.000110
52.408759 0.023205 0.000164
62.408759 0.025645 0.000245
72.408759 0.028342 0.000365
82.408759 0.031323 0.000545
92.408759 0.034618 0.000812
102.408759 0.038258 0.001210
112.408759 0.042282 0.001803
122.408759 0.046729 0.002683
132.408759 0.051643 0.003989
142.408759 0.057075 0.005920
152.408759 0.063077 0.008766
162.408759 0.069711 0.012931
172.408759 0.077043 0.018975
182.408759 0.085145 0.027631
192.408759 0.094100 0.039794
202.408759 0.103997 0.056432
212.408759 0.114934 0.078349
222.408759 0.127022 0.105770
232.408759 0.140381 0.137795
242.408759 0.155145 0.171964
252.408759 0.171462 0.204302
262.408759 0.189494 0.230070
272.408759 0.209424 0.244996
282.408759 0.231449 0.246468
292.408759 0.255791 0.234224
302.408759 0.282693 0.210420
312.408759 0.312424 0.179064
312.428666 0.312486 0.178997
322.422031 0.345327 0.144864
332.415395 0.381620 0.112153
342.408759 0.421728 0.083663
352.422031 0.466143 0.060552
362.415395 0.515134 0.042877
372.408759 0.569273 0.029863
382.422031 0.629227 0.020539
392.415395 0.695358 0.014020


-229.581951 0.001383 0.000000
-219.581951 0.001529 0.000000
-209.581951 0.001690 0.000000
-199.581951 0.001867 0.000000
-189.581951 0.002064 0.000000
-179.581951 0.002281 0.000000
-169.581951 0.002520 0.000000
-159.581951 0.002786 0.000000
-149.581951 0.003079 0.000000
-139.581951 0.003402 0.000000
-129.581951 0.003760 0.000000
-119.581951 0.004156 0.000000
-109.581951 0.004593 0.000000
-99.581951 0.005076 0.000000
-89.581951 0.005609 0.000001
-79.581951 0.006199 0.000001
-69.581951 0.006851 0.000001
-59.581951 0.007572 0.000002
-49.581951 0.008368 0.000003
-39.581951 0.009248 0.000004
-29.581951 0.010221 0.000006
-19.581951 0.011296 0.000009
-9.581951 0.012484 0.000014
0.418049 0.013797 0.000021
10.418049 0.015248 0.000031
20.418049 0.016852 0.000046
30.418049 0.018624 0.000068
40.418049 0.020583 0.000102
50.418049 0.022747 0.000152
60.418049 0.025140 0.000226
70.418049 0.027784 0.000337
80.418049 0.030706 0.000503
90.418049 0.033935 0.000750
100.418049 0.037504 0.001118
110.418049 0.041449 0.001665
120.418049 0.045808 0.002479
130.418049 0.050625 0.003686
140.418049 0.055950 0.005474
150.418049 0.061834 0.008109
160.418049 0.068337 0.011972
170.418049 0.075524 0.017590
180.418049 0.083467 0.025659
190.418049 0.092245 0.037047
200.418049 0.101947 0.052720
210.418049 0.112669 0.073542
220.418049 0.124518 0.099895
230.418049 0.137614 0.131147
240.418049 0.152087 0.165164
250.418049 0.168082 0.198236
260.418049 0.185759 0.225686
270.418049 0.205296 0.243045
280.418049 0.226887 0.247297
290.418049 0.250749 0.237684
300.418049 0.277121 0.215907
310.418049 0.306266 0.185681
310.437956 0.306327 0.185615
320.431321 0.338521 0.151667
330.424685 0.374098 0.118398
340.418049 0.413415 0.088923
350.431321 0.456955 0.064702
360.424685 0.504980 0.045997
370.418049 0.558052 0.032129
380.431321 0.616825 0.022142
390.424685 0.681652 0.015136


-221.572661 0.001499 0.000000
-211.572661 0.001656 0.000000
-201.572661 0.001830 0.000000
-191.572661 0.002023 0.000000
-181.572661 0.002236 0.000000
-171.572661 0.002471 0.000000
-161.572661 0.002731 0.000000
-151.572661 0.003018 0.000000
-141.572661 0.003335 0.000000
-131.572661 0.003686 0.000000
-121.572661 0.004074 0.000000
-111.572661 0.004502 0.000000
-101.572661 0.004976 0.000000
-91.572661 0.005499 0.000001
-81.572661 0.006077 0.000001
-71.572661 0.006716 0.000001
-61.572661 0.007423 0.000002
-51.572661 0.008203 0.000003
-41.572661 0.009066 0.000004
-31.572661 0.010020 0.000006
-21.572661 0.011073 0.000009
-11.572661 0.012238 0.000013
-1.572661 0.013525 0.000019
8.427339 0.014948 0.000028
18.427339 0.016520 0.000042
28.427339 0.018257 0.000063
38.427339 0.020177 0.000094
48.427339 0.022299 0.000140
58.427339 0.024644 0.000209
68.427339 0.027236 0.000312
78.427339 0.030101 0.000465
88.427339 0.033266 0.000693
98.427339 0.036765 0.001032
108.427339 0.040632 0.001538
118.427339 0.044905 0.002290
128.427339 0.049628 0.003407
138.427339 0.054847 0.005060
148.427339 0.060615 0.007500
158.427339 0.066990 0.011082
168.427339 0.074036 0.016301
178.427339 0.081822 0.023818
188.427339 0.090427 0.034469
198.427339 0.099938 0.049213
208.427339 0.110448 0.068957
218.427339 0.122064 0.094220
228.427339 0.134902 0.124613
238.427339 0.149089 0.158329
248.427339 0.164769 0.191946
258.427339 0.182098 0.220897
268.427339 0.201250 0.240567
278.427339 0.222415 0.247568
288.427339 0.245807 0.240655
298.427339 0.271658 0.221056
308.427339 0.300229 0.192150
308.447246 0.300289 0.192086
318.440610 0.331848 0.158502
328.433975 0.366725 0.124799
338.427339 0.405267 0.094398
348.440610 0.447949 0.069071
358.433975 0.495027 0.049310
368.427339 0.547053 0.034549
378.440610 0.604667 0.023863
388.433975 0.668216 0.016337
398.427339 0.738444 0.011110


-223.563371 0.001469 0.000000
-213.563371 0.001624 0.000000
-203.563371 0.001794 0.000000
-193.563371 0.001983 0.000000
-183.563371 0.002192 0.000000
-173.563371 0.002422 0.000000
-163.563371 0.002677 0.000000
-153.563371 0.002958 0.000000
-143.563371 0.003270 0.000000
-133.563371 0.003613 0.000000
-123.563371 0.003993 0.000000
-113.563371 0.004413 0.000000
-103.563371 0.004878 0.000000
-93.563371 0.005391 0.000000
-83.563371 0.005957 0.000001
-73.563371 0.006584 0.000001
-63.563371 0.007276 0.000002
-53.563371 0.008042 0.000002
-43.563371 0.008887 0.000004
-33.563371 0.009822 0.000005
-23.563371 0.010855 0.000008
-13.563371 0.011997 0.000012
-3.563371 0.013258 0.000018
6.436629 0.014653 0.000026
16.436629 0.016194 0.000039
26.436629 0.017897 0.000058
36.436629 0.019779 0.000087
46.436629 0.021860 0.000129
56.436629 0.024159 0.000193
66.436629 0.026699 0.000288
76.436629 0.029507 0.000429
86.436629 0.032611 0.000640
96.436629 0.036040 0.000954
106.436629 0.039831 0.001421
116.436629 0.044020 0.002116
126.436629 0.048649 0.003148
136.436629 0.053766 0.004678
146.436629 0.059420 0.006937
156.436629 0.065670 0.010257
166.436629 0.072576 0.015102
176.436629 0.080209 0.022100
186.436629 0.088645 0.032054
196.436629 0.097968 0.045905
206.436629 0.108271 0.064594
216.436629 0.119658 0.088752
226.436629 0.132243 0.118217
236.436629 0.146151 0.151494
246.436629 0.161522 0.185471
256.436629 0.178509 0.215736
266.436629 0.197283 0.237580
276.436629 0.218031 0.247279
286.436629 0.240962 0.243116
296.436629 0.266304 0.225832
306.436629 0.294311 0.198434
306.456536 0.294370 0.198372
316.449900 0.325308 0.165336
326.443265 0.359497 0.131336
336.436629 0.397279 0.100080
346.449900 0.439119 0.073661
356.443265 0.485270 0.052823
366.436629 0.536270 0.037132
376.449900 0.592749 0.025707
386.443265 0.655046 0.017628
396.436629 0.723889 0.012002


-225.554081 0.001440 0.000000
-215.554081 0.001592 0.000000
-205.554081 0.001759 0.000000
-195.554081 0.001944 0.000000
-185.554081 0.002148 0.000000
-175.554081 0.002374 0.000000
-165.554081 0.002624 0.000000
-155.554081 0.002900 0.000000
-145.554081 0.003205 0.000000
-135.554081 0.003542 0.000000
-125.554081 0.003915 0.000000
-115.554081 0.004326 0.000000
-105.554081 0.004781 0.000000
-95.554081 0.005284 0.000000
-85.554081 0.005840 0.000001
-75.554081 0.006454 0.000001
-65.554081 0.007133 0.000001
-55.554081 0.007883 0.000002
-45.554081 0.008712 0.000003
-35.554081 0.009629 0.000005
-25.554081 0.010641 0.000007
-15.554081 0.011760 0.000011
-5.554081 0.012997 0.000016
4.445919 0.014364 0.000024
14.445919 0.015875 0.000036
24.445919 0.017544 0.000054
34.445919 0.019389 0.000080
44.445919 0.021429 0.000119
54.445919 0.023682 0.000178
64.445919 0.026173 0.000266
74.445919 0.028926 0.000396
84.445919 0.031968 0.000591
94.445919 0.035330 0.000881
104.445919 0.039046 0.001313
114.445919 0.043152 0.001955
124.445919 0.047690 0.002909
134.445919 0.052706 0.004324
144.445919 0.058249 0.006415
154.445919 0.064375 0.009491
164.445919 0.071146 0.013989
174.445919 0.078628 0.020500
184.445919 0.086898 0.029793
194.445919 0.096037 0.042790
204.445919 0.106137 0.060450
214.445919 0.117300 0.083498
224.445919 0.129636 0.111977
234.445919 0.143270 0.144692
244.445919 0.158338 0.178851
254.445919 0.174990 0.210239
264.445919 0.193394 0.234105
274.445919 0.213734 0.246433
284.445919 0.236212 0.245050
294.445919 0.261055 0.230203
304.445919 0.288510 0.204492
304.465826 0.288568 0.204433
314.459190 0.318896 0.172135
324.452555 0.352411 0.137987
334.445919 0.389448 0.105961
344.459190 0.430464 0.078474
354.452555 0.475705 0.056542
364.445919 0.525700 0.039885
374.459190 0.581066 0.027683
384.452555 0.642135 0.019016
394.445919 0.709621 0.012963


-227.544791 0.001412 0.000000
-217.544791 0.001560 0.000000
-207.544791 0.001724 0.000000
-197.544791 0.001906 0.000000
-187.544791 0.002106 0.000000
-177.544791 0.002328 0.000000
-167.544791 0.002572 0.000000
-157.544791 0.002843 0.000000
-147.544791 0.003142 0.000000
-137.544791 0.003472 0.000000
-127.544791 0.003838 0.000000
-117.544791 0.004241 0.000000
-107.544791 0.004687 0.000000
-97.544791 0.005180 0.000000
-87.544791 0.005725 0.000001
-77.544791 0.006327 0.000001
-67.544791 0.006992 0.000001
-57.544791 0.007728 0.000002
-47.544791 0.008541 0.000003
-37.544791 0.009439 0.000004
-27.544791 0.010431 0.000007
-17.544791 0.011529 0.000010
-7.544791 0.012741 0.000015
2.455209 0.014081 0.000022
12.455209 0.015562 0.000033
22.455209 0.017199 0.000050
32.455209 0.019007 0.000074
42.455209 0.021006 0.000110
52.455209 0.023216 0.000165
62.455209 0.025657 0.000245
72.455209 0.028356 0.000366
82.455209 0.031338 0.000546
92.455209 0.034634 0.000814
102.455209 0.038276 0.001212
112.455209 0.042302 0.001806
122.455209 0.046750 0.002688
132.455209 0.051667 0.003996
142.455209 0.057101 0.005931
152.455209 0.063107 0.008781
162.455209 0.069744 0.012954
172.455209 0.077078 0.019009
182.455209 0.085185 0.027679
192.455209 0.094144 0.039860
202.455209 0.104045 0.056521
212.455209 0.114988 0.078464
222.455209 0.127081 0.105910
232.455209 0.140446 0.137952
242.455209 0.155217 0.172122
252.455209 0.171541 0.204441
262.455209 0.189583 0.230167
272.455209 0.209521 0.245036
282.455209 0.231557 0.246443
292.455209 0.255910 0.234137
302.455209 0.282824 0.210288
302.475116 0.282880 0.210231
312.468480 0.312610 0.178864
322.461845 0.345465 0.144728
332.455209 0.381772 0.112030
342.468480 0.421980 0.083509
352.461845 0.466329 0.060471
362.455209 0.515339 0.042816
372.468480 0.569613 0.029797
382.461845 0.629478 0.020508
392.455209 0.695634 0.013998


-229.535501 0.001384 0.000000
-219.535501 0.001529 0.000000
-209.535501 0.001690 0.000000
-199.535501 0.001868 0.000000
-189.535501 0.002065 0.000000
-179.535501 0.002282 0.000000
-169.535501 0.002522 0.000000
-159.535501 0.002787 0.000000
-149.535501 0.003080 0.000000
-139.535501 0.003404 0.000000
-129.535501 0.003762 0.000000
-119.535501 0.004158 0.000000
-109.535501 0.004595 0.000000
-99.535501 0.005078 0.000000
-89.535501 0.005612 0.000001
-79.535501 0.006202 0.000001
-69.535501 0.006855 0.000001
-59.535501 0.007575 0.000002
-49.535501 0.008372 0.000003
-39.535501 0.009253 0.000004
-29.535501 0.010226 0.000006
-19.535501 0.011301 0.000009
-9.535501 0.012490 0.000014
0.464499 0.013803 0.000021
10.464499 0.015255 0.000031
20.464499 0.016860 0.000046
30.464499 0.018633 0.000068
40.464499 0.020592 0.000102
50.464499 0.022758 0.000152
60.464499 0.025151 0.000227
70.464499 0.027797 0.000338
80.464499 0.030720 0.000504
90.464499 0.033951 0.000751
100.464499 0.037522 0.001120
110.464499 0.041468 0.001668
120.464499 0.045829 0.002483
130.464499 0.050649 0.003693
140.464499 0.055976 0.005484
150.464499 0.061863 0.008124
160.464499 0.068369 0.011994
170.464499 0.075559 0.017621
180.464499 0.083506 0.025703
190.464499 0.092288 0.037109
200.464499 0.101994 0.052804
210.464499 0.112721 0.073652
220.464499 0.124576 0.100030
230.464499 0.137678 0.131301
240.464499 0.152158 0.165323
250.464499 0.168160 0.198380
260.464499 0.185846 0.225793
270.464499 0.205391 0.243097
280.464499 0.226993 0.247284
290.464499 0.250866 0.237608
300.464499 0.277249 0.215783
300.484406 0.277305 0.215729
310.477770 0.306449 0.185484
320.471135 0.338656 0.151531
330.464499 0.374247 0.118271
340.477770 0.413662 0.088762
350.471135 0.457137 0.064617
360.464499 0.505181 0.045933
370.477770 0.558386 0.032058
380.471135 0.617071 0.022109
390.464499 0.681923 0.015112


-221.526211 0.001499 0.000000
-211.526211 0.001657 0.000000
-201.526211 0.001831 0.000000
-191.526211 0.002024 0.000000
-181.526211 0.002237 0.000000
-171.526211 0.002472 0.000000
-161.526211 0.002732 0.000000
-151.526211 0.003019 0.000000
-141.526211 0.003337 0.000000
-131.526211 0.003688 0.000000
-121.526211 0.004076 0.000000
-111.526211 0.004504 0.000000
-101.526211 0.004978 0.000000
-91.526211 0.005501 0.000001
-81.526211 0.006080 0.000001
-71.526211 0.006719 0.000001
-61.526211 0.007426 0.000002
-51.526211 0.008207 0.000003
-41.526211 0.009070 0.000004
-31.526211 0.010024 0.000006
-21.526211 0.011079 0.000009
-11.526211 0.012244 0.000013
-1.526211 0.013531 0.000019
8.473789 0.014954 0.000028
18.473789 0.016527 0.000042
28.473789 0.018265 0.000063
38.473789 0.020186 0.000094
48.473789 0.022309 0.000140
58.473789 0.024656 0.000209
68.473789 0.027249 0.000312
78.473789 0.030115 0.000465
88.473789 0.033282 0.000694
98.473789 0.036782 0.001034
108.473789 0.040650 0.001541
118.473789 0.044926 0.002295
128.473789 0.049651 0.003413
138.473789 0.054872 0.005069
148.473789 0.060643 0.007514
158.473789 0.067021 0.011102
168.473789 0.074070 0.016330
178.473789 0.081860 0.023859
188.473789 0.090469 0.034527
198.473789 0.099984 0.049292
208.473789 0.110499 0.069062
218.473789 0.122121 0.094350
228.473789 0.134964 0.124764
238.473789 0.149159 0.158489
248.473789 0.164846 0.192095
258.473789 0.182183 0.221013
268.473789 0.201343 0.240631
278.473789 0.222518 0.247568
288.473789 0.245921 0.240591
298.473789 0.271785 0.220940
298.493696 0.271839 0.220890
308.487060 0.300408 0.191959
318.480425 0.331981 0.158365
328.473789 0.366871 0.124669
338.487060 0.405509 0.094231
348.480425 0.448127 0.068981
358.473789 0.495224 0.049242
368.487060 0.547380 0.034474
378.480425 0.604908 0.023827
388.473789 0.668482 0.016312
398.487060 0.738885 0.011084


-223.516921 0.001470 0.000000
-213.516921 0.001624 0.000000
-203.516921 0.001795 0.000000
-193.516921 0.001984 0.000000
-183.516921 0.002193 0.000000
-173.516921 0.002423 0.000000
-163.516921 0.002678 0.000000
-153.516921 0.002960 0.000000
-143.516921 0.003271 0.000000
-133.516921 0.003615 0.000000
-123.516921 0.003995 0.000000
-113.516921 0.004415 0.000000
-103.516921 0.004880 0.000000
-93.516921 0.005393 0.000000
-83.516921 0.005960 0.000001
-73.516921 0.006587 0.000001
-63.516921 0.007280 0.000002
-53.516921 0.008045 0.000002
-43.516921 0.008892 0.000004
-33.516921 0.009827 0.000005
-23.516921 0.010860 0.000008
-13.516921 0.012002 0.000012
-3.516921 0.013265 0.000018
6.483079 0.014660 0.000026
16.483079 0.016201 0.000039
26.483079 0.017905 0.000058
36.483079 0.019789 0.000087
46.483079 0.021870 0.000130
56.483079 0.024170 0.000193
66.483079 0.026712 0.000288
76.483079 0.029521 0.000430
86.483079 0.032626 0.000641
96.483079 0.036057 0.000955
106.483079 0.039849 0.001424
116.483079 0.044040 0.002120
126.483079 0.048672 0.003154
136.483079 0.053791 0.004686
146.483079 0.059448 0.006949
156.483079 0.065700 0.010275
166.483079 0.072610 0.015129
176.483079 0.080246 0.022139
186.483079 0.088686 0.032108
196.483079 0.098013 0.045980
206.483079 0.108321 0.064693
216.483079 0.119714 0.088877
226.483079 0.132304 0.118364
236.483079 0.146219 0.151654
246.483079 0.161597 0.185624
256.483079 0.178592 0.215861
266.483079 0.197375 0.237656
276.483079 0.218133 0.247292
286.483079 0.241074 0.243065
296.483079 0.266428 0.225725
296.502986 0.266481 0.225679
306.496350 0.294487 0.198248
316.489715 0.325437 0.165200
326.483079 0.359640 0.131204
336.496350 0.397516 0.099907
346.489715 0.439294 0.073567
356.483079 0.485463 0.052751
366.496350 0.536591 0.037052
376.489715 0.592985 0.025669
386.483079 0.655307 0.017601
396.496350 0.724322 0.011974


-225.507631 0.001441 0.000000
-215.507631 0.001592 0.000000
-205.507631 0.001760 0.000000
-195.507631 0.001945 0.000000
-185.507631 0.002149 0.000000
-175.507631 0.002375 0.000000
-165.507631 0.002625 0.000000
-155.507631 0.002901 0.000000
-145.507631 0.003207 0.000000
-135.507631 0.003544 0.000000
-125.507631 0.003916 0.000000
-115.507631 0.004328 0.000000
-105.507631 0.004784 0.000000
-95.507631 0.005287 0.000000
-85.507631 0.005843 0.000001
-75.507631 0.006457 0.000001
-65.507631 0.007136 0.000001
-55.507631 0.007887 0.000002
-45.507631 0.008716 0.000003
-35.507631 0.009633 0.000005
-25.507631 0.010646 0.000007
-15.507631 0.011766 0.000011
-5.507631 0.013003 0.000016
4.492369 0.014371 0.000024
14.492369 0.015882 0.000036
24.492369 0.017552 0.000054
34.492369 0.019399 0.000080
44.492369 0.021439 0.000120
54.492369 0.023693 0.000178
64.492369 0.026185 0.000266
74.492369 0.028939 0.000397
84.492369 0.031983 0.000592
94.492369 0.035346 0.000882
104.492369 0.039064 0.001315
114.492369 0.043172 0.001958
124.492369 0.047713 0.002914
134.492369 0.052731 0.004332
144.492369 0.058276 0.006426
154.492369 0.064405 0.009508
164.492369 0.071179 0.014014
174.492369 0.078665 0.020536
184.492369 0.086938 0.029844
194.492369 0.096081 0.042861
204.492369 0.106186 0.060544
214.492369 0.117354 0.083618
224.492369 0.129696 0.112120
234.492369 0.143337 0.144850
244.492369 0.158411 0.179006
254.492369 0.175072 0.210371
264.492369 0.193484 0.234192
274.492369 0.213833 0.246459
284.492369 0.236322 0.245011
294.492369 0.261176 0.230106
294.512276 0.261228 0.230064
304.505640 0.288683 0.204314
314.499005 0.319023 0.172000
324.492369 0.352551 0.137853
334.505640 0.389681 0.105782
344.499005 0.430636 0.078376
354.492369 0.475894 0.056465
364.505640 0.526014 0.039800
374.499005 0.581297 0.027642
384.492369 0.642390 0.018988
394.505640 0.710045 0.012933


-227.498341 0.001412 0.000000
-217.498341 0.001561 0.000000
-207.498341 0.001725 0.000000
-197.498341 0.001907 0.000000
-187.498341 0.002107 0.000000
-177.498341 0.002329 0.000000
-167.498341 0.002574 0.000000
-157.498341 0.002844 0.000000
-147.498341 0.003143 0.000000
-137.498341 0.003474 0.000000
-127.498341 0.003839 0.000000
-117.498341 0.004243 0.000000
-107.498341 0.004689 0.000000
-97.498341 0.005183 0.000000
-87.498341 0.005728 0.000001
-77.498341 0.006330 0.000001
-67.498341 0.006996 0.000001
-57.498341 0.007731 0.000002
-47.498341 0.008545 0.000003
-37.498341 0.009443 0.000005
-27.498341 0.010436 0.000007
-17.498341 0.011534 0.000010
-7.498341 0.012747 0.000015
2.501659 0.014088 0.000022
12.501659 0.015569 0.000033
22.501659 0.017207 0.000050
32.501659 0.019016 0.000074
42.501659 0.021016 0.000111
52.501659 0.023226 0.000165
62.501659 0.025669 0.000246
72.501659 0.028369 0.000367
82.501659 0.031352 0.000547
92.501659 0.034650 0.000815
102.501659 0.038294 0.001215
112.501659 0.042321 0.001809
122.501659 0.046772 0.002693
132.501659 0.051691 0.004003
142.501659 0.057128 0.005942
152.501659 0.063136 0.008797
162.501659 0.069776 0.012978
172.501659 0.077114 0.019042
182.501659 0.085224 0.027726
192.501659 0.094188 0.039927
202.501659 0.104093 0.056611
212.501659 0.115041 0.078579
222.501659 0.127140 0.106049
232.501659 0.140511 0.138108
242.501659 0.155289 0.172280
252.501659 0.171621 0.204579
262.501659 0.189671 0.230264
272.501659 0.209618 0.245074
282.501659 0.231664 0.246416
292.501659 0.256029 0.234051
292.521566 0.256079 0.234014
302.514930 0.282993 0.210118
312.508295 0.312735 0.178730
322.501659 0.345602 0.144593
332.514930 0.382000 0.111845
342.508295 0.422148 0.083406
352.501659 0.466514 0.060391
362.514930 0.515647 0.042726
372.508295 0.569840 0.029753
382.501659 0.629729 0.020477
392.514930 0.696050 0.013966


-229.489051 0.001385 0.000000
-219.489051 0.001530 0.000000
-209.489051 0.001691 0.000000
-199.489051 0.001869 0.000000
-189.489051 0.002066 0.000000
-179.489051 0.002283 0.000000
-169.489051 0.002523 0.000000
-159.489051 0.002788 0.000000
-149.489051 0.003081 0.000000
-139.489051 0.003405 0.000000
-129.489051 0.003764 0.000000
-119.489051 0.004159 0.000000
-109.489051 0.004597 0.000000
-99.489051 0.005080 0.000000
-89.489051 0.005615 0.000001
-79.489051 0.006205 0.000001
-69.489051 0.006858 0.000001
-59.489051 0.007579 0.000002
-49.489051 0.008376 0.000003
-39.489051 0.009257 0.000004
-29.489051 0.010231 0.000006
-19.489051 0.011307 0.000009
-9.489051 0.012496 0.000014
0.510949 0.013810 0.000021
10.510949 0.015262 0.000031
20.510949 0.016867 0.000046
30.510949 0.018641 0.000068
40.510949 0.020602 0.000102
50.510949 0.022769 0.000152
60.510949 0.025163 0.000227
70.510949 0.027810 0.000339
80.510949 0.030734 0.000505
90.510949 0.033967 0.000753
100.510949 0.037539 0.001122
110.510949 0.041487 0.001671
120.510949 0.045850 0.002488
130.510949 0.050672 0.003700
140.510949 0.056002 0.005494
150.510949 0.061891 0.008138
160.510949 0.068401 0.012015
170.510949 0.075594 0.017652
180.510949 0.083545 0.025748
190.510949 0.092331 0.037171
200.510949 0.102042 0.052888
210.510949 0.112774 0.073762
220.510949 0.124634 0.100165
230.510949 0.137742 0.131455
240.510949 0.152228 0.165482
250.510949 0.168238 0.198524
260.510949 0.185932 0.225899
270.510949 0.205487 0.243148
280.510949 0.227098 0.247270
290.510949 0.250982 0.237533
290.530856 0.251032 0.237500
300.524220 0.277415 0.215622
310.517585 0.306571 0.185353
320.510949 0.338790 0.151394
330.524220 0.374471 0.118082
340.517585 0.413827 0.088655
350.510949 0.457319 0.064532
360.524220 0.505483 0.045837
370.517585 0.558608 0.032012
380.510949 0.617316 0.022076
390.524220 0.682331 0.015078


-221.479761 0.001500 0.000000
-211.479761 0.001658 0.000000
-201.479761 0.001832 0.000000
-191.479761 0.002025 0.000000
-181.479761 0.002238 0.000000
-171.479761 0.002473 0.000000
-161.479761 0.002733 0.000000
-151.479761 0.003021 0.000000
-141.479761 0.003338 0.000000
-131.479761 0.003689 0.000000
-121.479761 0.004077 0.000000
-111.479761 0.004506 0.000000
-101.479761 0.004980 0.000000
-91.479761 0.005504 0.000001
-81.479761 0.006083 0.000001
-71.479761 0.006723 0.000001
-61.479761 0.007430 0.000002
-51.479761 0.008211 0.000003
-41.479761 0.009075 0.000004
-31.479761 0.010029 0.000006
-21.479761 0.011084 0.000009
-11.479761 0.012249 0.000013
-1.479761 0.013538 0.000019
8.520239 0.014961 0.000028
18.520239 0.016535 0.000042
28.520239 0.018274 0.000063
38.520239 0.020196 0.000094
48.520239 0.022320 0.000141
58.520239 0.024667 0.000210
68.520239 0.027261 0.000313
78.520239 0.030129 0.000466
88.520239 0.033297 0.000695
98.520239 0.036799 0.001036
108.520239 0.040669 0.001544
118.520239 0.044947 0.002299
128.520239 0.049674 0.003419
138.520239 0.054898 0.005079
148.520239 0.060672 0.007528
158.520239 0.067052 0.011123
168.520239 0.074104 0.016359
178.520239 0.081898 0.023901
188.520239 0.090511 0.034586
198.520239 0.100030 0.049372
208.520239 0.110551 0.069166
218.520239 0.122177 0.094480
228.520239 0.135027 0.124915
238.520239 0.149228 0.158648
248.520239 0.164922 0.192244
258.520239 0.182267 0.221129
268.520239 0.201437 0.240695
278.520239 0.222622 0.247567
288.520239 0.246035 0.240527
288.540146 0.246084 0.240500
298.533510 0.271947 0.220791
308.526875 0.300528 0.191831
318.520239 0.332113 0.158229
328.533510 0.367090 0.124475
338.526875 0.405670 0.094119
348.520239 0.448305 0.068892
358.533510 0.495520 0.049140
368.526875 0.547598 0.034424
378.520239 0.605149 0.023791
388.533510 0.668882 0.016274
398.526875 0.739180 0.011067


-223.470471 0.001470 0.000000
-213.470471 0.001625 0.000000
-203.470471 0.001796 0.000000
-193.470471 0.001985 0.000000
-183.470471 0.002194 0.000000
-173.470471 0.002424 0.000000
-163.470471 0.002679 0.000000
-153.470471 0.002961 0.000000
-143.470471 0.003273 0.000000
-133.470471 0.003617 0.000000
-123.470471 0.003997 0.000000
-113.470471 0.004417 0.000000
-103.470471 0.004882 0.000000
-93.470471 0.005396 0.000000
-83.470471 0.005963 0.000001
-73.470471 0.006590 0.000001
-63.470471 0.007283 0.000002
-53.470471 0.008049 0.000002
-43.470471 0.008896 0.000004
-33.470471 0.009831 0.000005
-23.470471 0.010865 0.000008
-13.470471 0.012008 0.000012
-3.470471 0.013271 0.000018
6.529529 0.014667 0.000026
16.529529 0.016209 0.000039
26.529529 0.017914 0.000058
36.529529 0.019798 0.000087
46.529529 0.021880 0.000130
56.529529 0.024181 0.000194
66.529529 0.026724 0.000289
76.529529 0.029535 0.000431
86.529529 0.032641 0.000642
96.529529 0.036074 0.000957
106.529529 0.039868 0.001426
116.529529 0.044061 0.002124
126.529529 0.048695 0.003160
136.529529 0.053816 0.004695
146.529529 0.059476 0.006962
156.529529 0.065731 0.010294
166.529529 0.072644 0.015156
176.529529 0.080284 0.022178
186.529529 0.088727 0.032163
196.529529 0.098059 0.046055
206.529529 0.108372 0.064793
216.529529 0.119769 0.089002
226.529529 0.132366 0.118512
236.529529 0.146287 0.151813
246.529529 0.161672 0.185777
256.529529 0.178675 0.215985
266.529529 0.197466 0.237731
276.529529 0.218234 0.247305
286.529529 0.241186 0.243013
286.549436 0.241234 0.242990
296.542800 0.266587 0.225587
306.536165 0.294605 0.198124
316.529529 0.325567 0.165063
326.542800 0.359855 0.131006
336.536165 0.397675 0.099791
346.529529 0.439469 0.073473
356.542800 0.485753 0.052643
366.536165 0.536804 0.036999
376.529529 0.593221 0.025631
386.542800 0.655698 0.017561
396.536165 0.724610 0.011956


-225.461181 0.001441 0.000000
-215.461181 0.001593 0.000000
-205.461181 0.001761 0.000000
-195.461181 0.001946 0.000000
-185.461181 0.002150 0.000000
-175.461181 0.002377 0.000000
-165.461181 0.002627 0.000000
-155.461181 0.002903 0.000000
-145.461181 0.003208 0.000000
-135.461181 0.003545 0.000000
-125.461181 0.003918 0.000000
-115.461181 0.004330 0.000000
-105.461181 0.004786 0.000000
-95.461181 0.005289 0.000000
-85.461181 0.005845 0.000001
-75.461181 0.006460 0.000001
-65.461181 0.007140 0.000001
-55.461181 0.007891 0.000002
-45.461181 0.008720 0.000003
-35.461181 0.009637 0.000005
-25.461181 0.010651 0.000007
-15.461181 0.011771 0.000011
-5.461181 0.013009 0.000016
4.538819 0.014377 0.000024
14.538819 0.015890 0.000036
24.538819 0.017561 0.000054
34.538819 0.019408 0.000080
44.538819 0.021449 0.000120
54.538819 0.023704 0.000179
64.538819 0.026197 0.000267
74.538819 0.028953 0.000398
84.538819 0.031998 0.000593
94.538819 0.035363 0.000884
104.538819 0.039082 0.001317
114.538819 0.043192 0.001962
124.538819 0.047735 0.002920
134.538819 0.052755 0.004340
144.538819 0.058303 0.006438
154.538819 0.064435 0.009526
164.538819 0.071212 0.014039
174.538819 0.078701 0.020572
184.538819 0.086978 0.029895
194.538819 0.096126 0.042931
204.538819 0.106236 0.060638
214.538819 0.117409 0.083739
224.538819 0.129757 0.112264
234.538819 0.143403 0.145008
244.538819 0.158485 0.179162
254.538819 0.175153 0.210502
264.538819 0.193574 0.234278
274.538819 0.213932 0.246485
284.538819 0.236432 0.244972
284.558726 0.236479 0.244955
294.552090 0.261332 0.229980
304.545455 0.288798 0.204195
314.538819 0.319150 0.171865
324.552090 0.352762 0.137652
334.545455 0.389836 0.105663
344.538819 0.430807 0.078277
354.552090 0.476179 0.056351
364.545455 0.526224 0.039743
374.538819 0.581529 0.027601
384.552090 0.642774 0.018945
394.545455 0.710328 0.012913


-227.451891 0.001413 0.000000
-217.451891 0.001562 0.000000
-207.451891 0.001726 0.000000
-197.451891 0.001907 0.000000
-187.451891 0.002108 0.000000
-177.451891 0.002330 0.000000
-167.451891 0.002575 0.000000
-157.451891 0.002846 0.000000
-147.451891 0.003145 0.000000
-137.451891 0.003476 0.000000
-127.451891 0.003841 0.000000
-117.451891 0.004245 0.000000
-107.451891 0.004692 0.000000
-97.451891 0.005185 0.000000
-87.451891 0.005730 0.000001
-77.451891 0.006333 0.000001
-67.451891 0.006999 0.000001
-57.451891 0.007735 0.000002
-47.451891 0.008548 0.000003
-37.451891 0.009448 0.000005
-27.451891 0.010441 0.000007
-17.451891 0.011539 0.000010
-7.451891 0.012753 0.000015
2.548109 0.014094 0.000022
12.548109 0.015576 0.000033
22.548109 0.017215 0.000050
32.548109 0.019025 0.000074
42.548109 0.021026 0.000111
52.548109 0.023237 0.000165
62.548109 0.025681 0.000246
72.548109 0.028382 0.000367
82.548109 0.031367 0.000548
92.548109 0.034666 0.000817
102.548109 0.038312 0.001217
112.548109 0.042341 0.001813
122.548109 0.046794 0.002698
132.548109 0.051715 0.004011
142.548109 0.057154 0.005953
152.548109 0.063165 0.008813
162.548109 0.069808 0.013001
172.548109 0.077150 0.019076
182.548109 0.085264 0.027774
192.548109 0.094231 0.039993
202.548109 0.104142 0.056700
212.548109 0.115094 0.078694
222.548109 0.127199 0.106189
232.548109 0.140577 0.138264
242.548109 0.155361 0.172438
252.548109 0.171701 0.204718
262.548109 0.189759 0.230361
272.548109 0.209716 0.245113
282.548109 0.231772 0.246390
282.568016 0.231818 0.246378
292.561380 0.256181 0.233939
302.554745 0.283106 0.210005
312.548109 0.312859 0.178597
322.561380 0.345809 0.144389
332.554745 0.382152 0.111722
342.548109 0.422316 0.083303
352.561380 0.466793 0.060270
362.554745 0.515852 0.042665
372.548109 0.570067 0.029710
382.561380 0.630105 0.020431
392.554745 0.696327 0.013944


-229.442601 0.001385 0.000000
-219.442601 0.001531 0.000000
-209.442601 0.001692 0.000000
-199.442601 0.001870 0.000000
-189.442601 0.002066 0.000000
-179.442601 0.002284 0.000000
-169.442601 0.002524 0.000000
-159.442601 0.002789 0.000000
-149.442601 0.003083 0.000000
-139.442601 0.003407 0.000000
-129.442601 0.003765 0.000000
-119.442601 0.004161 0.000000
-109.442601 0.004599 0.000000
-99.442601 0.005083 0.000000
-89.442601 0.005617 0.000001
-79.442601 0.006208 0.000001
-69.442601 0.006861 0.000001
-59.442601 0.007583 0.000002
-49.442601 0.008380 0.000003
-39.442601 0.009261 0.000004
-29.442601 0.010235 0.000006
-19.442601 0.011312 0.000009
-9.442601 0.012501 0.000014
0.557399 0.013816 0.000021
10.557399 0.015269 0.000031
20.557399 0.016875 0.000046
30.557399 0.018650 0.000069
40.557399 0.020611 0.000102
50.557399 0.022779 0.000153
60.557399 0.025175 0.000227
70.557399 0.027823 0.000339
80.557399 0.030749 0.000506
90.557399 0.033983 0.000754
100.557399 0.037556 0.001124
110.557399 0.041506 0.001674
120.557399 0.045872 0.002493
130.557399 0.050696 0.003707
140.557399 0.056028 0.005504
150.557399 0.061920 0.008153
160.557399 0.068432 0.012037
170.557399 0.075629 0.017684
180.557399 0.083584 0.025792
190.557399 0.092374 0.037233
200.557399 0.102089 0.052973
210.557399 0.112826 0.073871
220.557399 0.124692 0.100300
230.557399 0.137806 0.131609
240.557399 0.152299 0.165641
250.557399 0.168317 0.198668
260.557399 0.186019 0.226006
270.557399 0.205582 0.243199
280.557399 0.227204 0.247257
280.577306 0.227249 0.247251
290.570670 0.251132 0.237435
300.564035 0.277525 0.215516
310.557399 0.306693 0.185222
320.570670 0.338993 0.151190
330.564035 0.374620 0.117955
340.557399 0.413992 0.088548
350.570670 0.457592 0.064404
360.564035 0.505684 0.045773
370.557399 0.558831 0.031965
380.570670 0.617685 0.022026
390.564035 0.682602 0.015055


-221.433311 0.001501 0.000000
-211.433311 0.001659 0.000000
-201.433311 0.001833 0.000000
-191.433311 0.002026 0.000000
-181.433311 0.002239 0.000000
-171.433311 0.002474 0.000000
-161.433311 0.002734 0.000000
-151.433311 0.003022 0.000000
-141.433311 0.003340 0.000000
-131.433311 0.003691 0.000000
-121.433311 0.004079 0.000000
-111.433311 0.004508 0.000000
-101.433311 0.004983 0.000000
-91.433311 0.005507 0.000001
-81.433311 0.006086 0.000001
-71.433311 0.006726 0.000001
-61.433311 0.007433 0.000002
-51.433311 0.008215 0.000003
-41.433311 0.009079 0.000004
-31.433311 0.010034 0.000006
-21.433311 0.011089 0.000009
-11.433311 0.012255 0.000013
-1.433311 0.013544 0.000019
8.566689 0.014968 0.000028
18.566689 0.016543 0.000042
28.566689 0.018282 0.000063
38.566689 0.020205 0.000094
48.566689 0.022330 0.000141
58.566689 0.024679 0.000210
68.566689 0.027274 0.000313
78.566689 0.030143 0.000467
88.566689 0.033313 0.000697
98.566689 0.036816 0.001038
108.566689 0.040688 0.001547
118.566689 0.044967 0.002303
128.566689 0.049697 0.003426
138.566689 0.054923 0.005088
148.566689 0.060700 0.007541
158.566689 0.067084 0.011143
168.566689 0.074139 0.016388
178.566689 0.081936 0.023942
188.566689 0.090553 0.034644
198.566689 0.100077 0.049452
208.566689 0.110602 0.069271
218.566689 0.122234 0.094610
228.566689 0.135090 0.125066
238.566689 0.149297 0.158808
248.566689 0.164999 0.192393
258.566689 0.182352 0.221245
268.566689 0.201530 0.240758
278.566689 0.222725 0.247567
278.586596 0.222770 0.247566
288.579960 0.246182 0.240445
298.573324 0.272055 0.220691
308.566689 0.300648 0.191703
318.579960 0.332311 0.158023
328.573324 0.367236 0.124346
338.566689 0.405832 0.094008
348.579960 0.448573 0.068758
358.573324 0.495717 0.049072
368.566689 0.547816 0.034374
378.579960 0.605510 0.023738
388.573324 0.669148 0.016250
398.566689 0.739474 0.011050


-223.424021 0.001471 0.000000
-213.424021 0.001626 0.000000
-203.424021 0.001797 0.000000
-193.424021 0.001986 0.000000
-183.424021 0.002195 0.000000
-173.424021 0.002425 0.000000
-163.424021 0.002681 0.000000
-153.424021 0.002962 0.000000
-143.424021 0.003274 0.000000
-133.424021 0.003618 0.000000
-123.424021 0.003999 0.000000
-113.424021 0.004420 0.000000
-103.424021 0.004884 0.000000
-93.424021 0.005398 0.000000
-83.424021 0.005966 0.000001
-73.424021 0.006593 0.000001
-63.424021 0.007287 0.000002
-53.424021 0.008053 0.000002
-43.424021 0.008900 0.000004
-33.424021 0.009836 0.000005
-23.424021 0.010870 0.000008
-13.424021 0.012014 0.000012
-3.424021 0.013277 0.000018
6.575979 0.014673 0.000026
16.575979 0.016217 0.000039
26.575979 0.017922 0.000058
36.575979 0.019807 0.000087
46.575979 0.021890 0.000130
56.575979 0.024192 0.000194
66.575979 0.026737 0.000289
76.575979 0.029548 0.000431
86.575979 0.032656 0.000643
96.575979 0.036091 0.000959
106.575979 0.039886 0.001429
116.575979 0.044081 0.002128
126.575979 0.048717 0.003166
136.575979 0.053841 0.004703
146.575979 0.059503 0.006975
156.575979 0.065761 0.010313
166.575979 0.072678 0.015184
176.575979 0.080321 0.022217
186.575979 0.088769 0.032218
196.575979 0.098104 0.046130
206.575979 0.108422 0.064892
216.575979 0.119825 0.089127
226.575979 0.132427 0.118660
236.575979 0.146355 0.151972
246.575979 0.161747 0.185930
256.575979 0.178758 0.216109
266.575979 0.197558 0.237806
276.575979 0.218335 0.247317
276.595886 0.218379 0.247323
286.589250 0.241330 0.242946
296.582614 0.266693 0.225495
306.575979 0.294722 0.198001
316.589250 0.325761 0.164859
326.582614 0.359998 0.130874
336.575979 0.397833 0.099676
346.589250 0.439732 0.073333
356.582614 0.485946 0.052571
366.575979 0.537018 0.036946
376.589250 0.593576 0.025574
386.582614 0.655959 0.017535
396.575979 0.724899 0.011937


-225.414731 0.001442 0.000000
-215.414731 0.001594 0.000000
-205.414731 0.001761 0.000000
-195.414731 0.001947 0.000000
-185.414731 0.002151 0.000000
-175.414731 0.002378 0.000000
-165.414731 0.002628 0.000000
-155.414731 0.002904 0.000000
-145.414731 0.003210 0.000000
-135.414731 0.003547 0.000000
-125.414731 0.003920 0.000000
-115.414731 0.004332 0.000000
-105.414731 0.004788 0.000000
-95.414731 0.005292 0.000000
-85.414731 0.005848 0.000001
-75.414731 0.006463 0.000001
-65.414731 0.007143 0.000001
-55.414731 0.007894 0.000002
-45.414731 0.008724 0.000003
-35.414731 0.009642 0.000005
-25.414731 0.010656 0.000007
-15.414731 0.011777 0.000011
-5.414731 0.013015 0.000016
4.585269 0.014384 0.000024
14.585269 0.015897 0.000036
24.585269 0.017569 0.000054
34.585269 0.019417 0.000081
44.585269 0.021459 0.000120
54.585269 0.023715 0.000179
64.585269 0.026210 0.000267
74.585269 0.028966 0.000398
84.585269 0.032012 0.000594
94.585269 0.035379 0.000886
104.585269 0.039100 0.001320
114.585269 0.043212 0.001966
124.585269 0.047757 0.002925
134.585269 0.052780 0.004347
144.585269 0.058330 0.006450
154.585269 0.064465 0.009543
164.585269 0.071245 0.014064
174.585269 0.078738 0.020608
184.585269 0.087019 0.029946
194.585269 0.096171 0.043002
204.585269 0.106285 0.060733
214.585269 0.117463 0.083859
224.585269 0.129817 0.112408
234.585269 0.143470 0.145167
244.585269 0.158559 0.179318
254.585269 0.175234 0.210634
264.585269 0.193664 0.234364
274.585269 0.214032 0.246510
274.605176 0.214074 0.246521
284.598540 0.236573 0.244921
294.591904 0.261436 0.229897
304.585269 0.288913 0.204076
314.598540 0.319340 0.171661
324.591904 0.352902 0.137518
334.585269 0.389992 0.105544
344.598540 0.431064 0.078130
354.591904 0.476368 0.056275
364.585269 0.526433 0.039687
374.598540 0.581876 0.027540
384.591904 0.643030 0.018916
394.585269 0.710611 0.012893


-227.405441 0.001414 0.000000
-217.405441 0.001562 0.000000
-207.405441 0.001727 0.000000
-197.405441 0.001908 0.000000
-187.405441 0.002109 0.000000
-177.405441 0.002331 0.000000
-167.405441 0.002576 0.000000
-157.405441 0.002847 0.000000
-147.405441 0.003146 0.000000
-137.405441 0.003477 0.000000
-127.405441 0.003843 0.000000
-117.405441 0.004247 0.000000
-107.405441 0.004694 0.000000
-97.405441 0.005187 0.000000
-87.405441 0.005733 0.000001
-77.405441 0.006336 0.000001
-67.405441 0.007002 0.000001
-57.405441 0.007739 0.000002
-47.405441 0.008552 0.000003
-37.405441 0.009452 0.000005
-27.405441 0.010446 0.000007
-17.405441 0.011545 0.000010
-7.405441 0.012759 0.000015
2.594559 0.014101 0.000022
12.594559 0.015584 0.000033
22.594559 0.017223 0.000050
32.594559 0.019034 0.000074
42.594559 0.021036 0.000111
52.594559 0.023248 0.000165
62.594559 0.025693 0.000247
72.594559 0.028395 0.000368
82.594559 0.031381 0.000549
92.594559 0.034682 0.000818
102.594559 0.038329 0.001219
112.594559 0.042361 0.001816
122.594559 0.046816 0.002703
132.594559 0.051739 0.004018
142.594559 0.057181 0.005964
152.594559 0.063195 0.008829
162.594559 0.069841 0.013024
172.594559 0.077186 0.019110
182.594559 0.085304 0.027822
192.594559 0.094275 0.040060
202.594559 0.104190 0.056789
212.594559 0.115148 0.078809
222.594559 0.127258 0.106329
232.594559 0.140642 0.138421
242.594559 0.155433 0.172596
252.594559 0.171781 0.204856
262.594559 0.189847 0.230457
272.594559 0.209813 0.245151
272.614466 0.209855 0.245167
282.607830 0.231910 0.246355
292.601194 0.256283 0.233864
302.594559 0.283218 0.209891
312.607830 0.313046 0.178396
322.601194 0.345947 0.144254
332.594559 0.382305 0.111599
342.607830 0.422568 0.083149
352.601194 0.466979 0.060189
362.594559 0.516057 0.042605
372.607830 0.570407 0.029644
382.601194 0.630356 0.020400
392.594559 0.696605 0.013923


-229.396151 0.001386 0.000000
-219.396151 0.001532 0.000000
-209.396151 0.001693 0.000000
-199.396151 0.001871 0.000000
-189.396151 0.002067 0.000000
-179.396151 0.002285 0.000000
-169.396151 0.002525 0.000000
-159.396151 0.002791 0.000000
-149.396151 0.003084 0.000000
-139.396151 0.003409 0.000000
-129.396151 0.003767 0.000000
-119.396151 0.004163 0.000000
-109.396151 0.004601 0.000000
-99.396151 0.005085 0.000000
-89.396151 0.005620 0.000001
-79.396151 0.006211 0.000001
-69.396151 0.006864 0.000001
-59.396151 0.007586 0.000002
-49.396151 0.008384 0.000003
-39.396151 0.009266 0.000004
-29.396151 0.010240 0.000006
-19.396151 0.011317 0.000009
-9.396151 0.012507 0.000014
0.603849 0.013823 0.000021
10.603849 0.015276 0.000031
20.603849 0.016883 0.000046
30.603849 0.018659 0.000069
40.603849 0.020621 0.000102
50.603849 0.022790 0.000153
60.603849 0.025187 0.000228
70.603849 0.027835 0.000340
80.603849 0.030763 0.000507
90.603849 0.033998 0.000756
100.603849 0.037574 0.001126
110.603849 0.041526 0.001678
120.603849 0.045893 0.002497
130.603849 0.050720 0.003714
140.603849 0.056054 0.005514
150.603849 0.061949 0.008168
160.603849 0.068464 0.012059
170.603849 0.075665 0.017715
180.603849 0.083622 0.025837
190.603849 0.092417 0.037296
200.603849 0.102137 0.053057
210.603849 0.112878 0.073981
220.603849 0.124750 0.100436
230.603849 0.137870 0.131763
240.603849 0.152370 0.165800
250.603849 0.168395 0.198812
260.603849 0.186105 0.226112
270.603849 0.205678 0.243250
270.623756 0.205719 0.243272
280.617120 0.227339 0.247239
290.610484 0.251232 0.237370
300.603849 0.277636 0.215408
310.617120 0.306876 0.185025
320.610484 0.339128 0.151053
330.603849 0.374769 0.117829
340.617120 0.414239 0.088387
350.610484 0.457775 0.064319
360.603849 0.505886 0.045709
370.617120 0.559164 0.031895
380.610484 0.617931 0.021993
390.603849 0.682874 0.015032


-221.386861 0.001501 0.000000
-211.386861 0.001659 0.000000
-201.386861 0.001834 0.000000
-191.386861 0.002027 0.000000
-181.386861 0.002240 0.000000
-171.386861 0.002475 0.000000
-161.386861 0.002736 0.000000
-151.386861 0.003023 0.000000
-141.386861 0.003341 0.000000
-131.386861 0.003693 0.000000
-121.386861 0.004081 0.000000
-111.386861 0.004510 0.000000
-101.386861 0.004985 0.000000
-91.386861 0.005509 0.000001
-81.386861 0.006089 0.000001
-71.386861 0.006729 0.000001
-61.386861 0.007437 0.000002
-51.386861 0.008219 0.000003
-41.386861 0.009083 0.000004
-31.386861 0.010038 0.000006
-21.386861 0.011094 0.000009
-11.386861 0.012261 0.000013
-1.386861 0.013550 0.000019
8.613139 0.014975 0.000028
18.613139 0.016550 0.000043
28.613139 0.018291 0.000063
38.613139 0.020215 0.000095
48.613139 0.022341 0.000141
58.613139 0.024690 0.000210
68.613139 0.027287 0.000314
78.613139 0.030157 0.000468
88.613139 0.033328 0.000698
98.613139 0.036833 0.001040
108.613139 0.040707 0.001550
118.613139 0.044988 0.002307
128.613139 0.049720 0.003432
138.613139 0.054949 0.005097
148.613139 0.060728 0.007555
158.613139 0.067115 0.011163
168.613139 0.074173 0.016417
178.613139 0.081974 0.023984
188.613139 0.090595 0.034703
198.613139 0.100123 0.049532
208.613139 0.110653 0.069376
218.613139 0.122291 0.094741
228.613139 0.135152 0.125217
238.613139 0.149367 0.158967
248.613139 0.165076 0.192541
258.613139 0.182437 0.221360
268.613139 0.201624 0.240821
268.633046 0.201664 0.240847
278.626410 0.222858 0.247566
288.619774 0.246280 0.240389
298.613139 0.272164 0.220591
308.626410 0.300827 0.191511
318.619774 0.332444 0.157887
328.613139 0.367383 0.124217
338.626410 0.406074 0.093841
348.619774 0.448752 0.068668
358.613139 0.495915 0.049004
368.626410 0.548143 0.034300
378.619774 0.605752 0.023703
388.613139 0.669415 0.016225
398.626410 0.739916 0.011024


-223.377571 0.001472 0.000000
-213.377571 0.001627 0.000000
-203.377571 0.001798 0.000000
-193.377571 0.001987 0.000000
-183.377571 0.002196 0.000000
-173.377571 0.002427 0.000000
-163.377571 0.002682 0.000000
-153.377571 0.002964 0.000000
-143.377571 0.003276 0.000000
-133.377571 0.003620 0.000000
-123.377571 0.004001 0.000000
-113.377571 0.004422 0.000000
-103.377571 0.004887 0.000000
-93.377571 0.005401 0.000000
-83.377571 0.005969 0.000001
-73.377571 0.006596 0.000001
-63.377571 0.007290 0.000002
-53.377571 0.008057 0.000002
-43.377571 0.008904 0.000004
-33.377571 0.009840 0.000005
-23.377571 0.010875 0.000008
-13.377571 0.012019 0.000012
-3.377571 0.013283 0.000018
6.622429 0.014680 0.000026
16.622429 0.016224 0.000039
26.622429 0.017930 0.000059
36.622429 0.019816 0.000087
46.622429 0.021900 0.000130
56.622429 0.024203 0.000194
66.622429 0.026749 0.000290
76.622429 0.029562 0.000432
86.622429 0.032671 0.000645
96.622429 0.036107 0.000961
106.622429 0.039905 0.001432
116.622429 0.044102 0.002132
126.622429 0.048740 0.003171
136.622429 0.053866 0.004712
146.622429 0.059531 0.006987
156.622429 0.065792 0.010331
166.622429 0.072711 0.015211
176.622429 0.080358 0.022256
186.622429 0.088810 0.032273
196.622429 0.098150 0.046206
206.622429 0.108472 0.064992
216.622429 0.119881 0.089253
226.622429 0.132489 0.118807
236.622429 0.146423 0.152131
246.622429 0.161822 0.186082
256.622429 0.178841 0.216233
266.622429 0.197650 0.237880
266.642336 0.197689 0.237912
276.635700 0.218466 0.247333
286.629064 0.241426 0.242901
296.622429 0.266799 0.225403
306.635700 0.294898 0.197815
316.629064 0.325891 0.164722
326.622429 0.360141 0.130742
336.635700 0.398071 0.099503
346.629064 0.439907 0.073239
356.622429 0.486140 0.052499
366.635700 0.537339 0.036866
376.629064 0.593812 0.025536
386.622429 0.656220 0.017508
396.635700 0.725332 0.011910


-225.368281 0.001443 0.000000
-215.368281 0.001595 0.000000
-205.368281 0.001762 0.000000
-195.368281 0.001948 0.000000
-185.368281 0.002152 0.000000
-175.368281 0.002379 0.000000
-165.368281 0.002629 0.000000
-155.368281 0.002905 0.000000
-145.368281 0.003211 0.000000
-135.368281 0.003549 0.000000
-125.368281 0.003922 0.000000
-115.368281 0.004334 0.000000
-105.368281 0.004790 0.000000
-95.368281 0.005294 0.000000
-85.368281 0.005851 0.000001
-75.368281 0.006466 0.000001
-65.368281 0.007146 0.000001
-55.368281 0.007898 0.000002
-45.368281 0.008728 0.000003
-35.368281 0.009646 0.000005
-25.368281 0.010661 0.000007
-15.368281 0.011782 0.000011
-5.368281 0.013021 0.000016
4.631719 0.014391 0.000024
14.631719 0.015904 0.000036
24.631719 0.017577 0.000054
34.631719 0.019426 0.000081
44.631719 0.021469 0.000120
54.631719 0.023726 0.000179
64.631719 0.026222 0.000268
74.631719 0.028980 0.000399
84.631719 0.032027 0.000595
94.631719 0.035396 0.000887
104.631719 0.039118 0.001322
114.631719 0.043232 0.001969
124.631719 0.047779 0.002931
134.631719 0.052804 0.004355
144.631719 0.058358 0.006462
154.631719 0.064495 0.009560
164.631719 0.071278 0.014089
174.631719 0.078775 0.020644
184.631719 0.087059 0.029998
194.631719 0.096215 0.043073
204.631719 0.106334 0.060827
214.631719 0.117518 0.083979
224.631719 0.129877 0.112552
234.631719 0.143537 0.145325
244.631719 0.158632 0.179474
254.631719 0.175316 0.210765
264.631719 0.193754 0.234450
264.651626 0.193793 0.234486
274.644990 0.214160 0.246542
284.638354 0.236667 0.244886
294.631719 0.261541 0.229813
304.644990 0.289085 0.203898
314.638354 0.319468 0.171526
324.631719 0.353043 0.137385
334.644990 0.390224 0.105365
344.638354 0.431236 0.078032
354.631719 0.476558 0.056198
364.644990 0.526748 0.039602
374.638354 0.582108 0.027499
384.631719 0.643286 0.018887
394.644990 0.711035 0.012864


-227.358991 0.001414 0.000000
-217.358991 0.001563 0.000000
-207.358991 0.001728 0.000000
-197.358991 0.001909 0.000000
-187.358991 0.002110 0.000000
-177.358991 0.002332 0.000000
-167.358991 0.002577 0.000000
-157.358991 0.002848 0.000000
-147.358991 0.003148 0.000000
-137.358991 0.003479 0.000000
-127.358991 0.003845 0.000000
-117.358991 0.004249 0.000000
-107.358991 0.004696 0.000000
-97.358991 0.005190 0.000000
-87.358991 0.005736 0.000001
-77.358991 0.006339 0.000001
-67.358991 0.007005 0.000001
-57.358991 0.007742 0.000002
-47.358991 0.008556 0.000003
-37.358991 0.009456 0.000005
-27.358991 0.010451 0.000007
-17.358991 0.011550 0.000010
-7.358991 0.012765 0.000015
2.641009 0.014107 0.000022
12.641009 0.015591 0.000033
22.641009 0.017231 0.000050
32.641009 0.019043 0.000074
42.641009 0.021045 0.000111
52.641009 0.023259 0.000166
62.641009 0.025705 0.000247
72.641009 0.028408 0.000369
82.641009 0.031396 0.000550
92.641009 0.034698 0.000820
102.641009 0.038347 0.001221
112.641009 0.042380 0.001819
122.641009 0.046837 0.002708
132.641009 0.051763 0.004026
142.641009 0.057207 0.005975
152.641009 0.063224 0.008845
162.641009 0.069873 0.013048
172.641009 0.077222 0.019143
182.641009 0.085343 0.027870
192.641009 0.094319 0.040126
202.641009 0.104239 0.056879
212.641009 0.115201 0.078925
222.641009 0.127317 0.106468
232.641009 0.140707 0.138577
242.641009 0.155506 0.172754
252.641009 0.171860 0.204994
262.641009 0.189935 0.230553
262.660916 0.189973 0.230594
272.654280 0.209939 0.245200
282.647644 0.232003 0.246332
292.641009 0.256386 0.233789
302.654280 0.283387 0.209721
312.647644 0.313171 0.178262
322.641009 0.346084 0.144118
332.654280 0.382533 0.111415
342.647644 0.422736 0.083046
352.641009 0.467165 0.060109
362.654280 0.516366 0.042515
372.647644 0.570634 0.029601
382.641009 0.630607 0.020369
392.654280 0.697021 0.013891


-229.349701 0.001386 0.000000
-219.349701 0.001532 0.000000
-209.349701 0.001693 0.000000
-199.349701 0.001872 0.000000
-189.349701 0.002068 0.000000
-179.349701 0.002286 0.000000
-169.349701 0.002526 0.000000
-159.349701 0.002792 0.000000
-149.349701 0.003086 0.000000
-139.349701 0.003410 0.000000
-129.349701 0.003769 0.000000
-119.349701 0.004165 0.000000
-109.349701 0.004603 0.000000
-99.349701 0.005087 0.000000
-89.349701 0.005622 0.000001
-79.349701 0.006214 0.000001
-69.349701 0.006867 0.000001
-59.349701 0.007590 0.000002
-49.349701 0.008388 0.000003
-39.349701 0.009270 0.000004
-29.349701 0.010245 0.000006
-19.349701 0.011322 0.000009
-9.349701 0.012513 0.000014
0.650299 0.013829 0.000021
10.650299 0.015284 0.000031
20.650299 0.016891 0.000046
30.650299 0.018667 0.000069
40.650299 0.020631 0.000103
50.650299 0.022800 0.000153
60.650299 0.025198 0.000228
70.650299 0.027848 0.000341
80.650299 0.030777 0.000508
90.650299 0.034014 0.000757
100.650299 0.037591 0.001128
110.650299 0.041545 0.001681
120.650299 0.045914 0.002502
130.650299 0.050743 0.003720
140.650299 0.056080 0.005524
150.650299 0.061978 0.008183
160.650299 0.068496 0.012081
170.650299 0.075700 0.017746
180.650299 0.083661 0.025882
190.650299 0.092460 0.037358
200.650299 0.102184 0.053142
210.650299 0.112931 0.074092
220.650299 0.124808 0.100571
230.650299 0.137934 0.131917
240.650299 0.152441 0.165959
250.650299 0.168473 0.198956
260.650299 0.186191 0.226219
260.670206 0.186228 0.226264
270.663570 0.205801 0.243315
280.656934 0.227430 0.247227
290.650299 0.251332 0.237305
300.663570 0.277802 0.215248
310.656934 0.306998 0.184894
320.650299 0.339263 0.150917
330.663570 0.374993 0.117640
340.656934 0.414404 0.088281
350.650299 0.457957 0.064235
360.663570 0.506188 0.045613
370.656934 0.559387 0.031849
380.650299 0.618177 0.021960
390.663570 0.683282 0.014997


-221.340411 0.001502 0.000000
-211.340411 0.001660 0.000000
-201.340411 0.001835 0.000000
-191.340411 0.002028 0.000000
-181.340411 0.002241 0.000000
-171.340411 0.002477 0.000000
-161.340411 0.002737 0.000000
-151.340411 0.003025 0.000000
-141.340411 0.003343 0.000000
-131.340411 0.003695 0.000000
-121.340411 0.004083 0.000000
-111.340411 0.004513 0.000000
-101.340411 0.004987 0.000000
-91.340411 0.005512 0.000001
-81.340411 0.006091 0.000001
-71.340411 0.006732 0.000001
-61.340411 0.007440 0.000002
-51.340411 0.008222 0.000003
-41.340411 0.009087 0.000004
-31.340411 0.010043 0.000006
-21.340411 0.011099 0.000009
-11.340411 0.012266 0.000013
-1.340411 0.013557 0.000019
8.659589 0.014982 0.000029
18.659589 0.016558 0.000043
28.659589 0.018299 0.000064
38.659589 0.020224 0.000095
48.659589 0.022351 0.000141
58.659589 0.024702 0.000211
68.659589 0.027299 0.000314
78.659589 0.030171 0.000469
88.659589 0.033344 0.000699
98.659589 0.036850 0.001042
108.659589 0.040726 0.001553
118.659589 0.045009 0.002312
128.659589 0.049743 0.003438
138.659589 0.054974 0.005107
148.659589 0.060756 0.007569
158.659589 0.067146 0.011183
168.659589 0.074208 0.016446
178.659589 0.082012 0.024026
188.659589 0.090638 0.034761
198.659589 0.100170 0.049612
208.659589 0.110705 0.069481
218.659589 0.122348 0.094871
228.659589 0.135215 0.125369
238.659589 0.149436 0.159127
248.659589 0.165152 0.192690
258.659589 0.182522 0.221475
258.679496 0.182558 0.221525
268.672860 0.201744 0.240901
278.666224 0.222947 0.247565
288.659589 0.246378 0.240334
298.672860 0.272326 0.220440
308.666224 0.300947 0.191383
318.659589 0.332576 0.157750
328.672860 0.367602 0.124023
338.666224 0.406236 0.093730
348.659589 0.448931 0.068579
358.672860 0.496211 0.048902
368.666224 0.548361 0.034250
378.659589 0.605993 0.023667
388.672860 0.669815 0.016188
398.666224 0.740210 0.011007


-223.331121 0.001472 0.000000
-213.331121 0.001627 0.000000
-203.331121 0.001799 0.000000
-193.331121 0.001988 0.000000
-183.331121 0.002197 0.000000
-173.331121 0.002428 0.000000
-163.331121 0.002683 0.000000
-153.331121 0.002965 0.000000
-143.331121 0.003277 0.000000
-133.331121 0.003622 0.000000
-123.331121 0.004003 0.000000
-113.331121 0.004424 0.000000
-103.331121 0.004889 0.000000
-93.331121 0.005403 0.000000
-83.331121 0.005971 0.000001
-73.331121 0.006599 0.000001
-63.331121 0.007293 0.000002
-53.331121 0.008060 0.000002
-43.331121 0.008908 0.000004
-33.331121 0.009845 0.000005
-23.331121 0.010880 0.000008
-13.331121 0.012025 0.000012
-3.331121 0.013289 0.000018
6.668879 0.014687 0.000026
16.668879 0.016232 0.000039
26.668879 0.017939 0.000059
36.668879 0.019825 0.000088
46.668879 0.021910 0.000131
56.668879 0.024215 0.000195
66.668879 0.026761 0.000290
76.668879 0.029576 0.000433
86.668879 0.032686 0.000646
96.668879 0.036124 0.000963
106.668879 0.039923 0.001434
116.668879 0.044122 0.002136
126.668879 0.048762 0.003177
136.668879 0.053891 0.004721
146.668879 0.059559 0.007000
156.668879 0.065822 0.010350
166.668879 0.072745 0.015238
176.668879 0.080396 0.022295
186.668879 0.088851 0.032327
196.668879 0.098196 0.046281
206.668879 0.108523 0.065092
216.668879 0.119936 0.089379
226.668879 0.132550 0.118955
236.668879 0.146491 0.152291
246.668879 0.161897 0.186235
256.668879 0.178924 0.216357
256.688786 0.178960 0.216409
266.682150 0.197768 0.237976
276.675514 0.218553 0.247343
286.668879 0.241522 0.242856
296.682150 0.266959 0.225264
306.675514 0.295015 0.197691
316.668879 0.326021 0.164586
326.682150 0.360356 0.130545
336.675514 0.398229 0.099388
346.668879 0.440082 0.073145
356.682150 0.486430 0.052391
366.675514 0.537553 0.036813
376.668879 0.594049 0.025498
386.682150 0.656612 0.017468
396.675514 0.725621 0.011891


-225.321831 0.001443 0.000000
-215.321831 0.001595 0.000000
-205.321831 0.001763 0.000000
-195.321831 0.001948 0.000000
-185.321831 0.002153 0.000000
-175.321831 0.002380 0.000000
-165.321831 0.002630 0.000000
-155.321831 0.002907 0.000000
-145.321831 0.003213 0.000000
-135.321831 0.003550 0.000000
-125.321831 0.003924 0.000000
-115.321831 0.004336 0.000000
-105.321831 0.004793 0.000000
-95.321831 0.005297 0.000000
-85.321831 0.005854 0.000001
-75.321831 0.006469 0.000001
-65.321831 0.007150 0.000001
-55.321831 0.007902 0.000002
-45.321831 0.008733 0.000003
-35.321831 0.009651 0.000005
-25.321831 0.010666 0.000007
-15.321831 0.011788 0.000011
-5.321831 0.013027 0.000016
4.678169 0.014397 0.000024
14.678169 0.015912 0.000036
24.678169 0.017585 0.000054
34.678169 0.019435 0.000081
44.678169 0.021479 0.000121
54.678169 0.023737 0.000180
64.678169 0.026234 0.000268
74.678169 0.028993 0.000400
84.678169 0.032042 0.000596
94.678169 0.035412 0.000889
104.678169 0.039136 0.001325
114.678169 0.043252 0.001973
124.678169 0.047801 0.002936
134.678169 0.052829 0.004363
144.678169 0.058385 0.006473
154.678169 0.064525 0.009578
164.678169 0.071311 0.014115
174.678169 0.078811 0.020681
184.678169 0.087100 0.030049
194.678169 0.096260 0.043144
204.678169 0.106384 0.060922
214.678169 0.117572 0.084100
224.678169 0.129938 0.112696
234.678169 0.143603 0.145483
244.678169 0.158706 0.179629
254.678169 0.175397 0.210897
254.698076 0.175432 0.210953
264.691440 0.193870 0.234559
274.684804 0.214245 0.246564
284.678169 0.236762 0.244852
294.691440 0.261697 0.229687
304.684804 0.289201 0.203778
314.678169 0.319595 0.171390
324.691440 0.353254 0.137184
334.684804 0.390380 0.105246
344.678169 0.431408 0.077934
354.691440 0.476843 0.056084
364.684804 0.526958 0.039545
374.678169 0.582340 0.027459
384.691440 0.643670 0.018844
394.684804 0.711319 0.012844


-227.312541 0.001415 0.000000
-217.312541 0.001564 0.000000
-207.312541 0.001728 0.000000
-197.312541 0.001910 0.000000
-187.312541 0.002111 0.000000
-177.312541 0.002333 0.000000
-167.312541 0.002578 0.000000
-157.312541 0.002850 0.000000
-147.312541 0.003149 0.000000
-137.312541 0.003480 0.000000
-127.312541 0.003846 0.000000
-117.312541 0.004251 0.000000
-107.312541 0.004698 0.000000
-97.312541 0.005192 0.000000
-87.312541 0.005738 0.000001
-77.312541 0.006342 0.000001
-67.312541 0.007009 0.000001
-57.312541 0.007746 0.000002
-47.312541 0.008560 0.000003
-37.312541 0.009461 0.000005
-27.312541 0.010456 0.000007
-17.312541 0.011555 0.000010
-7.312541 0.012771 0.000015
2.687459 0.014114 0.000022
12.687459 0.015598 0.000034
22.687459 0.017239 0.000050
32.687459 0.019052 0.000075
42.687459 0.021055 0.000111
52.687459 0.023270 0.000166
62.687459 0.025717 0.000248
72.687459 0.028422 0.000369
82.687459 0.031411 0.000551
92.687459 0.034714 0.000821
102.687459 0.038365 0.001224
112.687459 0.042400 0.001823
122.687459 0.046859 0.002713
132.687459 0.051787 0.004033
142.687459 0.057234 0.005986
152.687459 0.063253 0.008862
162.687459 0.069906 0.013071
172.687459 0.077258 0.019177
182.687459 0.085383 0.027918
192.687459 0.094363 0.040193
202.687459 0.104287 0.056969
212.687459 0.115255 0.079040
222.687459 0.127376 0.106608
232.687459 0.140773 0.138734
242.687459 0.155578 0.172911
252.687459 0.171940 0.205132
252.707366 0.171974 0.205191
262.700730 0.190049 0.230677
272.694094 0.210022 0.245232
282.687459 0.232095 0.246308
292.700730 0.256539 0.233677
302.694094 0.283500 0.209607
312.687459 0.313296 0.178128
322.700730 0.346291 0.143915
332.694094 0.382685 0.111292
342.687459 0.422905 0.082944
352.700730 0.467444 0.059988
362.694094 0.516571 0.042455
372.687459 0.570862 0.029558
382.700730 0.630983 0.020323
392.694094 0.697298 0.013870


-229.303251 0.001387 0.000000
-219.303251 0.001533 0.000000
-209.303251 0.001694 0.000000
-199.303251 0.001872 0.000000
-189.303251 0.002069 0.000000
-179.303251 0.002287 0.000000
-169.303251 0.002528 0.000000
-159.303251 0.002793 0.000000
-149.303251 0.003087 0.000000
-139.303251 0.003412 0.000000
-129.303251 0.003771 0.000000
-119.303251 0.004167 0.000000
-109.303251 0.004605 0.000000
-99.303251 0.005090 0.000000
-89.303251 0.005625 0.000001
-79.303251 0.006217 0.000001
-69.303251 0.006871 0.000001
-59.303251 0.007593 0.000002
-49.303251 0.008392 0.000003
-39.303251 0.009274 0.000004
-29.303251 0.010250 0.000006
-19.303251 0.011328 0.000009
-9.303251 0.012519 0.000014
0.696749 0.013836 0.000021
10.696749 0.015291 0.000031
20.696749 0.016899 0.000046
30.696749 0.018676 0.000069
40.696749 0.020640 0.000103
50.696749 0.022811 0.000153
60.696749 0.025210 0.000229
70.696749 0.027861 0.000341
80.696749 0.030792 0.000509
90.696749 0.034030 0.000758
100.696749 0.037609 0.001130
110.696749 0.041564 0.001684
120.696749 0.045936 0.002507
130.696749 0.050767 0.003727
140.696749 0.056106 0.005534
150.696749 0.062007 0.008198
160.696749 0.068528 0.012102
170.696749 0.075735 0.017778
180.696749 0.083700 0.025927
190.696749 0.092503 0.037421
200.696749 0.102231 0.053227
210.696749 0.112983 0.074202
220.696749 0.124866 0.100706
230.696749 0.137998 0.132071
240.696749 0.152511 0.166119
250.696749 0.168551 0.199100
250.716656 0.168585 0.199161
260.710020 0.186303 0.226355
270.703384 0.205883 0.243358
280.696749 0.227520 0.247214
290.710020 0.251482 0.237206
300.703384 0.277912 0.215140
310.696749 0.307120 0.184762
320.710020 0.339466 0.150712
330.703384 0.375143 0.117514
340.696749 0.414569 0.088174
350.710020 0.458231 0.064108
360.703384 0.506389 0.045549
370.696749 0.559610 0.031802
380.710020 0.618547 0.021911
390.703384 0.683554 0.014974


-221.293962 0.001503 0.000000
-211.293962 0.001661 0.000000
-201.293962 0.001836 0.000000
-191.293962 0.002029 0.000000
-181.293962 0.002242 0.000000
-171.293962 0.002478 0.000000
-161.293962 0.002738 0.000000
-151.293962 0.003026 0.000000
-141.293962 0.003345 0.000000
-131.293962 0.003696 0.000000
-121.293962 0.004085 0.000000
-111.293962 0.004515 0.000000
-101.293962 0.004989 0.000000
-91.293962 0.005514 0.000001
-81.293962 0.006094 0.000001
-71.293962 0.006735 0.000001
-61.293962 0.007443 0.000002
-51.293962 0.008226 0.000003
-41.293962 0.009091 0.000004
-31.293962 0.010048 0.000006
-21.293962 0.011104 0.000009
-11.293962 0.012272 0.000013
-1.293962 0.013563 0.000019
8.706038 0.014989 0.000029
18.706038 0.016566 0.000043
28.706038 0.018308 0.000064
38.706038 0.020233 0.000095
48.706038 0.022361 0.000142
58.706038 0.024713 0.000211
68.706038 0.027312 0.000315
78.706038 0.030185 0.000470
88.706038 0.033359 0.000700
98.706038 0.036868 0.001044
108.706038 0.040745 0.001555
118.706038 0.045030 0.002316
128.706038 0.049766 0.003445
138.706038 0.055000 0.005116
148.706038 0.060784 0.007583
158.706038 0.067177 0.011203
168.706038 0.074242 0.016476
178.706038 0.082050 0.024068
188.706038 0.090680 0.034820
198.706038 0.100216 0.049692
208.706038 0.110756 0.069586
218.706038 0.122405 0.095002
228.706038 0.135278 0.125520
238.706038 0.149505 0.159287
248.706038 0.165229 0.192839
248.725946 0.165262 0.192902
258.719310 0.182631 0.221623
268.712674 0.201825 0.240954
278.706038 0.223036 0.247563
288.719310 0.246525 0.240250
298.712674 0.272435 0.220340
308.706038 0.301067 0.191255
318.719310 0.332775 0.157545
328.712674 0.367748 0.123894
338.706038 0.406398 0.093619
348.719310 0.449199 0.068446
358.712674 0.496408 0.048835
368.706038 0.548580 0.034201
378.719310 0.606355 0.023614
388.712674 0.670081 0.016163
398.706038 0.740505 0.010990


-223.284672 0.001473 0.000000
-213.284672 0.001628 0.000000
-203.284672 0.001799 0.000000
-193.284672 0.001989 0.000000
-183.284672 0.002198 0.000000
-173.284672 0.002429 0.000000
-163.284672 0.002684 0.000000
-153.284672 0.002967 0.000000
-143.284672 0.003279 0.000000
-133.284672 0.003623 0.000000
-123.284672 0.004005 0.000000
-113.284672 0.004426 0.000000
-103.284672 0.004891 0.000000
-93.284672 0.005406 0.000000
-83.284672 0.005974 0.000001
-73.284672 0.006602 0.000001
-63.284672 0.007297 0.000002
-53.284672 0.008064 0.000002
-43.284672 0.008912 0.000004
-33.284672 0.009850 0.000005
-23.284672 0.010885 0.000008
-13.284672 0.012030 0.000012
-3.284672 0.013295 0.000018
6.715328 0.014694 0.000026
16.715328 0.016239 0.000039
26.715328 0.017947 0.000059
36.715328 0.019835 0.000088
46.715328 0.021921 0.000131
56.715328 0.024226 0.000195
66.715328 0.026774 0.000291
76.715328 0.029590 0.000434
86.715328 0.032702 0.000647
96.715328 0.036141 0.000964
106.715328 0.039942 0.001437
116.715328 0.044143 0.002140
126.715328 0.048785 0.003183
136.715328 0.053916 0.004729
146.715328 0.059586 0.007013
156.715328 0.065853 0.010369
166.715328 0.072779 0.015265
176.715328 0.080433 0.022334
186.715328 0.088892 0.032382
196.715328 0.098241 0.046356
206.715328 0.108573 0.065192
216.715328 0.119992 0.089504
226.715328 0.132612 0.119103
236.715328 0.146559 0.152450
246.715328 0.161972 0.186387
246.735236 0.162005 0.186453
256.728600 0.179031 0.216515
266.721964 0.197847 0.238039
276.715328 0.218640 0.247353
286.728600 0.241666 0.242788
296.721964 0.267065 0.225172
306.715328 0.295133 0.197566
316.728600 0.326216 0.164381
326.721964 0.360500 0.130413
336.715328 0.398388 0.099273
346.728600 0.440345 0.073005
356.721964 0.486624 0.052319
366.715328 0.537767 0.036760
376.728600 0.594403 0.025441
386.721964 0.656874 0.017442
396.715328 0.725910 0.011873


-225.275382 0.001444 0.000000
-215.275382 0.001596 0.000000
-205.275382 0.001764 0.000000
-195.275382 0.001949 0.000000
-185.275382 0.002154 0.000000
-175.275382 0.002381 0.000000
-165.275382 0.002631 0.000000
-155.275382 0.002908 0.000000
-145.275382 0.003214 0.000000
-135.275382 0.003552 0.000000
-125.275382 0.003926 0.000000
-115.275382 0.004338 0.000000
-105.275382 0.004795 0.000000
-95.275382 0.005299 0.000000
-85.275382 0.005856 0.000001
-75.275382 0.006472 0.000001
-65.275382 0.007153 0.000001
-55.275382 0.007905 0.000002
-45.275382 0.008737 0.000003
-35.275382 0.009655 0.000005
-25.275382 0.010671 0.000007
-15.275382 0.011793 0.000011
-5.275382 0.013033 0.000016
4.724618 0.014404 0.000024
14.724618 0.015919 0.000036
24.724618 0.017593 0.000054
34.724618 0.019444 0.000081
44.724618 0.021489 0.000121
54.724618 0.023748 0.000180
64.724618 0.026246 0.000269
74.724618 0.029006 0.000401
84.724618 0.032057 0.000597
94.724618 0.035429 0.000891
104.724618 0.039155 0.001327
114.724618 0.043273 0.001977
124.724618 0.047824 0.002941
134.724618 0.052853 0.004372
144.724618 0.058412 0.006485
154.724618 0.064555 0.009595
164.724618 0.071344 0.014140
174.724618 0.078848 0.020717
184.724618 0.087140 0.030100
194.724618 0.096305 0.043215
204.724618 0.106433 0.061017
214.724618 0.117627 0.084221
224.724618 0.129998 0.112840
234.724618 0.143670 0.145641
244.724618 0.158780 0.179785
244.744526 0.158811 0.179852
254.737890 0.175502 0.211065
264.731254 0.193947 0.234632
274.724618 0.214330 0.246585
284.737890 0.236903 0.244800
294.731254 0.261801 0.229602
304.724618 0.289316 0.203659
314.737890 0.319786 0.171187
324.731254 0.353394 0.137050
334.724618 0.390535 0.105127
344.737890 0.431666 0.077787
354.731254 0.477033 0.056009
364.724618 0.527168 0.039489
374.737890 0.582688 0.027398
384.731254 0.643927 0.018816
394.724618 0.711602 0.012824


-227.266092 0.001416 0.000000
-217.266092 0.001565 0.000000
-207.266092 0.001729 0.000000
-197.266092 0.001911 0.000000
-187.266092 0.002112 0.000000
-177.266092 0.002334 0.000000
-167.266092 0.002580 0.000000
-157.266092 0.002851 0.000000
-147.266092 0.003151 0.000000
-137.266092 0.003482 0.000000
-127.266092 0.003848 0.000000
-117.266092 0.004253 0.000000
-107.266092 0.004700 0.000000
-97.266092 0.005195 0.000000
-87.266092 0.005741 0.000001
-77.266092 0.006345 0.000001
-67.266092 0.007012 0.000001
-57.266092 0.007749 0.000002
-47.266092 0.008564 0.000003
-37.266092 0.009465 0.000005
-27.266092 0.010461 0.000007
-17.266092 0.011561 0.000010
-7.266092 0.012777 0.000015
2.733908 0.014120 0.000023
12.733908 0.015605 0.000034
22.733908 0.017247 0.000050
32.733908 0.019060 0.000075
42.733908 0.021065 0.000112
52.733908 0.023280 0.000166
62.733908 0.025729 0.000248
72.733908 0.028435 0.000370
82.733908 0.031425 0.000552
92.733908 0.034730 0.000823
102.733908 0.038383 0.001226
112.733908 0.042420 0.001826
122.733908 0.046881 0.002718
132.733908 0.051811 0.004040
142.733908 0.057261 0.005997
152.733908 0.063283 0.008878
162.733908 0.069938 0.013095
172.733908 0.077294 0.019211
182.733908 0.085423 0.027966
192.733908 0.094407 0.040260
202.733908 0.104335 0.057059
212.733908 0.115309 0.079156
222.733908 0.127436 0.106748
232.733908 0.140838 0.138890
242.733908 0.155650 0.173069
242.753816 0.155681 0.173137
252.747180 0.172043 0.205309
262.740544 0.190124 0.230759
272.733908 0.210106 0.245264
282.747180 0.232234 0.246273
292.740544 0.256641 0.233601
302.733908 0.283613 0.209494
312.747180 0.313483 0.177928
322.740544 0.346429 0.143780
332.733908 0.382838 0.111169
342.747180 0.423157 0.082790
352.740544 0.467630 0.059908
362.733908 0.516777 0.042395
372.747180 0.571203 0.029493
382.740544 0.631235 0.020293
392.733908 0.697576 0.013849


-229.256802 0.001388 0.000000
-219.256802 0.001534 0.000000
-209.256802 0.001695 0.000000
-199.256802 0.001873 0.000000
-189.256802 0.002070 0.000000
-179.256802 0.002288 0.000000
-169.256802 0.002529 0.000000
-159.256802 0.002795 0.000000
-149.256802 0.003089 0.000000
-139.256802 0.003413 0.000000
-129.256802 0.003772 0.000000
-119.256802 0.004169 0.000000
-109.256802 0.004608 0.000000
-99.256802 0.005092 0.000000
-89.256802 0.005628 0.000001
-79.256802 0.006220 0.000001
-69.256802 0.006874 0.000001
-59.256802 0.007597 0.000002
-49.256802 0.008396 0.000003
-39.256802 0.009279 0.000004
-29.256802 0.010254 0.000006
-19.256802 0.011333 0.000009
-9.256802 0.012525 0.000014
0.743198 0.013842 0.000021
10.743198 0.015298 0.000031
20.743198 0.016907 0.000046
30.743198 0.018685 0.000069
40.743198 0.020650 0.000103
50.743198 0.022822 0.000154
60.743198 0.025222 0.000229
70.743198 0.027874 0.000342
80.743198 0.030806 0.000510
90.743198 0.034046 0.000760
100.743198 0.037626 0.001132
110.743198 0.041584 0.001687
120.743198 0.045957 0.002511
130.743198 0.050790 0.003734
140.743198 0.056132 0.005544
150.743198 0.062035 0.008213
160.743198 0.068560 0.012124
170.743198 0.075770 0.017809
180.743198 0.083739 0.025972
190.743198 0.092546 0.037484
200.743198 0.102279 0.053312
210.743198 0.113036 0.074312
220.743198 0.124924 0.100842
230.743198 0.138062 0.132225
240.743198 0.152582 0.166278
240.763106 0.152613 0.166346
250.756470 0.168652 0.199284
260.749834 0.186377 0.226445
270.743198 0.205965 0.243400
280.756470 0.227656 0.247195
290.749834 0.251582 0.237140
300.743198 0.278023 0.215033
310.756470 0.307304 0.184565
320.749834 0.339601 0.150576
330.743198 0.375292 0.117388
340.756470 0.414817 0.088014
350.749834 0.458413 0.064023
360.743198 0.506591 0.045485
370.756470 0.559944 0.031733
380.749834 0.618793 0.021878
390.743198 0.683827 0.014951


-221.247512 0.001504 0.000000
-211.247512 0.001662 0.000000
-201.247512 0.001836 0.000000
-191.247512 0.002030 0.000000
-181.247512 0.002243 0.000000
-171.247512 0.002479 0.000000
-161.247512 0.002740 0.000000
-151.247512 0.003028 0.000000
-141.247512 0.003346 0.000000
-131.247512 0.003698 0.000000
-121.247512 0.004087 0.000000
-111.247512 0.004517 0.000000
-101.247512 0.004992 0.000000
-91.247512 0.005517 0.000001
-81.247512 0.006097 0.000001
-71.247512 0.006738 0.000001
-61.247512 0.007447 0.000002
-51.247512 0.008230 0.000003
-41.247512 0.009096 0.000004
-31.247512 0.010052 0.000006
-21.247512 0.011109 0.000009
-11.247512 0.012278 0.000013
-1.247512 0.013569 0.000019
8.752488 0.014996 0.000029
18.752488 0.016573 0.000043
28.752488 0.018316 0.000064
38.752488 0.020243 0.000095
48.752488 0.022372 0.000142
58.752488 0.024725 0.000212
68.752488 0.027325 0.000316
78.752488 0.030199 0.000471
88.752488 0.033375 0.000702
98.752488 0.036885 0.001046
108.752488 0.040764 0.001558
118.752488 0.045051 0.002320
128.752488 0.049789 0.003451
138.752488 0.055026 0.005126
148.752488 0.060813 0.007597
158.752488 0.067208 0.011223
168.752488 0.074277 0.016505
178.752488 0.082088 0.024110
188.752488 0.090722 0.034879
198.752488 0.100263 0.049772
208.752488 0.110808 0.069691
218.752488 0.122462 0.095133
228.752488 0.135341 0.125672
238.752488 0.149575 0.159446
238.772395 0.149605 0.159515
248.765760 0.165328 0.193029
258.759124 0.182703 0.221722
268.752488 0.201905 0.241008
278.765760 0.223169 0.247561
288.759124 0.246624 0.240194
298.752488 0.272543 0.220240
308.765760 0.301247 0.191062
318.759124 0.332907 0.157408
328.752488 0.367895 0.123765
338.765760 0.406641 0.093452
348.759124 0.449378 0.068357
358.752488 0.496606 0.048767
368.765760 0.548907 0.034126
378.759124 0.606596 0.023579
388.752488 0.670348 0.016138
398.765760 0.740948 0.010965


-223.238222 0.001474 0.000000
-213.238222 0.001629 0.000000
-203.238222 0.001800 0.000000
-193.238222 0.001990 0.000000
-183.238222 0.002199 0.000000
-173.238222 0.002430 0.000000
-163.238222 0.002686 0.000000
-153.238222 0.002968 0.000000
-143.238222 0.003280 0.000000
-133.238222 0.003625 0.000000
-123.238222 0.004006 0.000000
-113.238222 0.004428 0.000000
-103.238222 0.004893 0.000000
-93.238222 0.005408 0.000000
-83.238222 0.005977 0.000001
-73.238222 0.006605 0.000001
-63.238222 0.007300 0.000002
-53.238222 0.008068 0.000002
-43.238222 0.008916 0.000004
-33.238222 0.009854 0.000005
-23.238222 0.010890 0.000008
-13.238222 0.012036 0.000012
-3.238222 0.013302 0.000018
6.761778 0.014701 0.000026
16.761778 0.016247 0.000039
26.761778 0.017955 0.000059
36.761778 0.019844 0.000088
46.761778 0.021931 0.000131
56.761778 0.024237 0.000195
66.761778 0.026786 0.000291
76.761778 0.029603 0.000435
86.761778 0.032717 0.000648
96.761778 0.036158 0.000966
106.761778 0.039960 0.001439
116.761778 0.044163 0.002144
126.761778 0.048808 0.003189
136.761778 0.053941 0.004738
146.761778 0.059614 0.007026
156.761778 0.065884 0.010388
166.761778 0.072813 0.015292
176.761778 0.080470 0.022373
186.761778 0.088934 0.032438
196.761778 0.098287 0.046432
206.761778 0.108624 0.065292
216.761778 0.120048 0.089630
226.761778 0.132673 0.119251
236.761778 0.146627 0.152609
236.781685 0.146656 0.152678
246.775050 0.162069 0.186583
256.768414 0.179102 0.216621
266.761778 0.197925 0.238102
276.775050 0.218770 0.247367
286.768414 0.241763 0.242742
296.761778 0.267171 0.225079
306.775050 0.295309 0.197380
316.768414 0.326345 0.164244
326.761778 0.360644 0.130282
336.775050 0.398626 0.099100
346.768414 0.440520 0.072912
356.761778 0.486818 0.052248
366.775050 0.538088 0.036681
376.768414 0.594640 0.025403
386.761778 0.657135 0.017415
396.775050 0.726343 0.011845


-225.228932 0.001445 0.000000
-215.228932 0.001597 0.000000
-205.228932 0.001765 0.000000
-195.228932 0.001950 0.000000
-185.228932 0.002155 0.000000
-175.228932 0.002382 0.000000
-165.228932 0.002633 0.000000
-155.228932 0.002910 0.000000
-145.228932 0.003216 0.000000
-135.228932 0.003554 0.000000
-125.228932 0.003927 0.000000
-115.228932 0.004340 0.000000
-105.228932 0.004797 0.000000
-95.228932 0.005301 0.000000
-85.228932 0.005859 0.000001
-75.228932 0.006475 0.000001
-65.228932 0.007156 0.000001
-55.228932 0.007909 0.000002
-45.228932 0.008741 0.000003
-35.228932 0.009660 0.000005
-25.228932 0.010676 0.000007
-15.228932 0.011799 0.000011
-5.228932 0.013039 0.000016
4.771068 0.014411 0.000024
14.771068 0.015926 0.000036
24.771068 0.017601 0.000054
34.771068 0.019453 0.000081
44.771068 0.021498 0.000121
54.771068 0.023760 0.000180
64.771068 0.026258 0.000269
74.771068 0.029020 0.000401
84.771068 0.032072 0.000599
94.771068 0.035445 0.000892
104.771068 0.039173 0.001330
114.771068 0.043293 0.001980
124.771068 0.047846 0.002947
134.771068 0.052878 0.004380
144.771068 0.058439 0.006497
154.771068 0.064585 0.009612
164.771068 0.071378 0.014165
174.771068 0.078884 0.020753
184.771068 0.087181 0.030152
194.771068 0.096350 0.043286
204.771068 0.106483 0.061112
214.771068 0.117682 0.084342
224.771068 0.130058 0.112984
234.771068 0.143737 0.145800
234.790975 0.143765 0.145867
244.784340 0.158875 0.179985
254.777704 0.175572 0.211177
264.771068 0.194024 0.234705
274.784340 0.214458 0.246616
284.777704 0.236997 0.244765
294.771068 0.261905 0.229518
304.784340 0.289489 0.203480
314.777704 0.319913 0.171051
324.771068 0.353535 0.136916
334.784340 0.390769 0.104948
344.777704 0.431837 0.077689
354.771068 0.477223 0.055933
364.784340 0.527482 0.039405
374.777704 0.582920 0.027357
384.771068 0.644183 0.018788
394.784340 0.712027 0.012794


-227.219642 0.001416 0.000000
-217.219642 0.001565 0.000000
-207.219642 0.001730 0.000000
-197.219642 0.001912 0.000000
-187.219642 0.002113 0.000000
-177.219642 0.002335 0.000000
-167.219642 0.002581 0.000000
-157.219642 0.002852 0.000000
-147.219642 0.003152 0.000000
-137.219642 0.003484 0.000000
-127.219642 0.003850 0.000000
-117.219642 0.004255 0.000000
-107.219642 0.004702 0.000000
-97.219642 0.005197 0.000000
-87.219642 0.005744 0.000001
-77.219642 0.006348 0.000001
-67.219642 0.007015 0.000001
-57.219642 0.007753 0.000002
-47.219642 0.008568 0.000003
-37.219642 0.009469 0.000005
-27.219642 0.010465 0.000007
-17.219642 0.011566 0.000010
-7.219642 0.012782 0.000015
2.780358 0.014127 0.000023
12.780358 0.015613 0.000034
22.780358 0.017255 0.000050
32.780358 0.019069 0.000075
42.780358 0.021075 0.000112
52.780358 0.023291 0.000167
62.780358 0.025741 0.000249
72.780358 0.028448 0.000371
82.780358 0.031440 0.000553
92.780358 0.034746 0.000824
102.780358 0.038401 0.001228
112.780358 0.042439 0.001829
122.780358 0.046903 0.002723
132.780358 0.051836 0.004048
142.780358 0.057287 0.006008
152.780358 0.063312 0.008894
162.780358 0.069971 0.013118
172.780358 0.077330 0.019245
182.780358 0.085462 0.028014
192.780358 0.094450 0.040327
202.780358 0.104384 0.057149
212.780358 0.115362 0.079271
222.780358 0.127495 0.106888
232.780358 0.140904 0.139047
232.800265 0.140932 0.139114
242.793630 0.155743 0.173272
252.786994 0.172111 0.205427
262.780358 0.190200 0.230841
272.793630 0.210231 0.245312
282.786994 0.232326 0.246248
292.780358 0.256743 0.233526
302.793630 0.283783 0.209323
312.786994 0.313608 0.177794
322.780358 0.346567 0.143645
332.793630 0.383066 0.110986
342.786994 0.423326 0.082688
352.780358 0.467816 0.059828
362.793630 0.517086 0.042305
372.786994 0.571430 0.029449
382.780358 0.631486 0.020262
392.793630 0.697993 0.013817


-229.210352 0.001388 0.000000
-219.210352 0.001534 0.000000
-209.210352 0.001696 0.000000
-199.210352 0.001874 0.000000
-189.210352 0.002071 0.000000
-179.210352 0.002289 0.000000
-169.210352 0.002530 0.000000
-159.210352 0.002796 0.000000
-149.210352 0.003090 0.000000
-139.210352 0.003415 0.000000
-129.210352 0.003774 0.000000
-119.210352 0.004171 0.000000
-109.210352 0.004610 0.000000
-99.210352 0.005095 0.000000
-89.210352 0.005630 0.000001
-79.210352 0.006222 0.000001
-69.210352 0.006877 0.000001
-59.210352 0.007600 0.000002
-49.210352 0.008399 0.000003
-39.210352 0.009283 0.000004
-29.210352 0.010259 0.000006
-19.210352 0.011338 0.000009
-9.210352 0.012531 0.000014
0.789648 0.013848 0.000021
10.789648 0.015305 0.000031
20.789648 0.016914 0.000046
30.789648 0.018693 0.000069
40.789648 0.020659 0.000103
50.789648 0.022832 0.000154
60.789648 0.025233 0.000230
70.789648 0.027887 0.000342
80.789648 0.030820 0.000511
90.789648 0.034062 0.000761
100.789648 0.037644 0.001135
110.789648 0.041603 0.001690
120.789648 0.045978 0.002516
130.789648 0.050814 0.003741
140.789648 0.056158 0.005554
150.789648 0.062064 0.008228
160.789648 0.068592 0.012146
170.789648 0.075805 0.017841
180.789648 0.083778 0.026017
190.789648 0.092589 0.037546
200.789648 0.102327 0.053397
210.789648 0.113088 0.074423
220.789648 0.124982 0.100977
230.789648 0.138126 0.132380
230.809555 0.138154 0.132446
240.802920 0.152673 0.166482
250.796284 0.168719 0.199407
260.789648 0.186451 0.226536
270.802920 0.206088 0.243464
280.796284 0.227747 0.247182
290.789648 0.251683 0.237074
300.802920 0.278189 0.214871
310.796284 0.307426 0.184434
320.789648 0.339736 0.150439
330.802920 0.375516 0.117199
340.796284 0.414982 0.087907
350.789648 0.458596 0.063939
360.802920 0.506894 0.045390
370.796284 0.560167 0.031686
380.789648 0.619039 0.021845
390.802920 0.684235 0.014917


-221.201062 0.001504 0.000000
-211.201062 0.001662 0.000000
-201.201062 0.001837 0.000000
-191.201062 0.002030 0.000000
-181.201062 0.002244 0.000000
-171.201062 0.002480 0.000000
-161.201062 0.002741 0.000000
-151.201062 0.003029 0.000000
-141.201062 0.003348 0.000000
-131.201062 0.003700 0.000000
-121.201062 0.004089 0.000000
-111.201062 0.004519 0.000000
-101.201062 0.004994 0.000000
-91.201062 0.005519 0.000001
-81.201062 0.006100 0.000001
-71.201062 0.006741 0.000001
-61.201062 0.007450 0.000002
-51.201062 0.008234 0.000003
-41.201062 0.009100 0.000004
-31.201062 0.010057 0.000006
-21.201062 0.011115 0.000009
-11.201062 0.012284 0.000013
-1.201062 0.013575 0.000019
8.798938 0.015003 0.000029
18.798938 0.016581 0.000043
28.798938 0.018325 0.000064
38.798938 0.020252 0.000095
48.798938 0.022382 0.000142
58.798938 0.024736 0.000212
68.798938 0.027338 0.000316
78.798938 0.030213 0.000472
88.798938 0.033390 0.000703
98.798938 0.036902 0.001048
108.798938 0.040783 0.001561
118.798938 0.045072 0.002324
128.798938 0.049812 0.003457
138.798938 0.055051 0.005135
148.798938 0.060841 0.007610
158.798938 0.067240 0.011244
168.798938 0.074311 0.016534
178.798938 0.082127 0.024152
188.798938 0.090764 0.034938
198.798938 0.100310 0.049852
208.798938 0.110859 0.069796
218.798938 0.122518 0.095264
228.798938 0.135404 0.125823
228.818845 0.135431 0.125888
238.812210 0.149664 0.159651
248.805574 0.165394 0.193156
258.798938 0.182776 0.221820
268.812210 0.202026 0.241087
278.805574 0.223258 0.247559
288.798938 0.246722 0.240138
298.812210 0.272706 0.220089
308.805574 0.301367 0.190934
318.798938 0.333040 0.157271
328.812210 0.368115 0.123571
338.805574 0.406803 0.093341
348.798938 0.449557 0.068268
358.812210 0.496903 0.048666
368.805574 0.549126 0.034077
378.798938 0.606838 0.023544
388.812210 0.670749 0.016102
398.805574 0.741243 0.010948


-223.191772 0.001475 0.000000
-213.191772 0.001630 0.000000
-203.191772 0.001801 0.000000
-193.191772 0.001990 0.000000
-183.191772 0.002200 0.000000
-173.191772 0.002431 0.000000
-163.191772 0.002687 0.000000
-153.191772 0.002969 0.000000
-143.191772 0.003282 0.000000
-133.191772 0.003627 0.000000
-123.191772 0.004008 0.000000
-113.191772 0.004430 0.000000
-103.191772 0.004896 0.000000
-93.191772 0.005411 0.000000
-83.191772 0.005980 0.000001
-73.191772 0.006608 0.000001
-63.191772 0.007304 0.000002
-53.191772 0.008072 0.000002
-43.191772 0.008921 0.000004
-33.191772 0.009859 0.000005
-23.191772 0.010896 0.000008
-13.191772 0.012041 0.000012
-3.191772 0.013308 0.000018
6.808228 0.014707 0.000027
16.808228 0.016254 0.000040
26.808228 0.017964 0.000059
36.808228 0.019853 0.000088
46.808228 0.021941 0.000131
56.808228 0.024248 0.000196
66.808228 0.026799 0.000292
76.808228 0.029617 0.000436
86.808228 0.032732 0.000649
96.808228 0.036175 0.000968
106.808228 0.039979 0.001442
116.808228 0.044184 0.002147
126.808228 0.048830 0.003195
136.808228 0.053966 0.004747
146.808228 0.059642 0.007039
156.808228 0.065914 0.010406
166.808228 0.072847 0.015320
176.808228 0.080508 0.022412
186.808228 0.088975 0.032493
196.808228 0.098332 0.046508
206.808228 0.108674 0.065392
216.808228 0.120104 0.089756
226.808228 0.132735 0.119399
226.828135 0.132761 0.119463
236.821500 0.146714 0.152814
246.814864 0.162134 0.186714
256.808228 0.179173 0.216726
266.821500 0.198044 0.238197
276.814864 0.218858 0.247377
286.808228 0.241859 0.242696
296.821500 0.267331 0.224939
306.814864 0.295427 0.197256
316.808228 0.326475 0.164108
326.821500 0.360859 0.130084
336.814864 0.398784 0.098985
346.808228 0.440696 0.072818
356.821500 0.487109 0.052140
366.814864 0.538303 0.036628
376.808228 0.594877 0.025365
386.821500 0.657528 0.017375
396.814864 0.726633 0.011827


-225.182482 0.001445 0.000000
-215.182482 0.001598 0.000000
-205.182482 0.001766 0.000000
-195.182482 0.001951 0.000000
-185.182482 0.002156 0.000000
-175.182482 0.002383 0.000000
-165.182482 0.002634 0.000000
-155.182482 0.002911 0.000000
-145.182482 0.003217 0.000000
-135.182482 0.003555 0.000000
-125.182482 0.003929 0.000000
-115.182482 0.004342 0.000000
-105.182482 0.004799 0.000000
-95.182482 0.005304 0.000000
-85.182482 0.005862 0.000001
-75.182482 0.006478 0.000001
-65.182482 0.007160 0.000001
-55.182482 0.007913 0.000002
-45.182482 0.008745 0.000003
-35.182482 0.009664 0.000005
-25.182482 0.010681 0.000007
-15.182482 0.011804 0.000011
-5.182482 0.013046 0.000016
4.817518 0.014418 0.000024
14.817518 0.015934 0.000037
24.817518 0.017610 0.000054
34.817518 0.019462 0.000081
44.817518 0.021508 0.000121
54.817518 0.023771 0.000181
64.817518 0.026271 0.000270
74.817518 0.029033 0.000402
84.817518 0.032087 0.000600
94.817518 0.035461 0.000894
104.817518 0.039191 0.001332
114.817518 0.043313 0.001984
124.817518 0.047868 0.002952
134.817518 0.052902 0.004388
144.817518 0.058466 0.006509
154.817518 0.064615 0.009630
164.817518 0.071411 0.014191
174.817518 0.078921 0.020790
184.817518 0.087221 0.030204
194.817518 0.096394 0.043357
204.817518 0.106532 0.061207
214.817518 0.117736 0.084462
224.817518 0.130119 0.113129
224.837425 0.130145 0.113191
234.830790 0.143823 0.146003
244.824154 0.158938 0.180118
254.817518 0.175642 0.211289
264.830790 0.194140 0.234814
274.824154 0.214544 0.246636
284.817518 0.237092 0.244730
294.830790 0.262062 0.229391
304.824154 0.289604 0.203360
314.817518 0.320040 0.170916
324.830790 0.353746 0.136716
334.824154 0.390924 0.104829
344.817518 0.432009 0.077591
354.830790 0.477508 0.055819
364.824154 0.527693 0.039348
374.817518 0.583152 0.027317
384.830790 0.644568 0.018745
394.824154 0.712310 0.012775


-227.173192 0.001417 0.000000
-217.173192 0.001566 0.000000
-207.173192 0.001731 0.000000
-197.173192 0.001913 0.000000
-187.173192 0.002114 0.000000
-177.173192 0.002336 0.000000
-167.173192 0.002582 0.000000
-157.173192 0.002853 0.000000
-147.173192 0.003154 0.000000
-137.173192 0.003485 0.000000
-127.173192 0.003852 0.000000
-117.173192 0.004257 0.000000
-107.173192 0.004705 0.000000
-97.173192 0.005199 0.000000
-87.173192 0.005746 0.000001
-77.173192 0.006351 0.000001
-67.173192 0.007018 0.000001
-57.173192 0.007757 0.000002
-47.173192 0.008572 0.000003
-37.173192 0.009474 0.000005
-27.173192 0.010470 0.000007
-17.173192 0.011571 0.000010
-7.173192 0.012788 0.000015
2.826808 0.014133 0.000023
12.826808 0.015620 0.000034
22.826808 0.017263 0.000050
32.826808 0.019078 0.000075
42.826808 0.021085 0.000112
52.826808 0.023302 0.000167
62.826808 0.025753 0.000249
72.826808 0.028461 0.000371
82.826808 0.031454 0.000554
92.826808 0.034763 0.000826
102.826808 0.038419 0.001231
112.826808 0.042459 0.001833
122.826808 0.046925 0.002728
132.826808 0.051860 0.004055
142.826808 0.057314 0.006019
152.826808 0.063341 0.008910
162.826808 0.070003 0.013142
172.826808 0.077365 0.019279
182.826808 0.085502 0.028062
192.826808 0.094494 0.040394
202.826808 0.104432 0.057239
212.826808 0.115416 0.079387
222.826808 0.127554 0.107028
222.846715 0.127579 0.107089
232.840080 0.140988 0.139249
242.833444 0.155805 0.173407
252.826808 0.172180 0.205544
262.840080 0.190314 0.230963
272.833444 0.210315 0.245343
282.826808 0.232419 0.246224
292.840080 0.256896 0.233412
302.833444 0.283896 0.209209
312.826808 0.313732 0.177660
322.840080 0.346774 0.143442
332.833444 0.383219 0.110863
342.826808 0.423494 0.082586
352.840080 0.468096 0.059708
362.833444 0.517292 0.042245
372.826808 0.571658 0.029406
382.840080 0.631863 0.020216
392.833444 0.698271 0.013795


-229.163902 0.001389 0.000000
-219.163902 0.001535 0.000000
-209.163902 0.001697 0.000000
-199.163902 0.001875 0.000000
-189.163902 0.002072 0.000000
-179.163902 0.002290 0.000000
-169.163902 0.002531 0.000000
-159.163902 0.002797 0.000000
-149.163902 0.003091 0.000000
-139.163902 0.003417 0.000000
-129.163902 0.003776 0.000000
-119.163902 0.004173 0.000000
-109.163902 0.004612 0.000000
-99.163902 0.005097 0.000000
-89.163902 0.005633 0.000001
-79.163902 0.006225 0.000001
-69.163902 0.006880 0.000001
-59.163902 0.007604 0.000002
-49.163902 0.008403 0.000003
-39.163902 0.009287 0.000004
-29.163902 0.010264 0.000006
-19.163902 0.011343 0.000009
-9.163902 0.012536 0.000014
0.836098 0.013855 0.000021
10.836098 0.015312 0.000031
20.836098 0.016922 0.000046
30.836098 0.018702 0.000069
40.836098 0.020669 0.000103
50.836098 0.022843 0.000154
60.836098 0.025245 0.000230
70.836098 0.027900 0.000343
80.836098 0.030834 0.000512
90.836098 0.034077 0.000763
100.836098 0.037661 0.001137
110.836098 0.041622 0.001693
120.836098 0.046000 0.002520
130.836098 0.050837 0.003748
140.836098 0.056184 0.005565
150.836098 0.062093 0.008243
160.836098 0.068623 0.012168
170.836098 0.075841 0.017872
180.836098 0.083817 0.026062
190.836098 0.092632 0.037609
200.836098 0.102374 0.053482
210.836098 0.113141 0.074533
220.836098 0.125040 0.101113
220.856005 0.125065 0.101171
230.849370 0.138209 0.132578
240.842734 0.152734 0.166618
250.836098 0.168786 0.199530
260.849370 0.186562 0.226671
270.842734 0.206170 0.243506
280.836098 0.227838 0.247169
290.849370 0.251833 0.236975
300.842734 0.278300 0.214763
310.836098 0.307549 0.184302
320.849370 0.339939 0.150235
330.842734 0.375666 0.117073
340.836098 0.415147 0.087801
350.849370 0.458870 0.063812
360.842734 0.507096 0.045326
370.836098 0.560390 0.031640
380.849370 0.619409 0.021796
390.842734 0.684508 0.014894


-221.154612 0.001505 0.000000
-211.154612 0.001663 0.000000
-201.154612 0.001838 0.000000
-191.154612 0.002031 0.000000
-181.154612 0.002245 0.000000
-171.154612 0.002481 0.000000
-161.154612 0.002742 0.000000
-151.154612 0.003030 0.000000
-141.154612 0.003349 0.000000
-131.154612 0.003701 0.000000
-121.154612 0.004091 0.000000
-111.154612 0.004521 0.000000
-101.154612 0.004996 0.000000
-91.154612 0.005522 0.000001
-81.154612 0.006103 0.000001
-71.154612 0.006744 0.000001
-61.154612 0.007454 0.000002
-51.154612 0.008238 0.000003
-41.154612 0.009104 0.000004
-31.154612 0.010062 0.000006
-21.154612 0.011120 0.000009
-11.154612 0.012289 0.000013
-1.154612 0.013582 0.000019
8.845388 0.015010 0.000029
18.845388 0.016589 0.000043
28.845388 0.018333 0.000064
38.845388 0.020262 0.000095
48.845388 0.022393 0.000142
58.845388 0.024748 0.000212
68.845388 0.027350 0.000317
78.845388 0.030227 0.000472
88.845388 0.033406 0.000704
98.845388 0.036919 0.001050
108.845388 0.040802 0.001564
118.845388 0.045093 0.002329
128.845388 0.049835 0.003464
138.845388 0.055077 0.005144
148.845388 0.060869 0.007624
158.845388 0.067271 0.011264
168.845388 0.074346 0.016564
178.845388 0.082165 0.024194
188.845388 0.090806 0.034997
198.845388 0.100356 0.049933
208.845388 0.110911 0.069902
218.845388 0.122575 0.095395
218.865295 0.122600 0.095451
228.858660 0.135485 0.126018
238.852024 0.149724 0.159788
248.845388 0.165459 0.193283
258.858660 0.182885 0.221967
268.852024 0.202106 0.241139
278.845388 0.223347 0.247557
288.858660 0.246869 0.240054
298.852024 0.272815 0.219988
308.845388 0.301487 0.190806
318.858660 0.333239 0.157066
328.852024 0.368261 0.123442
338.845388 0.406965 0.093231
348.858660 0.449825 0.068135
358.852024 0.497101 0.048598
368.845388 0.549345 0.034027
378.858660 0.607200 0.023491
388.852024 0.671016 0.016077
398.845388 0.741538 0.010931


-223.145322 0.001475 0.000000
-213.145322 0.001630 0.000000
-203.145322 0.001802 0.000000
-193.145322 0.001991 0.000000
-183.145322 0.002201 0.000000
-173.145322 0.002432 0.000000
-163.145322 0.002688 0.000000
-153.145322 0.002971 0.000000
-143.145322 0.003283 0.000000
-133.145322 0.003628 0.000000
-123.145322 0.004010 0.000000
-113.145322 0.004432 0.000000
-103.145322 0.004898 0.000000
-93.145322 0.005413 0.000000
-83.145322 0.005982 0.000001
-73.145322 0.006612 0.000001
-63.145322 0.007307 0.000002
-53.145322 0.008075 0.000002
-43.145322 0.008925 0.000004
-33.145322 0.009863 0.000005
-23.145322 0.010901 0.000008
-13.145322 0.012047 0.000012
-3.145322 0.013314 0.000018
6.854678 0.014714 0.000027
16.854678 0.016262 0.000040
26.854678 0.017972 0.000059
36.854678 0.019862 0.000088
46.854678 0.021951 0.000132
56.854678 0.024260 0.000196
66.854678 0.026811 0.000293
76.854678 0.029631 0.000436
86.854678 0.032747 0.000651
96.854678 0.036191 0.000970
106.854678 0.039998 0.001445
116.854678 0.044204 0.002151
126.854678 0.048853 0.003201
136.854678 0.053991 0.004755
146.854678 0.059669 0.007051
156.854678 0.065945 0.010425
166.854678 0.072880 0.015347
176.854678 0.080545 0.022451
186.854678 0.089016 0.032548
196.854678 0.098378 0.046584
206.854678 0.108725 0.065492
216.854678 0.120159 0.089882
216.874585 0.120183 0.089936
226.867950 0.132814 0.119590
236.861314 0.146773 0.152951
246.854678 0.162198 0.186844
256.867950 0.179281 0.216884
266.861314 0.198122 0.238259
276.854678 0.218945 0.247386
286.867950 0.242003 0.242627
296.861314 0.267437 0.224846
306.854678 0.295544 0.197131
316.867950 0.326670 0.163903
326.861314 0.361003 0.129953
336.854678 0.398943 0.098870
346.867950 0.440959 0.072679
356.861314 0.487303 0.052069
366.854678 0.538517 0.036576
376.867950 0.595232 0.025309
386.861314 0.657790 0.017349
396.854678 0.726922 0.011809


-225.136032 0.001446 0.000000
-215.136032 0.001598 0.000000
-205.136032 0.001766 0.000000
-195.136032 0.001952 0.000000
-185.136032 0.002157 0.000000
-175.136032 0.002384 0.000000
-165.136032 0.002635 0.000000
-155.136032 0.002912 0.000000
-145.136032 0.003218 0.000000
-135.136032 0.003557 0.000000
-125.136032 0.003931 0.000000
-115.136032 0.004345 0.000000
-105.136032 0.004801 0.000000
-95.136032 0.005306 0.000000
-85.136032 0.005864 0.000001
-75.136032 0.006481 0.000001
-65.136032 0.007163 0.000001
-55.136032 0.007916 0.000002
-45.136032 0.008749 0.000003
-35.136032 0.009669 0.000005
-25.136032 0.010686 0.000007
-15.136032 0.011810 0.000011
-5.136032 0.013052 0.000016
4.863968 0.014424 0.000025
14.863968 0.015941 0.000037
24.863968 0.017618 0.000055
34.863968 0.019471 0.000081
44.863968 0.021518 0.000121
54.863968 0.023782 0.000181
64.863968 0.026283 0.000270
74.863968 0.029047 0.000403
84.863968 0.032102 0.000601
94.863968 0.035478 0.000896
104.863968 0.039209 0.001335
114.863968 0.043333 0.001988
124.863968 0.047890 0.002958
134.863968 0.052927 0.004396
144.863968 0.058493 0.006521
154.863968 0.064645 0.009647
164.863968 0.071444 0.014216
174.863968 0.078958 0.020826
184.863968 0.087262 0.030255
194.863968 0.096439 0.043429
204.863968 0.106582 0.061302
214.863968 0.117791 0.084584
214.883875 0.117814 0.084635
224.877240 0.130196 0.113314
234.870604 0.143880 0.146139
244.863968 0.159001 0.180251
254.877240 0.175747 0.211457
264.870604 0.194217 0.234886
274.863968 0.214629 0.246656
284.877240 0.237233 0.244676
294.870604 0.262166 0.229306
304.863968 0.289719 0.203240
314.877240 0.320232 0.170712
324.870604 0.353887 0.136582
334.863968 0.391080 0.104711
344.877240 0.432268 0.077445
354.870604 0.477698 0.055743
364.863968 0.527903 0.039292
374.877240 0.583500 0.027256
384.870604 0.644825 0.018717
394.863968 0.712594 0.012755


-227.126742 0.001418 0.000000
-217.126742 0.001567 0.000000
-207.126742 0.001732 0.000000
-197.126742 0.001914 0.000000
-187.126742 0.002115 0.000000
-177.126742 0.002337 0.000000
-167.126742 0.002583 0.000000
-157.126742 0.002855 0.000000
-147.126742 0.003155 0.000000
-137.126742 0.003487 0.000000
-127.126742 0.003854 0.000000
-117.126742 0.004259 0.000000
-107.126742 0.004707 0.000000
-97.126742 0.005202 0.000000
-87.126742 0.005749 0.000001
-77.126742 0.006353 0.000001
-67.126742 0.007022 0.000001
-57.126742 0.007760 0.000002
-47.126742 0.008576 0.000003
-37.126742 0.009478 0.000005
-27.126742 0.010475 0.000007
-17.126742 0.011577 0.000010
-7.126742 0.012794 0.000015
2.873258 0.014140 0.000023
12.873258 0.015627 0.000034
22.873258 0.017271 0.000050
32.873258 0.019087 0.000075
42.873258 0.021094 0.000112
52.873258 0.023313 0.000167
62.873258 0.025765 0.000250
72.873258 0.028474 0.000372
82.873258 0.031469 0.000555
92.873258 0.034779 0.000827
102.873258 0.038436 0.001233
112.873258 0.042479 0.001836
122.873258 0.046946 0.002733
132.873258 0.051884 0.004063
142.873258 0.057340 0.006030
152.873258 0.063371 0.008926
162.873258 0.070036 0.013165
172.873258 0.077401 0.019313
182.873258 0.085542 0.028111
192.873258 0.094538 0.040461
202.873258 0.104481 0.057329
212.873258 0.115469 0.079503
212.893165 0.115492 0.079553
222.886530 0.127630 0.107209
232.879894 0.141044 0.139383
242.873258 0.155867 0.173542
252.886530 0.172283 0.205721
262.879894 0.190389 0.231045
272.873258 0.210399 0.245374
282.886530 0.232558 0.246187
292.879894 0.256999 0.233336
302.873258 0.284009 0.209094
312.886530 0.313920 0.177459
322.879894 0.346912 0.143306
332.873258 0.383372 0.110741
342.886530 0.423747 0.082433
352.879894 0.468282 0.059628
362.873258 0.517498 0.042186
372.886530 0.571999 0.029341
382.879894 0.632115 0.020186
392.873258 0.698549 0.013774


-229.117452 0.001390 0.000000
-219.117452 0.001536 0.000000
-209.117452 0.001697 0.000000
-199.117452 0.001876 0.000000
-189.117452 0.002073 0.000000
-179.117452 0.002291 0.000000
-169.117452 0.002532 0.000000
-159.117452 0.002799 0.000000
-149.117452 0.003093 0.000000
-139.117452 0.003418 0.000000
-129.117452 0.003778 0.000000
-119.117452 0.004175 0.000000
-109.117452 0.004614 0.000000
-99.117452 0.005099 0.000000
-89.117452 0.005636 0.000001
-79.117452 0.006228 0.000001
-69.117452 0.006883 0.000001
-59.117452 0.007607 0.000002
-49.117452 0.008407 0.000003
-39.117452 0.009291 0.000004
-29.117452 0.010269 0.000006
-19.117452 0.011349 0.000009
-9.117452 0.012542 0.000014
0.882548 0.013861 0.000021
10.882548 0.015319 0.000031
20.882548 0.016930 0.000047
30.882548 0.018711 0.000069
40.882548 0.020679 0.000104
50.882548 0.022853 0.000155
60.882548 0.025257 0.000230
70.882548 0.027913 0.000344
80.882548 0.030849 0.000512
90.882548 0.034093 0.000764
100.882548 0.037679 0.001139
110.882548 0.041642 0.001696
120.882548 0.046021 0.002525
130.882548 0.050861 0.003755
140.882548 0.056210 0.005575
150.882548 0.062122 0.008258
160.882548 0.068655 0.012190
170.882548 0.075876 0.017904
180.882548 0.083856 0.026107
190.882548 0.092675 0.037672
200.882548 0.102422 0.053567
210.882548 0.113193 0.074644
210.902455 0.113216 0.074691
220.895820 0.125115 0.101288
230.889184 0.138264 0.132711
240.882548 0.152795 0.166755
250.895820 0.168887 0.199714
260.889184 0.186637 0.226761
270.882548 0.206252 0.243548
280.895820 0.227974 0.247149
290.889184 0.251933 0.236908
300.882548 0.278411 0.214655
310.895820 0.307732 0.184105
320.889184 0.340074 0.150098
330.882548 0.375815 0.116947
340.895820 0.415395 0.087641
350.889184 0.459052 0.063728
360.882548 0.507298 0.045263
370.895820 0.560725 0.031571
380.889184 0.619656 0.021763
390.882548 0.684780 0.014872


-221.108162 0.001506 0.000000
-211.108162 0.001664 0.000000
-201.108162 0.001839 0.000000
-191.108162 0.002032 0.000000
-181.108162 0.002246 0.000000
-171.108162 0.002482 0.000000
-161.108162 0.002743 0.000000
-151.108162 0.003032 0.000000
-141.108162 0.003351 0.000000
-131.108162 0.003703 0.000000
-121.108162 0.004093 0.000000
-111.108162 0.004523 0.000000
-101.108162 0.004999 0.000000
-91.108162 0.005524 0.000001
-81.108162 0.006106 0.000001
-71.108162 0.006748 0.000001
-61.108162 0.007457 0.000002
-51.108162 0.008242 0.000003
-41.108162 0.009108 0.000004
-31.108162 0.010066 0.000006
-21.108162 0.011125 0.000009
-11.108162 0.012295 0.000013
-1.108162 0.013588 0.000019
8.891838 0.015017 0.000029
18.891838 0.016596 0.000043
28.891838 0.018342 0.000064
38.891838 0.020271 0.000096
48.891838 0.022403 0.000143
58.891838 0.024759 0.000213
68.891838 0.027363 0.000317
78.891838 0.030241 0.000473
88.891838 0.033421 0.000706
98.891838 0.036936 0.001052
108.891838 0.040821 0.001567
118.891838 0.045114 0.002333
128.891838 0.049859 0.003470
138.891838 0.055102 0.005154
148.891838 0.060897 0.007638
158.891838 0.067302 0.011284
168.891838 0.074380 0.016593
178.891838 0.082203 0.024236
188.891838 0.090848 0.035056
198.891838 0.100403 0.050013
208.891838 0.110962 0.070007
208.911745 0.110984 0.070053
218.905109 0.122649 0.095563
228.898474 0.135539 0.126148
238.891838 0.149783 0.159925
248.905109 0.165558 0.193474
258.898474 0.182958 0.222065
268.891838 0.202187 0.241192
278.905109 0.223480 0.247554
288.898474 0.246968 0.239997
298.891838 0.272923 0.219887
308.905109 0.301667 0.190613
318.898474 0.333371 0.156929
328.891838 0.368408 0.123314
338.905109 0.407208 0.093065
348.898474 0.450004 0.068046
358.891838 0.497299 0.048531
368.905109 0.549673 0.033954
378.898474 0.607442 0.023456
388.891838 0.671283 0.016052
398.905109 0.741981 0.010906


-223.098872 0.001476 0.000000
-213.098872 0.001631 0.000000
-203.098872 0.001803 0.000000
-193.098872 0.001992 0.000000
-183.098872 0.002202 0.000000
-173.098872 0.002433 0.000000
-163.098872 0.002689 0.000000
-153.098872 0.002972 0.000000
-143.098872 0.003285 0.000000
-133.098872 0.003630 0.000000
-123.098872 0.004012 0.000000
-113.098872 0.004434 0.000000
-103.098872 0.004900 0.000000
-93.098872 0.005416 0.000000
-83.098872 0.005985 0.000001
-73.098872 0.006615 0.000001
-63.098872 0.007310 0.000002
-53.098872 0.008079 0.000002
-43.098872 0.008929 0.000004
-33.098872 0.009868 0.000005
-23.098872 0.010906 0.000008
-13.098872 0.012053 0.000012
-3.098872 0.013320 0.000018
6.901128 0.014721 0.000027
16.901128 0.016269 0.000040
26.901128 0.017980 0.000059
36.901128 0.019871 0.000088
46.901128 0.021961 0.000132
56.901128 0.024271 0.000197
66.901128 0.026824 0.000293
76.901128 0.029645 0.000437
86.901128 0.032762 0.000652
96.901128 0.036208 0.000971
106.901128 0.040016 0.001447
116.901128 0.044225 0.002155
126.901128 0.048876 0.003207
136.901128 0.054016 0.004764
146.901128 0.059697 0.007064
156.901128 0.065976 0.010444
166.901128 0.072914 0.015374
176.901128 0.080583 0.022490
186.901128 0.089058 0.032603
196.901128 0.098424 0.046659
206.901128 0.108775 0.065592
206.921035 0.108797 0.065635
216.914399 0.120231 0.090045
226.907764 0.132867 0.119717
236.901128 0.146831 0.153087
246.914399 0.162295 0.187040
256.907764 0.179352 0.216990
266.901128 0.198201 0.238322
276.914399 0.219075 0.247399
286.907764 0.242100 0.242581
296.901128 0.267544 0.224753
306.914399 0.295721 0.196945
316.907764 0.326801 0.163766
326.901128 0.361146 0.129821
336.914399 0.399182 0.098698
346.907764 0.441135 0.072586
356.901128 0.487497 0.051997
366.914399 0.538839 0.036497
376.907764 0.595469 0.025271
386.901128 0.658052 0.017323
396.914399 0.727356 0.011782


-225.089582 0.001447 0.000000
-215.089582 0.001599 0.000000
-205.089582 0.001767 0.000000
-195.089582 0.001953 0.000000
-185.089582 0.002158 0.000000
-175.089582 0.002385 0.000000
-165.089582 0.002636 0.000000
-155.089582 0.002914 0.000000
-145.089582 0.003220 0.000000
-135.089582 0.003559 0.000000
-125.089582 0.003933 0.000000
-115.089582 0.004347 0.000000
-105.089582 0.004804 0.000000
-95.089582 0.005309 0.000000
-85.089582 0.005867 0.000001
-75.089582 0.006484 0.000001
-65.089582 0.007166 0.000001
-55.089582 0.007920 0.000002
-45.089582 0.008753 0.000003
-35.089582 0.009673 0.000005
-25.089582 0.010691 0.000007
-15.089582 0.011815 0.000011
-5.089582 0.013058 0.000016
4.910418 0.014431 0.000025
14.910418 0.015949 0.000037
24.910418 0.017626 0.000055
34.910418 0.019480 0.000082
44.910418 0.021528 0.000122
54.910418 0.023793 0.000182
64.910418 0.026295 0.000271
74.910418 0.029060 0.000404
84.910418 0.032117 0.000602
94.910418 0.035494 0.000897
104.910418 0.039227 0.001337
114.910418 0.043353 0.001991
124.910418 0.047913 0.002963
134.910418 0.052952 0.004404
144.910418 0.058520 0.006533
154.910418 0.064675 0.009665
164.910418 0.071477 0.014241
174.910418 0.078994 0.020863
184.910418 0.087302 0.030307
194.910418 0.096484 0.043500
204.910418 0.106631 0.061397
204.930325 0.106652 0.061438
214.923689 0.117861 0.084739
224.917054 0.130248 0.113438
234.910418 0.143937 0.146275
244.923689 0.159096 0.180451
254.917054 0.175817 0.211569
264.910418 0.194295 0.234959
274.923689 0.214757 0.246686
284.917054 0.237328 0.244641
294.910418 0.262271 0.229221
304.923689 0.289892 0.203061
314.917054 0.320359 0.170577
324.910418 0.354028 0.136449
334.923689 0.391314 0.104532
344.917054 0.432440 0.077347
354.910418 0.477888 0.055668
364.923689 0.528218 0.039208
374.917054 0.583732 0.027216
384.910418 0.645081 0.018688
394.923689 0.713020 0.012726


-227.080292 0.001418 0.000000
-217.080292 0.001567 0.000000
-207.080292 0.001732 0.000000
-197.080292 0.001915 0.000000
-187.080292 0.002116 0.000000
-177.080292 0.002338 0.000000
-167.080292 0.002584 0.000000
-157.080292 0.002856 0.000000
-147.080292 0.003157 0.000000
-137.080292 0.003488 0.000000
-127.080292 0.003855 0.000000
-117.080292 0.004261 0.000000
-107.080292 0.004709 0.000000
-97.080292 0.005204 0.000000
-87.080292 0.005752 0.000001
-77.080292 0.006356 0.000001
-67.080292 0.007025 0.000001
-57.080292 0.007764 0.000002
-47.080292 0.008580 0.000003
-37.080292 0.009483 0.000005
-27.080292 0.010480 0.000007
-17.080292 0.011582 0.000010
-7.080292 0.012800 0.000015
2.919708 0.014147 0.000023
12.919708 0.015634 0.000034
22.919708 0.017279 0.000051
32.919708 0.019096 0.000075
42.919708 0.021104 0.000112
52.919708 0.023324 0.000168
62.919708 0.025777 0.000250
72.919708 0.028488 0.000373
82.919708 0.031484 0.000556
92.919708 0.034795 0.000829
102.919708 0.038454 0.001235
112.919708 0.042499 0.001840
122.919708 0.046968 0.002738
132.919708 0.051908 0.004070
142.919708 0.057367 0.006041
152.919708 0.063400 0.008942
162.919708 0.070068 0.013189
172.919708 0.077437 0.019347
182.919708 0.085582 0.028159
192.919708 0.094582 0.040528
202.919708 0.104530 0.057419
202.939615 0.104550 0.057458
212.932979 0.115538 0.079652
222.926344 0.127681 0.107329
232.919708 0.141100 0.139517
242.932979 0.155960 0.173745
252.926344 0.172351 0.205838
262.919708 0.190465 0.231126
272.932979 0.210525 0.245421
282.926344 0.232650 0.246162
292.919708 0.257101 0.233260
302.932979 0.284178 0.208923
312.926344 0.314045 0.177325
322.919708 0.347050 0.143171
332.932979 0.383601 0.110557
342.926344 0.423916 0.082331
352.919708 0.468469 0.059549
362.932979 0.517807 0.042096
372.926344 0.572227 0.029298
382.919708 0.632367 0.020155
392.932979 0.698966 0.013743


-229.071002 0.001390 0.000000
-219.071002 0.001537 0.000000
-209.071002 0.001698 0.000000
-199.071002 0.001877 0.000000
-189.071002 0.002074 0.000000
-179.071002 0.002292 0.000000
-169.071002 0.002533 0.000000
-159.071002 0.002800 0.000000
-149.071002 0.003094 0.000000
-139.071002 0.003420 0.000000
-129.071002 0.003779 0.000000
-119.071002 0.004177 0.000000
-109.071002 0.004616 0.000000
-99.071002 0.005102 0.000000
-89.071002 0.005638 0.000001
-79.071002 0.006231 0.000001
-69.071002 0.006886 0.000001
-59.071002 0.007611 0.000002
-49.071002 0.008411 0.000003
-39.071002 0.009296 0.000004
-29.071002 0.010273 0.000006
-19.071002 0.011354 0.000009
-9.071002 0.012548 0.000014
0.928998 0.013868 0.000021
10.928998 0.015326 0.000031
20.928998 0.016938 0.000047
30.928998 0.018719 0.000070
40.928998 0.020688 0.000104
50.928998 0.022864 0.000155
60.928998 0.025269 0.000231
70.928998 0.027926 0.000344
80.928998 0.030863 0.000513
90.928998 0.034109 0.000765
100.928998 0.037696 0.001141
110.928998 0.041661 0.001699
120.928998 0.046042 0.002530
130.928998 0.050885 0.003762
140.928998 0.056236 0.005585
150.928998 0.062151 0.008273
160.928998 0.068687 0.012212
170.928998 0.075911 0.017936
180.928998 0.083895 0.026152
190.928998 0.092718 0.037735
200.928998 0.102469 0.053653
200.948905 0.102490 0.053689
210.942269 0.113261 0.074787
220.935634 0.125164 0.101404
230.928998 0.138319 0.132843
240.942269 0.152886 0.166959
250.935634 0.168954 0.199836
260.928998 0.186711 0.226851
270.942269 0.206375 0.243611
280.935634 0.228065 0.247135
290.928998 0.252034 0.236841
300.942269 0.278577 0.214493
310.935634 0.307855 0.183973
320.928998 0.340210 0.149962
330.942269 0.376040 0.116758
340.935634 0.415561 0.087535
350.928998 0.459235 0.063644
360.942269 0.507601 0.045168
370.935634 0.560948 0.031525
380.928998 0.619903 0.021731
390.942269 0.685189 0.014838


-221.061712 0.001506 0.000000
-211.061712 0.001665 0.000000
-201.061712 0.001840 0.000000
-191.061712 0.002033 0.000000
-181.061712 0.002247 0.000000
-171.061712 0.002483 0.000000
-161.061712 0.002745 0.000000
-151.061712 0.003033 0.000000
-141.061712 0.003352 0.000000
-131.061712 0.003705 0.000000
-121.061712 0.004095 0.000000
-111.061712 0.004525 0.000000
-101.061712 0.005001 0.000000
-91.061712 0.005527 0.000001
-81.061712 0.006108 0.000001
-71.061712 0.006751 0.000001
-61.061712 0.007461 0.000002
-51.061712 0.008245 0.000003
-41.061712 0.009113 0.000004
-31.061712 0.010071 0.000006
-21.061712 0.011130 0.000009
-11.061712 0.012301 0.000013
-1.061712 0.013594 0.000019
8.938288 0.015024 0.000029
18.938288 0.016604 0.000043
28.938288 0.018350 0.000064
38.938288 0.020280 0.000096
48.938288 0.022413 0.000143
58.938288 0.024771 0.000213
68.938288 0.027376 0.000318
78.938288 0.030255 0.000474
88.938288 0.033437 0.000707
98.938288 0.036953 0.001054
108.938288 0.040840 0.001570
118.938288 0.045135 0.002337
128.938288 0.049882 0.003476
138.938288 0.055128 0.005163
148.938288 0.060926 0.007652
158.938288 0.067333 0.011305
168.938288 0.074415 0.016623
178.938288 0.082241 0.024278
188.938288 0.090890 0.035115
198.938288 0.100450 0.050094
198.958195 0.100470 0.050128
208.951559 0.111029 0.070143
218.944924 0.122697 0.095676
228.938288 0.135593 0.126278
238.951559 0.149873 0.160130
248.944924 0.165624 0.193601
258.938288 0.183031 0.222163
268.951559 0.202307 0.241270
278.944924 0.223569 0.247551
288.938288 0.247066 0.239940
298.951559 0.273086 0.219735
308.944924 0.301787 0.190484
318.938288 0.333504 0.156792
328.951559 0.368628 0.123120
338.944924 0.407370 0.092954
348.938288 0.450183 0.067958
358.951559 0.497596 0.048430
368.944924 0.549892 0.033904
378.938288 0.607684 0.023421
388.951559 0.671684 0.016016
398.944924 0.742276 0.010889


-223.052422 0.001477 0.000000
-213.052422 0.001632 0.000000
-203.052422 0.001804 0.000000
-193.052422 0.001993 0.000000
-183.052422 0.002203 0.000000
-173.052422 0.002435 0.000000
-163.052422 0.002691 0.000000
-153.052422 0.002974 0.000000
-143.052422 0.003286 0.000000
-133.052422 0.003632 0.000000
-123.052422 0.004014 0.000000
-113.052422 0.004436 0.000000
-103.052422 0.004903 0.000000
-93.052422 0.005418 0.000000
-83.052422 0.005988 0.000001
-73.052422 0.006618 0.000001
-63.052422 0.007314 0.000002
-53.052422 0.008083 0.000002
-43.052422 0.008933 0.000004
-33.052422 0.009872 0.000005
-23.052422 0.010911 0.000008
-13.052422 0.012058 0.000012
-3.052422 0.013326 0.000018
6.947578 0.014728 0.000027
16.947578 0.016277 0.000040
26.947578 0.017989 0.000059
36.947578 0.019881 0.000088
46.947578 0.021972 0.000132
56.947578 0.024282 0.000197
66.947578 0.026836 0.000294
76.947578 0.029658 0.000438
86.947578 0.032778 0.000653
96.947578 0.036225 0.000973
106.947578 0.040035 0.001450
116.947578 0.044245 0.002159
126.947578 0.048899 0.003213
136.947578 0.054041 0.004773
146.947578 0.059725 0.007077
156.947578 0.066006 0.010463
166.947578 0.072948 0.015402
176.947578 0.080620 0.022530
186.947578 0.089099 0.032659
196.947578 0.098470 0.046735
196.967485 0.098489 0.046768
206.960849 0.108840 0.065722
216.954214 0.120279 0.090153
226.947578 0.132920 0.119844
236.960849 0.146919 0.153292
246.954214 0.162360 0.187170
256.947578 0.179423 0.217095
266.960849 0.198320 0.238415
276.954214 0.219163 0.247408
286.947578 0.242196 0.242534
296.960849 0.267704 0.224613
306.954214 0.295839 0.196820
316.947578 0.326931 0.163630
326.960849 0.361362 0.129624
336.954214 0.399340 0.098583
346.947578 0.441310 0.072493
356.960849 0.487788 0.051890
366.954214 0.539053 0.036444
376.947578 0.595706 0.025234
386.960849 0.658445 0.017283
396.954214 0.727646 0.011764


-225.043132 0.001448 0.000000
-215.043132 0.001600 0.000000
-205.043132 0.001768 0.000000
-195.043132 0.001954 0.000000
-185.043132 0.002159 0.000000
-175.043132 0.002387 0.000000
-165.043132 0.002638 0.000000
-155.043132 0.002915 0.000000
-145.043132 0.003221 0.000000
-135.043132 0.003560 0.000000
-125.043132 0.003935 0.000000
-115.043132 0.004349 0.000000
-105.043132 0.004806 0.000000
-95.043132 0.005311 0.000000
-85.043132 0.005870 0.000001
-75.043132 0.006487 0.000001
-65.043132 0.007170 0.000001
-55.043132 0.007924 0.000002
-45.043132 0.008757 0.000003
-35.043132 0.009678 0.000005
-25.043132 0.010696 0.000007
-15.043132 0.011821 0.000011
-5.043132 0.013064 0.000017
4.956868 0.014438 0.000025
14.956868 0.015956 0.000037
24.956868 0.017634 0.000055
34.956868 0.019489 0.000082
44.956868 0.021538 0.000122
54.956868 0.023804 0.000182
64.956868 0.026307 0.000271
74.956868 0.029074 0.000404
84.956868 0.032132 0.000603
94.956868 0.035511 0.000899
104.956868 0.039246 0.001340
114.956868 0.043373 0.001995
124.956868 0.047935 0.002969
134.956868 0.052976 0.004412
144.956868 0.058548 0.006545
154.956868 0.064705 0.009682
164.956868 0.071510 0.014267
174.956868 0.079031 0.020900
184.956868 0.087343 0.030359
194.956868 0.096529 0.043572
194.976775 0.096548 0.043602
204.970139 0.106695 0.061520
214.963504 0.117908 0.084843
224.956868 0.130300 0.113562
234.970139 0.144023 0.146479
244.963504 0.159160 0.180584
254.956868 0.175887 0.211680
264.970139 0.194411 0.235066
274.963504 0.214843 0.246706
284.956868 0.237422 0.244605
294.970139 0.262427 0.229093
304.963504 0.290008 0.202941
314.956868 0.320487 0.170441
324.970139 0.354240 0.136248
334.963504 0.391469 0.104414
344.956868 0.432612 0.077250
354.970139 0.478174 0.055555
364.963504 0.528428 0.039152
374.956868 0.583965 0.027176
384.970139 0.645467 0.018646
394.963504 0.713304 0.012706


-227.033842 0.001419 0.000000
-217.033842 0.001568 0.000000
-207.033842 0.001733 0.000000
-197.033842 0.001915 0.000000
-187.033842 0.002117 0.000000
-177.033842 0.002339 0.000000
-167.033842 0.002586 0.000000
-157.033842 0.002857 0.000000
-147.033842 0.003158 0.000000
-137.033842 0.003490 0.000000
-127.033842 0.003857 0.000000
-117.033842 0.004263 0.000000
-107.033842 0.004711 0.000000
-97.033842 0.005207 0.000000
-87.033842 0.005754 0.000001
-77.033842 0.006359 0.000001
-67.033842 0.007028 0.000001
-57.033842 0.007767 0.000002
-47.033842 0.008584 0.000003
-37.033842 0.009487 0.000005
-27.033842 0.010485 0.000007
-17.033842 0.011588 0.000010
-7.033842 0.012806 0.000015
2.966158 0.014153 0.000023
12.966158 0.015642 0.000034
22.966158 0.017287 0.000051
32.966158 0.019105 0.000075
42.966158 0.021114 0.000113
52.966158 0.023335 0.000168
62.966158 0.025789 0.000250
72.966158 0.028501 0.000374
82.966158 0.031498 0.000557
92.966158 0.034811 0.000830
102.966158 0.038472 0.001237
112.966158 0.042518 0.001843
122.966158 0.046990 0.002743
132.966158 0.051932 0.004078
142.966158 0.057394 0.006052
152.966158 0.063430 0.008959
162.966158 0.070101 0.013213
172.966158 0.077473 0.019381
182.966158 0.085621 0.028208
192.966158 0.094626 0.040595
192.986065 0.094645 0.040624
202.979429 0.104592 0.057535
212.972794 0.115584 0.079752
222.966158 0.127732 0.107450
232.979429 0.141184 0.139719
242.972794 0.156022 0.173880
252.966158 0.172420 0.205956
262.979429 0.190579 0.231247
272.972794 0.210608 0.245451
282.966158 0.232743 0.246137
292.979429 0.257255 0.233145
302.972794 0.284292 0.208808
312.966158 0.314170 0.177190
322.979429 0.347257 0.142968
332.972794 0.383753 0.110435
342.966158 0.424085 0.082229
352.979429 0.468749 0.059429
362.972794 0.518013 0.042037
372.966158 0.572455 0.029255
382.979429 0.632744 0.020110
392.972794 0.699244 0.013722


-229.024552 0.001391 0.000000
-219.024552 0.001537 0.000000
-209.024552 0.001699 0.000000
-199.024552 0.001878 0.000000
-189.024552 0.002075 0.000000
-179.024552 0.002293 0.000000
-169.024552 0.002535 0.000000
-159.024552 0.002801 0.000000
-149.024552 0.003096 0.000000
-139.024552 0.003421 0.000000
-129.024552 0.003781 0.000000
-119.024552 0.004179 0.000000
-109.024552 0.004618 0.000000
-99.024552 0.005104 0.000000
-89.024552 0.005641 0.000001
-79.024552 0.006234 0.000001
-69.024552 0.006890 0.000001
-59.024552 0.007614 0.000002
-49.024552 0.008415 0.000003
-39.024552 0.009300 0.000004
-29.024552 0.010278 0.000006
-19.024552 0.011359 0.000009
-9.024552 0.012554 0.000014
0.975448 0.013874 0.000021
10.975448 0.015333 0.000031
20.975448 0.016946 0.000047
30.975448 0.018728 0.000070
40.975448 0.020698 0.000104
50.975448 0.022875 0.000155
60.975448 0.025280 0.000231
70.975448 0.027939 0.000345
80.975448 0.030877 0.000514
90.975448 0.034125 0.000767
100.975448 0.037714 0.001143
110.975448 0.041680 0.001703
120.975448 0.046064 0.002534
130.975448 0.050908 0.003769
140.975448 0.056262 0.005595
150.975448 0.062180 0.008288
160.975448 0.068719 0.012234
170.975448 0.075946 0.017968
180.975448 0.083934 0.026197
190.975448 0.092761 0.037799
190.995355 0.092780 0.037826
200.988719 0.102530 0.053763
210.982084 0.113306 0.074882
220.975448 0.125214 0.101521
230.988719 0.138402 0.133042
240.982084 0.152947 0.167095
250.975448 0.169022 0.199959
260.988719 0.186823 0.226985
270.982084 0.206457 0.243652
280.975448 0.228155 0.247121
290.988719 0.252184 0.236741
300.982084 0.278688 0.214385
310.975448 0.307978 0.183841
320.988719 0.340413 0.149758
330.982084 0.376190 0.116633
340.975448 0.415726 0.087428
350.988719 0.459509 0.063518
360.982084 0.507803 0.045104
370.975448 0.561172 0.031479
380.988719 0.620273 0.021682
390.982084 0.685462 0.014815


-221.015262 0.001507 0.000000
-211.015262 0.001665 0.000000
-201.015262 0.001841 0.000000
-191.015262 0.002034 0.000000
-181.015262 0.002248 0.000000
-171.015262 0.002485 0.000000
-161.015262 0.002746 0.000000
-151.015262 0.003035 0.000000
-141.015262 0.003354 0.000000
-131.015262 0.003707 0.000000
-121.015262 0.004096 0.000000
-111.015262 0.004527 0.000000
-101.015262 0.005003 0.000000
-91.015262 0.005530 0.000001
-81.015262 0.006111 0.000001
-71.015262 0.006754 0.000001
-61.015262 0.007464 0.000002
-51.015262 0.008249 0.000003
-41.015262 0.009117 0.000004
-31.015262 0.010076 0.000006
-21.015262 0.011135 0.000009
-11.015262 0.012306 0.000013
-1.015262 0.013601 0.000019
8.984738 0.015031 0.000029
18.984738 0.016612 0.000043
28.984738 0.018359 0.000064
38.984738 0.020290 0.000096
48.984738 0.022424 0.000143
58.984738 0.024782 0.000214
68.984738 0.027388 0.000319
78.984738 0.030269 0.000475
88.984738 0.033452 0.000708
98.984738 0.036970 0.001056
108.984738 0.040859 0.001573
118.984738 0.045156 0.002342
128.984738 0.049905 0.003483
138.984738 0.055153 0.005173
148.984738 0.060954 0.007666
158.984738 0.067365 0.011325
168.984738 0.074449 0.016652
178.984738 0.082279 0.024320
188.984738 0.090933 0.035174
189.004645 0.090951 0.035200
198.998009 0.100510 0.050197
208.991374 0.111073 0.070234
218.984738 0.122746 0.095788
228.998009 0.135674 0.126473
238.991374 0.149933 0.160267
248.984738 0.165690 0.193727
258.998009 0.183140 0.222309
268.991374 0.202388 0.241322
278.984738 0.223658 0.247548
288.998009 0.247214 0.239854
298.991374 0.273195 0.219633
308.984738 0.301907 0.190356
318.998009 0.333703 0.156587
328.991374 0.368775 0.122992
338.984738 0.407532 0.092844
348.998009 0.450452 0.067825
358.991374 0.497794 0.048363
368.984738 0.550111 0.033855
378.998009 0.608047 0.023369
388.991374 0.671951 0.015991
398.984738 0.742572 0.010872


-223.005972 0.001477 0.000000
-213.005972 0.001633 0.000000
-203.005972 0.001804 0.000000
-193.005972 0.001994 0.000000
-183.005972 0.002204 0.000000
-173.005972 0.002436 0.000000
-163.005972 0.002692 0.000000
-153.005972 0.002975 0.000000
-143.005972 0.003288 0.000000
-133.005972 0.003634 0.000000
-123.005972 0.004016 0.000000
-113.005972 0.004438 0.000000
-103.005972 0.004905 0.000000
-93.005972 0.005421 0.000000
-83.005972 0.005991 0.000001
-73.005972 0.006621 0.000001
-63.005972 0.007317 0.000002
-53.005972 0.008087 0.000002
-43.005972 0.008937 0.000004
-33.005972 0.009877 0.000005
-23.005972 0.010916 0.000008
-13.005972 0.012064 0.000012
-3.005972 0.013333 0.000018
6.994028 0.014735 0.000027
16.994028 0.016284 0.000040
26.994028 0.017997 0.000059
36.994028 0.019890 0.000089
46.994028 0.021982 0.000132
56.994028 0.024294 0.000197
66.994028 0.026849 0.000294
76.994028 0.029672 0.000439
86.994028 0.032793 0.000654
96.994028 0.036242 0.000975
106.994028 0.040053 0.001453
116.994028 0.044266 0.002163
126.994028 0.048921 0.003219
136.994028 0.054066 0.004782
146.994028 0.059753 0.007090
156.994028 0.066037 0.010482
166.994028 0.072982 0.015429
176.994028 0.080658 0.022569
186.994028 0.089140 0.032714
187.013935 0.089158 0.032738
197.007299 0.098528 0.046833
207.000664 0.108884 0.065808
216.994028 0.120327 0.090261
227.007299 0.132999 0.120035
237.000664 0.146977 0.153429
246.994028 0.162424 0.187301
257.007299 0.179531 0.217252
267.000664 0.198399 0.238477
276.994028 0.219250 0.247416
287.007299 0.242341 0.242464
297.000664 0.267810 0.224519
306.994028 0.295957 0.196695
317.007299 0.327126 0.163425
327.000664 0.361506 0.129493
336.994028 0.399500 0.098469
347.007299 0.441574 0.072353
357.000664 0.487982 0.051819
366.994028 0.539268 0.036392
377.007299 0.596062 0.025178
387.000664 0.658707 0.017257
396.994028 0.727936 0.011745


-224.996682 0.001448 0.000000
-214.996682 0.001600 0.000000
-204.996682 0.001769 0.000000
-194.996682 0.001955 0.000000
-184.996682 0.002160 0.000000
-174.996682 0.002388 0.000000
-164.996682 0.002639 0.000000
-154.996682 0.002916 0.000000
-144.996682 0.003223 0.000000
-134.996682 0.003562 0.000000
-124.996682 0.003937 0.000000
-114.996682 0.004351 0.000000
-104.996682 0.004808 0.000000
-94.996682 0.005314 0.000000
-84.996682 0.005873 0.000001
-74.996682 0.006490 0.000001
-64.996682 0.007173 0.000001
-54.996682 0.007927 0.000002
-44.996682 0.008761 0.000003
-34.996682 0.009682 0.000005
-24.996682 0.010701 0.000007
-14.996682 0.011826 0.000011
-4.996682 0.013070 0.000017
5.003318 0.014444 0.000025
15.003318 0.015964 0.000037
25.003318 0.017642 0.000055
35.003318 0.019498 0.000082
45.003318 0.021548 0.000122
55.003318 0.023815 0.000182
65.003318 0.026319 0.000272
75.003318 0.029087 0.000405
85.003318 0.032147 0.000604
95.003318 0.035527 0.000901
105.003318 0.039264 0.001342
115.003318 0.043393 0.001999
125.003318 0.047957 0.002974
135.003318 0.053001 0.004420
145.003318 0.058575 0.006557
155.003318 0.064735 0.009700
165.003318 0.071543 0.014292
175.003318 0.079068 0.020936
185.003318 0.087383 0.030411
185.023225 0.087401 0.030433
195.016589 0.096586 0.043664
205.009954 0.106737 0.061602
215.003318 0.117955 0.084947
225.016589 0.130378 0.113748
235.009954 0.144080 0.146614
245.003318 0.159223 0.180717
255.016589 0.175992 0.211847
265.009954 0.194488 0.235138
275.003318 0.214929 0.246726
285.016589 0.237564 0.244550
295.009954 0.262532 0.229007
305.003318 0.290123 0.202821
315.016589 0.320678 0.170237
325.009954 0.354381 0.136115
335.003318 0.391625 0.104295
345.016589 0.432870 0.077104
355.009954 0.478364 0.055479
365.003318 0.528639 0.039097
375.016589 0.584314 0.027116
385.009954 0.645724 0.018618
395.003318 0.713588 0.012687


-226.987392 0.001420 0.000000
-216.987392 0.001569 0.000000
-206.987392 0.001734 0.000000
-196.987392 0.001916 0.000000
-186.987392 0.002118 0.000000
-176.987392 0.002341 0.000000
-166.987392 0.002587 0.000000
-156.987392 0.002859 0.000000
-146.987392 0.003159 0.000000
-136.987392 0.003492 0.000000
-126.987392 0.003859 0.000000
-116.987392 0.004265 0.000000
-106.987392 0.004713 0.000000
-96.987392 0.005209 0.000000
-86.987392 0.005757 0.000001
-76.987392 0.006362 0.000001
-66.987392 0.007031 0.000001
-56.987392 0.007771 0.000002
-46.987392 0.008588 0.000003
-36.987392 0.009492 0.000005
-26.987392 0.010490 0.000007
-16.987392 0.011593 0.000010
-6.987392 0.012812 0.000015
3.012608 0.014160 0.000023
13.012608 0.015649 0.000034
23.012608 0.017295 0.000051
33.012608 0.019114 0.000076
43.012608 0.021124 0.000113
53.012608 0.023345 0.000168
63.012608 0.025801 0.000251
73.012608 0.028514 0.000374
83.012608 0.031513 0.000558
93.012608 0.034827 0.000832
103.012608 0.038490 0.001240
113.012608 0.042538 0.001846
123.012608 0.047012 0.002748
133.012608 0.051956 0.004085
143.012608 0.057420 0.006063
153.012608 0.063459 0.008975
163.012608 0.070133 0.013236
173.012608 0.077509 0.019416
183.012608 0.085661 0.028256
183.032515 0.085678 0.028277
193.025879 0.094683 0.040682
203.019244 0.104634 0.057613
213.012608 0.115630 0.079852
223.025879 0.127808 0.107630
233.019244 0.141241 0.139853
243.012608 0.156085 0.174015
253.025879 0.172523 0.206132
263.019244 0.190655 0.231328
273.012608 0.210692 0.245482
283.025879 0.232882 0.246099
293.019244 0.257357 0.233068
303.012608 0.284405 0.208694
313.025879 0.314358 0.176989
323.019244 0.347396 0.142833
333.012608 0.383906 0.110313
343.025879 0.424338 0.082077
353.019244 0.468935 0.059349
363.012608 0.518219 0.041977
373.025879 0.572797 0.029191
383.019244 0.632996 0.020079
393.012608 0.699523 0.013700


-228.978102 0.001392 0.000000
-218.978102 0.001538 0.000000
-208.978102 0.001700 0.000000
-198.978102 0.001879 0.000000
-188.978102 0.002076 0.000000
-178.978102 0.002294 0.000000
-168.978102 0.002536 0.000000
-158.978102 0.002802 0.000000
-148.978102 0.003097 0.000000
-138.978102 0.003423 0.000000
-128.978102 0.003783 0.000000
-118.978102 0.004181 0.000000
-108.978102 0.004620 0.000000
-98.978102 0.005106 0.000000
-88.978102 0.005643 0.000001
-78.978102 0.006237 0.000001
-68.978102 0.006893 0.000001
-58.978102 0.007618 0.000002
-48.978102 0.008419 0.000003
-38.978102 0.009304 0.000004
-28.978102 0.010283 0.000006
-18.978102 0.011364 0.000009
-8.978102 0.012560 0.000014
1.021898 0.013881 0.000021
11.021898 0.015340 0.000031
21.021898 0.016954 0.000047
31.021898 0.018737 0.000070
41.021898 0.020707 0.000104
51.021898 0.022885 0.000155
61.021898 0.025292 0.000232
71.021898 0.027952 0.000346
81.021898 0.030892 0.000515
91.021898 0.034141 0.000768
101.021898 0.037731 0.001145
111.021898 0.041700 0.001706
121.021898 0.046085 0.002539
131.021898 0.050932 0.003776
141.021898 0.056289 0.005605
151.021898 0.062208 0.008303
161.021898 0.068751 0.012256
171.021898 0.075982 0.018000
181.021898 0.083973 0.026243
181.041805 0.083989 0.026262
191.035169 0.092816 0.037880
201.028534 0.102571 0.053836
211.021898 0.113351 0.074977
221.035169 0.125289 0.101696
231.028534 0.138457 0.133175
241.021898 0.153008 0.167232
251.035169 0.169123 0.200142
261.028534 0.186897 0.227075
271.021898 0.206539 0.243694
281.035169 0.228292 0.247099
291.028534 0.252285 0.236673
301.021898 0.278799 0.214276
311.035169 0.308161 0.183644
321.028534 0.340549 0.149621
331.021898 0.376339 0.116507
341.035169 0.415975 0.087269
351.028534 0.459692 0.063434
361.021898 0.508005 0.045041
371.035169 0.561507 0.031410
381.028534 0.620520 0.021649
391.021898 0.685735 0.014792


-220.968812 0.001508 0.000000
-210.968812 0.001666 0.000000
-200.968812 0.001842 0.000000
-190.968812 0.002035 0.000000
-180.968812 0.002249 0.000000
-170.968812 0.002486 0.000000
-160.968812 0.002747 0.000000
-150.968812 0.003036 0.000000
-140.968812 0.003355 0.000000
-130.968812 0.003708 0.000000
-120.968812 0.004098 0.000000
-110.968812 0.004529 0.000000
-100.968812 0.005006 0.000000
-90.968812 0.005532 0.000001
-80.968812 0.006114 0.000001
-70.968812 0.006757 0.000001
-60.968812 0.007468 0.000002
-50.968812 0.008253 0.000003
-40.968812 0.009121 0.000004
-30.968812 0.010080 0.000006
-20.968812 0.011140 0.000009
-10.968812 0.012312 0.000013
-0.968812 0.013607 0.000019
9.031188 0.015038 0.000029
19.031188 0.016620 0.000043
29.031188 0.018368 0.000064
39.031188 0.020299 0.000096
49.031188 0.022434 0.000143
59.031188 0.024794 0.000214
69.031188 0.027401 0.000319
79.031188 0.030283 0.000476
89.031188 0.033468 0.000710
99.031188 0.036988 0.001058
109.031188 0.040878 0.001576
119.031188 0.045177 0.002346
129.031188 0.049928 0.003489
139.031188 0.055179 0.005182
149.031188 0.060982 0.007680
159.031188 0.067396 0.011345
169.031188 0.074484 0.016682
179.031188 0.082318 0.024363
179.051095 0.082334 0.024381
189.044459 0.090987 0.035250
199.037823 0.100550 0.050267
209.031188 0.111117 0.070325
219.044459 0.122820 0.095957
229.037823 0.135728 0.126603
239.031188 0.149992 0.160404
249.044459 0.165789 0.193917
259.037823 0.183213 0.222407
269.031188 0.202468 0.241374
279.044459 0.223792 0.247543
289.037823 0.247312 0.239797
299.031188 0.273304 0.219532
309.044459 0.302088 0.190163
319.037823 0.333836 0.156450
329.031188 0.368922 0.122863
339.044459 0.407776 0.092678
349.037823 0.450632 0.067737
359.031188 0.497992 0.048296
369.044459 0.550439 0.033782
379.037823 0.608289 0.023334
389.031188 0.672219 0.015967
399.044459 0.743015 0.010847


-222.959522 0.001478 0.000000
-212.959522 0.001633 0.000000
-202.959522 0.001805 0.000000
-192.959522 0.001995 0.000000
-182.959522 0.002205 0.000000
-172.959522 0.002437 0.000000
-162.959522 0.002693 0.000000
-152.959522 0.002976 0.000000
-142.959522 0.003289 0.000000
-132.959522 0.003635 0.000000
-122.959522 0.004018 0.000000
-112.959522 0.004440 0.000000
-102.959522 0.004907 0.000000
-92.959522 0.005423 0.000000
-82.959522 0.005994 0.000001
-72.959522 0.006624 0.000001
-62.959522 0.007320 0.000002
-52.959522 0.008090 0.000002
-42.959522 0.008941 0.000004
-32.959522 0.009882 0.000005
-22.959522 0.010921 0.000008
-12.959522 0.012069 0.000012
-2.959522 0.013339 0.000018
7.040478 0.014742 0.000027
17.040478 0.016292 0.000040
27.040478 0.018005 0.000060
37.040478 0.019899 0.000089
47.040478 0.021992 0.000133
57.040478 0.024305 0.000198
67.040478 0.026861 0.000295
77.040478 0.029686 0.000440
87.040478 0.032808 0.000655
97.040478 0.036259 0.000977
107.040478 0.040072 0.001456
117.040478 0.044286 0.002167
127.040478 0.048944 0.003224
137.040478 0.054091 0.004791
147.040478 0.059780 0.007103
157.040478 0.066068 0.010501
167.040478 0.073016 0.015457
177.040478 0.080695 0.022609
177.060385 0.080711 0.022626
187.053749 0.089194 0.032786
197.047113 0.098568 0.046899
207.040478 0.108927 0.065894
217.053749 0.120399 0.090424
227.047113 0.133052 0.120162
237.040478 0.147036 0.153566
247.053749 0.162521 0.187496
257.047113 0.179602 0.217356
267.040478 0.198478 0.238539
277.053749 0.219381 0.247428
287.047113 0.242437 0.242417
297.040478 0.267917 0.224425
307.053749 0.296133 0.196508
317.047113 0.327256 0.163288
327.040478 0.361650 0.129362
337.053749 0.399738 0.098297
347.047113 0.441750 0.072261
357.040478 0.488177 0.051748
367.053749 0.539590 0.036313
377.047113 0.596300 0.025140
387.040478 0.658969 0.017231
397.053749 0.728370 0.011718


-224.950232 0.001449 0.000000
-214.950232 0.001601 0.000000
-204.950232 0.001770 0.000000
-194.950232 0.001956 0.000000
-184.950232 0.002161 0.000000
-174.950232 0.002389 0.000000
-164.950232 0.002640 0.000000
-154.950232 0.002918 0.000000
-144.950232 0.003224 0.000000
-134.950232 0.003564 0.000000
-124.950232 0.003938 0.000000
-114.950232 0.004353 0.000000
-104.950232 0.004810 0.000000
-94.950232 0.005316 0.000000
-84.950232 0.005875 0.000001
-74.950232 0.006493 0.000001
-64.950232 0.007176 0.000002
-54.950232 0.007931 0.000002
-44.950232 0.008765 0.000003
-34.950232 0.009687 0.000005
-24.950232 0.010706 0.000007
-14.950232 0.011832 0.000011
-4.950232 0.013076 0.000017
5.049768 0.014451 0.000025
15.049768 0.015971 0.000037
25.049768 0.017651 0.000055
35.049768 0.019507 0.000082
45.049768 0.021558 0.000122
55.049768 0.023826 0.000183
65.049768 0.026332 0.000272
75.049768 0.029101 0.000406
85.049768 0.032161 0.000605
95.049768 0.035544 0.000902
105.049768 0.039282 0.001345
115.049768 0.043413 0.002002
125.049768 0.047979 0.002980
135.049768 0.053025 0.004428
145.049768 0.058602 0.006569
155.049768 0.064765 0.009717
165.049768 0.071577 0.014318
175.049768 0.079105 0.020973
175.069675 0.079120 0.020989
185.063039 0.087436 0.030478
195.056403 0.096625 0.043725
205.049768 0.106780 0.061684
215.063039 0.118026 0.085104
225.056403 0.130430 0.113873
235.049768 0.144138 0.146750
245.063039 0.159318 0.180916
255.056403 0.176062 0.211958
265.049768 0.194566 0.235210
275.063039 0.215057 0.246754
285.056403 0.237659 0.244514
295.049768 0.262636 0.228922
305.063039 0.290296 0.202640
315.056403 0.320806 0.170102
325.049768 0.354522 0.135981
335.063039 0.391859 0.104118
345.056403 0.433043 0.077007
355.049768 0.478554 0.055404
365.063039 0.528955 0.039013
375.056403 0.584546 0.027076
385.049768 0.645981 0.018589
395.063039 0.714014 0.012657


-226.940942 0.001420 0.000000
-216.940942 0.001570 0.000000
-206.940942 0.001735 0.000000
-196.940942 0.001917 0.000000
-186.940942 0.002119 0.000000
-176.940942 0.002342 0.000000
-166.940942 0.002588 0.000000
-156.940942 0.002860 0.000000
-146.940942 0.003161 0.000000
-136.940942 0.003493 0.000000
-126.940942 0.003861 0.000000
-116.940942 0.004267 0.000000
-106.940942 0.004716 0.000000
-96.940942 0.005211 0.000000
-86.940942 0.005760 0.000001
-76.940942 0.006365 0.000001
-66.940942 0.007035 0.000001
-56.940942 0.007775 0.000002
-46.940942 0.008592 0.000003
-36.940942 0.009496 0.000005
-26.940942 0.010495 0.000007
-16.940942 0.011598 0.000010
-6.940942 0.012818 0.000015
3.059058 0.014166 0.000023
13.059058 0.015656 0.000034
23.059058 0.017303 0.000051
33.059058 0.019122 0.000076
43.059058 0.021134 0.000113
53.059058 0.023356 0.000169
63.059058 0.025813 0.000251
73.059058 0.028527 0.000375
83.059058 0.031528 0.000559
93.059058 0.034843 0.000833
103.059058 0.038508 0.001242
113.059058 0.042558 0.001850
123.059058 0.047034 0.002753
133.059058 0.051980 0.004093
143.059058 0.057447 0.006074
153.059058 0.063489 0.008991
163.059058 0.070166 0.013260
173.059058 0.077545 0.019450
173.078965 0.077561 0.019465
183.072329 0.085712 0.028319
193.065693 0.094720 0.040740
203.059058 0.104675 0.057691
213.072329 0.115699 0.080001
223.065693 0.127859 0.107751
233.059058 0.141297 0.139988
243.072329 0.156178 0.174217
253.065693 0.172592 0.206249
263.059058 0.190731 0.231409
273.072329 0.210818 0.245527
283.065693 0.232975 0.246074
293.059058 0.257460 0.232992
303.072329 0.284575 0.208522
313.065693 0.314483 0.176855
323.059058 0.347534 0.142698
333.072329 0.384136 0.110129
343.065693 0.424507 0.081975
353.059058 0.469122 0.059270
363.072329 0.518529 0.041888
373.065693 0.573025 0.029148
383.059058 0.633248 0.020049
393.072329 0.699941 0.013669


-228.931652 0.001392 0.000000
-218.931652 0.001539 0.000000
-208.931652 0.001701 0.000000
-198.931652 0.001879 0.000000
-188.931652 0.002077 0.000000
-178.931652 0.002296 0.000000
-168.931652 0.002537 0.000000
-158.931652 0.002804 0.000000
-148.931652 0.003099 0.000000
-138.931652 0.003425 0.000000
-128.931652 0.003785 0.000000
-118.931652 0.004183 0.000000
-108.931652 0.004623 0.000000
-98.931652 0.005109 0.000000
-88.931652 0.005646 0.000001
-78.931652 0.006240 0.000001
-68.931652 0.006896 0.000001
-58.931652 0.007621 0.000002
-48.931652 0.008423 0.000003
-38.931652 0.009309 0.000004
-28.931652 0.010288 0.000006
-18.931652 0.011370 0.000009
-8.931652 0.012566 0.000014
1.068348 0.013887 0.000021
11.068348 0.015348 0.000031
21.068348 0.016962 0.000047
31.068348 0.018746 0.000070
41.068348 0.020717 0.000104
51.068348 0.022896 0.000156
61.068348 0.025304 0.000232
71.068348 0.027965 0.000346
81.068348 0.030906 0.000516
91.068348 0.034157 0.000770
101.068348 0.037749 0.001147
111.068348 0.041719 0.001709
121.068348 0.046107 0.002544
131.068348 0.050956 0.003783
141.068348 0.056315 0.005616
151.068348 0.062237 0.008318
161.068348 0.068783 0.012278
171.068348 0.076017 0.018031
171.088255 0.076032 0.018045
181.081619 0.084023 0.026301
191.074983 0.092853 0.037934
201.068348 0.102612 0.053910
211.081619 0.113419 0.075120
221.074983 0.125339 0.101813
231.068348 0.138512 0.133307
241.081619 0.153100 0.167436
251.074983 0.169190 0.200264
261.068348 0.186971 0.227164
271.081619 0.206663 0.243755
281.074983 0.228383 0.247085
291.068348 0.252385 0.236606
301.081619 0.278966 0.214114
311.074983 0.308284 0.183512
321.068348 0.340684 0.149485
331.081619 0.376564 0.116319
341.074983 0.416140 0.087163
351.068348 0.459875 0.063350
361.081619 0.508308 0.044946
371.074983 0.561730 0.031364
381.068348 0.620767 0.021617
391.081619 0.686145 0.014758


-220.922362 0.001508 0.000000
-210.922362 0.001667 0.000000
-200.922362 0.001842 0.000000
-190.922362 0.002036 0.000000
-180.922362 0.002250 0.000000
-170.922362 0.002487 0.000000
-160.922362 0.002748 0.000000
-150.922362 0.003038 0.000000
-140.922362 0.003357 0.000000
-130.922362 0.003710 0.000000
-120.922362 0.004100 0.000000
-110.922362 0.004531 0.000000
-100.922362 0.005008 0.000000
-90.922362 0.005535 0.000001
-80.922362 0.006117 0.000001
-70.922362 0.006760 0.000001
-60.922362 0.007471 0.000002
-50.922362 0.008257 0.000003
-40.922362 0.009125 0.000004
-30.922362 0.010085 0.000006
-20.922362 0.011146 0.000009
-10.922362 0.012318 0.000013
-0.922362 0.013613 0.000019
9.077638 0.015045 0.000029
19.077638 0.016627 0.000043
29.077638 0.018376 0.000065
39.077638 0.020309 0.000096
49.077638 0.022445 0.000144
59.077638 0.024805 0.000214
69.077638 0.027414 0.000320
79.077638 0.030297 0.000477
89.077638 0.033483 0.000711
99.077638 0.037005 0.001060
109.077638 0.040897 0.001579
119.077638 0.045198 0.002350
129.077638 0.049951 0.003496
139.077638 0.055205 0.005192
149.077638 0.061011 0.007694
159.077638 0.067427 0.011366
169.077638 0.074519 0.016712
169.097545 0.074533 0.016724
179.090909 0.082367 0.024417
189.084273 0.091023 0.035301
199.077638 0.100590 0.050336
209.090909 0.111183 0.070461
219.084273 0.122869 0.096070
229.077638 0.135782 0.126733
239.090909 0.150082 0.160609
249.084273 0.165855 0.194044
259.077638 0.183286 0.222504
269.090909 0.202589 0.241451
279.084273 0.223881 0.247540
289.077638 0.247410 0.239739
299.090909 0.273467 0.219379
309.084273 0.302208 0.190034
319.077638 0.333969 0.156314
329.090909 0.369142 0.122670
339.084273 0.407938 0.092568
349.077638 0.450811 0.067649
359.090909 0.498290 0.048195
369.084273 0.550659 0.033733
379.077638 0.608531 0.023299
389.090909 0.672621 0.015930
399.084273 0.743311 0.010830


-222.913072 0.001479 0.000000
-212.913072 0.001634 0.000000
-202.913072 0.001806 0.000000
-192.913072 0.001996 0.000000
-182.913072 0.002206 0.000000
-172.913072 0.002438 0.000000
-162.913072 0.002694 0.000000
-152.913072 0.002978 0.000000
-142.913072 0.003291 0.000000
-132.913072 0.003637 0.000000
-122.913072 0.004019 0.000000
-112.913072 0.004442 0.000000
-102.913072 0.004909 0.000000
-92.913072 0.005426 0.000000
-82.913072 0.005996 0.000001
-72.913072 0.006627 0.000001
-62.913072 0.007324 0.000002
-52.913072 0.008094 0.000002
-42.913072 0.008945 0.000004
-32.913072 0.009886 0.000005
-22.913072 0.010926 0.000008
-12.913072 0.012075 0.000012
-2.913072 0.013345 0.000018
7.086928 0.014749 0.000027
17.086928 0.016300 0.000040
27.086928 0.018014 0.000060
37.086928 0.019908 0.000089
47.086928 0.022002 0.000133
57.086928 0.024316 0.000198
67.086928 0.026874 0.000295
77.086928 0.029700 0.000440
87.086928 0.032823 0.000657
97.086928 0.036275 0.000979
107.086928 0.040091 0.001458
117.086928 0.044307 0.002171
127.086928 0.048967 0.003230
137.086928 0.054117 0.004799
147.086928 0.059808 0.007116
157.086928 0.066098 0.010520
167.086928 0.073050 0.015484
167.106835 0.073064 0.015496
177.100199 0.080743 0.022659
187.093563 0.089229 0.032833
197.086928 0.098607 0.046964
207.100199 0.108992 0.066024
217.093563 0.120447 0.090533
227.086928 0.133105 0.120290
237.100199 0.147124 0.153771
247.093563 0.162586 0.187626
257.086928 0.179674 0.217461
267.100199 0.198596 0.238631
277.093563 0.219468 0.247436
287.086928 0.242534 0.242369
297.100199 0.268077 0.224284
307.093563 0.296251 0.196383
317.086928 0.327387 0.163152
327.100199 0.361866 0.129165
337.093563 0.399897 0.098183
347.086928 0.441926 0.072168
357.100199 0.488468 0.051642
367.093563 0.539805 0.036261
377.086928 0.596537 0.025103
387.100199 0.659363 0.017191
397.093563 0.728660 0.011700


-224.903782 0.001450 0.000000
-214.903782 0.001602 0.000000
-204.903782 0.001770 0.000000
-194.903782 0.001957 0.000000
-184.903782 0.002162 0.000000
-174.903782 0.002390 0.000000
-164.903782 0.002641 0.000000
-154.903782 0.002919 0.000000
-144.903782 0.003226 0.000000
-134.903782 0.003565 0.000000
-124.903782 0.003940 0.000000
-114.903782 0.004355 0.000000
-104.903782 0.004813 0.000000
-94.903782 0.005319 0.000000
-84.903782 0.005878 0.000001
-74.903782 0.006496 0.000001
-64.903782 0.007180 0.000002
-54.903782 0.007935 0.000002
-44.903782 0.008769 0.000003
-34.903782 0.009691 0.000005
-24.903782 0.010711 0.000007
-14.903782 0.011837 0.000011
-4.903782 0.013082 0.000017
5.096218 0.014458 0.000025
15.096218 0.015978 0.000037
25.096218 0.017659 0.000055
35.096218 0.019516 0.000082
45.096218 0.021569 0.000123
55.096218 0.023837 0.000183
65.096218 0.026344 0.000273
75.096218 0.029114 0.000407
85.096218 0.032176 0.000606
95.096218 0.035560 0.000904
105.096218 0.039300 0.001347
115.096218 0.043434 0.002006
125.096218 0.048002 0.002985
135.096218 0.053050 0.004436
145.096218 0.058629 0.006581
155.096218 0.064795 0.009735
165.096218 0.071610 0.014344
165.116125 0.071624 0.014355
175.109489 0.079152 0.021021
185.102853 0.087470 0.030522
195.096218 0.096663 0.043787
205.109489 0.106844 0.061807
215.102853 0.118073 0.085208
225.096218 0.130482 0.113997
235.109489 0.144224 0.146954
245.102853 0.159382 0.181049
255.096218 0.176132 0.212070
265.109489 0.194682 0.235316
275.102853 0.215143 0.246773
285.096218 0.237754 0.244477
295.109489 0.262793 0.228793
305.102853 0.290412 0.202520
315.096218 0.320934 0.169966
325.109489 0.354734 0.135781
335.102853 0.392015 0.103999
345.096218 0.433215 0.076910
355.109489 0.478840 0.055292
365.102853 0.529165 0.038957
375.096218 0.584779 0.027036
385.109489 0.646367 0.018547
395.102853 0.714298 0.012638


-226.894492 0.001421 0.000000
-216.894492 0.001570 0.000000
-206.894492 0.001736 0.000000
-196.894492 0.001918 0.000000
-186.894492 0.002120 0.000000
-176.894492 0.002343 0.000000
-166.894492 0.002589 0.000000
-156.894492 0.002861 0.000000
-146.894492 0.003162 0.000000
-136.894492 0.003495 0.000000
-126.894492 0.003863 0.000000
-116.894492 0.004269 0.000000
-106.894492 0.004718 0.000000
-96.894492 0.005214 0.000000
-86.894492 0.005762 0.000001
-76.894492 0.006368 0.000001
-66.894492 0.007038 0.000001
-56.894492 0.007778 0.000002
-46.894492 0.008596 0.000003
-36.894492 0.009500 0.000005
-26.894492 0.010499 0.000007
-16.894492 0.011604 0.000010
-6.894492 0.012824 0.000015
3.105508 0.014173 0.000023
13.105508 0.015663 0.000034
23.105508 0.017311 0.000051
33.105508 0.019131 0.000076
43.105508 0.021143 0.000113
53.105508 0.023367 0.000169
63.105508 0.025825 0.000252
73.105508 0.028541 0.000376
83.105508 0.031542 0.000560
93.105508 0.034860 0.000835
103.105508 0.038526 0.001244
113.105508 0.042578 0.001853
123.105508 0.047055 0.002758
133.105508 0.052004 0.004100
143.105508 0.057474 0.006085
153.105508 0.063518 0.009007
163.105508 0.070199 0.013284
163.125415 0.070213 0.013294
173.118779 0.077592 0.019494
183.112143 0.085746 0.028361
193.105508 0.094758 0.040798
203.118779 0.104738 0.057807
213.112143 0.115745 0.080101
223.105508 0.127910 0.107872
233.118779 0.141381 0.140190
243.112143 0.156240 0.174352
253.105508 0.172661 0.206366
263.118779 0.190845 0.231529
273.112143 0.210902 0.245557
283.105508 0.233067 0.246048
293.118779 0.257613 0.232876
303.112143 0.284688 0.208407
313.105508 0.314608 0.176721
323.118779 0.347742 0.142495
333.112143 0.384289 0.110007
343.105508 0.424676 0.081874
353.118779 0.469402 0.059151
363.112143 0.518735 0.041829
373.105508 0.573253 0.029105
383.118779 0.633627 0.020004
393.112143 0.700219 0.013648


-228.885202 0.001393 0.000000
-218.885202 0.001539 0.000000
-208.885202 0.001701 0.000000
-198.885202 0.001880 0.000000
-188.885202 0.002078 0.000000
-178.885202 0.002297 0.000000
-168.885202 0.002538 0.000000
-158.885202 0.002805 0.000000
-148.885202 0.003100 0.000000
-138.885202 0.003426 0.000000
-128.885202 0.003786 0.000000
-118.885202 0.004185 0.000000
-108.885202 0.004625 0.000000
-98.885202 0.005111 0.000000
-88.885202 0.005649 0.000001
-78.885202 0.006243 0.000001
-68.885202 0.006899 0.000001
-58.885202 0.007625 0.000002
-48.885202 0.008427 0.000003
-38.885202 0.009313 0.000004
-28.885202 0.010293 0.000006
-18.885202 0.011375 0.000009
-8.885202 0.012571 0.000014
1.114798 0.013893 0.000021
11.114798 0.015355 0.000031
21.114798 0.016970 0.000047
31.114798 0.018754 0.000070
41.114798 0.020727 0.000105
51.114798 0.022906 0.000156
61.114798 0.025316 0.000233
71.114798 0.027978 0.000347
81.114798 0.030921 0.000517
91.114798 0.034172 0.000771
101.114798 0.037766 0.001149
111.114798 0.041738 0.001712
121.114798 0.046128 0.002549
131.114798 0.050979 0.003790
141.114798 0.056341 0.005626
151.114798 0.062266 0.008333
161.114798 0.068815 0.012300
161.134705 0.068829 0.012309
171.128069 0.076062 0.018073
181.121433 0.084056 0.026340
191.114798 0.092890 0.037989
201.128069 0.102673 0.054020
211.121433 0.113464 0.075215
221.114798 0.125389 0.101930
231.128069 0.138595 0.133506
241.121433 0.153161 0.167572
251.114798 0.169257 0.200387
261.128069 0.187083 0.227297
271.121433 0.206745 0.243796
281.114798 0.228474 0.247070
291.128069 0.252536 0.236504
301.121433 0.279077 0.214005
311.114798 0.308407 0.183380
321.128069 0.340888 0.149281
331.121433 0.376714 0.116193
341.114798 0.416306 0.087057
351.128069 0.460150 0.063225
361.121433 0.508511 0.044883
371.114798 0.561954 0.031318
381.128069 0.621138 0.021568
391.121433 0.686418 0.014736


-220.875912 0.001509 0.000000
-210.875912 0.001668 0.000000
-200.875912 0.001843 0.000000
-190.875912 0.002037 0.000000
-180.875912 0.002251 0.000000
-170.875912 0.002488 0.000000
-160.875912 0.002750 0.000000
-150.875912 0.003039 0.000000
-140.875912 0.003359 0.000000
-130.875912 0.003712 0.000000
-120.875912 0.004102 0.000000
-110.875912 0.004534 0.000000
-100.875912 0.005010 0.000000
-90.875912 0.005537 0.000001
-80.875912 0.006120 0.000001
-70.875912 0.006763 0.000001
-60.875912 0.007475 0.000002
-50.875912 0.008261 0.000003
-40.875912 0.009130 0.000004
-30.875912 0.010090 0.000006
-20.875912 0.011151 0.000009
-10.875912 0.012324 0.000013
-0.875912 0.013620 0.000019
9.124088 0.015052 0.000029
19.124088 0.016635 0.000043
29.124088 0.018385 0.000065
39.124088 0.020318 0.000097
49.124088 0.022455 0.000144
59.124088 0.024817 0.000215
69.124088 0.027427 0.000320
79.124088 0.030311 0.000478
89.124088 0.033499 0.000712
99.124088 0.037022 0.001062
109.124088 0.040916 0.001582
119.124088 0.045219 0.002355
129.124088 0.049975 0.003502
139.124088 0.055230 0.005201
149.124088 0.061039 0.007708
159.124088 0.067459 0.011386
159.143995 0.067472 0.011395
169.137359 0.074563 0.016750
179.130723 0.082400 0.024454
189.124088 0.091060 0.035352
199.137359 0.100650 0.050440
209.130723 0.111228 0.070552
219.124088 0.122917 0.096183
229.137359 0.135863 0.126929
239.130723 0.150142 0.160746
249.124088 0.165921 0.194170
259.137359 0.183396 0.222649
269.130723 0.202670 0.241502
279.124088 0.223970 0.247536
289.137359 0.247558 0.239652
299.130723 0.273576 0.219277
309.124088 0.302328 0.189905
319.137359 0.334169 0.156108
329.130723 0.369289 0.122542
339.124088 0.408100 0.092458
349.137359 0.451081 0.067516
359.130723 0.498488 0.048128
369.124088 0.550878 0.033684
379.137359 0.608895 0.023247
389.130723 0.672888 0.015906
399.124088 0.743607 0.010813


-222.866622 0.001479 0.000000
-212.866622 0.001635 0.000000
-202.866622 0.001807 0.000000
-192.866622 0.001997 0.000000
-182.866622 0.002207 0.000000
-172.866622 0.002439 0.000000
-162.866622 0.002696 0.000000
-152.866622 0.002979 0.000000
-142.866622 0.003292 0.000000
-132.866622 0.003639 0.000000
-122.866622 0.004021 0.000000
-112.866622 0.004444 0.000000
-102.866622 0.004912 0.000000
-92.866622 0.005428 0.000000
-82.866622 0.005999 0.000001
-72.866622 0.006630 0.000001
-62.866622 0.007327 0.000002
-52.866622 0.008098 0.000002
-42.866622 0.008950 0.000004
-32.866622 0.009891 0.000005
-22.866622 0.010931 0.000008
-12.866622 0.012081 0.000012
-2.866622 0.013351 0.000018
7.133378 0.014755 0.000027
17.133378 0.016307 0.000040
27.133378 0.018022 0.000060
37.133378 0.019918 0.000089
47.133378 0.022012 0.000133
57.133378 0.024327 0.000198
67.133378 0.026886 0.000296
77.133378 0.029714 0.000441
87.133378 0.032839 0.000658
97.133378 0.036292 0.000981
107.133378 0.040109 0.001461
117.133378 0.044328 0.002175
127.133378 0.048990 0.003236
137.133378 0.054142 0.004808
147.133378 0.059836 0.007129
157.133378 0.066129 0.010539
157.153285 0.066142 0.010547
167.146649 0.073093 0.015520
177.140013 0.080775 0.022693
187.133378 0.089265 0.032881
197.146649 0.098666 0.047062
207.140013 0.109035 0.066111
217.133378 0.120495 0.090641
227.146649 0.133185 0.120481
237.140013 0.147182 0.153907
247.133378 0.162651 0.187756
257.146649 0.179781 0.217618
267.140013 0.198675 0.238693
277.133378 0.219556 0.247443
287.146649 0.242679 0.242298
297.140013 0.268184 0.224189
307.133378 0.296369 0.196258
317.146649 0.327582 0.162947
327.140013 0.362010 0.129034
337.133378 0.400057 0.098068
347.146649 0.442190 0.072029
357.140013 0.488663 0.051571
367.133378 0.540020 0.036209
377.146649 0.596894 0.025047
387.140013 0.659626 0.017165
397.133378 0.728951 0.011682


-224.857332 0.001450 0.000000
-214.857332 0.001603 0.000000
-204.857332 0.001771 0.000000
-194.857332 0.001958 0.000000
-184.857332 0.002163 0.000000
-174.857332 0.002391 0.000000
-164.857332 0.002642 0.000000
-154.857332 0.002920 0.000000
-144.857332 0.003227 0.000000
-134.857332 0.003567 0.000000
-124.857332 0.003942 0.000000
-114.857332 0.004357 0.000000
-104.857332 0.004815 0.000000
-94.857332 0.005321 0.000000
-84.857332 0.005881 0.000001
-74.857332 0.006499 0.000001
-64.857332 0.007183 0.000002
-54.857332 0.007938 0.000002
-44.857332 0.008773 0.000003
-34.857332 0.009696 0.000005
-24.857332 0.010716 0.000007
-14.857332 0.011843 0.000011
-4.857332 0.013088 0.000017
5.142668 0.014465 0.000025
15.142668 0.015986 0.000037
25.142668 0.017667 0.000055
35.142668 0.019525 0.000082
45.142668 0.021579 0.000123
55.142668 0.023848 0.000183
65.142668 0.026356 0.000273
75.142668 0.029128 0.000407
85.142668 0.032191 0.000608
95.142668 0.035577 0.000906
105.142668 0.039319 0.001350
115.142668 0.043454 0.002010
125.142668 0.048024 0.002991
135.142668 0.053075 0.004444
145.142668 0.058657 0.006593
155.142668 0.064825 0.009753
155.162575 0.064838 0.009760
165.155939 0.071653 0.014377
175.149303 0.079183 0.021052
185.142668 0.087505 0.030567
195.155939 0.096721 0.043879
205.149303 0.106886 0.061889
215.142668 0.118120 0.085312
225.155939 0.130560 0.114183
235.149303 0.144281 0.147090
245.142668 0.159445 0.181182
255.155939 0.176237 0.212236
265.149303 0.194759 0.235387
275.142668 0.215228 0.246792
285.155939 0.237896 0.244422
295.149303 0.262898 0.228707
305.142668 0.290528 0.202400
315.155939 0.321125 0.169762
325.149303 0.354875 0.135648
335.142668 0.392171 0.103881
345.155939 0.433474 0.076764
355.149303 0.479031 0.055217
365.142668 0.529376 0.038902
375.155939 0.585129 0.026976
385.149303 0.646624 0.018519
395.142668 0.714583 0.012618


-226.848042 0.001422 0.000000
-216.848042 0.001571 0.000000
-206.848042 0.001736 0.000000
-196.848042 0.001919 0.000000
-186.848042 0.002121 0.000000
-176.848042 0.002344 0.000000
-166.848042 0.002590 0.000000
-156.848042 0.002863 0.000000
-146.848042 0.003164 0.000000
-136.848042 0.003497 0.000000
-126.848042 0.003864 0.000000
-116.848042 0.004271 0.000000
-106.848042 0.004720 0.000000
-96.848042 0.005216 0.000000
-86.848042 0.005765 0.000001
-76.848042 0.006371 0.000001
-66.848042 0.007041 0.000001
-56.848042 0.007782 0.000002
-46.848042 0.008600 0.000003
-36.848042 0.009505 0.000005
-26.848042 0.010504 0.000007
-16.848042 0.011609 0.000010
-6.848042 0.012830 0.000015
3.151958 0.014179 0.000023
13.151958 0.015671 0.000034
23.151958 0.017319 0.000051
33.151958 0.019140 0.000076
43.151958 0.021153 0.000113
53.151958 0.023378 0.000169
63.151958 0.025837 0.000252
73.151958 0.028554 0.000376
83.151958 0.031557 0.000561
93.151958 0.034876 0.000836
103.151958 0.038544 0.001247
113.151958 0.042597 0.001857
123.151958 0.047077 0.002763
133.151958 0.052029 0.004108
143.151958 0.057500 0.006096
153.151958 0.063548 0.009024
153.171865 0.063560 0.009031
163.165229 0.070240 0.013315
173.158593 0.077623 0.019523
183.151958 0.085781 0.028402
193.165229 0.094815 0.040885
203.158593 0.104780 0.057885
213.151958 0.115792 0.080201
223.165229 0.127986 0.108053
233.158593 0.141438 0.140324
243.151958 0.156302 0.174487
253.165229 0.172764 0.206541
263.158593 0.190921 0.231610
273.151958 0.210986 0.245587
283.165229 0.233207 0.246009
293.158593 0.257716 0.232799
303.151958 0.284801 0.208292
313.165229 0.314796 0.176519
323.158593 0.347880 0.142360
333.151958 0.384442 0.109885
343.165229 0.424930 0.081721
353.158593 0.469589 0.059072
363.151958 0.518942 0.041770
373.165229 0.573596 0.029041
383.158593 0.633879 0.019974
393.151958 0.700498 0.013627


-228.838752 0.001394 0.000000
-218.838752 0.001540 0.000000
-208.838752 0.001702 0.000000
-198.838752 0.001881 0.000000
-188.838752 0.002079 0.000000
-178.838752 0.002298 0.000000
-168.838752 0.002539 0.000000
-158.838752 0.002806 0.000000
-148.838752 0.003101 0.000000
-138.838752 0.003428 0.000000
-128.838752 0.003788 0.000000
-118.838752 0.004187 0.000000
-108.838752 0.004627 0.000000
-98.838752 0.005114 0.000000
-88.838752 0.005651 0.000001
-78.838752 0.006246 0.000001
-68.838752 0.006903 0.000001
-58.838752 0.007628 0.000002
-48.838752 0.008431 0.000003
-38.838752 0.009317 0.000004
-28.838752 0.010297 0.000006
-18.838752 0.011380 0.000010
-8.838752 0.012577 0.000014
1.161248 0.013900 0.000021
11.161248 0.015362 0.000032
21.161248 0.016977 0.000047
31.161248 0.018763 0.000070
41.161248 0.020736 0.000105
51.161248 0.022917 0.000156
61.161248 0.025327 0.000233
71.161248 0.027991 0.000348
81.161248 0.030935 0.000518
91.161248 0.034188 0.000773
101.161248 0.037784 0.001151
111.161248 0.041758 0.001715
121.161248 0.046149 0.002553
131.161248 0.051003 0.003797
141.161248 0.056367 0.005636
151.161248 0.062295 0.008348
151.181155 0.062308 0.008355
161.174519 0.068856 0.012328
171.167883 0.076093 0.018100
181.161248 0.084090 0.026379
191.174519 0.092946 0.038070
201.167883 0.102714 0.054094
211.161248 0.113509 0.075311
221.174519 0.125464 0.102105
231.167883 0.138650 0.133639
241.161248 0.153222 0.167708
251.174519 0.169358 0.200570
261.167883 0.187158 0.227386
271.161248 0.206827 0.243836
281.174519 0.228610 0.247047
291.167883 0.252636 0.236436
301.161248 0.279188 0.213896
311.174519 0.308591 0.183182
321.167883 0.341023 0.149145
331.161248 0.376864 0.116068
341.174519 0.416555 0.086899
351.167883 0.460333 0.063141
361.161248 0.508713 0.044821
371.174519 0.562290 0.031250
381.167883 0.621385 0.021536
391.161248 0.686691 0.014713


-220.829463 0.001510 0.000000
-210.829463 0.001669 0.000000
-200.829463 0.001844 0.000000
-190.829463 0.002038 0.000000
-180.829463 0.002252 0.000000
-170.829463 0.002489 0.000000
-160.829463 0.002751 0.000000
-150.829463 0.003040 0.000000
-140.829463 0.003360 0.000000
-130.829463 0.003714 0.000000
-120.829463 0.004104 0.000000
-110.829463 0.004536 0.000000
-100.829463 0.005013 0.000000
-90.829463 0.005540 0.000001
-80.829463 0.006123 0.000001
-70.829463 0.006766 0.000001
-60.829463 0.007478 0.000002
-50.829463 0.008265 0.000003
-40.829463 0.009134 0.000004
-30.829463 0.010094 0.000006
-20.829463 0.011156 0.000009
-10.829463 0.012329 0.000013
-0.829463 0.013626 0.000020
9.170537 0.015059 0.000029
19.170537 0.016643 0.000043
29.170537 0.018393 0.000065
39.170537 0.020328 0.000097
49.170537 0.022465 0.000144
59.170537 0.024828 0.000215
69.170537 0.027439 0.000321
79.170537 0.030325 0.000479
89.170537 0.033514 0.000714
99.170537 0.037039 0.001064
109.170537 0.040935 0.001584
119.170537 0.045240 0.002359
129.170537 0.049998 0.003509
139.170537 0.055256 0.005211
149.170537 0.061067 0.007722
149.190445 0.061080 0.007728
159.183809 0.067499 0.011413
169.177173 0.074593 0.016775
179.170537 0.082432 0.024490
189.183809 0.091114 0.035429
199.177173 0.100690 0.050510
209.170537 0.111272 0.070643
219.183809 0.122991 0.096352
229.177173 0.135917 0.127059
239.170537 0.150201 0.160882
249.183809 0.166020 0.194360
259.177173 0.183469 0.222746
269.170537 0.202751 0.241553
279.183809 0.224104 0.247531
289.177173 0.247657 0.239594
299.170537 0.273685 0.219175
309.183809 0.302509 0.189712
319.177173 0.334302 0.155972
329.170537 0.369436 0.122413
339.183809 0.408344 0.092293
349.177173 0.451260 0.067428
359.170537 0.498687 0.048062
369.183809 0.551207 0.033610
379.177173 0.609137 0.023212
389.170537 0.673156 0.015882
399.183809 0.744052 0.010788


-222.820173 0.001480 0.000000
-212.820173 0.001636 0.000000
-202.820173 0.001808 0.000000
-192.820173 0.001998 0.000000
-182.820173 0.002208 0.000000
-172.820173 0.002440 0.000000
-162.820173 0.002697 0.000000
-152.820173 0.002980 0.000000
-142.820173 0.003294 0.000000
-132.820173 0.003640 0.000000
-122.820173 0.004023 0.000000
-112.820173 0.004446 0.000000
-102.820173 0.004914 0.000000
-92.820173 0.005431 0.000000
-82.820173 0.006002 0.000001
-72.820173 0.006633 0.000001
-62.820173 0.007331 0.000002
-52.820173 0.008102 0.000002
-42.820173 0.008954 0.000004
-32.820173 0.009895 0.000005
-22.820173 0.010936 0.000008
-12.820173 0.012086 0.000012
-2.820173 0.013357 0.000018
7.179827 0.014762 0.000027
17.179827 0.016315 0.000040
27.179827 0.018031 0.000060
37.179827 0.019927 0.000089
47.179827 0.022023 0.000133
57.179827 0.024339 0.000199
67.179827 0.026899 0.000296
77.179827 0.029727 0.000442
87.179827 0.032854 0.000659
97.179827 0.036309 0.000982
107.179827 0.040128 0.001464
117.179827 0.044348 0.002179
127.179827 0.049012 0.003242
137.179827 0.054167 0.004817
147.179827 0.059864 0.007142
147.199735 0.059876 0.007148
157.193099 0.066168 0.010563
167.186463 0.073123 0.015544
177.179827 0.080808 0.022727
187.193099 0.089318 0.032953
197.186463 0.098705 0.047128
207.179827 0.109079 0.066197
217.193099 0.120567 0.090804
227.186463 0.133238 0.120609
237.179827 0.147241 0.154044
247.193099 0.162748 0.187951
257.186463 0.179852 0.217722
267.179827 0.198755 0.238754
277.193099 0.219687 0.247454
287.186463 0.242775 0.242250
297.179827 0.268291 0.224095
307.193099 0.296546 0.196070
317.186463 0.327713 0.162810
327.179827 0.362154 0.128902
337.193099 0.400296 0.097897
347.186463 0.442366 0.071937
357.179827 0.488857 0.051500
367.193099 0.540343 0.036131
377.186463 0.597131 0.025010
387.179827 0.659888 0.017139
397.193099 0.729386 0.011655


-224.810883 0.001451 0.000000
-214.810883 0.001603 0.000000
-204.810883 0.001772 0.000000
-194.810883 0.001958 0.000000
-184.810883 0.002164 0.000000
-174.810883 0.002392 0.000000
-164.810883 0.002644 0.000000
-154.810883 0.002922 0.000000
-144.810883 0.003229 0.000000
-134.810883 0.003569 0.000000
-124.810883 0.003944 0.000000
-114.810883 0.004359 0.000000
-104.810883 0.004817 0.000000
-94.810883 0.005324 0.000000
-84.810883 0.005884 0.000001
-74.810883 0.006502 0.000001
-64.810883 0.007186 0.000002
-54.810883 0.007942 0.000002
-44.810883 0.008777 0.000003
-34.810883 0.009700 0.000005
-24.810883 0.010721 0.000007
-14.810883 0.011848 0.000011
-4.810883 0.013094 0.000017
5.189117 0.014471 0.000025
15.189117 0.015993 0.000037
25.189117 0.017675 0.000055
35.189117 0.019534 0.000082
45.189117 0.021589 0.000123
55.189117 0.023859 0.000184
65.189117 0.026368 0.000274
75.189117 0.029142 0.000408
85.189117 0.032206 0.000609
95.189117 0.035594 0.000907
105.189117 0.039337 0.001352
115.189117 0.043474 0.002014
125.189117 0.048046 0.002996
135.189117 0.053099 0.004453
145.189117 0.058684 0.006605
145.209025 0.058695 0.006610
155.202389 0.064864 0.009775
165.195753 0.071681 0.014399
175.189117 0.079215 0.021084
185.202389 0.087558 0.030634
195.195753 0.096760 0.043941
205.189117 0.106929 0.061972
215.202389 0.118190 0.085469
225.195753 0.130612 0.114308
235.189117 0.144339 0.147226
245.202389 0.159540 0.181381
255.195753 0.176308 0.212347
265.189117 0.194837 0.235458
275.202389 0.215357 0.246820
285.195753 0.237990 0.244384
295.189117 0.263002 0.228621
305.202389 0.290701 0.202219
315.195753 0.321253 0.169626
325.189117 0.355016 0.135514
335.202389 0.392406 0.103704
345.195753 0.433647 0.076667
355.189117 0.479222 0.055142
365.202389 0.529692 0.038818
375.195753 0.585362 0.026936
385.189117 0.646882 0.018491
395.202389 0.715010 0.012589


-226.801593 0.001422 0.000000
-216.801593 0.001572 0.000000
-206.801593 0.001737 0.000000
-196.801593 0.001920 0.000000
-186.801593 0.002122 0.000000
-176.801593 0.002345 0.000000
-166.801593 0.002592 0.000000
-156.801593 0.002864 0.000000
-146.801593 0.003165 0.000000
-136.801593 0.003498 0.000000
-126.801593 0.003866 0.000000
-116.801593 0.004273 0.000000
-106.801593 0.004722 0.000000
-96.801593 0.005219 0.000000
-86.801593 0.005768 0.000001
-76.801593 0.006374 0.000001
-66.801593 0.007045 0.000001
-56.801593 0.007785 0.000002
-46.801593 0.008604 0.000003
-36.801593 0.009509 0.000005
-26.801593 0.010509 0.000007
-16.801593 0.011615 0.000010
-6.801593 0.012836 0.000015
3.198407 0.014186 0.000023
13.198407 0.015678 0.000034
23.198407 0.017327 0.000051
33.198407 0.019149 0.000076
43.198407 0.021163 0.000114
53.198407 0.023389 0.000169
63.198407 0.025849 0.000253
73.198407 0.028567 0.000377
83.198407 0.031572 0.000562
93.198407 0.034892 0.000838
103.198407 0.038562 0.001249
113.198407 0.042617 0.001860
123.198407 0.047099 0.002768
133.198407 0.052053 0.004115
143.198407 0.057527 0.006107
143.218315 0.057539 0.006112
153.211679 0.063586 0.009045
163.205043 0.070268 0.013335
173.198407 0.077653 0.019553
183.211679 0.085832 0.028465
193.205043 0.094852 0.040943
203.198407 0.104821 0.057963
213.211679 0.115861 0.080351
223.205043 0.128037 0.108174
233.198407 0.141494 0.140459
243.211679 0.156396 0.174689
253.205043 0.172832 0.206658
263.198407 0.190997 0.231690
273.211679 0.211112 0.245631
283.205043 0.233299 0.245982
293.198407 0.257819 0.232721
303.211679 0.284971 0.208119
313.205043 0.314921 0.176385
323.198407 0.348019 0.142225
333.211679 0.384671 0.109703
343.205043 0.425099 0.081620
353.198407 0.469776 0.058992
363.211679 0.519252 0.041681
373.205043 0.573824 0.028998
383.198407 0.634132 0.019944
393.211679 0.700917 0.013596


-228.792303 0.001394 0.000000
-218.792303 0.001541 0.000000
-208.792303 0.001703 0.000000
-198.792303 0.001882 0.000000
-188.792303 0.002080 0.000000
-178.792303 0.002299 0.000000
-168.792303 0.002540 0.000000
-158.792303 0.002808 0.000000
-148.792303 0.003103 0.000000
-138.792303 0.003429 0.000000
-128.792303 0.003790 0.000000
-118.792303 0.004189 0.000000
-108.792303 0.004629 0.000000
-98.792303 0.005116 0.000000
-88.792303 0.005654 0.000001
-78.792303 0.006249 0.000001
-68.792303 0.006906 0.000001
-58.792303 0.007632 0.000002
-48.792303 0.008435 0.000003
-38.792303 0.009322 0.000004
-28.792303 0.010302 0.000006
-18.792303 0.011386 0.000010
-8.792303 0.012583 0.000014
1.207697 0.013906 0.000021
11.207697 0.015369 0.000032
21.207697 0.016985 0.000047
31.207697 0.018772 0.000070
41.207697 0.020746 0.000105
51.207697 0.022928 0.000157
61.207697 0.025339 0.000233
71.207697 0.028004 0.000348
81.207697 0.030949 0.000519
91.207697 0.034204 0.000774
101.207697 0.037802 0.001154
111.207697 0.041777 0.001718
121.207697 0.046171 0.002558
131.207697 0.051027 0.003804
141.207697 0.056393 0.005647
141.227605 0.056404 0.005651
151.220969 0.062332 0.008368
161.214333 0.068883 0.012347
171.207697 0.076123 0.018127
181.220969 0.084140 0.026438
191.214333 0.092983 0.038125
201.207697 0.102755 0.054167
211.220969 0.113577 0.075454
221.214333 0.125514 0.102222
231.207697 0.138705 0.133772
241.220969 0.153313 0.167913
251.214333 0.169426 0.200691
261.207697 0.187232 0.227475
271.220969 0.206951 0.243897
281.214333 0.228701 0.247032
291.207697 0.252737 0.236368
301.220969 0.279355 0.213732
311.214333 0.308714 0.183050
321.207697 0.341159 0.149008
331.220969 0.377089 0.115880
341.214333 0.416720 0.086793
351.207697 0.460517 0.063057
361.220969 0.509017 0.044726
371.214333 0.562514 0.031204
381.207697 0.621633 0.021503
391.220969 0.687101 0.014679


-220.783013 0.001511 0.000000
-210.783013 0.001669 0.000000
-200.783013 0.001845 0.000000
-190.783013 0.002039 0.000000
-180.783013 0.002253 0.000000
-170.783013 0.002490 0.000000
-160.783013 0.002752 0.000000
-150.783013 0.003042 0.000000
-140.783013 0.003362 0.000000
-130.783013 0.003715 0.000000
-120.783013 0.004106 0.000000
-110.783013 0.004538 0.000000
-100.783013 0.005015 0.000000
-90.783013 0.005542 0.000001
-80.783013 0.006125 0.000001
-70.783013 0.006770 0.000001
-60.783013 0.007482 0.000002
-50.783013 0.008268 0.000003
-40.783013 0.009138 0.000004
-30.783013 0.010099 0.000006
-20.783013 0.011161 0.000009
-10.783013 0.012335 0.000013
-0.783013 0.013632 0.000020
9.216987 0.015066 0.000029
19.216987 0.016651 0.000044
29.216987 0.018402 0.000065
39.216987 0.020337 0.000097
49.216987 0.022476 0.000145
59.216987 0.024840 0.000216
69.216987 0.027452 0.000322
79.216987 0.030339 0.000480
89.216987 0.033530 0.000715
99.216987 0.037056 0.001066
109.216987 0.040954 0.001587
119.216987 0.045261 0.002363
129.216987 0.050021 0.003515
139.216987 0.055282 0.005220
139.236894 0.055293 0.005224
149.230259 0.061104 0.007740
159.223623 0.067526 0.011430
169.216987 0.074623 0.016801
179.230259 0.082482 0.024545
189.223623 0.091150 0.035480
199.216987 0.100730 0.050580
209.230259 0.111338 0.070780
219.223623 0.123040 0.096465
229.216987 0.135971 0.127190
239.230259 0.150291 0.161088
249.223623 0.166086 0.194486
259.216987 0.183542 0.222843
269.230259 0.202872 0.241629
279.223623 0.224193 0.247526
289.216987 0.247755 0.239536
299.230259 0.273848 0.219022
309.223623 0.302629 0.189583
319.216987 0.334435 0.155835
329.230259 0.369657 0.122221
339.223623 0.408507 0.092183
349.216987 0.451440 0.067341
359.230259 0.498984 0.047962
369.223623 0.551426 0.033562
379.216987 0.609380 0.023177
389.230259 0.673559 0.015846
399.223623 0.744348 0.010771


-222.773723 0.001481 0.000000
-212.773723 0.001636 0.000000
-202.773723 0.001809 0.000000
-192.773723 0.001999 0.000000
-182.773723 0.002209 0.000000
-172.773723 0.002441 0.000000
-162.773723 0.002698 0.000000
-152.773723 0.002982 0.000000
-142.773723 0.003295 0.000000
-132.773723 0.003642 0.000000
-122.773723 0.004025 0.000000
-112.773723 0.004448 0.000000
-102.773723 0.004916 0.000000
-92.773723 0.005433 0.000000
-82.773723 0.006005 0.000001
-72.773723 0.006636 0.000001
-62.773723 0.007334 0.000002
-52.773723 0.008105 0.000002
-42.773723 0.008958 0.000004
-32.773723 0.009900 0.000005
-22.773723 0.010941 0.000008
-12.773723 0.012092 0.000012
-2.773723 0.013364 0.000018
7.226277 0.014769 0.000027
17.226277 0.016322 0.000040
27.226277 0.018039 0.000060
37.226277 0.019936 0.000089
47.226277 0.022033 0.000133
57.226277 0.024350 0.000199
67.226277 0.026911 0.000297
77.226277 0.029741 0.000443
87.226277 0.032869 0.000660
97.226277 0.036326 0.000984
107.226277 0.040146 0.001466
117.226277 0.044369 0.002183
127.226277 0.049035 0.003248
137.226277 0.054192 0.004826
137.246184 0.054203 0.004830
147.239549 0.059899 0.007159
157.232913 0.066195 0.010580
167.226277 0.073152 0.015567
177.239549 0.080856 0.022779
187.232913 0.089354 0.033001
197.226277 0.098744 0.047194
207.239549 0.109144 0.066327
217.232913 0.120615 0.090913
227.226277 0.133291 0.120736
237.239549 0.147329 0.154249
247.232913 0.162813 0.188081
257.226277 0.179924 0.217826
267.239549 0.198873 0.238845
277.232913 0.219774 0.247461
287.226277 0.242872 0.242202
297.239549 0.268451 0.223953
307.232913 0.296664 0.195945
317.226277 0.327843 0.162673
327.239549 0.362371 0.128706
337.232913 0.400455 0.097783
347.226277 0.442542 0.071844
357.239549 0.489149 0.051394
367.232913 0.540558 0.036079
377.226277 0.597369 0.024972
387.239549 0.660282 0.017100
397.232913 0.729677 0.011637


-224.764433 0.001452 0.000000
-214.764433 0.001604 0.000000
-204.764433 0.001773 0.000000
-194.764433 0.001959 0.000000
-184.764433 0.002165 0.000000
-174.764433 0.002393 0.000000
-164.764433 0.002645 0.000000
-154.764433 0.002923 0.000000
-144.764433 0.003230 0.000000
-134.764433 0.003570 0.000000
-124.764433 0.003946 0.000000
-114.764433 0.004361 0.000000
-104.764433 0.004819 0.000000
-94.764433 0.005326 0.000000
-84.764433 0.005886 0.000001
-74.764433 0.006505 0.000001
-64.764433 0.007190 0.000002
-54.764433 0.007946 0.000002
-44.764433 0.008781 0.000003
-34.764433 0.009705 0.000005
-24.764433 0.010726 0.000007
-14.764433 0.011854 0.000011
-4.764433 0.013100 0.000017
5.235567 0.014478 0.000025
15.235567 0.016001 0.000037
25.235567 0.017683 0.000055
35.235567 0.019543 0.000083
45.235567 0.021599 0.000123
55.235567 0.023870 0.000184
65.235567 0.026381 0.000274
75.235567 0.029155 0.000409
85.235567 0.032221 0.000610
95.235567 0.035610 0.000909
105.235567 0.039355 0.001355
115.235567 0.043494 0.002017
125.235567 0.048069 0.003002
135.235567 0.053124 0.004461
135.255474 0.053135 0.004464
145.248839 0.058719 0.006620
155.242203 0.064890 0.009791
165.235567 0.071710 0.014421
175.248839 0.079262 0.021132
185.242203 0.087592 0.030679
195.235567 0.096798 0.044003
205.248839 0.106993 0.062095
215.242203 0.118237 0.085574
225.235567 0.130664 0.114432
235.248839 0.144425 0.147430
245.242203 0.159604 0.181514
255.235567 0.176378 0.212458
265.248839 0.194953 0.235564
275.242203 0.215443 0.246838
285.235567 0.238085 0.244347
295.248839 0.263160 0.228491
305.242203 0.290817 0.202098
315.235567 0.321381 0.169490
325.248839 0.355228 0.135314
335.242203 0.392562 0.103586
345.235567 0.433819 0.076571
355.248839 0.479508 0.055029
365.242203 0.529903 0.038763
375.235567 0.585595 0.026896
385.248839 0.647268 0.018449
395.242203 0.715294 0.012570


-226.755143 0.001423 0.000000
-216.755143 0.001573 0.000000
-206.755143 0.001738 0.000000
-196.755143 0.001921 0.000000
-186.755143 0.002123 0.000000
-176.755143 0.002346 0.000000
-166.755143 0.002593 0.000000
-156.755143 0.002865 0.000000
-146.755143 0.003167 0.000000
-136.755143 0.003500 0.000000
-126.755143 0.003868 0.000000
-116.755143 0.004275 0.000000
-106.755143 0.004724 0.000000
-96.755143 0.005221 0.000000
-86.755143 0.005770 0.000001
-76.755143 0.006377 0.000001
-66.755143 0.007048 0.000001
-56.755143 0.007789 0.000002
-46.755143 0.008608 0.000003
-36.755143 0.009514 0.000005
-26.755143 0.010514 0.000007
-16.755143 0.011620 0.000010
-6.755143 0.012842 0.000015
3.244857 0.014193 0.000023
13.244857 0.015685 0.000034
23.244857 0.017335 0.000051
33.244857 0.019158 0.000076
43.244857 0.021173 0.000114
53.244857 0.023400 0.000170
63.244857 0.025861 0.000253
73.244857 0.028580 0.000378
83.244857 0.031586 0.000563
93.244857 0.034908 0.000840
103.244857 0.038579 0.001251
113.244857 0.042637 0.001864
123.244857 0.047121 0.002774
133.244857 0.052077 0.004123
133.264764 0.052087 0.004126
143.258129 0.057561 0.006122
153.251493 0.063611 0.009059
163.244857 0.070296 0.013356
173.258129 0.077700 0.019597
183.251493 0.085866 0.028507
193.244857 0.094890 0.041001
203.258129 0.104884 0.058080
213.251493 0.115907 0.080451
223.244857 0.128088 0.108295
233.258129 0.141578 0.140661
243.251493 0.156458 0.174824
253.244857 0.172901 0.206774
263.258129 0.191111 0.231809
273.251493 0.211196 0.245660
283.244857 0.233392 0.245956
293.258129 0.257973 0.232605
303.251493 0.285085 0.208004
313.244857 0.315047 0.176251
323.258129 0.348227 0.142023
333.251493 0.384824 0.109581
343.244857 0.425269 0.081519
353.258129 0.470057 0.058874
363.251493 0.519459 0.041622
373.244857 0.574052 0.028955
383.258129 0.634510 0.019898
393.251493 0.701196 0.013575


-228.745853 0.001395 0.000000
-218.745853 0.001542 0.000000
-208.745853 0.001704 0.000000
-198.745853 0.001883 0.000000
-188.745853 0.002081 0.000000
-178.745853 0.002300 0.000000
-168.745853 0.002542 0.000000
-158.745853 0.002809 0.000000
-148.745853 0.003104 0.000000
-138.745853 0.003431 0.000000
-128.745853 0.003792 0.000000
-118.745853 0.004190 0.000000
-108.745853 0.004631 0.000000
-98.745853 0.005118 0.000000
-88.745853 0.005657 0.000001
-78.745853 0.006251 0.000001
-68.745853 0.006909 0.000001
-58.745853 0.007636 0.000002
-48.745853 0.008439 0.000003
-38.745853 0.009326 0.000004
-28.745853 0.010307 0.000006
-18.745853 0.011391 0.000010
-8.745853 0.012589 0.000014
1.254147 0.013913 0.000021
11.254147 0.015376 0.000032
21.254147 0.016993 0.000047
31.254147 0.018780 0.000070
41.254147 0.020756 0.000105
51.254147 0.022938 0.000157
61.254147 0.025351 0.000234
71.254147 0.028017 0.000349
81.254147 0.030964 0.000520
91.254147 0.034220 0.000775
101.254147 0.037819 0.001156
111.254147 0.041797 0.001722
121.254147 0.046192 0.002563
131.254147 0.051050 0.003811
131.274054 0.051061 0.003814
141.267419 0.056427 0.005660
151.260783 0.062357 0.008381
161.254147 0.068911 0.012366
171.267419 0.076168 0.018169
181.260783 0.084173 0.026477
191.254147 0.093020 0.038179
201.267419 0.102817 0.054278
211.260783 0.113622 0.075550
221.254147 0.125564 0.102339
231.267419 0.138788 0.133971
241.260783 0.153374 0.168049
251.254147 0.169493 0.200813
261.267419 0.187344 0.227607
271.260783 0.207033 0.243937
281.254147 0.228792 0.247017
291.267419 0.252888 0.236266
301.260783 0.279466 0.213623
311.254147 0.308837 0.182918
321.267419 0.341363 0.148804
331.260783 0.377239 0.115755
341.254147 0.416886 0.086687
351.267419 0.460792 0.062932
361.260783 0.509220 0.044664
371.254147 0.562738 0.031159
381.267419 0.622004 0.021455
391.260783 0.687375 0.014657


-220.736563 0.001511 0.000000
-210.736563 0.001670 0.000000
-200.736563 0.001846 0.000000
-190.736563 0.002040 0.000000
-180.736563 0.002254 0.000000
-170.736563 0.002492 0.000000
-160.736563 0.002754 0.000000
-150.736563 0.003043 0.000000
-140.736563 0.003363 0.000000
-130.736563 0.003717 0.000000
-120.736563 0.004108 0.000000
-110.736563 0.004540 0.000000
-100.736563 0.005017 0.000000
-90.736563 0.005545 0.000001
-80.736563 0.006128 0.000001
-70.736563 0.006773 0.000001
-60.736563 0.007485 0.000002
-50.736563 0.008272 0.000003
-40.736563 0.009142 0.000004
-30.736563 0.010104 0.000006
-20.736563 0.011166 0.000009
-10.736563 0.012341 0.000013
-0.736563 0.013639 0.000020
9.263437 0.015073 0.000029
19.263437 0.016658 0.000044
29.263437 0.018410 0.000065
39.263437 0.020346 0.000097
49.263437 0.022486 0.000145
59.263437 0.024851 0.000216
69.263437 0.027465 0.000322
79.263437 0.030353 0.000480
89.263437 0.033546 0.000716
99.263437 0.037074 0.001068
109.263437 0.040973 0.001590
119.263437 0.045282 0.002368
129.263437 0.050044 0.003522
129.283344 0.050054 0.003524
139.276709 0.055315 0.005233
149.270073 0.061128 0.007752
159.263437 0.067553 0.011448
169.276709 0.074667 0.016839
179.270073 0.082514 0.024581
189.263437 0.091186 0.035531
199.276709 0.100790 0.050684
209.270073 0.111383 0.070871
219.263437 0.123089 0.096579
229.276709 0.136052 0.127385
239.270073 0.150351 0.161224
249.263437 0.166153 0.194612
259.276709 0.183651 0.222988
269.270073 0.202953 0.241680
279.263437 0.224283 0.247522
289.276709 0.247903 0.239448
299.270073 0.273958 0.218920
309.263437 0.302750 0.189453
319.276709 0.334635 0.155630
329.270073 0.369804 0.122092
339.263437 0.408669 0.092073
349.276709 0.451710 0.067209
359.270073 0.499183 0.047895
369.263437 0.551646 0.033513
379.276709 0.609744 0.023125
389.270073 0.673827 0.015821
399.263437 0.744644 0.010755


-222.727273 0.001481 0.000000
-212.727273 0.001637 0.000000
-202.727273 0.001809 0.000000
-192.727273 0.002000 0.000000
-182.727273 0.002210 0.000000
-172.727273 0.002442 0.000000
-162.727273 0.002699 0.000000
-152.727273 0.002983 0.000000
-142.727273 0.003297 0.000000
-132.727273 0.003644 0.000000
-122.727273 0.004027 0.000000
-112.727273 0.004450 0.000000
-102.727273 0.004918 0.000000
-92.727273 0.005436 0.000000
-82.727273 0.006007 0.000001
-72.727273 0.006639 0.000001
-62.727273 0.007338 0.000002
-52.727273 0.008109 0.000002
-42.727273 0.008962 0.000004
-32.727273 0.009905 0.000005
-22.727273 0.010946 0.000008
-12.727273 0.012098 0.000012
-2.727273 0.013370 0.000018
7.272727 0.014776 0.000027
17.272727 0.016330 0.000040
27.272727 0.018047 0.000060
37.272727 0.019945 0.000090
47.272727 0.022043 0.000134
57.272727 0.024361 0.000199
67.272727 0.026924 0.000298
77.272727 0.029755 0.000444
87.272727 0.032884 0.000661
97.272727 0.036343 0.000986
107.272727 0.040165 0.001469
117.272727 0.044389 0.002188
127.272727 0.049058 0.003254
127.292634 0.049068 0.003257
137.285999 0.054224 0.004837
147.279363 0.059923 0.007170
157.272727 0.066221 0.010596
167.285999 0.073195 0.015603
177.279363 0.080888 0.022813
187.272727 0.089389 0.033049
197.285999 0.098803 0.047292
207.279363 0.109187 0.066414
217.272727 0.120663 0.091022
227.285999 0.133371 0.120928
237.279363 0.147388 0.154386
247.272727 0.162878 0.188211
257.285999 0.180032 0.217982
267.279363 0.198952 0.238906
277.272727 0.219862 0.247468
287.285999 0.243017 0.242129
297.279363 0.268558 0.223858
307.272727 0.296783 0.195820
317.285999 0.328039 0.162468
327.279363 0.362515 0.128575
337.272727 0.400614 0.097669
347.285999 0.442806 0.071706
357.279363 0.489344 0.051323
367.272727 0.540773 0.036027
377.285999 0.597726 0.024917
387.279363 0.660545 0.017074
397.272727 0.729967 0.011619


-224.717983 0.001452 0.000000
-214.717983 0.001605 0.000000
-204.717983 0.001774 0.000000
-194.717983 0.001960 0.000000
-184.717983 0.002166 0.000000
-174.717983 0.002394 0.000000
-164.717983 0.002646 0.000000
-154.717983 0.002924 0.000000
-144.717983 0.003232 0.000000
-134.717983 0.003572 0.000000
-124.717983 0.003948 0.000000
-114.717983 0.004363 0.000000
-104.717983 0.004822 0.000000
-94.717983 0.005329 0.000000
-84.717983 0.005889 0.000001
-74.717983 0.006508 0.000001
-64.717983 0.007193 0.000002
-54.717983 0.007949 0.000002
-44.717983 0.008785 0.000003
-34.717983 0.009709 0.000005
-24.717983 0.010731 0.000008
-14.717983 0.011859 0.000011
-4.717983 0.013106 0.000017
5.282017 0.014485 0.000025
15.282017 0.016008 0.000037
25.282017 0.017692 0.000056
35.282017 0.019552 0.000083
45.282017 0.021609 0.000124
55.282017 0.023881 0.000184
65.282017 0.026393 0.000275
75.282017 0.029169 0.000410
85.282017 0.032236 0.000611
95.282017 0.035627 0.000911
105.282017 0.039373 0.001357
115.282017 0.043514 0.002021
125.282017 0.048091 0.003007
125.301924 0.048100 0.003010
135.295289 0.053156 0.004471
145.288653 0.058742 0.006631
155.282017 0.064916 0.009806
165.295289 0.071753 0.014454
175.288653 0.079294 0.021163
185.282017 0.087627 0.030724
195.295289 0.096856 0.044096
205.288653 0.107035 0.062178
215.282017 0.118284 0.085678
225.295289 0.130742 0.114619
235.288653 0.144483 0.147566
245.282017 0.159667 0.181647
255.295289 0.176483 0.212623
265.288653 0.195031 0.235634
275.282017 0.215528 0.246856
285.295289 0.238227 0.244290
295.288653 0.263264 0.228404
305.282017 0.290933 0.201977
315.295289 0.321573 0.169286
325.288653 0.355370 0.135181
335.282017 0.392718 0.103468
345.295289 0.434078 0.076426
355.288653 0.479699 0.054955
365.282017 0.530114 0.038707
375.295289 0.585945 0.026836
385.288653 0.647526 0.018421
395.282017 0.715579 0.012551


-226.708693 0.001424 0.000000
-216.708693 0.001573 0.000000
-206.708693 0.001739 0.000000
-196.708693 0.001922 0.000000
-186.708693 0.002124 0.000000
-176.708693 0.002347 0.000000
-166.708693 0.002594 0.000000
-156.708693 0.002867 0.000000
-146.708693 0.003168 0.000000
-136.708693 0.003501 0.000000
-126.708693 0.003870 0.000000
-116.708693 0.004277 0.000000
-106.708693 0.004727 0.000000
-96.708693 0.005224 0.000000
-86.708693 0.005773 0.000001
-76.708693 0.006380 0.000001
-66.708693 0.007051 0.000001
-56.708693 0.007793 0.000002
-46.708693 0.008612 0.000003
-36.708693 0.009518 0.000005
-26.708693 0.010519 0.000007
-16.708693 0.011625 0.000010
-6.708693 0.012848 0.000015
3.291307 0.014199 0.000023
13.291307 0.015693 0.000034
23.291307 0.017343 0.000051
33.291307 0.019167 0.000076
43.291307 0.021183 0.000114
53.291307 0.023411 0.000170
63.291307 0.025873 0.000254
73.291307 0.028594 0.000378
83.291307 0.031601 0.000564
93.291307 0.034924 0.000841
103.291307 0.038597 0.001254
113.291307 0.042657 0.001867
123.291307 0.047143 0.002779
123.311214 0.047152 0.002781
133.304579 0.052108 0.004133
143.297943 0.057584 0.006131
153.291307 0.063636 0.009073
163.304579 0.070338 0.013386
173.297943 0.077731 0.019627
183.291307 0.085900 0.028549
193.304579 0.094947 0.041088
203.297943 0.104926 0.058158
213.291307 0.115953 0.080552
223.304579 0.128165 0.108476
233.297943 0.141635 0.140796
243.291307 0.156520 0.174959
253.304579 0.173005 0.206949
263.297943 0.191187 0.231889
273.291307 0.211280 0.245689
283.304579 0.233532 0.245915
293.297943 0.258075 0.232527
303.291307 0.285198 0.207888
313.304579 0.315235 0.176049
323.297943 0.348365 0.141888
333.291307 0.384978 0.109459
343.304579 0.425523 0.081367
353.297943 0.470244 0.058795
363.291307 0.519666 0.041563
373.304579 0.574395 0.028892
383.297943 0.634763 0.019868
393.291307 0.701475 0.013554


-228.699403 0.001396 0.000000
-218.699403 0.001542 0.000000
-208.699403 0.001705 0.000000
-198.699403 0.001884 0.000000
-188.699403 0.002082 0.000000
-178.699403 0.002301 0.000000
-168.699403 0.002543 0.000000
-158.699403 0.002810 0.000000
-148.699403 0.003106 0.000000
-138.699403 0.003432 0.000000
-128.699403 0.003793 0.000000
-118.699403 0.004192 0.000000
-108.699403 0.004633 0.000000
-98.699403 0.005121 0.000000
-88.699403 0.005659 0.000001
-78.699403 0.006254 0.000001
-68.699403 0.006912 0.000001
-58.699403 0.007639 0.000002
-48.699403 0.008442 0.000003
-38.699403 0.009330 0.000004
-28.699403 0.010312 0.000006
-18.699403 0.011396 0.000010
-8.699403 0.012595 0.000014
1.300597 0.013919 0.000021
11.300597 0.015383 0.000032
21.300597 0.017001 0.000047
31.300597 0.018789 0.000071
41.300597 0.020765 0.000105
51.300597 0.022949 0.000157
61.300597 0.025363 0.000234
71.300597 0.028030 0.000349
81.300597 0.030978 0.000521
91.300597 0.034236 0.000777
101.300597 0.037837 0.001158
111.300597 0.041816 0.001725
121.300597 0.046214 0.002567
121.320504 0.046223 0.002569
131.313869 0.051081 0.003820
141.307233 0.056449 0.005669
151.300597 0.062382 0.008394
161.313869 0.068952 0.012395
171.307233 0.076199 0.018196
181.300597 0.084207 0.026516
191.313869 0.093075 0.038262
201.307233 0.102858 0.054352
211.300597 0.113668 0.075646
221.313869 0.125639 0.102515
231.307233 0.138843 0.134104
241.300597 0.153435 0.168185
251.313869 0.169595 0.200996
261.307233 0.187419 0.227696
271.300597 0.207116 0.243976
281.313869 0.228929 0.246993
291.307233 0.252989 0.236197
301.300597 0.279577 0.213514
311.313869 0.309022 0.182719
321.307233 0.341499 0.148668
331.300597 0.377390 0.115630
341.313869 0.417135 0.086529
351.307233 0.460975 0.062849
361.300597 0.509423 0.044601
371.313869 0.563074 0.031090
381.307233 0.622252 0.021423
391.300597 0.687649 0.014634


-220.690113 0.001512 0.000000
-210.690113 0.001671 0.000000
-200.690113 0.001847 0.000000
-190.690113 0.002041 0.000000
-180.690113 0.002255 0.000000
-170.690113 0.002493 0.000000
-160.690113 0.002755 0.000000
-150.690113 0.003045 0.000000
-140.690113 0.003365 0.000000
-130.690113 0.003719 0.000000
-120.690113 0.004110 0.000000
-110.690113 0.004542 0.000000
-100.690113 0.005020 0.000000
-90.690113 0.005548 0.000001
-80.690113 0.006131 0.000001
-70.690113 0.006776 0.000001
-60.690113 0.007489 0.000002
-50.690113 0.008276 0.000003
-40.690113 0.009146 0.000004
-30.690113 0.010108 0.000006
-20.690113 0.011172 0.000009
-10.690113 0.012346 0.000013
-0.690113 0.013645 0.000020
9.309887 0.015080 0.000029
19.309887 0.016666 0.000044
29.309887 0.018419 0.000065
39.309887 0.020356 0.000097
49.309887 0.022497 0.000145
59.309887 0.024863 0.000216
69.309887 0.027478 0.000323
79.309887 0.030367 0.000481
89.309887 0.033561 0.000718
99.309887 0.037091 0.001069
109.309887 0.040992 0.001593
119.309887 0.045303 0.002372
119.329794 0.045312 0.002374
129.323159 0.050074 0.003530
139.316523 0.055337 0.005241
149.309887 0.061153 0.007764
159.323159 0.067593 0.011475
169.316523 0.074697 0.016865
179.309887 0.082547 0.024618
189.323159 0.091241 0.035608
199.316523 0.100830 0.050754
209.309887 0.111427 0.070963
219.323159 0.123162 0.096748
229.316523 0.136106 0.127516
239.309887 0.150411 0.161361
249.323159 0.166252 0.194802
259.316523 0.183725 0.223084
269.309887 0.203034 0.241730
279.323159 0.224417 0.247515
289.316523 0.248002 0.239389
299.309887 0.274067 0.218817
309.323159 0.302931 0.189260
319.316523 0.334768 0.155493
329.309887 0.369951 0.121964
339.323159 0.408914 0.091908
349.316523 0.451889 0.067121
359.309887 0.499382 0.047828
369.323159 0.551976 0.033440
379.316523 0.609987 0.023091
389.309887 0.674095 0.015797
399.323159 0.745089 0.010730


-222.680823 0.001482 0.000000
-212.680823 0.001638 0.000000
-202.680823 0.001810 0.000000
-192.680823 0.002001 0.000000
-182.680823 0.002211 0.000000
-172.680823 0.002444 0.000000
-162.680823 0.002701 0.000000
-152.680823 0.002985 0.000000
-142.680823 0.003298 0.000000
-132.680823 0.003645 0.000000
-122.680823 0.004029 0.000000
-112.680823 0.004452 0.000000
-102.680823 0.004921 0.000000
-92.680823 0.005438 0.000000
-82.680823 0.006010 0.000001
-72.680823 0.006642 0.000001
-62.680823 0.007341 0.000002
-52.680823 0.008113 0.000002
-42.680823 0.008966 0.000004
-32.680823 0.009909 0.000005
-22.680823 0.010951 0.000008
-12.680823 0.012103 0.000012
-2.680823 0.013376 0.000018
7.319177 0.014783 0.000027
17.319177 0.016338 0.000040
27.319177 0.018056 0.000060
37.319177 0.019955 0.000090
47.319177 0.022053 0.000134
57.319177 0.024373 0.000200
67.319177 0.026936 0.000298
77.319177 0.029769 0.000444
87.319177 0.032900 0.000663
97.319177 0.036360 0.000988
107.319177 0.040184 0.001472
117.319177 0.044410 0.002192
117.339084 0.044419 0.002193
127.332449 0.049087 0.003262
137.325813 0.054246 0.004845
147.319177 0.059947 0.007181
157.332449 0.066261 0.010621
167.325813 0.073225 0.015627
177.319177 0.080920 0.022847
187.332449 0.089443 0.033121
197.325813 0.098843 0.047358
207.319177 0.109231 0.066501
217.332449 0.120735 0.091186
227.325813 0.133424 0.121056
237.319177 0.147446 0.154522
247.332449 0.162975 0.188405
257.325813 0.180103 0.218085
267.319177 0.199032 0.238966
277.332449 0.219993 0.247478
287.325813 0.243114 0.242081
297.319177 0.268665 0.223763
307.332449 0.296960 0.195631
317.325813 0.328170 0.162332
327.319177 0.362659 0.128444
337.332449 0.400854 0.097498
347.325813 0.442983 0.071614
357.319177 0.489539 0.051253
367.332449 0.541096 0.035949
377.325813 0.597964 0.024880
387.319177 0.660808 0.017048
397.332449 0.730403 0.011592


-224.671533 0.001453 0.000000
-214.671533 0.001606 0.000000
-204.671533 0.001775 0.000000
-194.671533 0.001961 0.000000
-184.671533 0.002167 0.000000
-174.671533 0.002395 0.000000
-164.671533 0.002647 0.000000
-154.671533 0.002926 0.000000
-144.671533 0.003233 0.000000
-134.671533 0.003574 0.000000
-124.671533 0.003949 0.000000
-114.671533 0.004365 0.000000
-104.671533 0.004824 0.000000
-94.671533 0.005331 0.000000
-84.671533 0.005892 0.000001
-74.671533 0.006511 0.000001
-64.671533 0.007196 0.000002
-54.671533 0.007953 0.000002
-44.671533 0.008789 0.000003
-34.671533 0.009714 0.000005
-24.671533 0.010736 0.000008
-14.671533 0.011865 0.000011
-4.671533 0.013112 0.000017
5.328467 0.014491 0.000025
15.328467 0.016015 0.000037
25.328467 0.017700 0.000056
35.328467 0.019561 0.000083
45.328467 0.021619 0.000124
55.328467 0.023892 0.000185
65.328467 0.026405 0.000275
75.328467 0.029182 0.000411
85.328467 0.032251 0.000612
95.328467 0.035643 0.000912
105.328467 0.039392 0.001360
115.328467 0.043535 0.002025
115.348374 0.043543 0.002026
125.341739 0.048120 0.003014
135.335103 0.053177 0.004478
145.328467 0.058766 0.006641
155.341739 0.064955 0.009829
165.335103 0.071781 0.014476
175.328467 0.079325 0.021195
185.341739 0.087680 0.030792
195.335103 0.096895 0.044158
205.328467 0.107078 0.062260
215.341739 0.118355 0.085835
225.335103 0.130794 0.114743
235.328467 0.144540 0.147702
245.341739 0.159763 0.181846
255.335103 0.176553 0.212734
265.328467 0.195109 0.235705
275.341739 0.215657 0.246882
285.335103 0.238322 0.244252
295.328467 0.263369 0.228317
305.341739 0.291107 0.201796
315.335103 0.321701 0.169150
325.328467 0.355511 0.135048
335.341739 0.392953 0.103291
345.335103 0.434251 0.076329
355.328467 0.479890 0.054880
365.341739 0.530431 0.038625
375.335103 0.586178 0.026797
385.328467 0.647784 0.018393
395.341739 0.716007 0.012522


-226.662243 0.001424 0.000000
-216.662243 0.001574 0.000000
-206.662243 0.001740 0.000000
-196.662243 0.001923 0.000000
-186.662243 0.002125 0.000000
-176.662243 0.002348 0.000000
-166.662243 0.002595 0.000000
-156.662243 0.002868 0.000000
-146.662243 0.003170 0.000000
-136.662243 0.003503 0.000000
-126.662243 0.003872 0.000000
-116.662243 0.004279 0.000000
-106.662243 0.004729 0.000000
-96.662243 0.005226 0.000000
-86.662243 0.005776 0.000001
-76.662243 0.006383 0.000001
-66.662243 0.007054 0.000001
-56.662243 0.007796 0.000002
-46.662243 0.008616 0.000003
-36.662243 0.009522 0.000005
-26.662243 0.010524 0.000007
-16.662243 0.011631 0.000010
-6.662243 0.012854 0.000015
3.337757 0.014206 0.000023
13.337757 0.015700 0.000034
23.337757 0.017351 0.000051
33.337757 0.019176 0.000077
43.337757 0.021193 0.000114
53.337757 0.023421 0.000170
63.337757 0.025885 0.000254
73.337757 0.028607 0.000379
83.337757 0.031616 0.000565
93.337757 0.034941 0.000843
103.337757 0.038615 0.001256
113.337757 0.042677 0.001870
113.357664 0.042685 0.001872
123.351029 0.047171 0.002785
133.344393 0.052129 0.004139
143.337757 0.057607 0.006141
153.351029 0.063674 0.009094
163.344393 0.070366 0.013407
173.337757 0.077762 0.019657
183.351029 0.085951 0.028612
193.344393 0.094985 0.041147
203.337757 0.104967 0.058237
213.351029 0.116022 0.080702
223.344393 0.128216 0.108597
233.337757 0.141691 0.140930
243.351029 0.156614 0.175161
253.344393 0.173073 0.207065
263.337757 0.191263 0.231968
273.351029 0.211406 0.245732
283.344393 0.233625 0.245888
293.337757 0.258178 0.232449
303.351029 0.285369 0.207715
313.344393 0.315360 0.175914
323.337757 0.348504 0.141753
333.351029 0.385208 0.109277
343.344393 0.425692 0.081266
353.337757 0.470431 0.058716
363.351029 0.519976 0.041475
373.344393 0.574624 0.028849
383.337757 0.635016 0.019839
393.351029 0.701894 0.013523


-228.652953 0.001396 0.000000
-218.652953 0.001543 0.000000
-208.652953 0.001705 0.000000
-198.652953 0.001885 0.000000
-188.652953 0.002083 0.000000
-178.652953 0.002302 0.000000
-168.652953 0.002544 0.000000
-158.652953 0.002812 0.000000
-148.652953 0.003107 0.000000
-138.652953 0.003434 0.000000
-128.652953 0.003795 0.000000
-118.652953 0.004194 0.000000
-108.652953 0.004635 0.000000
-98.652953 0.005123 0.000000
-88.652953 0.005662 0.000001
-78.652953 0.006257 0.000001
-68.652953 0.006915 0.000001
-58.652953 0.007643 0.000002
-48.652953 0.008446 0.000003
-38.652953 0.009335 0.000004
-28.652953 0.010316 0.000006
-18.652953 0.011401 0.000010
-8.652953 0.012601 0.000014
1.347047 0.013926 0.000021
11.347047 0.015390 0.000032
21.347047 0.017009 0.000047
31.347047 0.018798 0.000071
41.347047 0.020775 0.000106
51.347047 0.022960 0.000157
61.347047 0.025374 0.000235
71.347047 0.028043 0.000350
81.347047 0.030992 0.000522
91.347047 0.034252 0.000778
101.347047 0.037854 0.001160
111.347047 0.041835 0.001728
111.366954 0.041844 0.001729
121.360319 0.046241 0.002573
131.353683 0.051101 0.003826
141.347047 0.056472 0.005678
151.360319 0.062419 0.008413
161.353683 0.068979 0.012414
171.347047 0.076229 0.018224
181.360319 0.084257 0.026575
191.353683 0.093113 0.038316
201.347047 0.102898 0.054426
211.360319 0.113735 0.075790
221.353683 0.125689 0.102633
231.347047 0.138898 0.134237
241.360319 0.153527 0.168389
251.353683 0.169662 0.201117
261.347047 0.187493 0.227784
271.360319 0.207240 0.244035
281.353683 0.229020 0.246977
291.347047 0.253089 0.236128
301.360319 0.279744 0.213350
311.353683 0.309145 0.182587
321.347047 0.341635 0.148532
331.360319 0.377615 0.115442
341.353683 0.417302 0.086424
351.347047 0.461159 0.062766
361.360319 0.509727 0.044507
371.353683 0.563298 0.031045
381.347047 0.622499 0.021391
391.360319 0.688060 0.014601


-220.643663 0.001513 0.000000
-210.643663 0.001672 0.000000
-200.643663 0.001848 0.000000
-190.643663 0.002042 0.000000
-180.643663 0.002257 0.000000
-170.643663 0.002494 0.000000
-160.643663 0.002756 0.000000
-150.643663 0.003046 0.000000
-140.643663 0.003366 0.000000
-130.643663 0.003720 0.000000
-120.643663 0.004112 0.000000
-110.643663 0.004544 0.000000
-100.643663 0.005022 0.000000
-90.643663 0.005550 0.000001
-80.643663 0.006134 0.000001
-70.643663 0.006779 0.000001
-60.643663 0.007492 0.000002
-50.643663 0.008280 0.000003
-40.643663 0.009151 0.000004
-30.643663 0.010113 0.000006
-20.643663 0.011177 0.000009
-10.643663 0.012352 0.000013
-0.643663 0.013651 0.000020
9.356337 0.015087 0.000029
19.356337 0.016674 0.000044
29.356337 0.018427 0.000065
39.356337 0.020365 0.000097
49.356337 0.022507 0.000145
59.356337 0.024874 0.000217
69.356337 0.027490 0.000323
79.356337 0.030382 0.000482
89.356337 0.033577 0.000719
99.356337 0.037108 0.001071
109.356337 0.041011 0.001596
109.376244 0.041019 0.001598
119.369608 0.045330 0.002378
129.362973 0.050094 0.003535
139.356337 0.055359 0.005249
149.369608 0.061189 0.007783
159.362973 0.067620 0.011492
169.356337 0.074727 0.016891
179.369608 0.082597 0.024673
189.362973 0.091277 0.035660
199.356337 0.100870 0.050824
209.369608 0.111494 0.071100
219.362973 0.123211 0.096862
229.356337 0.136161 0.127646
239.369608 0.150501 0.161566
249.362973 0.166318 0.194928
259.356337 0.183798 0.223180
269.369608 0.203155 0.241805
279.362973 0.224506 0.247510
289.356337 0.248101 0.239330
299.369608 0.274230 0.218663
309.362973 0.303051 0.189130
319.356337 0.334901 0.155356
329.369608 0.370172 0.121772
339.362973 0.409076 0.091798
349.356337 0.452069 0.067034
359.369608 0.499680 0.047729
369.362973 0.552195 0.033392
379.356337 0.610230 0.023056
389.369608 0.674498 0.015761
399.362973 0.745386 0.010713


-222.634373 0.001483 0.000000
-212.634373 0.001639 0.000000
-202.634373 0.001811 0.000000
-192.634373 0.002002 0.000000
-182.634373 0.002212 0.000000
-172.634373 0.002445 0.000000
-162.634373 0.002702 0.000000
-152.634373 0.002986 0.000000
-142.634373 0.003300 0.000000
-132.634373 0.003647 0.000000
-122.634373 0.004031 0.000000
-112.634373 0.004455 0.000000
-102.634373 0.004923 0.000000
-92.634373 0.005441 0.000000
-82.634373 0.006013 0.000001
-72.634373 0.006645 0.000001
-62.634373 0.007344 0.000002
-52.634373 0.008117 0.000002
-42.634373 0.008970 0.000004
-32.634373 0.009914 0.000005
-22.634373 0.010956 0.000008
-12.634373 0.012109 0.000012
-2.634373 0.013382 0.000018
7.365627 0.014790 0.000027
17.365627 0.016345 0.000040
27.365627 0.018064 0.000060
37.365627 0.019964 0.000090
47.365627 0.022064 0.000134
57.365627 0.024384 0.000200
67.365627 0.026949 0.000299
77.365627 0.029783 0.000445
87.365627 0.032915 0.000664
97.365627 0.036377 0.000990
107.365627 0.040202 0.001475
107.385534 0.040210 0.001476
117.378898 0.044437 0.002197
127.372263 0.049107 0.003267
137.365627 0.054268 0.004852
147.378898 0.059983 0.007198
157.372263 0.066287 0.010637
167.365627 0.073254 0.015651
177.378898 0.080969 0.022898
187.372263 0.089478 0.033169
197.365627 0.098882 0.047424
207.378898 0.109296 0.066632
217.372263 0.120783 0.091295
227.365627 0.133477 0.121183
237.378898 0.147534 0.154727
247.372263 0.163040 0.188535
257.365627 0.180175 0.218189
267.378898 0.199151 0.239056
277.372263 0.220081 0.247484
287.365627 0.243211 0.242032
297.378898 0.268825 0.223620
307.372263 0.297078 0.195506
317.365627 0.328300 0.162195
327.378898 0.362876 0.128248
337.372263 0.401013 0.097384
347.365627 0.443159 0.071522
357.378898 0.489831 0.051147
367.372263 0.541312 0.035897
377.365627 0.598202 0.024843
387.378898 0.661203 0.017009
397.372263 0.730694 0.011574


-224.625083 0.001454 0.000000
-214.625083 0.001606 0.000000
-204.625083 0.001775 0.000000
-194.625083 0.001962 0.000000
-184.625083 0.002168 0.000000
-174.625083 0.002397 0.000000
-164.625083 0.002649 0.000000
-154.625083 0.002927 0.000000
-144.625083 0.003235 0.000000
-134.625083 0.003575 0.000000
-124.625083 0.003951 0.000000
-114.625083 0.004367 0.000000
-104.625083 0.004826 0.000000
-94.625083 0.005334 0.000000
-84.625083 0.005895 0.000001
-74.625083 0.006514 0.000001
-64.625083 0.007200 0.000002
-54.625083 0.007957 0.000002
-44.625083 0.008794 0.000003
-34.625083 0.009718 0.000005
-24.625083 0.010740 0.000008
-14.625083 0.011870 0.000011
-4.625083 0.013118 0.000017
5.374917 0.014498 0.000025
15.374917 0.016023 0.000037
25.374917 0.017708 0.000056
35.374917 0.019570 0.000083
45.374917 0.021629 0.000124
55.374917 0.023903 0.000185
65.374917 0.026417 0.000276
75.374917 0.029196 0.000411
85.374917 0.032266 0.000613
95.374917 0.035660 0.000914
105.374917 0.039410 0.001362
105.394824 0.039418 0.001363
115.388188 0.043561 0.002030
125.381553 0.048139 0.003019
135.374917 0.053198 0.004485
145.388188 0.058801 0.006657
155.381553 0.064981 0.009844
165.374917 0.071810 0.014498
175.388188 0.079373 0.021243
185.381553 0.087715 0.030837
195.374917 0.096933 0.044220
205.388188 0.107142 0.062384
215.381553 0.118402 0.085940
225.374917 0.130846 0.114868
235.388188 0.144626 0.147906
245.381553 0.159826 0.181978
255.374917 0.176624 0.212844
265.388188 0.195225 0.235809
275.381553 0.215743 0.246900
285.374917 0.238417 0.244214
295.388188 0.263527 0.228187
305.381553 0.291223 0.201675
315.374917 0.321829 0.169014
325.388188 0.355724 0.134848
335.381553 0.393109 0.103173
345.374917 0.434424 0.076232
355.388188 0.480177 0.054768
365.381553 0.530642 0.038569
375.374917 0.586411 0.026757
385.388188 0.648171 0.018351
395.381553 0.716292 0.012502


-226.615793 0.001425 0.000000
-216.615793 0.001575 0.000000
-206.615793 0.001740 0.000000
-196.615793 0.001923 0.000000
-186.615793 0.002126 0.000000
-176.615793 0.002349 0.000000
-166.615793 0.002596 0.000000
-156.615793 0.002869 0.000000
-146.615793 0.003171 0.000000
-136.615793 0.003505 0.000000
-126.615793 0.003873 0.000000
-116.615793 0.004281 0.000000
-106.615793 0.004731 0.000000
-96.615793 0.005228 0.000000
-86.615793 0.005778 0.000001
-76.615793 0.006386 0.000001
-66.615793 0.007058 0.000001
-56.615793 0.007800 0.000002
-46.615793 0.008620 0.000003
-36.615793 0.009527 0.000005
-26.615793 0.010529 0.000007
-16.615793 0.011636 0.000010
-6.615793 0.012860 0.000015
3.384207 0.014212 0.000023
13.384207 0.015707 0.000034
23.384207 0.017359 0.000051
33.384207 0.019185 0.000077
43.384207 0.021202 0.000114
53.384207 0.023432 0.000171
63.384207 0.025897 0.000255
73.384207 0.028620 0.000380
83.384207 0.031630 0.000566
93.384207 0.034957 0.000844
103.384207 0.038633 0.001258
103.404114 0.038641 0.001259
113.397478 0.042702 0.001875
123.390843 0.047190 0.002790
133.384207 0.052149 0.004146
143.397478 0.057642 0.006155
153.390843 0.063700 0.009108
163.384207 0.070394 0.013428
173.397478 0.077808 0.019701
183.390843 0.085986 0.028655
193.384207 0.095023 0.041205
203.397478 0.105030 0.058354
213.390843 0.116069 0.080803
223.384207 0.128267 0.108718
233.397478 0.141776 0.141133
243.390843 0.156676 0.175296
253.384207 0.173142 0.207182
263.397478 0.191377 0.232087
273.390843 0.211491 0.245760
283.384207 0.233718 0.245861
293.397478 0.258332 0.232331
303.390843 0.285482 0.207599
313.384207 0.315486 0.175780
323.397478 0.348712 0.141550
333.390843 0.385361 0.109155
343.384207 0.425862 0.081165
353.397478 0.470712 0.058598
363.390843 0.520183 0.041416
373.384207 0.574853 0.028807
383.397478 0.635395 0.019794
393.390843 0.702174 0.013502


-228.606503 0.001397 0.000000
-218.606503 0.001544 0.000000
-208.606503 0.001706 0.000000
-198.606503 0.001886 0.000000
-188.606503 0.002084 0.000000
-178.606503 0.002303 0.000000
-168.606503 0.002545 0.000000
-158.606503 0.002813 0.000000
-148.606503 0.003109 0.000000
-138.606503 0.003436 0.000000
-128.606503 0.003797 0.000000
-118.606503 0.004196 0.000000
-108.606503 0.004638 0.000000
-98.606503 0.005125 0.000000
-88.606503 0.005664 0.000001
-78.606503 0.006260 0.000001
-68.606503 0.006919 0.000001
-58.606503 0.007646 0.000002
-48.606503 0.008450 0.000003
-38.606503 0.009339 0.000004
-28.606503 0.010321 0.000006
-18.606503 0.011407 0.000010
-8.606503 0.012606 0.000014
1.393497 0.013932 0.000021
11.393497 0.015398 0.000032
21.393497 0.017017 0.000048
31.393497 0.018807 0.000071
41.393497 0.020784 0.000106
51.393497 0.022970 0.000158
61.393497 0.025386 0.000235
71.393497 0.028056 0.000351
81.393497 0.031007 0.000523
91.393497 0.034268 0.000780
101.393497 0.037872 0.001162
101.413404 0.037879 0.001163
111.406768 0.041860 0.001732
121.400133 0.046260 0.002578
131.393497 0.051122 0.003832
141.406768 0.056506 0.005691
151.400133 0.062444 0.008427
161.393497 0.069007 0.012433
171.406768 0.076275 0.018265
181.400133 0.084291 0.026615
191.393497 0.093150 0.038371
201.406768 0.102960 0.054538
211.400133 0.113781 0.075886
221.393497 0.125739 0.102750
231.406768 0.138981 0.134436
241.400133 0.153588 0.168525
251.393497 0.169730 0.201239
261.406768 0.187605 0.227916
271.400133 0.207322 0.244075
281.393497 0.229111 0.246960
291.406768 0.253241 0.236025
301.400133 0.279856 0.213240
311.393497 0.309268 0.182455
321.406768 0.341839 0.148328
331.400133 0.377765 0.115317
341.393497 0.417468 0.086319
351.406768 0.461434 0.062641
361.400133 0.509930 0.044444
371.393497 0.563522 0.031000
381.406768 0.622871 0.021342
391.400133 0.688334 0.014578


-220.597213 0.001513 0.000000
-210.597213 0.001672 0.000000
-200.597213 0.001848 0.000000
-190.597213 0.002043 0.000000
-180.597213 0.002258 0.000000
-170.597213 0.002495 0.000000
-160.597213 0.002757 0.000000
-150.597213 0.003047 0.000000
-140.597213 0.003368 0.000000
-130.597213 0.003722 0.000000
-120.597213 0.004114 0.000000
-110.597213 0.004546 0.000000
-100.597213 0.005024 0.000000
-90.597213 0.005553 0.000001
-80.597213 0.006137 0.000001
-70.597213 0.006782 0.000001
-60.597213 0.007495 0.000002
-50.597213 0.008284 0.000003
-40.597213 0.009155 0.000004
-30.597213 0.010118 0.000006
-20.597213 0.011182 0.000009
-10.597213 0.012358 0.000013
-0.597213 0.013658 0.000020
9.402787 0.015094 0.000029
19.402787 0.016681 0.000044
29.402787 0.018436 0.000065
39.402787 0.020375 0.000098
49.402787 0.022518 0.000146
59.402787 0.024886 0.000217
69.402787 0.027503 0.000324
79.402787 0.030396 0.000483
89.402787 0.033592 0.000720
99.402787 0.037125 0.001073
99.422694 0.037133 0.001074
109.416058 0.041035 0.001600
119.409423 0.045348 0.002381
129.402787 0.050114 0.003541
139.416058 0.055392 0.005262
149.409423 0.061213 0.007795
159.402787 0.067647 0.011510
169.416058 0.074771 0.016929
179.409423 0.082629 0.024710
189.402787 0.091314 0.035711
199.416058 0.100931 0.050929
209.409423 0.111538 0.071191
219.402787 0.123261 0.096975
229.416058 0.136242 0.127842
239.409423 0.150561 0.161703
249.402787 0.166384 0.195053
259.416058 0.183907 0.223324
269.409423 0.203236 0.241855
279.402787 0.224595 0.247505
289.416058 0.248249 0.239242
299.409423 0.274340 0.218560
309.402787 0.303172 0.189001
319.416058 0.335101 0.155151
329.409423 0.370320 0.121644
339.402787 0.409239 0.091689
349.416058 0.452339 0.066902
359.409423 0.499879 0.047662
369.402787 0.552415 0.033343
379.416058 0.610594 0.023005
389.409423 0.674766 0.015737
399.402787 0.745683 0.010697


-222.587923 0.001483 0.000000
-212.587923 0.001640 0.000000
-202.587923 0.001812 0.000000
-192.587923 0.002002 0.000000
-182.587923 0.002213 0.000000
-172.587923 0.002446 0.000000
-162.587923 0.002703 0.000000
-152.587923 0.002987 0.000000
-142.587923 0.003302 0.000000
-132.587923 0.003649 0.000000
-122.587923 0.004033 0.000000
-112.587923 0.004457 0.000000
-102.587923 0.004925 0.000000
-92.587923 0.005443 0.000000
-82.587923 0.006016 0.000001
-72.587923 0.006649 0.000001
-62.587923 0.007348 0.000002
-52.587923 0.008121 0.000002
-42.587923 0.008975 0.000004
-32.587923 0.009918 0.000005
-22.587923 0.010962 0.000008
-12.587923 0.012114 0.000012
-2.587923 0.013388 0.000018
7.412077 0.014797 0.000027
17.412077 0.016353 0.000041
27.412077 0.018073 0.000060
37.412077 0.019973 0.000090
47.412077 0.022074 0.000134
57.412077 0.024395 0.000201
67.412077 0.026961 0.000299
77.412077 0.029797 0.000446
87.412077 0.032930 0.000665
97.412077 0.036394 0.000992
97.431984 0.036401 0.000992
107.425348 0.040226 0.001478
117.418713 0.044454 0.002200
127.412077 0.049126 0.003272
137.425348 0.054300 0.004864
147.418713 0.060007 0.007209
157.412077 0.066313 0.010654
167.425348 0.073297 0.015687
177.418713 0.081001 0.022932
187.412077 0.089514 0.033217
197.425348 0.098941 0.047523
207.418713 0.109340 0.066719
217.412077 0.120831 0.091404
227.425348 0.133557 0.121375
237.418713 0.147593 0.154864
247.412077 0.163105 0.188664
257.425348 0.180283 0.218344
267.418713 0.199230 0.239116
277.412077 0.220168 0.247490
287.425348 0.243356 0.241958
297.418713 0.268932 0.223525
307.412077 0.297196 0.195380
317.425348 0.328496 0.161990
327.418713 0.363021 0.128117
337.412077 0.401173 0.097271
347.425348 0.443424 0.071384
357.418713 0.490026 0.051077
367.412077 0.541527 0.035845
377.425348 0.598559 0.024787
387.418713 0.661467 0.016984
397.412077 0.730985 0.011556


-224.578633 0.001454 0.000000
-214.578633 0.001607 0.000000
-204.578633 0.001776 0.000000
-194.578633 0.001963 0.000000
-184.578633 0.002169 0.000000
-174.578633 0.002398 0.000000
-164.578633 0.002650 0.000000
-154.578633 0.002928 0.000000
-144.578633 0.003236 0.000000
-134.578633 0.003577 0.000000
-124.578633 0.003953 0.000000
-114.578633 0.004369 0.000000
-104.578633 0.004828 0.000000
-94.578633 0.005336 0.000000
-84.578633 0.005897 0.000001
-74.578633 0.006517 0.000001
-64.578633 0.007203 0.000002
-54.578633 0.007960 0.000002
-44.578633 0.008798 0.000003
-34.578633 0.009723 0.000005
-24.578633 0.010745 0.000008
-14.578633 0.011876 0.000011
-4.578633 0.013125 0.000017
5.421367 0.014505 0.000025
15.421367 0.016030 0.000037
25.421367 0.017716 0.000056
35.421367 0.019580 0.000083
45.421367 0.021639 0.000124
55.421367 0.023915 0.000185
65.421367 0.026430 0.000276
75.421367 0.029209 0.000412
85.421367 0.032281 0.000614
95.421367 0.035676 0.000916
95.441274 0.035683 0.000917
105.434638 0.039434 0.001365
115.428003 0.043578 0.002033
125.421367 0.048158 0.003024
135.434638 0.053230 0.004496
145.428003 0.058824 0.006667
155.421367 0.065006 0.009859
165.434638 0.071853 0.014532
175.428003 0.079404 0.021275
185.421367 0.087749 0.030882
195.434638 0.096991 0.044314
205.428003 0.107185 0.062467
215.421367 0.118449 0.086045
225.434638 0.130924 0.115055
235.428003 0.144684 0.148042
245.421367 0.159890 0.182111
255.434638 0.176729 0.213009
265.428003 0.195303 0.235879
275.421367 0.215829 0.246917
285.434638 0.238559 0.244156
295.428003 0.263632 0.228099
305.421367 0.291339 0.201554
315.434638 0.322022 0.168810
325.428003 0.355865 0.134715
335.421367 0.393266 0.103056
345.434638 0.434684 0.076088
355.428003 0.480368 0.054694
365.421367 0.530853 0.038514
375.434638 0.586762 0.026698
385.428003 0.648429 0.018324
395.421367 0.716577 0.012483


-226.569343 0.001426 0.000000
-216.569343 0.001576 0.000000
-206.569343 0.001741 0.000000
-196.569343 0.001924 0.000000
-186.569343 0.002127 0.000000
-176.569343 0.002350 0.000000
-166.569343 0.002598 0.000000
-156.569343 0.002871 0.000000
-146.569343 0.003173 0.000000
-136.569343 0.003506 0.000000
-126.569343 0.003875 0.000000
-116.569343 0.004283 0.000000
-106.569343 0.004733 0.000000
-96.569343 0.005231 0.000000
-86.569343 0.005781 0.000001
-76.569343 0.006389 0.000001
-66.569343 0.007061 0.000001
-56.569343 0.007804 0.000002
-46.569343 0.008624 0.000003
-36.569343 0.009531 0.000005
-26.569343 0.010534 0.000007
-16.569343 0.011642 0.000010
-6.569343 0.012866 0.000016
3.430657 0.014219 0.000023
13.430657 0.015714 0.000035
23.430657 0.017367 0.000052
33.430657 0.019194 0.000077
43.430657 0.021212 0.000115
53.430657 0.023443 0.000171
63.430657 0.025909 0.000255
73.430657 0.028634 0.000381
83.430657 0.031645 0.000567
93.430657 0.034973 0.000846
93.450564 0.034980 0.000847
103.443928 0.038656 0.001261
113.437293 0.042719 0.001878
123.430657 0.047209 0.002794
133.443928 0.052181 0.004156
143.437293 0.057665 0.006165
153.430657 0.063725 0.009123
163.443928 0.070436 0.013459
173.437293 0.077839 0.019731
183.430657 0.086020 0.028697
193.443928 0.095079 0.041293
203.437293 0.105072 0.058433
213.430657 0.116115 0.080903
223.443928 0.128344 0.108900
233.437293 0.141832 0.141267
243.430657 0.156739 0.175430
253.443928 0.173246 0.207356
263.437293 0.191454 0.232166
273.430657 0.211575 0.245789
283.443928 0.233857 0.245819
293.437293 0.258435 0.232253
303.430657 0.285596 0.207483
313.443928 0.315674 0.175578
323.437293 0.348851 0.141416
333.430657 0.385515 0.109034
343.443928 0.426116 0.081014
353.437293 0.470900 0.058519
363.430657 0.520390 0.041357
373.443928 0.575196 0.028743
383.437293 0.635648 0.019764
393.430657 0.702453 0.013481


-228.560053 0.001397 0.000000
-218.560053 0.001544 0.000000
-208.560053 0.001707 0.000000
-198.560053 0.001886 0.000000
-188.560053 0.002085 0.000000
-178.560053 0.002304 0.000000
-168.560053 0.002546 0.000000
-158.560053 0.002814 0.000000
-148.560053 0.003110 0.000000
-138.560053 0.003437 0.000000
-128.560053 0.003799 0.000000
-118.560053 0.004198 0.000000
-108.560053 0.004640 0.000000
-98.560053 0.005128 0.000000
-88.560053 0.005667 0.000001
-78.560053 0.006263 0.000001
-68.560053 0.006922 0.000001
-58.560053 0.007650 0.000002
-48.560053 0.008454 0.000003
-38.560053 0.009343 0.000004
-28.560053 0.010326 0.000006
-18.560053 0.011412 0.000010
-8.560053 0.012612 0.000014
1.439947 0.013939 0.000021
11.439947 0.015405 0.000032
21.439947 0.017025 0.000048
31.439947 0.018815 0.000071
41.439947 0.020794 0.000106
51.439947 0.022981 0.000158
61.439947 0.025398 0.000236
71.439947 0.028069 0.000351
81.439947 0.031021 0.000524
91.439947 0.034284 0.000781
91.459854 0.034291 0.000782
101.453218 0.037894 0.001165
111.446583 0.041877 0.001735
121.439947 0.046278 0.002582
131.453218 0.051152 0.003841
141.446583 0.056528 0.005700
151.439947 0.062469 0.008440
161.453218 0.069048 0.012462
171.446583 0.076305 0.018293
181.439947 0.084324 0.026654
191.453218 0.093205 0.038454
201.446583 0.103001 0.054612
211.439947 0.113826 0.075982
221.453218 0.125814 0.102926
231.446583 0.139037 0.134569
241.439947 0.153649 0.168661
251.453218 0.169831 0.201421
261.446583 0.187680 0.228003
271.439947 0.207405 0.244114
281.453218 0.229248 0.246935
291.446583 0.253341 0.235956
301.439947 0.279967 0.213130
311.453218 0.309452 0.182256
321.446583 0.341975 0.148192
331.439947 0.377916 0.115192
341.453218 0.417717 0.086161
351.446583 0.461618 0.062558
361.439947 0.510133 0.044382
371.453218 0.563859 0.030932
381.446583 0.623119 0.021310
391.439947 0.688608 0.014556


-220.550763 0.001514 0.000000
-210.550763 0.001673 0.000000
-200.550763 0.001849 0.000000
-190.550763 0.002044 0.000000
-180.550763 0.002259 0.000000
-170.550763 0.002496 0.000000
-160.550763 0.002759 0.000000
-150.550763 0.003049 0.000000
-140.550763 0.003370 0.000000
-130.550763 0.003724 0.000000
-120.550763 0.004116 0.000000
-110.550763 0.004548 0.000000
-100.550763 0.005027 0.000000
-90.550763 0.005555 0.000001
-80.550763 0.006140 0.000001
-70.550763 0.006785 0.000001
-60.550763 0.007499 0.000002
-50.550763 0.008288 0.000003
-40.550763 0.009159 0.000004
-30.550763 0.010123 0.000006
-20.550763 0.011187 0.000009
-10.550763 0.012364 0.000013
-0.550763 0.013664 0.000020
9.449237 0.015101 0.000029
19.449237 0.016689 0.000044
29.449237 0.018444 0.000066
39.449237 0.020384 0.000098
49.449237 0.022528 0.000146
59.449237 0.024897 0.000218
69.449237 0.027516 0.000325
79.449237 0.030410 0.000484
89.449237 0.033608 0.000722
89.469144 0.033615 0.000722
99.462508 0.037148 0.001076
109.455873 0.041052 0.001603
119.449237 0.045366 0.002385
129.462508 0.050144 0.003549
139.455873 0.055414 0.005270
149.449237 0.061238 0.007807
159.462508 0.067687 0.011537
169.455873 0.074801 0.016955
179.449237 0.082662 0.024747
189.462508 0.091368 0.035789
199.455873 0.100971 0.050999
209.449237 0.111583 0.071283
219.462508 0.123334 0.097146
229.455873 0.136296 0.127973
239.449237 0.150621 0.161840
249.462508 0.166484 0.195242
259.455873 0.183981 0.223420
269.449237 0.203317 0.241904
279.462508 0.224729 0.247497
289.455873 0.248348 0.239182
299.449237 0.274449 0.218457
309.462508 0.303353 0.188807
319.455873 0.335235 0.155014
329.449237 0.370467 0.121516
339.462508 0.409484 0.091525
349.455873 0.452520 0.066815
359.449237 0.500078 0.047596
369.462508 0.552745 0.033271
379.455873 0.610838 0.022970
389.449237 0.675035 0.015713
399.462508 0.746128 0.010672


-222.541473 0.001484 0.000000
-212.541473 0.001640 0.000000
-202.541473 0.001813 0.000000
-192.541473 0.002003 0.000000
-182.541473 0.002214 0.000000
-172.541473 0.002447 0.000000
-162.541473 0.002704 0.000000
-152.541473 0.002989 0.000000
-142.541473 0.003303 0.000000
-132.541473 0.003650 0.000000
-122.541473 0.004034 0.000000
-112.541473 0.004459 0.000000
-102.541473 0.004928 0.000000
-92.541473 0.005446 0.000000
-82.541473 0.006019 0.000001
-72.541473 0.006652 0.000001
-62.541473 0.007351 0.000002
-52.541473 0.008124 0.000002
-42.541473 0.008979 0.000004
-32.541473 0.009923 0.000005
-22.541473 0.010967 0.000008
-12.541473 0.012120 0.000012
-2.541473 0.013395 0.000018
7.458527 0.014803 0.000027
17.458527 0.016360 0.000041
27.458527 0.018081 0.000061
37.458527 0.019983 0.000090
47.458527 0.022084 0.000135
57.458527 0.024407 0.000201
67.458527 0.026974 0.000300
77.458527 0.029810 0.000447
87.458527 0.032946 0.000666
87.478434 0.032952 0.000667
97.471798 0.036415 0.000994
107.465163 0.040243 0.001480
117.458527 0.044472 0.002204
127.471798 0.049156 0.003280
137.465163 0.054322 0.004872
147.458527 0.060031 0.007221
157.471798 0.066353 0.010678
167.465163 0.073327 0.015711
177.458527 0.081033 0.022967
187.471798 0.089567 0.033290
197.465163 0.098981 0.047590
207.458527 0.109383 0.066806
217.471798 0.120903 0.091569
227.465163 0.133610 0.121503
237.458527 0.147652 0.155001
247.471798 0.163202 0.188859
257.465163 0.180354 0.218447
267.458527 0.199309 0.239176
277.471798 0.220300 0.247499
287.465163 0.243453 0.241909
297.458527 0.269039 0.223429
307.471798 0.297374 0.195192
317.465163 0.328627 0.161853
327.458527 0.363165 0.127986
337.471798 0.401413 0.097100
347.465163 0.443600 0.071292
357.458527 0.490222 0.051006
367.471798 0.541851 0.035768
377.465163 0.598798 0.024750
387.458527 0.661730 0.016958
397.471798 0.731422 0.011530


-224.532183 0.001455 0.000000
-214.532183 0.001608 0.000000
-204.532183 0.001777 0.000000
-194.532183 0.001964 0.000000
-184.532183 0.002170 0.000000
-174.532183 0.002399 0.000000
-164.532183 0.002651 0.000000
-154.532183 0.002930 0.000000
-144.532183 0.003238 0.000000
-134.532183 0.003579 0.000000
-124.532183 0.003955 0.000000
-114.532183 0.004371 0.000000
-104.532183 0.004831 0.000000
-94.532183 0.005339 0.000000
-84.532183 0.005900 0.000001
-74.532183 0.006520 0.000001
-64.532183 0.007206 0.000002
-54.532183 0.007964 0.000002
-44.532183 0.008802 0.000003
-34.532183 0.009727 0.000005
-24.532183 0.010750 0.000008
-14.532183 0.011881 0.000011
-4.532183 0.013131 0.000017
5.467817 0.014512 0.000025
15.467817 0.016038 0.000037
25.467817 0.017725 0.000056
35.467817 0.019589 0.000083
45.467817 0.021649 0.000124
55.467817 0.023926 0.000186
65.467817 0.026442 0.000277
75.467817 0.029223 0.000413
85.467817 0.032296 0.000615
85.487724 0.032303 0.000616
95.481088 0.035698 0.000918
105.474453 0.039449 0.001367
115.467817 0.043595 0.002036
125.481088 0.048187 0.003031
135.474453 0.053251 0.004503
145.467817 0.058848 0.006678
155.481088 0.065045 0.009882
165.474453 0.071881 0.014554
175.467817 0.079436 0.021307
185.481088 0.087802 0.030950
195.474453 0.097030 0.044376
205.467817 0.107227 0.062550
215.481088 0.118520 0.086203
225.474453 0.130976 0.115180
235.467817 0.144742 0.148178
245.481088 0.159985 0.182309
255.474453 0.176800 0.213119
265.467817 0.195381 0.235949
275.481088 0.215958 0.246942
285.474453 0.238654 0.244118
295.467817 0.263736 0.228012
305.481088 0.291513 0.201372
315.474453 0.322150 0.168674
325.467817 0.356007 0.134582
335.481088 0.393501 0.102879
345.474453 0.434857 0.075992
355.467817 0.480559 0.054619
365.481088 0.531171 0.038432
375.474453 0.586995 0.026658
385.467817 0.648687 0.018296
395.481088 0.717005 0.012454


-226.522893 0.001426 0.000000
-216.522893 0.001576 0.000000
-206.522893 0.001742 0.000000
-196.522893 0.001925 0.000000
-186.522893 0.002128 0.000000
-176.522893 0.002351 0.000000
-166.522893 0.002599 0.000000
-156.522893 0.002872 0.000000
-146.522893 0.003174 0.000000
-136.522893 0.003508 0.000000
-126.522893 0.003877 0.000000
-116.522893 0.004285 0.000000
-106.522893 0.004735 0.000000
-96.522893 0.005233 0.000000
-86.522893 0.005784 0.000001
-76.522893 0.006392 0.000001
-66.522893 0.007064 0.000001
-56.522893 0.007807 0.000002
-46.522893 0.008628 0.000003
-36.522893 0.009536 0.000005
-26.522893 0.010539 0.000007
-16.522893 0.011647 0.000010
-6.522893 0.012872 0.000016
3.477107 0.014226 0.000023
13.477107 0.015722 0.000035
23.477107 0.017375 0.000052
33.477107 0.019203 0.000077
43.477107 0.021222 0.000115
53.477107 0.023454 0.000171
63.477107 0.025921 0.000256
73.477107 0.028647 0.000381
83.477107 0.031660 0.000568
83.497014 0.031666 0.000569
93.490378 0.034994 0.000848
103.483743 0.038672 0.001263
113.477107 0.042736 0.001881
123.490378 0.047237 0.002801
133.483743 0.052201 0.004162
143.477107 0.057688 0.006175
153.490378 0.063763 0.009144
163.483743 0.070465 0.013479
173.477107 0.077870 0.019761
183.490378 0.086071 0.028760
193.483743 0.095117 0.041351
203.477107 0.105114 0.058511
213.490378 0.116184 0.081054
223.483743 0.128395 0.109022
233.477107 0.141889 0.141402
243.490378 0.156832 0.175632
253.483743 0.173315 0.207472
263.477107 0.191530 0.232245
273.490378 0.211701 0.245830
283.483743 0.233951 0.245791
293.477107 0.258538 0.232174
303.490378 0.285767 0.207309
313.483743 0.315800 0.175444
323.477107 0.348990 0.141281
333.490378 0.385745 0.108852
343.483743 0.426286 0.080913
353.477107 0.471087 0.058441
363.490378 0.520701 0.041269
373.483743 0.575425 0.028701
383.477107 0.635901 0.019734
393.490378 0.702873 0.013450


-228.513603 0.001398 0.000000
-218.513603 0.001545 0.000000
-208.513603 0.001708 0.000000
-198.513603 0.001887 0.000000
-188.513603 0.002086 0.000000
-178.513603 0.002305 0.000000
-168.513603 0.002548 0.000000
-158.513603 0.002815 0.000000
-148.513603 0.003112 0.000000
-138.513603 0.003439 0.000000
-128.513603 0.003801 0.000000
-118.513603 0.004200 0.000000
-108.513603 0.004642 0.000000
-98.513603 0.005130 0.000000
-88.513603 0.005670 0.000001
-78.513603 0.006266 0.000001
-68.513603 0.006925 0.000001
-58.513603 0.007653 0.000002
-48.513603 0.008458 0.000003
-38.513603 0.009348 0.000004
-28.513603 0.010331 0.000006
-18.513603 0.011417 0.000010
-8.513603 0.012618 0.000014
1.486397 0.013945 0.000021
11.486397 0.015412 0.000032
21.486397 0.017033 0.000048
31.486397 0.018824 0.000071
41.486397 0.020804 0.000106
51.486397 0.022992 0.000158
61.486397 0.025410 0.000236
71.486397 0.028082 0.000352
81.486397 0.031036 0.000525
81.506304 0.031042 0.000525
91.499668 0.034304 0.000783
101.493033 0.037910 0.001167
111.486397 0.041894 0.001738
121.499668 0.046306 0.002588
131.493033 0.051173 0.003847
141.486397 0.056551 0.005709
151.499668 0.062506 0.008459
161.493033 0.069076 0.012481
171.486397 0.076335 0.018321
181.499668 0.084375 0.026714
191.493033 0.093242 0.038509
201.486397 0.103042 0.054686
211.499668 0.113894 0.076127
221.493033 0.125864 0.103044
231.486397 0.139092 0.134702
241.499668 0.153741 0.168865
251.493033 0.169899 0.201542
261.486397 0.187755 0.228091
271.499668 0.207529 0.244172
281.493033 0.229339 0.246918
291.486397 0.253442 0.235886
301.499668 0.280134 0.212965
311.493033 0.309576 0.182124
321.486397 0.342111 0.148055
331.499668 0.378142 0.115005
341.493033 0.417883 0.086056
351.486397 0.461802 0.062475
361.499668 0.510438 0.044289
371.493033 0.564084 0.030886
381.486397 0.623368 0.021278
391.499668 0.689019 0.014523


-220.504313 0.001515 0.000000
-210.504313 0.001674 0.000000
-200.504313 0.001850 0.000000
-190.504313 0.002045 0.000000
-180.504313 0.002260 0.000000
-170.504313 0.002497 0.000000
-160.504313 0.002760 0.000000
-150.504313 0.003050 0.000000
-140.504313 0.003371 0.000000
-130.504313 0.003726 0.000000
-120.504313 0.004117 0.000000
-110.504313 0.004550 0.000000
-100.504313 0.005029 0.000000
-90.504313 0.005558 0.000001
-80.504313 0.006142 0.000001
-70.504313 0.006788 0.000001
-60.504313 0.007502 0.000002
-50.504313 0.008291 0.000003
-40.504313 0.009164 0.000004
-30.504313 0.010127 0.000006
-20.504313 0.011192 0.000009
-10.504313 0.012369 0.000013
-0.504313 0.013670 0.000020
9.495687 0.015108 0.000030
19.495687 0.016697 0.000044
29.495687 0.018453 0.000066
39.495687 0.020394 0.000098
49.495687 0.022539 0.000146
59.495687 0.024909 0.000218
69.495687 0.027529 0.000325
79.495687 0.030424 0.000485
79.515594 0.030430 0.000485
89.508958 0.033628 0.000723
99.502322 0.037162 0.001078
109.495687 0.041068 0.001605
119.508958 0.045393 0.002391
129.502322 0.050164 0.003555
139.495687 0.055436 0.005278
149.508958 0.061274 0.007825
159.502322 0.067714 0.011555
169.495687 0.074831 0.016981
179.508958 0.082712 0.024802
189.502322 0.091405 0.035840
199.495687 0.101011 0.051070
209.508958 0.111649 0.071421
219.502322 0.123383 0.097259
229.495687 0.136351 0.128104
239.508958 0.150711 0.162045
249.502322 0.166550 0.195368
259.495687 0.184054 0.223515
269.508958 0.203438 0.241978
279.502322 0.224819 0.247491
289.495687 0.248447 0.239122
299.508958 0.274613 0.218302
309.502322 0.303474 0.188677
319.495687 0.335368 0.154878
329.508958 0.370688 0.121324
339.502322 0.409647 0.091415
349.495687 0.452700 0.066728
359.508958 0.500377 0.047497
369.502322 0.552965 0.033222
379.495687 0.611081 0.022936
389.508958 0.675438 0.015677
399.502322 0.746425 0.010655


-222.495023 0.001485 0.000000
-212.495023 0.001641 0.000000
-202.495023 0.001814 0.000000
-192.495023 0.002004 0.000000
-182.495023 0.002215 0.000000
-172.495023 0.002448 0.000000
-162.495023 0.002706 0.000000
-152.495023 0.002990 0.000000
-142.495023 0.003305 0.000000
-132.495023 0.003652 0.000000
-122.495023 0.004036 0.000000
-112.495023 0.004461 0.000000
-102.495023 0.004930 0.000000
-92.495023 0.005448 0.000000
-82.495023 0.006021 0.000001
-72.495023 0.006655 0.000001
-62.495023 0.007355 0.000002
-52.495023 0.008128 0.000002
-42.495023 0.008983 0.000004
-32.495023 0.009928 0.000006
-22.495023 0.010972 0.000008
-12.495023 0.012126 0.000012
-2.495023 0.013401 0.000018
7.504977 0.014810 0.000027
17.504977 0.016368 0.000041
27.504977 0.018089 0.000061
37.504977 0.019992 0.000090
47.504977 0.022094 0.000135
57.504977 0.024418 0.000201
67.504977 0.026986 0.000300
77.504977 0.029824 0.000448
77.524884 0.029830 0.000448
87.518248 0.032965 0.000668
97.511612 0.036430 0.000995
107.504977 0.040259 0.001483
117.518248 0.044498 0.002209
127.511612 0.049175 0.003285
137.504977 0.054343 0.004879
147.518248 0.060067 0.007237
157.511612 0.066380 0.010695
167.504977 0.073356 0.015735
177.518248 0.081081 0.023018
187.511612 0.089603 0.033338
197.504977 0.099020 0.047656
207.518248 0.109449 0.066937
217.511612 0.120951 0.091678
227.504977 0.133663 0.121631
237.518248 0.147740 0.155206
247.511612 0.163267 0.188988
257.504977 0.180426 0.218550
267.518248 0.199428 0.239265
277.511612 0.220388 0.247504
287.504977 0.243550 0.241860
297.518248 0.269200 0.223285
307.511612 0.297492 0.195066
317.504977 0.328758 0.161716
327.518248 0.363382 0.127790
337.511612 0.401573 0.096987
347.504977 0.443777 0.071201
357.518248 0.490514 0.050901
367.511612 0.542066 0.035716
377.504977 0.599036 0.024714
387.518248 0.662125 0.016919
397.511612 0.731713 0.011512


-224.485733 0.001456 0.000000
-214.485733 0.001609 0.000000
-204.485733 0.001778 0.000000
-194.485733 0.001965 0.000000
-184.485733 0.002171 0.000000
-174.485733 0.002400 0.000000
-164.485733 0.002652 0.000000
-154.485733 0.002931 0.000000
-144.485733 0.003239 0.000000
-134.485733 0.003580 0.000000
-124.485733 0.003957 0.000000
-114.485733 0.004373 0.000000
-104.485733 0.004833 0.000000
-94.485733 0.005341 0.000000
-84.485733 0.005903 0.000001
-74.485733 0.006524 0.000001
-64.485733 0.007210 0.000002
-54.485733 0.007968 0.000002
-44.485733 0.008806 0.000003
-34.485733 0.009732 0.000005
-24.485733 0.010755 0.000008
-14.485733 0.011887 0.000011
-4.485733 0.013137 0.000017
5.514267 0.014518 0.000025
15.514267 0.016045 0.000038
25.514267 0.017733 0.000056
35.514267 0.019598 0.000084
45.514267 0.021659 0.000125
55.514267 0.023937 0.000186
65.514267 0.026454 0.000277
75.514267 0.029236 0.000414
75.534174 0.029242 0.000414
85.527538 0.032316 0.000617
95.520902 0.035712 0.000919
105.514267 0.039465 0.001370
115.527538 0.043621 0.002041
125.520902 0.048206 0.003036
135.514267 0.053272 0.004510
145.527538 0.058883 0.006693
155.520902 0.065071 0.009898
165.514267 0.071910 0.014576
175.527538 0.079483 0.021355
185.520902 0.087837 0.030995
195.514267 0.097068 0.044438
205.527538 0.107291 0.062675
215.520902 0.118567 0.086308
225.514267 0.131029 0.115305
235.527538 0.144828 0.148382
245.520902 0.160049 0.182442
255.514267 0.176870 0.213229
265.527538 0.195498 0.236053
275.520902 0.216044 0.246959
285.514267 0.238750 0.244079
295.527538 0.263894 0.227880
305.520902 0.291629 0.201251
315.514267 0.322278 0.168538
325.527538 0.356220 0.134383
335.520902 0.393658 0.102762
345.514267 0.435030 0.075895
355.527538 0.480846 0.054508
365.520902 0.531382 0.038377
375.514267 0.587229 0.026619
385.527538 0.649075 0.018254
395.520902 0.717291 0.012435


-226.476443 0.001427 0.000000
-216.476443 0.001577 0.000000
-206.476443 0.001743 0.000000
-196.476443 0.001926 0.000000
-186.476443 0.002129 0.000000
-176.476443 0.002353 0.000000
-166.476443 0.002600 0.000000
-156.476443 0.002873 0.000000
-146.476443 0.003176 0.000000
-136.476443 0.003510 0.000000
-126.476443 0.003879 0.000000
-116.476443 0.004287 0.000000
-106.476443 0.004737 0.000000
-96.476443 0.005236 0.000000
-86.476443 0.005786 0.000001
-76.476443 0.006395 0.000001
-66.476443 0.007068 0.000001
-56.476443 0.007811 0.000002
-46.476443 0.008632 0.000003
-36.476443 0.009540 0.000005
-26.476443 0.010543 0.000007
-16.476443 0.011652 0.000010
-6.476443 0.012878 0.000016
3.523557 0.014232 0.000023
13.523557 0.015729 0.000035
23.523557 0.017383 0.000052
33.523557 0.019211 0.000077
43.523557 0.021232 0.000115
53.523557 0.023465 0.000172
63.523557 0.025933 0.000256
73.523557 0.028660 0.000382
73.543464 0.028666 0.000382
83.536828 0.031679 0.000570
93.530192 0.035008 0.000849
103.523557 0.038687 0.001265
113.536828 0.042762 0.001885
123.530192 0.047256 0.002805
133.523557 0.052222 0.004169
143.536828 0.057722 0.006189
153.530192 0.063789 0.009158
163.523557 0.070493 0.013500
173.536828 0.077917 0.019806
183.530192 0.086106 0.028803
193.523557 0.095155 0.041410
203.536828 0.105177 0.058629
213.530192 0.116230 0.081155
223.523557 0.128446 0.109143
233.536828 0.141974 0.141605
243.530192 0.156895 0.175767
253.523557 0.173384 0.207588
263.536828 0.191644 0.232363
273.530192 0.211786 0.245858
283.523557 0.234044 0.245763
293.536828 0.258693 0.232055
303.530192 0.285881 0.207193
313.523557 0.315926 0.175309
323.536828 0.349199 0.141079
333.530192 0.385898 0.108730
343.523557 0.426455 0.080813
353.536828 0.471369 0.058323
363.530192 0.520908 0.041211
373.523557 0.575655 0.028659
383.536828 0.636281 0.019689
393.530192 0.703153 0.013430


-228.467153 0.001399 0.000000
-218.467153 0.001546 0.000000
-208.467153 0.001708 0.000000
-198.467153 0.001888 0.000000
-188.467153 0.002087 0.000000
-178.467153 0.002306 0.000000
-168.467153 0.002549 0.000000
-158.467153 0.002817 0.000000
-148.467153 0.003113 0.000000
-138.467153 0.003440 0.000000
-128.467153 0.003802 0.000000
-118.467153 0.004202 0.000000
-108.467153 0.004644 0.000000
-98.467153 0.005133 0.000000
-88.467153 0.005672 0.000001
-78.467153 0.006269 0.000001
-68.467153 0.006928 0.000001
-58.467153 0.007657 0.000002
-48.467153 0.008462 0.000003
-38.467153 0.009352 0.000004
-28.467153 0.010336 0.000006
-18.467153 0.011423 0.000010
-8.467153 0.012624 0.000014
1.532847 0.013952 0.000021
11.532847 0.015419 0.000032
21.532847 0.017041 0.000048
31.532847 0.018833 0.000071
41.532847 0.020813 0.000106
51.532847 0.023002 0.000159
61.532847 0.025422 0.000237
71.532847 0.028095 0.000353
71.552754 0.028101 0.000353
81.546118 0.031054 0.000526
91.539482 0.034318 0.000784
101.532847 0.037925 0.001169
111.546118 0.041919 0.001742
121.539482 0.046324 0.002592
131.532847 0.051193 0.003853
141.546118 0.056584 0.005722
151.539482 0.062531 0.008473
161.532847 0.069103 0.012500
171.546118 0.076381 0.018363
181.539482 0.084408 0.026753
191.532847 0.093280 0.038564
201.546118 0.103104 0.054798
211.539482 0.113939 0.076223
221.532847 0.125914 0.103162
231.546118 0.139175 0.134902
241.539482 0.153802 0.169001
251.532847 0.169966 0.201663
261.546118 0.187867 0.228222
271.539482 0.207611 0.244210
281.532847 0.229431 0.246901
291.546118 0.253594 0.235781
301.539482 0.280246 0.212855
311.532847 0.309699 0.181991
321.546118 0.342316 0.147851
331.539482 0.378292 0.114880
341.532847 0.418050 0.085951
351.546118 0.462078 0.062351
361.539482 0.510641 0.044226
371.532847 0.564308 0.030841
381.546118 0.623740 0.021230
391.539482 0.689293 0.014501


-220.457863 0.001515 0.000000
-210.457863 0.001675 0.000000
-200.457863 0.001851 0.000000
-190.457863 0.002046 0.000000
-180.457863 0.002261 0.000000
-170.457863 0.002499 0.000000
-160.457863 0.002761 0.000000
-150.457863 0.003052 0.000000
-140.457863 0.003373 0.000000
-130.457863 0.003727 0.000000
-120.457863 0.004119 0.000000
-110.457863 0.004553 0.000000
-100.457863 0.005031 0.000000
-90.457863 0.005561 0.000001
-80.457863 0.006145 0.000001
-70.457863 0.006792 0.000001
-60.457863 0.007506 0.000002
-50.457863 0.008295 0.000003
-40.457863 0.009168 0.000004
-30.457863 0.010132 0.000006
-20.457863 0.011198 0.000009
-10.457863 0.012375 0.000013
-0.457863 0.013677 0.000020
9.542137 0.015115 0.000030
19.542137 0.016705 0.000044
29.542137 0.018462 0.000066
39.542137 0.020403 0.000098
49.542137 0.022549 0.000146
59.542137 0.024921 0.000218
69.542137 0.027541 0.000326
69.562044 0.027547 0.000326
79.555408 0.030442 0.000486
89.548772 0.033641 0.000724
99.542137 0.037177 0.001079
109.555408 0.041093 0.001609
119.548772 0.045411 0.002395
129.542137 0.050184 0.003561
139.555408 0.055469 0.005291
149.548772 0.061299 0.007837
159.542137 0.067741 0.011573
169.555408 0.074875 0.017020
179.548772 0.082745 0.024839
189.542137 0.091441 0.035892
199.555408 0.101071 0.051175
209.548772 0.111694 0.071513
219.542137 0.123432 0.097373
229.555408 0.136432 0.128300
239.548772 0.150771 0.162181
249.542137 0.166616 0.195494
259.555408 0.184164 0.223658
269.548772 0.203519 0.242027
279.542137 0.224908 0.247485
289.555408 0.248595 0.239032
299.548772 0.274722 0.218199
309.542137 0.303595 0.188548
319.555408 0.335569 0.154673
329.548772 0.370836 0.121196
339.542137 0.409810 0.091306
349.555408 0.452970 0.066597
359.548772 0.500576 0.047431
369.542137 0.553186 0.033174
379.555408 0.611446 0.022884
389.548772 0.675707 0.015653
399.542137 0.746723 0.010639


-222.448573 0.001486 0.000000
-212.448573 0.001642 0.000000
-202.448573 0.001814 0.000000
-192.448573 0.002005 0.000000
-182.448573 0.002216 0.000000
-172.448573 0.002449 0.000000
-162.448573 0.002707 0.000000
-152.448573 0.002992 0.000000
-142.448573 0.003306 0.000000
-132.448573 0.003654 0.000000
-122.448573 0.004038 0.000000
-112.448573 0.004463 0.000000
-102.448573 0.004932 0.000000
-92.448573 0.005451 0.000001
-82.448573 0.006024 0.000001
-72.448573 0.006658 0.000001
-62.448573 0.007358 0.000002
-52.448573 0.008132 0.000002
-42.448573 0.008987 0.000004
-32.448573 0.009932 0.000006
-22.448573 0.010977 0.000008
-12.448573 0.012131 0.000012
-2.448573 0.013407 0.000018
7.551427 0.014817 0.000027
17.551427 0.016376 0.000041
27.551427 0.018098 0.000061
37.551427 0.020001 0.000091
47.551427 0.022105 0.000135
57.551427 0.024429 0.000202
67.551427 0.026999 0.000301
67.571334 0.027004 0.000301
77.564698 0.029842 0.000449
87.558062 0.032978 0.000669
97.551427 0.036444 0.000997
107.564698 0.040283 0.001486
117.558062 0.044516 0.002212
127.551427 0.049195 0.003290
137.564698 0.054376 0.004891
147.558062 0.060091 0.007249
157.551427 0.066406 0.010712
167.564698 0.073400 0.015771
177.558062 0.081114 0.023053
187.551427 0.089639 0.033387
197.564698 0.099079 0.047755
207.558062 0.109492 0.067025
217.551427 0.121000 0.091788
227.564698 0.133743 0.121823
237.558062 0.147799 0.155343
247.551427 0.163332 0.189118
257.564698 0.180534 0.218704
267.558062 0.199508 0.239325
277.551427 0.220475 0.247509
287.564698 0.243695 0.241785
297.558062 0.269307 0.223189
307.551427 0.297611 0.194940
317.564698 0.328954 0.161511
327.558062 0.363527 0.127659
337.551427 0.401733 0.096873
347.564698 0.444042 0.071063
357.558062 0.490710 0.050831
367.551427 0.542282 0.035665
377.564698 0.599394 0.024658
387.558062 0.662389 0.016893
397.551427 0.732004 0.011494


-224.439283 0.001456 0.000000
-214.439283 0.001609 0.000000
-204.439283 0.001779 0.000000
-194.439283 0.001966 0.000000
-184.439283 0.002173 0.000000
-174.439283 0.002401 0.000000
-164.439283 0.002653 0.000000
-154.439283 0.002933 0.000000
-144.439283 0.003241 0.000000
-134.439283 0.003582 0.000000
-124.439283 0.003959 0.000000
-114.439283 0.004375 0.000000
-104.439283 0.004835 0.000000
-94.439283 0.005343 0.000000
-84.439283 0.005905 0.000001
-74.439283 0.006527 0.000001
-64.439283 0.007213 0.000002
-54.439283 0.007972 0.000002
-44.439283 0.008810 0.000003
-34.439283 0.009736 0.000005
-24.439283 0.010760 0.000008
-14.439283 0.011892 0.000011
-4.439283 0.013143 0.000017
5.560717 0.014525 0.000025
15.560717 0.016053 0.000038
25.560717 0.017741 0.000056
35.560717 0.019607 0.000084
45.560717 0.021669 0.000125
55.560717 0.023948 0.000186
65.560717 0.026466 0.000278
65.580624 0.026472 0.000278
75.573988 0.029254 0.000415
85.567352 0.032328 0.000618
95.560717 0.035726 0.000921
105.573988 0.039489 0.001373
115.567352 0.043639 0.002044
125.560717 0.048225 0.003041
135.573988 0.053304 0.004521
145.567352 0.058906 0.006704
155.560717 0.065097 0.009913
165.573988 0.071953 0.014610
175.567352 0.079515 0.021387
185.560717 0.087872 0.031040
195.573988 0.097126 0.044532
205.567352 0.107334 0.062758
215.560717 0.118615 0.086413
225.573988 0.131107 0.115492
235.567352 0.144886 0.148518
245.560717 0.160113 0.182574
255.573988 0.176976 0.213393
265.567352 0.195575 0.236122
275.560717 0.216130 0.246975
285.573988 0.238892 0.244020
295.567352 0.263999 0.227792
305.560717 0.291745 0.201129
315.573988 0.322471 0.168334
325.567352 0.356362 0.134250
335.560717 0.393814 0.102644
345.573988 0.435290 0.075751
355.567352 0.481038 0.054434
365.560717 0.531594 0.038322
375.573988 0.587580 0.026560
385.567352 0.649333 0.018227
395.560717 0.717576 0.012416


-226.429993 0.001428 0.000000
-216.429993 0.001578 0.000000
-206.429993 0.001744 0.000000
-196.429993 0.001927 0.000000
-186.429993 0.002130 0.000000
-176.429993 0.002354 0.000000
-166.429993 0.002601 0.000000
-156.429993 0.002875 0.000000
-146.429993 0.003177 0.000000
-136.429993 0.003511 0.000000
-126.429993 0.003881 0.000000
-116.429993 0.004289 0.000000
-106.429993 0.004740 0.000000
-96.429993 0.005238 0.000000
-86.429993 0.005789 0.000001
-76.429993 0.006398 0.000001
-66.429993 0.007071 0.000001
-56.429993 0.007814 0.000002
-46.429993 0.008636 0.000003
-36.429993 0.009545 0.000005
-26.429993 0.010548 0.000007
-16.429993 0.011658 0.000010
-6.429993 0.012884 0.000016
3.570007 0.014239 0.000023
13.570007 0.015736 0.000035
23.570007 0.017391 0.000052
33.570007 0.019220 0.000077
43.570007 0.021242 0.000115
53.570007 0.023476 0.000172
63.570007 0.025945 0.000257
63.589914 0.025950 0.000257
73.583278 0.028677 0.000383
83.576642 0.031691 0.000571
93.570007 0.035022 0.000851
103.583278 0.038710 0.001268
113.576642 0.042779 0.001888
123.570007 0.047275 0.002810
133.583278 0.052253 0.004179
143.576642 0.057745 0.006199
153.570007 0.063814 0.009172
163.583278 0.070535 0.013531
173.576642 0.077948 0.019836
183.570007 0.086140 0.028845
193.583278 0.095212 0.041498
203.576642 0.105218 0.058708
213.570007 0.116277 0.081256
223.583278 0.128523 0.109326
233.576642 0.142030 0.141739
243.570007 0.156957 0.175901
253.583278 0.173487 0.207761
263.576642 0.191721 0.232441
273.570007 0.211870 0.245885
283.583278 0.234184 0.245721
293.576642 0.258796 0.231976
303.570007 0.285994 0.207077
313.583278 0.316115 0.175107
323.576642 0.349338 0.140944
333.570007 0.386052 0.108609
343.583278 0.426710 0.080662
353.576642 0.471556 0.058244
363.570007 0.521116 0.041152
373.583278 0.575999 0.028595
383.576642 0.636535 0.019660
393.570007 0.703433 0.013409


-228.420703 0.001399 0.000000
-218.420703 0.001547 0.000000
-208.420703 0.001709 0.000000
-198.420703 0.001889 0.000000
-188.420703 0.002088 0.000000
-178.420703 0.002307 0.000000
-168.420703 0.002550 0.000000
-158.420703 0.002818 0.000000
-148.420703 0.003114 0.000000
-138.420703 0.003442 0.000000
-128.420703 0.003804 0.000000
-118.420703 0.004204 0.000000
-108.420703 0.004646 0.000000
-98.420703 0.005135 0.000000
-88.420703 0.005675 0.000001
-78.420703 0.006272 0.000001
-68.420703 0.006931 0.000001
-58.420703 0.007660 0.000002
-48.420703 0.008466 0.000003
-38.420703 0.009356 0.000004
-28.420703 0.010340 0.000006
-18.420703 0.011428 0.000010
-8.420703 0.012630 0.000014
1.579297 0.013958 0.000022
11.579297 0.015426 0.000032
21.579297 0.017049 0.000048
31.579297 0.018842 0.000071
41.579297 0.020823 0.000107
51.579297 0.023013 0.000159
61.579297 0.025433 0.000237
61.599204 0.025439 0.000237
71.592568 0.028112 0.000354
81.585932 0.031067 0.000527
91.579297 0.034332 0.000786
101.592568 0.037947 0.001171
111.585932 0.041935 0.001744
121.579297 0.046343 0.002596
131.592568 0.051223 0.003862
141.585932 0.056607 0.005731
151.579297 0.062556 0.008486
161.592568 0.069144 0.012529
171.585932 0.076411 0.018390
181.579297 0.084442 0.026793
191.592568 0.093335 0.038647
201.585932 0.103145 0.054873
211.579297 0.113985 0.076319
221.592568 0.125989 0.103338
231.585932 0.139231 0.135035
241.579297 0.153863 0.169137
251.592568 0.170068 0.201845
261.585932 0.187942 0.228309
271.579297 0.207694 0.244249
281.592568 0.229568 0.246875
291.585932 0.253695 0.235712
301.579297 0.280357 0.212745
311.592568 0.309884 0.181792
321.585932 0.342452 0.147715
331.579297 0.378443 0.114756
341.592568 0.418300 0.085793
351.585932 0.462262 0.062268
361.579297 0.510845 0.044164
371.592568 0.564645 0.030774
381.585932 0.623988 0.021198
391.579297 0.689568 0.014478


-220.411413 0.001516 0.000000
-210.411413 0.001676 0.000000
-200.411413 0.001852 0.000000
-190.411413 0.002047 0.000000
-180.411413 0.002262 0.000000
-170.411413 0.002500 0.000000
-160.411413 0.002763 0.000000
-150.411413 0.003053 0.000000
-140.411413 0.003374 0.000000
-130.411413 0.003729 0.000000
-120.411413 0.004121 0.000000
-110.411413 0.004555 0.000000
-100.411413 0.005034 0.000000
-90.411413 0.005563 0.000001
-80.411413 0.006148 0.000001
-70.411413 0.006795 0.000001
-60.411413 0.007509 0.000002
-50.411413 0.008299 0.000003
-40.411413 0.009172 0.000004
-30.411413 0.010137 0.000006
-20.411413 0.011203 0.000009
-10.411413 0.012381 0.000013
-0.411413 0.013683 0.000020
9.588587 0.015122 0.000030
19.588587 0.016713 0.000044
29.588587 0.018470 0.000066
39.588587 0.020413 0.000098
49.588587 0.022560 0.000147
59.588587 0.024932 0.000219
59.608494 0.024937 0.000219
69.601858 0.027558 0.000327
79.595222 0.030454 0.000487
89.588587 0.033655 0.000726
99.601858 0.037199 0.001082
109.595222 0.041109 0.001612
119.588587 0.045429 0.002399
129.601858 0.050214 0.003569
139.595222 0.055491 0.005299
149.588587 0.061323 0.007850
159.601858 0.067782 0.011599
169.595222 0.074905 0.017046
179.588587 0.082778 0.024876
189.601858 0.091496 0.035970
199.595222 0.101112 0.051246
209.588587 0.111738 0.071605
219.601858 0.123506 0.097544
229.595222 0.136486 0.128431
239.588587 0.150831 0.162318
249.601858 0.166716 0.195682
259.595222 0.184237 0.223754
269.588587 0.203600 0.242076
279.601858 0.225043 0.247475
289.595222 0.248694 0.238972
299.588587 0.274831 0.218095
309.601858 0.303776 0.188353
319.595222 0.335702 0.154536
329.588587 0.370984 0.121068
339.601858 0.410055 0.091142
349.595222 0.453151 0.066510
359.588587 0.500776 0.047365
369.601858 0.553516 0.033102
379.595222 0.611689 0.022850
389.588587 0.675976 0.015629
399.601858 0.747169 0.010614


-222.402123 0.001486 0.000000
-212.402123 0.001643 0.000000
-202.402123 0.001815 0.000000
-192.402123 0.002006 0.000000
-182.402123 0.002217 0.000000
-172.402123 0.002450 0.000000
-162.402123 0.002708 0.000000
-152.402123 0.002993 0.000000
-142.402123 0.003308 0.000000
-132.402123 0.003656 0.000000
-122.402123 0.004040 0.000000
-112.402123 0.004465 0.000000
-102.402123 0.004934 0.000000
-92.402123 0.005453 0.000001
-82.402123 0.006027 0.000001
-72.402123 0.006661 0.000001
-62.402123 0.007361 0.000002
-52.402123 0.008136 0.000002
-42.402123 0.008991 0.000004
-32.402123 0.009937 0.000006
-22.402123 0.010982 0.000008
-12.402123 0.012137 0.000012
-2.402123 0.013413 0.000018
7.597877 0.014824 0.000027
17.597877 0.016383 0.000041
27.597877 0.018106 0.000061
37.597877 0.020010 0.000091
47.597877 0.022115 0.000135
57.597877 0.024441 0.000202
57.617784 0.024446 0.000202
67.611148 0.027015 0.000302
77.604512 0.029854 0.000450
87.597877 0.032992 0.000670
97.611148 0.036466 0.000999
107.604512 0.040299 0.001489
117.597877 0.044534 0.002216
127.611148 0.049224 0.003298
137.604512 0.054397 0.004898
147.597877 0.060114 0.007260
157.611148 0.066446 0.010736
167.604512 0.073429 0.015795
177.597877 0.081146 0.023087
187.611148 0.089692 0.033460
197.604512 0.099119 0.047822
207.597877 0.109536 0.067112
217.611148 0.121072 0.091952
227.604512 0.133796 0.121951
237.597877 0.147858 0.155479
247.611148 0.163430 0.189311
257.604512 0.180606 0.218807
267.597877 0.199587 0.239384
277.611148 0.220607 0.247517
287.604512 0.243792 0.241735
297.597877 0.269414 0.223093
307.611148 0.297789 0.194751
317.604512 0.329085 0.161375
327.597877 0.363672 0.127529
337.611148 0.401973 0.096703
347.604512 0.444219 0.070972
357.597877 0.490905 0.050761
367.611148 0.542606 0.035588
377.604512 0.599633 0.024622
387.597877 0.662653 0.016868
397.611148 0.732442 0.011468


-224.392833 0.001457 0.000000
-214.392833 0.001610 0.000000
-204.392833 0.001780 0.000000
-194.392833 0.001967 0.000000
-184.392833 0.002174 0.000000
-174.392833 0.002402 0.000000
-164.392833 0.002655 0.000000
-154.392833 0.002934 0.000000
-144.392833 0.003242 0.000000
-134.392833 0.003584 0.000000
-124.392833 0.003960 0.000000
-114.392833 0.004377 0.000000
-104.392833 0.004837 0.000000
-94.392833 0.005346 0.000000
-84.392833 0.005908 0.000001
-74.392833 0.006530 0.000001
-64.392833 0.007216 0.000002
-54.392833 0.007975 0.000002
-44.392833 0.008814 0.000003
-34.392833 0.009741 0.000005
-24.392833 0.010765 0.000008
-14.392833 0.011898 0.000011
-4.392833 0.013149 0.000017
5.607167 0.014532 0.000025
15.607167 0.016060 0.000038
25.607167 0.017749 0.000056
35.607167 0.019616 0.000084
45.607167 0.021679 0.000125
55.607167 0.023959 0.000187
55.627074 0.023964 0.000187
65.620438 0.026482 0.000278
75.613802 0.029266 0.000415
85.607167 0.032341 0.000619
95.620438 0.035747 0.000923
105.613802 0.039504 0.001375
115.607167 0.043656 0.002047
125.620438 0.048254 0.003048
135.613802 0.053325 0.004528
145.607167 0.058930 0.006714
155.620438 0.065136 0.009936
165.613802 0.071982 0.014632
175.607167 0.079547 0.021420
185.620438 0.087924 0.031109
195.613802 0.097165 0.044595
205.607167 0.107377 0.062841
215.620438 0.118685 0.086572
225.613802 0.131159 0.115617
235.607167 0.144943 0.148654
245.620438 0.160209 0.182772
255.613802 0.177046 0.213503
265.607167 0.195653 0.236190
275.620438 0.216259 0.246999
285.613802 0.238987 0.243980
295.607167 0.264104 0.227704
305.620438 0.291919 0.200947
315.613802 0.322599 0.168198
325.607167 0.356503 0.134117
335.620438 0.394050 0.102468
345.613802 0.435463 0.075655
355.607167 0.481229 0.054360
365.620438 0.531911 0.038240
375.613802 0.587814 0.026520
385.607167 0.649592 0.018199
395.620438 0.718005 0.012387


-226.383543 0.001428 0.000000
-216.383543 0.001578 0.000000
-206.383543 0.001744 0.000000
-196.383543 0.001928 0.000000
-186.383543 0.002131 0.000000
-176.383543 0.002355 0.000000
-166.383543 0.002602 0.000000
-156.383543 0.002876 0.000000
-146.383543 0.003179 0.000000
-136.383543 0.003513 0.000000
-126.383543 0.003882 0.000000
-116.383543 0.004291 0.000000
-106.383543 0.004742 0.000000
-96.383543 0.005241 0.000000
-86.383543 0.005792 0.000001
-76.383543 0.006401 0.000001
-66.383543 0.007074 0.000001
-56.383543 0.007818 0.000002
-46.383543 0.008640 0.000003
-36.383543 0.009549 0.000005
-26.383543 0.010553 0.000007
-16.383543 0.011663 0.000010
-6.383543 0.012890 0.000016
3.616457 0.014245 0.000023
13.616457 0.015744 0.000035
23.616457 0.017399 0.000052
33.616457 0.019229 0.000077
43.616457 0.021252 0.000116
53.616457 0.023487 0.000172
53.636364 0.023491 0.000172
63.629728 0.025960 0.000257
73.623092 0.028689 0.000383
83.616457 0.031704 0.000572
93.629728 0.035043 0.000853
103.623092 0.038726 0.001270
113.616457 0.042796 0.001891
123.629728 0.047303 0.002816
133.623092 0.052274 0.004185
143.616457 0.057768 0.006209
153.629728 0.063852 0.009194
163.623092 0.070563 0.013552
173.616457 0.077979 0.019866
183.629728 0.086191 0.028909
193.623092 0.095250 0.041557
203.616457 0.105260 0.058787
213.629728 0.116346 0.081408
223.623092 0.128574 0.109447
233.616457 0.142087 0.141874
243.629728 0.157051 0.176103
253.623092 0.173557 0.207877
263.616457 0.191797 0.232519
273.629728 0.211996 0.245926
283.623092 0.234277 0.245692
293.616457 0.258899 0.231897
303.629728 0.286165 0.206902
313.623092 0.316241 0.174972
323.616457 0.349477 0.140809
333.629728 0.386283 0.108428
343.623092 0.426880 0.080562
353.616457 0.471744 0.058166
363.629728 0.521427 0.041065
373.623092 0.576228 0.028553
383.616457 0.636788 0.019630
393.629728 0.703853 0.013378


-228.374253 0.001400 0.000000
-218.374253 0.001547 0.000000
-208.374253 0.001710 0.000000
-198.374253 0.001890 0.000000
-188.374253 0.002089 0.000000
-178.374253 0.002308 0.000000
-168.374253 0.002551 0.000000
-158.374253 0.002819 0.000000
-148.374253 0.003116 0.000000
-138.374253 0.003444 0.000000
-128.374253 0.003806 0.000000
-118.374253 0.004206 0.000000
-108.374253 0.004648 0.000000
-98.374253 0.005137 0.000000
-88.374253 0.005678 0.000001
-78.374253 0.006275 0.000001
-68.374253 0.006935 0.000001
-58.374253 0.007664 0.000002
-48.374253 0.008470 0.000003
-38.374253 0.009361 0.000004
-28.374253 0.010345 0.000006
-18.374253 0.011433 0.000010
-8.374253 0.012636 0.000014
1.625747 0.013965 0.000022
11.625747 0.015433 0.000032
21.625747 0.017056 0.000048
31.625747 0.018850 0.000072
41.625747 0.020833 0.000107
51.625747 0.023024 0.000159
51.645654 0.023028 0.000159
61.639018 0.025449 0.000238
71.632382 0.028123 0.000354
81.625747 0.031079 0.000528
91.639018 0.034352 0.000787
101.632382 0.037962 0.001173
111.625747 0.041952 0.001747
121.639018 0.046370 0.002602
131.632382 0.051244 0.003868
141.625747 0.056629 0.005740
151.639018 0.062594 0.008506
161.632382 0.069172 0.012549
171.625747 0.076442 0.018418
181.639018 0.084492 0.026852
191.632382 0.093372 0.038702
201.625747 0.103186 0.054947
211.639018 0.114053 0.076464
221.632382 0.126040 0.103456
231.625747 0.139286 0.135168
241.639018 0.153955 0.169341
251.632382 0.170136 0.201965
261.625747 0.188017 0.228396
271.639018 0.207818 0.244305
281.632382 0.229659 0.246858
291.625747 0.253796 0.235641
301.639018 0.280525 0.212579
311.632382 0.310007 0.181660
321.625747 0.342588 0.147579
331.639018 0.378669 0.114569
341.632382 0.418466 0.085689
351.625747 0.462446 0.062186
361.639018 0.511150 0.044071
371.632382 0.564870 0.030729
381.625747 0.624237 0.021167
391.639018 0.689980 0.014445


-220.364964 0.001517 0.000000
-210.364964 0.001676 0.000000
-200.364964 0.001853 0.000000
-190.364964 0.002048 0.000000
-180.364964 0.002263 0.000000
-170.364964 0.002501 0.000000
-160.364964 0.002764 0.000000
-150.364964 0.003055 0.000000
-140.364964 0.003376 0.000000
-130.364964 0.003731 0.000000
-120.364964 0.004123 0.000000
-110.364964 0.004557 0.000000
-100.364964 0.005036 0.000000
-90.364964 0.005566 0.000001
-80.364964 0.006151 0.000001
-70.364964 0.006798 0.000001
-60.364964 0.007513 0.000002
-50.364964 0.008303 0.000003
-40.364964 0.009176 0.000004
-30.364964 0.010141 0.000006
-20.364964 0.011208 0.000009
-10.364964 0.012387 0.000013
-0.364964 0.013689 0.000020
9.635036 0.015129 0.000030
19.635036 0.016720 0.000044
29.635036 0.018479 0.000066
39.635036 0.020422 0.000099
49.635036 0.022570 0.000147
49.654944 0.022575 0.000147
59.648308 0.024947 0.000219
69.641672 0.027569 0.000327
79.635036 0.030466 0.000488
89.648308 0.033675 0.000727
99.641672 0.037214 0.001084
109.635036 0.041125 0.001614
119.648308 0.045456 0.002404
129.641672 0.050234 0.003575
139.635036 0.055513 0.005307
149.648308 0.061360 0.007868
159.641672 0.067809 0.011617
169.635036 0.074935 0.017072
179.648308 0.082827 0.024932
189.641672 0.091532 0.036022
199.635036 0.101152 0.051316
209.648308 0.111805 0.071743
219.641672 0.123555 0.097658
229.635036 0.136541 0.128562
239.648308 0.150921 0.162523
249.641672 0.166782 0.195807
259.635036 0.184311 0.223849
269.648308 0.203722 0.242149
279.641672 0.225132 0.247469
289.635036 0.248793 0.238912
299.648308 0.274996 0.217940
309.641672 0.303897 0.188223
319.635036 0.335836 0.154399
329.648308 0.371205 0.120877
339.641672 0.410218 0.091033
349.635036 0.453331 0.066423
359.648308 0.501075 0.047266
369.641672 0.553737 0.033054
379.635036 0.611933 0.022816
389.648308 0.676380 0.015594
399.641672 0.747466 0.010598


-222.355674 0.001487 0.000000
-212.355674 0.001643 0.000000
-202.355674 0.001816 0.000000
-192.355674 0.002007 0.000000
-182.355674 0.002218 0.000000
-172.355674 0.002452 0.000000
-162.355674 0.002709 0.000000
-152.355674 0.002994 0.000000
-142.355674 0.003309 0.000000
-132.355674 0.003657 0.000000
-122.355674 0.004042 0.000000
-112.355674 0.004467 0.000000
-102.355674 0.004937 0.000000
-92.355674 0.005456 0.000001
-82.355674 0.006030 0.000001
-72.355674 0.006664 0.000001
-62.355674 0.007365 0.000002
-52.355674 0.008139 0.000002
-42.355674 0.008995 0.000004
-32.355674 0.009941 0.000006
-22.355674 0.010987 0.000008
-12.355674 0.012143 0.000012
-2.355674 0.013420 0.000018
7.644326 0.014831 0.000027
17.644326 0.016391 0.000041
27.644326 0.018115 0.000061
37.644326 0.020020 0.000091
47.644326 0.022125 0.000136
47.664234 0.022130 0.000136
57.657598 0.024455 0.000203
67.650962 0.027026 0.000302
77.644326 0.029866 0.000450
87.657598 0.033011 0.000672
97.650962 0.036481 0.001001
107.644326 0.040315 0.001491
117.657598 0.044561 0.002221
127.650962 0.049244 0.003303
137.644326 0.054419 0.004906
147.657598 0.060150 0.007277
157.650962 0.066472 0.010753
167.644326 0.073458 0.015819
177.657598 0.081195 0.023139
187.650962 0.089728 0.033508
197.644326 0.099158 0.047888
207.657598 0.109601 0.067244
217.650962 0.121120 0.092062
227.644326 0.133849 0.122080
237.657598 0.147946 0.155685
247.650962 0.163495 0.189441
257.644326 0.180678 0.218910
267.657598 0.199706 0.239472
277.650962 0.220695 0.247521
287.644326 0.243890 0.241685
297.657598 0.269575 0.222949
307.650962 0.297907 0.194625
317.644326 0.329216 0.161238
327.657598 0.363889 0.127333
337.650962 0.402133 0.096590
347.644326 0.444396 0.070880
357.657598 0.491198 0.050656
367.650962 0.542822 0.035537
377.644326 0.599872 0.024585
387.657598 0.663049 0.016829
397.650962 0.732733 0.011450


-224.346384 0.001458 0.000000
-214.346384 0.001611 0.000000
-204.346384 0.001780 0.000000
-194.346384 0.001968 0.000000
-184.346384 0.002175 0.000000
-174.346384 0.002403 0.000000
-164.346384 0.002656 0.000000
-154.346384 0.002935 0.000000
-144.346384 0.003244 0.000000
-134.346384 0.003585 0.000000
-124.346384 0.003962 0.000000
-114.346384 0.004379 0.000000
-104.346384 0.004839 0.000000
-94.346384 0.005348 0.000000
-84.346384 0.005911 0.000001
-74.346384 0.006533 0.000001
-64.346384 0.007220 0.000002
-54.346384 0.007979 0.000002
-44.346384 0.008818 0.000003
-34.346384 0.009746 0.000005
-24.346384 0.010770 0.000008
-14.346384 0.011903 0.000011
-4.346384 0.013155 0.000017
5.653616 0.014539 0.000025
15.653616 0.016068 0.000038
25.653616 0.017758 0.000056
35.653616 0.019625 0.000084
45.653616 0.021689 0.000125
45.673524 0.021693 0.000125
55.666888 0.023973 0.000187
65.660252 0.026493 0.000279
75.653616 0.029277 0.000416
85.666888 0.032361 0.000620
95.660252 0.035762 0.000925
105.653616 0.039520 0.001377
115.666888 0.043682 0.002052
125.660252 0.048273 0.003053
135.653616 0.053347 0.004535
145.666888 0.058965 0.006730
155.660252 0.065162 0.009951
165.653616 0.072010 0.014655
175.666888 0.079594 0.021468
185.660252 0.087959 0.031154
195.653616 0.097204 0.044657
205.666888 0.107441 0.062966
215.660252 0.118733 0.086677
225.653616 0.131211 0.115743
235.666888 0.145030 0.148859
245.660252 0.160272 0.182904
255.653616 0.177117 0.213612
265.666888 0.195770 0.236293
275.660252 0.216345 0.247015
285.653616 0.239082 0.243940
295.666888 0.264262 0.227572
305.660252 0.292035 0.200825
315.653616 0.322728 0.168062
325.666888 0.356716 0.133918
335.660252 0.394206 0.102351
345.653616 0.435637 0.075560
355.666888 0.481517 0.054249
365.660252 0.532123 0.038185
375.653616 0.588048 0.026481
385.666888 0.649980 0.018158
395.660252 0.718291 0.012368


-226.337094 0.001429 0.000000
-216.337094 0.001579 0.000000
-206.337094 0.001745 0.000000
-196.337094 0.001929 0.000000
-186.337094 0.002132 0.000000
-176.337094 0.002356 0.000000
-166.337094 0.002604 0.000000
-156.337094 0.002877 0.000000
-146.337094 0.003180 0.000000
-136.337094 0.003515 0.000000
-126.337094 0.003884 0.000000
-116.337094 0.004293 0.000000
-106.337094 0.004744 0.000000
-96.337094 0.005243 0.000000
-86.337094 0.005794 0.000001
-76.337094 0.006404 0.000001
-66.337094 0.007077 0.000001
-56.337094 0.007822 0.000002
-46.337094 0.008644 0.000003
-36.337094 0.009553 0.000005
-26.337094 0.010558 0.000007
-16.337094 0.011669 0.000011
-6.337094 0.012896 0.000016
3.662906 0.014252 0.000023
13.662906 0.015751 0.000035
23.662906 0.017408 0.000052
33.662906 0.019238 0.000078
43.662906 0.021262 0.000116
43.682814 0.021266 0.000116
53.676178 0.023501 0.000173
63.669542 0.025971 0.000258
73.662906 0.028700 0.000384
83.676178 0.031723 0.000573
93.669542 0.035057 0.000854
103.662906 0.038741 0.001272
113.676178 0.042821 0.001896
123.669542 0.047322 0.002821
133.662906 0.052295 0.004192
143.676178 0.057803 0.006223
153.669542 0.063878 0.009208
163.662906 0.070591 0.013573
173.676178 0.078025 0.019911
183.669542 0.086226 0.028951
193.662906 0.095288 0.041616
203.676178 0.105323 0.058906
213.669542 0.116392 0.081509
223.662906 0.128625 0.109569
233.676178 0.142171 0.142077
243.669542 0.157113 0.176237
253.662906 0.173626 0.207992
263.676178 0.191911 0.232636
273.669542 0.212081 0.245953
283.662906 0.234370 0.245663
293.676178 0.259053 0.231777
303.669542 0.286279 0.206786
313.662906 0.316366 0.174837
323.676178 0.349685 0.140607
333.669542 0.386437 0.108307
343.662906 0.427050 0.080461
353.676178 0.472026 0.058049
363.669542 0.521635 0.041007
373.662906 0.576457 0.028511
383.676178 0.637168 0.019585
393.669542 0.704133 0.013358


-228.327804 0.001401 0.000000
-218.327804 0.001548 0.000000
-208.327804 0.001711 0.000000
-198.327804 0.001891 0.000000
-188.327804 0.002090 0.000000
-178.327804 0.002309 0.000000
-168.327804 0.002552 0.000000
-158.327804 0.002821 0.000000
-148.327804 0.003117 0.000000
-138.327804 0.003445 0.000000
-128.327804 0.003808 0.000000
-118.327804 0.004208 0.000000
-108.327804 0.004651 0.000000
-98.327804 0.005140 0.000000
-88.327804 0.005680 0.000001
-78.327804 0.006278 0.000001
-68.327804 0.006938 0.000001
-58.327804 0.007668 0.000002
-48.327804 0.008474 0.000003
-38.327804 0.009365 0.000004
-28.327804 0.010350 0.000007
-18.327804 0.011439 0.000010
-8.327804 0.012642 0.000014
1.672196 0.013971 0.000022
11.672196 0.015441 0.000032
21.672196 0.017064 0.000048
31.672196 0.018859 0.000072
41.672196 0.020843 0.000107
41.692104 0.020847 0.000107
51.685468 0.023038 0.000160
61.678832 0.025459 0.000238
71.672196 0.028134 0.000355
81.685468 0.031097 0.000529
91.678832 0.034366 0.000789
101.672196 0.037978 0.001175
111.685468 0.041977 0.001751
121.678832 0.046389 0.002606
131.672196 0.051264 0.003874
141.685468 0.056663 0.005754
151.678832 0.062618 0.008519
161.672196 0.069200 0.012568
171.685468 0.076487 0.018460
181.678832 0.084526 0.026892
191.672196 0.093410 0.038757
201.685468 0.103247 0.055059
211.678832 0.114098 0.076561
221.672196 0.126090 0.103574
231.685468 0.139369 0.135368
241.678832 0.154017 0.169477
251.672196 0.170203 0.202086
261.685468 0.188129 0.228526
271.678832 0.207901 0.244343
281.672196 0.229751 0.246840
291.685468 0.253947 0.235536
301.678832 0.280637 0.212469
311.672196 0.310131 0.181527
321.685468 0.342793 0.147375
331.678832 0.378820 0.114444
341.672196 0.418633 0.085584
351.685468 0.462722 0.062062
361.678832 0.511353 0.044009
371.672196 0.565095 0.030684
381.685468 0.624610 0.021119
391.678832 0.690255 0.014423


-220.318514 0.001518 0.000000
-210.318514 0.001677 0.000000
-200.318514 0.001854 0.000000
-190.318514 0.002048 0.000000
-180.318514 0.002264 0.000000
-170.318514 0.002502 0.000000
-160.318514 0.002765 0.000000
-150.318514 0.003056 0.000000
-140.318514 0.003377 0.000000
-130.318514 0.003733 0.000000
-120.318514 0.004125 0.000000
-110.318514 0.004559 0.000000
-100.318514 0.005038 0.000000
-90.318514 0.005568 0.000001
-80.318514 0.006154 0.000001
-70.318514 0.006801 0.000001
-60.318514 0.007516 0.000002
-50.318514 0.008307 0.000003
-40.318514 0.009181 0.000004
-30.318514 0.010146 0.000006
-20.318514 0.011213 0.000009
-10.318514 0.012392 0.000013
-0.318514 0.013696 0.000020
9.681486 0.015136 0.000030
19.681486 0.016728 0.000044
29.681486 0.018487 0.000066
39.681486 0.020432 0.000099
39.701393 0.020436 0.000099
49.694758 0.022584 0.000147
59.688122 0.024957 0.000220
69.681486 0.027580 0.000328
79.694758 0.030485 0.000489
89.688122 0.033688 0.000728
99.681486 0.037229 0.001085
109.694758 0.041150 0.001618
119.688122 0.045475 0.002408
129.681486 0.050254 0.003580
139.694758 0.055546 0.005320
149.688122 0.061384 0.007880
159.681486 0.067836 0.011635
169.694758 0.074980 0.017111
179.688122 0.082860 0.024969
189.681486 0.091568 0.036074
199.694758 0.101212 0.051422
209.688122 0.111849 0.071835
219.681486 0.123605 0.097772
229.694758 0.136622 0.128758
239.688122 0.150981 0.162660
249.681486 0.166849 0.195933
259.694758 0.184421 0.223991
269.688122 0.203803 0.242197
279.681486 0.225222 0.247462
289.694758 0.248942 0.238821
299.688122 0.275105 0.217836
309.681486 0.304018 0.188094
319.694758 0.336037 0.154194
329.688122 0.371353 0.120749
339.681486 0.410381 0.090924
349.694758 0.453602 0.066293
359.688122 0.501274 0.047200
369.681486 0.553957 0.033006
379.694758 0.612298 0.022765
389.688122 0.676650 0.015570
399.681486 0.747764 0.010581


-222.309224 0.001488 0.000000
-212.309224 0.001644 0.000000
-202.309224 0.001817 0.000000
-192.309224 0.002008 0.000000
-182.309224 0.002219 0.000000
-172.309224 0.002453 0.000000
-162.309224 0.002711 0.000000
-152.309224 0.002996 0.000000
-142.309224 0.003311 0.000000
-132.309224 0.003659 0.000000
-122.309224 0.004044 0.000000
-112.309224 0.004469 0.000000
-102.309224 0.004939 0.000000
-92.309224 0.005459 0.000001
-82.309224 0.006033 0.000001
-72.309224 0.006667 0.000001
-62.309224 0.007368 0.000002
-52.309224 0.008143 0.000002
-42.309224 0.009000 0.000004
-32.309224 0.009946 0.000006
-22.309224 0.010992 0.000008
-12.309224 0.012148 0.000012
-2.309224 0.013426 0.000018
7.690776 0.014838 0.000027
17.690776 0.016398 0.000041
27.690776 0.018123 0.000061
37.690776 0.020029 0.000091
37.710683 0.020033 0.000091
47.704048 0.022138 0.000136
57.697412 0.024465 0.000203
67.690776 0.027036 0.000303
77.704048 0.029884 0.000451
87.697412 0.033024 0.000673
97.690776 0.036495 0.001003
107.704048 0.040339 0.001495
117.697412 0.044578 0.002225
127.690776 0.049263 0.003309
137.704048 0.054452 0.004918
147.697412 0.060174 0.007289
157.690776 0.066499 0.010770
167.704048 0.073502 0.015855
177.697412 0.081227 0.023174
187.690776 0.089764 0.033557
197.704048 0.099217 0.047988
207.697412 0.109645 0.067332
217.690776 0.121168 0.092172
227.704048 0.133929 0.122272
237.697412 0.148005 0.155821
247.690776 0.163560 0.189570
257.704048 0.180786 0.219063
267.697412 0.199786 0.239530
277.690776 0.220783 0.247526
287.704048 0.244035 0.241609
297.697412 0.269683 0.222852
307.690776 0.298026 0.194499
317.704048 0.329413 0.161033
327.697412 0.364034 0.127203
337.690776 0.402293 0.096477
347.704048 0.444661 0.070743
357.697412 0.491394 0.050587
367.690776 0.543038 0.035485
377.704048 0.600230 0.024530
387.697412 0.663313 0.016804
397.690776 0.733025 0.011432


-224.299934 0.001458 0.000000
-214.299934 0.001612 0.000000
-204.299934 0.001781 0.000000
-194.299934 0.001969 0.000000
-184.299934 0.002176 0.000000
-174.299934 0.002404 0.000000
-164.299934 0.002657 0.000000
-154.299934 0.002937 0.000000
-144.299934 0.003246 0.000000
-134.299934 0.003587 0.000000
-124.299934 0.003964 0.000000
-114.299934 0.004381 0.000000
-104.299934 0.004842 0.000000
-94.299934 0.005351 0.000000
-84.299934 0.005914 0.000001
-74.299934 0.006536 0.000001
-64.299934 0.007223 0.000002
-54.299934 0.007983 0.000002
-44.299934 0.008822 0.000003
-34.299934 0.009750 0.000005
-24.299934 0.010775 0.000008
-14.299934 0.011909 0.000011
-4.299934 0.013161 0.000017
5.700066 0.014545 0.000025
15.700066 0.016075 0.000038
25.700066 0.017766 0.000056
35.700066 0.019634 0.000084
35.719973 0.019638 0.000084
45.713338 0.021702 0.000126
55.706702 0.023983 0.000187
65.700066 0.026503 0.000279
75.713338 0.029295 0.000417
85.706702 0.032373 0.000621
95.700066 0.035776 0.000926
105.713338 0.039544 0.001381
115.706702 0.043700 0.002055
125.700066 0.048292 0.003057
135.713338 0.053378 0.004546
145.706702 0.058988 0.006740
155.700066 0.065188 0.009967
165.713338 0.072053 0.014688
175.706702 0.079626 0.021500
185.700066 0.087994 0.031200
195.713338 0.097262 0.044751
205.706702 0.107484 0.063049
215.700066 0.118780 0.086783
225.713338 0.131290 0.115930
235.706702 0.145088 0.148995
245.700066 0.160336 0.183037
255.713338 0.177222 0.213776
265.706702 0.195848 0.236362
275.700066 0.216431 0.247031
285.713338 0.239225 0.243880
295.706702 0.264367 0.227484
305.700066 0.292152 0.200704
315.713338 0.322920 0.167858
325.706702 0.356858 0.133785
335.700066 0.394363 0.102234
345.713338 0.435897 0.075416
355.706702 0.481709 0.054175
365.700066 0.532335 0.038130
375.713338 0.588399 0.026422
385.706702 0.650239 0.018130
395.700066 0.718577 0.012349


-226.290644 0.001430 0.000000
-216.290644 0.001580 0.000000
-206.290644 0.001746 0.000000
-196.290644 0.001930 0.000000
-186.290644 0.002133 0.000000
-176.290644 0.002357 0.000000
-166.290644 0.002605 0.000000
-156.290644 0.002879 0.000000
-146.290644 0.003182 0.000000
-136.290644 0.003516 0.000000
-126.290644 0.003886 0.000000
-116.290644 0.004295 0.000000
-106.290644 0.004746 0.000000
-96.290644 0.005245 0.000000
-86.290644 0.005797 0.000001
-76.290644 0.006407 0.000001
-66.290644 0.007081 0.000001
-56.290644 0.007825 0.000002
-46.290644 0.008648 0.000003
-36.290644 0.009558 0.000005
-26.290644 0.010563 0.000007
-16.290644 0.011674 0.000011
-6.290644 0.012902 0.000016
3.709356 0.014259 0.000023
13.709356 0.015758 0.000035
23.709356 0.017416 0.000052
33.709356 0.019247 0.000078
33.729263 0.019251 0.000078
43.722628 0.021274 0.000116
53.715992 0.023510 0.000173
63.709356 0.025981 0.000258
73.722628 0.028717 0.000385
83.715992 0.031735 0.000574
93.709356 0.035071 0.000855
103.722628 0.038764 0.001275
113.715992 0.042838 0.001899
123.709356 0.047340 0.002825
133.722628 0.052326 0.004202
143.715992 0.057826 0.006233
153.709356 0.063903 0.009222
163.722628 0.070633 0.013604
173.715992 0.078056 0.019941
183.709356 0.086260 0.028994
193.722628 0.095345 0.041705
203.715992 0.105365 0.058985
213.709356 0.116439 0.081610
223.722628 0.128702 0.109752
233.715992 0.142228 0.142212
243.709356 0.157176 0.176372
253.722628 0.173729 0.208165
263.715992 0.191988 0.232714
273.709356 0.212165 0.245980
283.722628 0.234510 0.245619
293.715992 0.259157 0.231698
303.709356 0.286393 0.206669
313.722628 0.316555 0.174635
323.715992 0.349825 0.140472
333.709356 0.386590 0.108186
343.722628 0.427305 0.080311
353.715992 0.472214 0.057971
363.709356 0.521843 0.040948
373.722628 0.576802 0.028448
383.715992 0.637422 0.019556
393.709356 0.704414 0.013337


-228.281354 0.001401 0.000000
-218.281354 0.001549 0.000000
-208.281354 0.001712 0.000000
-198.281354 0.001892 0.000000
-188.281354 0.002091 0.000000
-178.281354 0.002310 0.000000
-168.281354 0.002553 0.000000
-158.281354 0.002822 0.000000
-148.281354 0.003119 0.000000
-138.281354 0.003447 0.000000
-128.281354 0.003809 0.000000
-118.281354 0.004210 0.000000
-108.281354 0.004653 0.000000
-98.281354 0.005142 0.000000
-88.281354 0.005683 0.000001
-78.281354 0.006281 0.000001
-68.281354 0.006941 0.000001
-58.281354 0.007671 0.000002
-48.281354 0.008478 0.000003
-38.281354 0.009369 0.000004
-28.281354 0.010355 0.000007
-18.281354 0.011444 0.000010
-8.281354 0.012647 0.000014
1.718646 0.013978 0.000022
11.718646 0.015448 0.000032
21.718646 0.017072 0.000048
31.718646 0.018868 0.000072
31.738553 0.018872 0.000072
41.731918 0.020855 0.000107
51.725282 0.023047 0.000160
61.718646 0.025469 0.000238
71.731918 0.028151 0.000356
81.725282 0.031110 0.000530
91.718646 0.034379 0.000790
101.731918 0.038000 0.001178
111.725282 0.041994 0.001754
121.718646 0.046407 0.002610
131.731918 0.051295 0.003883
141.725282 0.056686 0.005763
151.718646 0.062643 0.008532
161.731918 0.069241 0.012597
171.725282 0.076518 0.018488
181.718646 0.084560 0.026932
191.731918 0.093465 0.038841
201.725282 0.103288 0.055134
211.718646 0.114144 0.076658
221.731918 0.126165 0.103751
231.725282 0.139425 0.135501
241.718646 0.154078 0.169613
251.731918 0.170305 0.202267
261.725282 0.188204 0.228612
271.718646 0.207983 0.244381
281.731918 0.229888 0.246812
291.725282 0.254048 0.235465
301.718646 0.280748 0.212358
311.731918 0.310316 0.181328
321.725282 0.342930 0.147239
331.718646 0.378971 0.114320
341.731918 0.418883 0.085427
351.725282 0.462907 0.061980
361.718646 0.511557 0.043947
371.731918 0.565433 0.030616
381.725282 0.624858 0.021087
391.718646 0.690530 0.014401


-220.272064 0.001518 0.000000
-210.272064 0.001678 0.000000
-200.272064 0.001854 0.000000
-190.272064 0.002049 0.000000
-180.272064 0.002265 0.000000
-170.272064 0.002503 0.000000
-160.272064 0.002766 0.000000
-150.272064 0.003057 0.000000
-140.272064 0.003379 0.000000
-130.272064 0.003734 0.000000
-120.272064 0.004127 0.000000
-110.272064 0.004561 0.000000
-100.272064 0.005041 0.000000
-90.272064 0.005571 0.000001
-80.272064 0.006157 0.000001
-70.272064 0.006804 0.000001
-60.272064 0.007520 0.000002
-50.272064 0.008311 0.000003
-40.272064 0.009185 0.000004
-30.272064 0.010151 0.000006
-20.272064 0.011218 0.000009
-10.272064 0.012398 0.000013
-0.272064 0.013702 0.000020
9.727936 0.015143 0.000030
19.727936 0.016736 0.000044
29.727936 0.018496 0.000066
29.747843 0.018500 0.000066
39.741208 0.020444 0.000099
49.734572 0.022593 0.000148
59.727936 0.024967 0.000220
69.741208 0.027596 0.000328
79.734572 0.030497 0.000490
89.727936 0.033702 0.000730
99.741208 0.037251 0.001088
109.734572 0.041166 0.001620
119.727936 0.045493 0.002412
129.741208 0.050284 0.003589
139.734572 0.055569 0.005328
149.727936 0.061409 0.007893
159.741208 0.067876 0.011662
169.734572 0.075010 0.017137
179.727936 0.082893 0.025006
189.741208 0.091623 0.036152
199.734572 0.101253 0.051493
209.727936 0.111894 0.071928
219.741208 0.123678 0.097943
229.734572 0.136677 0.128889
239.727936 0.151041 0.162796
249.741208 0.166948 0.196120
259.734572 0.184494 0.224086
269.727936 0.203884 0.242245
279.741208 0.225357 0.247452
289.734572 0.249041 0.238760
299.727936 0.275215 0.217732
309.741208 0.304200 0.187899
319.734572 0.336170 0.154057
329.727936 0.371501 0.120621
339.741208 0.410627 0.090761
349.734572 0.453782 0.066206
359.727936 0.501474 0.047135
369.741208 0.554288 0.032934
379.734572 0.612542 0.022731
389.727936 0.676919 0.015546
399.741208 0.748210 0.010557


-222.262774 0.001488 0.000000
-212.262774 0.001645 0.000000
-202.262774 0.001818 0.000000
-192.262774 0.002009 0.000000
-182.262774 0.002220 0.000000
-172.262774 0.002454 0.000000
-162.262774 0.002712 0.000000
-152.262774 0.002997 0.000000
-142.262774 0.003312 0.000000
-132.262774 0.003661 0.000000
-122.262774 0.004046 0.000000
-112.262774 0.004471 0.000000
-102.262774 0.004941 0.000000
-92.262774 0.005461 0.000001
-82.262774 0.006035 0.000001
-72.262774 0.006670 0.000001
-62.262774 0.007372 0.000002
-52.262774 0.008147 0.000002
-42.262774 0.009004 0.000004
-32.262774 0.009951 0.000006
-22.262774 0.010997 0.000008
-12.262774 0.012154 0.000012
-2.262774 0.013432 0.000018
7.737226 0.014845 0.000028
17.737226 0.016406 0.000041
27.737226 0.018131 0.000061
27.757133 0.018135 0.000061
37.750498 0.020041 0.000091
47.743862 0.022147 0.000136
57.737226 0.024475 0.000203
67.750498 0.027052 0.000303
77.743862 0.029896 0.000452
87.737226 0.033038 0.000674
97.750498 0.036517 0.001005
107.743862 0.040355 0.001497
117.737226 0.044596 0.002228
127.750498 0.049293 0.003317
137.743862 0.054473 0.004925
147.737226 0.060198 0.007300
157.750498 0.066538 0.010795
167.743862 0.073531 0.015880
177.737226 0.081259 0.023209
187.750498 0.089817 0.033630
197.743862 0.099257 0.048055
207.737226 0.109689 0.067420
217.750498 0.121241 0.092337
227.743862 0.133983 0.122401
237.737226 0.148064 0.155958
247.750498 0.163658 0.189763
257.743862 0.180858 0.219165
267.737226 0.199865 0.239589
277.750498 0.220915 0.247532
287.743862 0.244132 0.241558
297.737226 0.269790 0.222756
307.750498 0.298204 0.194309
317.743862 0.329544 0.160896
327.737226 0.364179 0.127072
337.750498 0.402533 0.096307
347.743862 0.444838 0.070652
357.737226 0.491590 0.050517
367.750498 0.543363 0.035409
377.743862 0.600469 0.024494
387.737226 0.663577 0.016778
397.750498 0.733463 0.011406


-224.253484 0.001459 0.000000
-214.253484 0.001612 0.000000
-204.253484 0.001782 0.000000
-194.253484 0.001969 0.000000
-184.253484 0.002177 0.000000
-174.253484 0.002405 0.000000
-164.253484 0.002658 0.000000
-154.253484 0.002938 0.000000
-144.253484 0.003247 0.000000
-134.253484 0.003589 0.000000
-124.253484 0.003966 0.000000
-114.253484 0.004383 0.000000
-104.253484 0.004844 0.000000
-94.253484 0.005353 0.000000
-84.253484 0.005916 0.000001
-74.253484 0.006539 0.000001
-64.253484 0.007226 0.000002
-54.253484 0.007986 0.000002
-44.253484 0.008826 0.000003
-34.253484 0.009755 0.000005
-24.253484 0.010780 0.000008
-14.253484 0.011914 0.000011
-4.253484 0.013167 0.000017
5.746516 0.014552 0.000025
15.746516 0.016083 0.000038
25.746516 0.017774 0.000057
25.766423 0.017778 0.000057
35.759788 0.019646 0.000084
45.753152 0.021711 0.000126
55.746516 0.023992 0.000188
65.759788 0.026519 0.000280
75.753152 0.029306 0.000418
85.746516 0.032386 0.000622
95.759788 0.035797 0.000928
105.753152 0.039559 0.001383
115.746516 0.043717 0.002059
125.759788 0.048321 0.003065
135.753152 0.053400 0.004553
145.746516 0.059012 0.006751
155.759788 0.065227 0.009990
165.753152 0.072082 0.014711
175.746516 0.079658 0.021533
185.759788 0.088047 0.031268
195.753152 0.097300 0.044814
205.746516 0.107527 0.063133
215.759788 0.118851 0.086941
225.753152 0.131342 0.116056
235.746516 0.145146 0.149131
245.759788 0.160432 0.183235
255.753152 0.177293 0.213885
265.746516 0.195926 0.236430
275.759788 0.216561 0.247054
285.753152 0.239321 0.243840
295.746516 0.264473 0.227395
305.759788 0.292326 0.200521
315.753152 0.323049 0.167722
325.746516 0.357001 0.133652
335.759788 0.394599 0.102058
345.753152 0.436070 0.075320
355.746516 0.481900 0.054101
365.759788 0.532653 0.038048
375.753152 0.588634 0.026383
385.746516 0.650497 0.018103
395.759788 0.719006 0.012321


-226.244194 0.001430 0.000000
-216.244194 0.001581 0.000000
-206.244194 0.001747 0.000000
-196.244194 0.001931 0.000000
-186.244194 0.002134 0.000000
-176.244194 0.002358 0.000000
-166.244194 0.002606 0.000000
-156.244194 0.002880 0.000000
-146.244194 0.003183 0.000000
-136.244194 0.003518 0.000000
-126.244194 0.003888 0.000000
-116.244194 0.004297 0.000000
-106.244194 0.004749 0.000000
-96.244194 0.005248 0.000000
-86.244194 0.005800 0.000001
-76.244194 0.006410 0.000001
-66.244194 0.007084 0.000001
-56.244194 0.007829 0.000002
-46.244194 0.008652 0.000003
-36.244194 0.009562 0.000005
-26.244194 0.010568 0.000007
-16.244194 0.011679 0.000011
-6.244194 0.012908 0.000016
3.755806 0.014265 0.000023
13.755806 0.015766 0.000035
23.755806 0.017424 0.000052
23.775713 0.017427 0.000052
33.769078 0.019259 0.000078
43.762442 0.021283 0.000116
53.755806 0.023520 0.000173
63.769078 0.025997 0.000259
73.762442 0.028729 0.000386
83.755806 0.031748 0.000575
93.769078 0.035092 0.000857
103.762442 0.038780 0.001277
113.755806 0.042855 0.001902
123.769078 0.047369 0.002832
133.762442 0.052347 0.004208
143.755806 0.057849 0.006243
153.769078 0.063941 0.009244
163.762442 0.070661 0.013625
173.755806 0.078088 0.019971
183.769078 0.086312 0.029058
193.762442 0.095383 0.041764
203.755806 0.105407 0.059064
213.769078 0.116508 0.081762
223.762442 0.128753 0.109873
233.755806 0.142285 0.142347
243.769078 0.157270 0.176573
253.762442 0.173799 0.208280
263.755806 0.192064 0.232791
273.769078 0.212292 0.246019
283.762442 0.234603 0.245590
293.755806 0.259260 0.231618
303.769078 0.286564 0.206494
313.762442 0.316682 0.174500
323.755806 0.349964 0.140338
333.769078 0.386821 0.108004
343.762442 0.427475 0.080211
353.755806 0.472402 0.057893
363.769078 0.522154 0.040861
373.762442 0.577031 0.028407
383.755806 0.637676 0.019526
393.769078 0.704835 0.013306


-228.234904 0.001402 0.000000
-218.234904 0.001549 0.000000
-208.234904 0.001712 0.000000
-198.234904 0.001893 0.000000
-188.234904 0.002092 0.000000
-178.234904 0.002312 0.000000
-168.234904 0.002555 0.000000
-158.234904 0.002823 0.000000
-148.234904 0.003120 0.000000
-138.234904 0.003448 0.000000
-128.234904 0.003811 0.000000
-118.234904 0.004212 0.000000
-108.234904 0.004655 0.000000
-98.234904 0.005144 0.000000
-88.234904 0.005686 0.000001
-78.234904 0.006283 0.000001
-68.234904 0.006944 0.000001
-58.234904 0.007675 0.000002
-48.234904 0.008482 0.000003
-38.234904 0.009374 0.000004
-28.234904 0.010360 0.000007
-18.234904 0.011449 0.000010
-8.234904 0.012653 0.000015
1.765096 0.013984 0.000022
11.765096 0.015455 0.000032
21.765096 0.017080 0.000048
21.785003 0.017084 0.000048
31.778368 0.018879 0.000072
41.771732 0.020863 0.000107
51.765096 0.023056 0.000160
61.778368 0.025484 0.000239
71.771732 0.028162 0.000356
81.765096 0.031122 0.000531
91.778368 0.034400 0.000792
101.771732 0.038015 0.001180
111.765096 0.042011 0.001757
121.778368 0.046435 0.002617
131.771732 0.051315 0.003889
141.765096 0.056708 0.005772
151.778368 0.062681 0.008552
161.771732 0.069268 0.012616
171.765096 0.076548 0.018516
181.778368 0.084610 0.026992
191.771732 0.093503 0.038896
201.765096 0.103330 0.055209
211.778368 0.114212 0.076803
221.771732 0.126215 0.103869
231.765096 0.139480 0.135635
241.778368 0.154170 0.169816
251.771732 0.170373 0.202388
261.765096 0.188279 0.228698
271.778368 0.208108 0.244437
281.771732 0.229979 0.246794
291.765096 0.254150 0.235394
301.778368 0.280916 0.212192
311.771732 0.310440 0.181195
321.765096 0.343066 0.147103
331.778368 0.379197 0.114133
341.771732 0.419050 0.085323
351.765096 0.463091 0.061897
361.778368 0.511862 0.043855
371.771732 0.565658 0.030572
381.765096 0.625107 0.021055
391.778368 0.690942 0.014368


-220.225614 0.001519 0.000000
-210.225614 0.001679 0.000000
-200.225614 0.001855 0.000000
-190.225614 0.002050 0.000000
-180.225614 0.002266 0.000000
-170.225614 0.002504 0.000000
-160.225614 0.002768 0.000000
-150.225614 0.003059 0.000000
-140.225614 0.003380 0.000000
-130.225614 0.003736 0.000000
-120.225614 0.004129 0.000000
-110.225614 0.004563 0.000000
-100.225614 0.005043 0.000000
-90.225614 0.005573 0.000001
-80.225614 0.006160 0.000001
-70.225614 0.006807 0.000001
-60.225614 0.007523 0.000002
-50.225614 0.008315 0.000003
-40.225614 0.009189 0.000004
-30.225614 0.010156 0.000006
-20.225614 0.011224 0.000009
-10.225614 0.012404 0.000013
-0.225614 0.013709 0.000020
9.774386 0.015150 0.000030
19.774386 0.016744 0.000045
19.794293 0.016747 0.000045
29.787658 0.018507 0.000066
39.781022 0.020452 0.000099
49.774386 0.022601 0.000148
59.787658 0.024982 0.000221
69.781022 0.027607 0.000329
79.774386 0.030509 0.000490
89.787658 0.033722 0.000731
99.781022 0.037266 0.001090
109.774386 0.041183 0.001623
119.787658 0.045520 0.002418
129.781022 0.050304 0.003595
139.774386 0.055591 0.005336
149.787658 0.061445 0.007911
159.781022 0.067903 0.011680
169.774386 0.075040 0.017163
179.787658 0.082943 0.025062
189.781022 0.091660 0.036204
199.774386 0.101293 0.051564
209.787658 0.111961 0.072066
219.781022 0.123728 0.098057
229.774386 0.136731 0.129021
239.787658 0.151131 0.163001
249.781022 0.167015 0.196246
259.774386 0.184568 0.224180
269.787658 0.204006 0.242317
279.781022 0.225446 0.247444
289.774386 0.249140 0.238699
299.787658 0.275379 0.217576
309.781022 0.304321 0.187769
319.774386 0.336304 0.153921
329.787658 0.371723 0.120430
339.781022 0.410790 0.090652
349.774386 0.453963 0.066119
359.787658 0.501774 0.047036
369.781022 0.554509 0.032886
379.774386 0.612786 0.022697
389.787658 0.677323 0.015510
399.781022 0.748508 0.010540


-222.216324 0.001489 0.000000
-212.216324 0.001646 0.000000
-202.216324 0.001819 0.000000
-192.216324 0.002010 0.000000
-182.216324 0.002221 0.000000
-172.216324 0.002455 0.000000
-162.216324 0.002713 0.000000
-152.216324 0.002998 0.000000
-142.216324 0.003314 0.000000
-132.216324 0.003662 0.000000
-122.216324 0.004048 0.000000
-112.216324 0.004473 0.000000
-102.216324 0.004944 0.000000
-92.216324 0.005464 0.000001
-82.216324 0.006038 0.000001
-72.216324 0.006673 0.000001
-62.216324 0.007375 0.000002
-52.216324 0.008151 0.000003
-42.216324 0.009008 0.000004
-32.216324 0.009955 0.000006
-22.216324 0.011002 0.000008
-12.216324 0.012159 0.000012
-2.216324 0.013438 0.000018
7.783676 0.014852 0.000028
17.783676 0.016414 0.000041
17.803583 0.016417 0.000041
27.796948 0.018142 0.000061
37.790312 0.020049 0.000092
47.783676 0.022156 0.000136
57.796948 0.024489 0.000204
67.790312 0.027063 0.000304
77.783676 0.029907 0.000453
87.796948 0.033057 0.000675
97.790312 0.036532 0.001007
107.783676 0.040371 0.001499
117.796948 0.044623 0.002234
127.790312 0.049312 0.003322
137.783676 0.054495 0.004933
147.796948 0.060234 0.007317
157.790312 0.066565 0.010812
167.783676 0.073561 0.015904
177.796948 0.081308 0.023261
187.790312 0.089853 0.033679
197.783676 0.099296 0.048122
207.796948 0.109754 0.067552
217.790312 0.121289 0.092447
227.783676 0.134036 0.122529
237.796948 0.148152 0.156163
247.790312 0.163723 0.189892
257.783676 0.180930 0.219267
267.796948 0.199985 0.239676
277.790312 0.221003 0.247536
287.783676 0.244230 0.241507
297.796948 0.269951 0.222610
307.790312 0.298323 0.194183
317.783676 0.329676 0.160759
327.796948 0.364396 0.126877
337.790312 0.402693 0.096194
347.783676 0.445015 0.070561
357.796948 0.491883 0.050413
367.790312 0.543579 0.035357
377.783676 0.600708 0.024457
387.796948 0.663973 0.016740
397.790312 0.733755 0.011388


-224.207034 0.001460 0.000000
-214.207034 0.001613 0.000000
-204.207034 0.001783 0.000000
-194.207034 0.001970 0.000000
-184.207034 0.002178 0.000000
-174.207034 0.002407 0.000000
-164.207034 0.002660 0.000000
-154.207034 0.002939 0.000000
-144.207034 0.003249 0.000000
-134.207034 0.003590 0.000000
-124.207034 0.003968 0.000000
-114.207034 0.004385 0.000000
-104.207034 0.004846 0.000000
-94.207034 0.005356 0.000000
-84.207034 0.005919 0.000001
-74.207034 0.006542 0.000001
-64.207034 0.007230 0.000002
-54.207034 0.007990 0.000002
-44.207034 0.008830 0.000003
-34.207034 0.009759 0.000005
-24.207034 0.010785 0.000008
-14.207034 0.011920 0.000011
-4.207034 0.013173 0.000017
5.792966 0.014559 0.000025
15.792966 0.016090 0.000038
15.812873 0.016093 0.000038
25.806238 0.017785 0.000057
35.799602 0.019654 0.000085
45.792966 0.021719 0.000126
55.806238 0.024007 0.000188
65.799602 0.026530 0.000280
75.792966 0.029318 0.000418
85.806238 0.032406 0.000624
95.799602 0.035811 0.000930
105.792966 0.039575 0.001385
115.806238 0.043743 0.002064
125.799602 0.048340 0.003070
135.792966 0.053421 0.004560
145.806238 0.059047 0.006767
155.799602 0.065253 0.010006
165.792966 0.072111 0.014733
175.806238 0.079705 0.021581
185.799602 0.088082 0.031314
195.792966 0.097339 0.044877
205.806238 0.107591 0.063258
215.799602 0.118898 0.087047
225.792966 0.131394 0.116181
235.806238 0.145232 0.149335
245.799602 0.160496 0.183367
255.792966 0.177364 0.213994
265.806238 0.196043 0.236532
275.799602 0.216647 0.247069
285.792966 0.239416 0.243800
295.806238 0.264631 0.227262
305.799602 0.292443 0.200399
315.792966 0.323178 0.167586
325.806238 0.357214 0.133453
335.799602 0.394756 0.101941
345.792966 0.436244 0.075225
355.806238 0.482188 0.053991
365.799602 0.532865 0.037994
375.792966 0.588868 0.026344
385.806238 0.650886 0.018062
395.799602 0.719293 0.012302


-226.197744 0.001431 0.000000
-216.197744 0.001581 0.000000
-206.197744 0.001748 0.000000
-196.197744 0.001931 0.000000
-186.197744 0.002135 0.000000
-176.197744 0.002359 0.000000
-166.197744 0.002607 0.000000
-156.197744 0.002881 0.000000
-146.197744 0.003184 0.000000
-136.197744 0.003519 0.000000
-126.197744 0.003890 0.000000
-116.197744 0.004299 0.000000
-106.197744 0.004751 0.000000
-96.197744 0.005250 0.000000
-86.197744 0.005803 0.000001
-76.197744 0.006413 0.000001
-66.197744 0.007087 0.000001
-56.197744 0.007833 0.000002
-46.197744 0.008656 0.000003
-36.197744 0.009567 0.000005
-26.197744 0.010573 0.000007
-16.197744 0.011685 0.000011
-6.197744 0.012914 0.000016
3.802256 0.014272 0.000024
13.802256 0.015773 0.000035
13.822163 0.015776 0.000035
23.815528 0.017434 0.000052
33.808892 0.019266 0.000078
43.802256 0.021291 0.000116
53.815528 0.023534 0.000174
63.808892 0.026007 0.000259
73.802256 0.028740 0.000386
83.815528 0.031767 0.000576
93.808892 0.035106 0.000859
103.802256 0.038795 0.001279
113.815528 0.042881 0.001906
123.808892 0.047388 0.002836
133.802256 0.052368 0.004215
143.815528 0.057883 0.006257
153.808892 0.063967 0.009258
163.802256 0.070689 0.013646
173.815528 0.078134 0.020016
183.808892 0.086346 0.029101
193.802256 0.095421 0.041823
203.815528 0.105470 0.059183
213.808892 0.116555 0.081863
223.802256 0.128804 0.109995
233.815528 0.142370 0.142550
243.808892 0.157332 0.176707
253.802256 0.173868 0.208395
263.815528 0.192179 0.232907
273.808892 0.212377 0.246045
283.802256 0.234697 0.245560
293.815528 0.259415 0.231497
303.808892 0.286678 0.206377
313.802256 0.316808 0.174365
323.815528 0.350173 0.140136
333.808892 0.386975 0.107884
343.802256 0.427646 0.080111
353.815528 0.472684 0.057776
363.808892 0.522362 0.040803
373.802256 0.577261 0.028365
383.815528 0.638057 0.019482
393.808892 0.705115 0.013286


-228.188454 0.001403 0.000000
-218.188454 0.001550 0.000000
-208.188454 0.001713 0.000000
-198.188454 0.001893 0.000000
-188.188454 0.002093 0.000000
-178.188454 0.002313 0.000000
-168.188454 0.002556 0.000000
-158.188454 0.002825 0.000000
-148.188454 0.003122 0.000000
-138.188454 0.003450 0.000000
-128.188454 0.003813 0.000000
-118.188454 0.004214 0.000000
-108.188454 0.004657 0.000000
-98.188454 0.005147 0.000000
-88.188454 0.005688 0.000001
-78.188454 0.006286 0.000001
-68.188454 0.006948 0.000001
-58.188454 0.007678 0.000002
-48.188454 0.008486 0.000003
-38.188454 0.009378 0.000004
-28.188454 0.010365 0.000007
-18.188454 0.011455 0.000010
-8.188454 0.012659 0.000015
1.811546 0.013991 0.000022
11.811546 0.015462 0.000032
11.831453 0.015465 0.000032
21.824818 0.017090 0.000048
31.818182 0.018887 0.000072
41.811546 0.020872 0.000108
51.824818 0.023070 0.000160
61.818182 0.025494 0.000239
71.811546 0.028174 0.000357
81.824818 0.031141 0.000532
91.818182 0.034414 0.000793
101.811546 0.038030 0.001182
111.824818 0.042036 0.001761
121.818182 0.046454 0.002621
131.811546 0.051336 0.003896
141.824818 0.056742 0.005786
151.818182 0.062706 0.008565
161.811546 0.069296 0.012636
171.824818 0.076594 0.018558
181.818182 0.084644 0.027032
191.811546 0.093540 0.038952
201.824818 0.103391 0.055322
211.818182 0.114257 0.076900
221.811546 0.126266 0.103988
231.824818 0.139564 0.135835
241.818182 0.154231 0.169952
251.811546 0.170441 0.202508
261.824818 0.188391 0.228827
271.818182 0.208191 0.244473
281.811546 0.230071 0.246775
291.824818 0.254301 0.235288
301.818182 0.281028 0.212081
311.811546 0.310563 0.181062
321.824818 0.343271 0.146900
331.818182 0.379348 0.114009
341.811546 0.419217 0.085218
351.824818 0.463367 0.061774
361.818182 0.512066 0.043793
371.811546 0.565883 0.030527
381.824818 0.625481 0.021008
391.818182 0.691217 0.014346


-220.179164 0.001520 0.000000
-210.179164 0.001679 0.000000
-200.179164 0.001856 0.000000
-190.179164 0.002051 0.000000
-180.179164 0.002267 0.000000
-170.179164 0.002505 0.000000
-160.179164 0.002769 0.000000
-150.179164 0.003060 0.000000
-140.179164 0.003382 0.000000
-130.179164 0.003738 0.000000
-120.179164 0.004131 0.000000
-110.179164 0.004565 0.000000
-100.179164 0.005045 0.000000
-90.179164 0.005576 0.000001
-80.179164 0.006162 0.000001
-70.179164 0.006811 0.000001
-60.179164 0.007527 0.000002
-50.179164 0.008318 0.000003
-40.179164 0.009193 0.000004
-30.179164 0.010160 0.000006
-20.179164 0.011229 0.000009
-10.179164 0.012410 0.000013
-0.179164 0.013715 0.000020
9.820836 0.015157 0.000030
9.840743 0.015160 0.000030
19.834107 0.016754 0.000045
29.827472 0.018514 0.000067
39.820836 0.020460 0.000099
49.834107 0.022615 0.000148
59.827472 0.024992 0.000221
69.820836 0.027618 0.000329
79.834107 0.030527 0.000491
89.827472 0.033735 0.000733
99.820836 0.037281 0.001092
109.834107 0.041207 0.001627
119.827472 0.045538 0.002421
129.820836 0.050324 0.003600
139.834107 0.055624 0.005349
149.827472 0.061470 0.007923
159.820836 0.067930 0.011698
169.834107 0.075084 0.017202
179.827472 0.082976 0.025099
189.820836 0.091696 0.036256
199.834107 0.101353 0.051670
209.827472 0.112005 0.072159
219.820836 0.123777 0.098171
229.834107 0.136813 0.129217
239.827472 0.151191 0.163138
249.820836 0.167081 0.196371
259.834107 0.184678 0.224321
269.827472 0.204087 0.242365
279.820836 0.225536 0.247437
289.834107 0.249289 0.238607
299.827472 0.275489 0.217471
309.820836 0.304442 0.187639
319.834107 0.336505 0.153716
329.827472 0.371871 0.120302
339.820836 0.410954 0.090543
349.834107 0.454234 0.065989
359.827472 0.501973 0.046971
369.820836 0.554730 0.032838
379.834107 0.613152 0.022646
389.827472 0.677593 0.015487
399.820836 0.748807 0.010524


-222.169874 0.001490 0.000000
-212.169874 0.001646 0.000000
-202.169874 0.001820 0.000000
-192.169874 0.002011 0.000000
-182.169874 0.002222 0.000000
-172.169874 0.002456 0.000000
-162.169874 0.002714 0.000000
-152.169874 0.003000 0.000000
-142.169874 0.003315 0.000000
-132.169874 0.003664 0.000000
-122.169874 0.004049 0.000000
-112.169874 0.004475 0.000000
-102.169874 0.004946 0.000000
-92.169874 0.005466 0.000001
-82.169874 0.006041 0.000001
-72.169874 0.006676 0.000001
-62.169874 0.007379 0.000002
-52.169874 0.008155 0.000003
-42.169874 0.009012 0.000004
-32.169874 0.009960 0.000006
-22.169874 0.011007 0.000008
-12.169874 0.012165 0.000012
-2.169874 0.013445 0.000019
7.830126 0.014859 0.000028
7.850033 0.014861 0.000028
17.843397 0.016423 0.000041
27.836762 0.018149 0.000061
37.830126 0.020057 0.000092
47.843397 0.022169 0.000137
57.836762 0.024499 0.000204
67.830126 0.027074 0.000304
77.843397 0.029925 0.000454
87.836762 0.033070 0.000677
97.830126 0.036546 0.001008
107.843397 0.040395 0.001503
117.836762 0.044640 0.002237
127.830126 0.049332 0.003327
137.843397 0.054528 0.004945
147.836762 0.060258 0.007329
157.830126 0.066591 0.010828
167.843397 0.073605 0.015940
177.836762 0.081340 0.023296
187.830126 0.089889 0.033728
197.843397 0.099356 0.048222
207.836762 0.109798 0.067640
217.830126 0.121337 0.092557
227.843397 0.134116 0.122722
237.836762 0.148211 0.156300
247.830126 0.163788 0.190021
257.843397 0.181038 0.219420
267.836762 0.200065 0.239734
277.830126 0.221091 0.247540
287.843397 0.244376 0.241430
297.836762 0.270059 0.222513
307.830126 0.298441 0.194056
317.843397 0.329873 0.160554
327.836762 0.364541 0.126746
337.830126 0.402854 0.096081
347.843397 0.445281 0.070424
357.836762 0.492079 0.050343
367.830126 0.543796 0.035306
377.843397 0.601067 0.024403
387.836762 0.664238 0.016714
397.830126 0.734047 0.011371


-224.160584 0.001460 0.000000
-214.160584 0.001614 0.000000
-204.160584 0.001784 0.000000
-194.160584 0.001971 0.000000
-184.160584 0.002179 0.000000
-174.160584 0.002408 0.000000
-164.160584 0.002661 0.000000
-154.160584 0.002941 0.000000
-144.160584 0.003250 0.000000
-134.160584 0.003592 0.000000
-124.160584 0.003970 0.000000
-114.160584 0.004387 0.000000
-104.160584 0.004848 0.000000
-94.160584 0.005358 0.000000
-84.160584 0.005922 0.000001
-74.160584 0.006545 0.000001
-64.160584 0.007233 0.000002
-54.160584 0.007994 0.000002
-44.160584 0.008835 0.000003
-34.160584 0.009764 0.000005
-24.160584 0.010791 0.000008
-14.160584 0.011925 0.000011
-4.160584 0.013180 0.000017
5.839416 0.014566 0.000026
5.859323 0.014569 0.000026
15.852687 0.016100 0.000038
25.846052 0.017792 0.000057
35.839416 0.019662 0.000085
45.852687 0.021732 0.000126
55.846052 0.024016 0.000188
65.839416 0.026540 0.000281
75.852687 0.029336 0.000419
85.846052 0.032419 0.000625
95.839416 0.035826 0.000931
105.852687 0.039599 0.001388
115.846052 0.043761 0.002067
125.839416 0.048360 0.003074
135.852687 0.053453 0.004571
145.846052 0.059071 0.006778
155.839416 0.065279 0.010021
165.852687 0.072154 0.014767
175.846052 0.079737 0.021614
185.839416 0.088117 0.031360
195.852687 0.097397 0.044972
205.846052 0.107634 0.063342
215.839416 0.118946 0.087153
225.852687 0.131473 0.116369
235.846052 0.145290 0.149472
245.839416 0.160560 0.183499
255.852687 0.177470 0.214157
265.846052 0.196121 0.236599
275.839416 0.216733 0.247083
285.852687 0.239559 0.243739
295.846052 0.264736 0.227173
305.839416 0.292559 0.200276
315.852687 0.323371 0.167381
325.846052 0.357356 0.133320
335.839416 0.394913 0.101824
345.852687 0.436505 0.075082
355.846052 0.482380 0.053917
365.839416 0.533077 0.037940
375.852687 0.589220 0.026286
385.846052 0.651145 0.018034
395.839416 0.719579 0.012283


-226.151294 0.001432 0.000000
-216.151294 0.001582 0.000000
-206.151294 0.001749 0.000000
-196.151294 0.001932 0.000000
-186.151294 0.002136 0.000000
-176.151294 0.002360 0.000000
-166.151294 0.002608 0.000000
-156.151294 0.002883 0.000000
-146.151294 0.003186 0.000000
-136.151294 0.003521 0.000000
-126.151294 0.003891 0.000000
-116.151294 0.004301 0.000000
-106.151294 0.004753 0.000000
-96.151294 0.005253 0.000000
-86.151294 0.005805 0.000001
-76.151294 0.006416 0.000001
-66.151294 0.007091 0.000001
-56.151294 0.007836 0.000002
-46.151294 0.008660 0.000003
-36.151294 0.009571 0.000005
-26.151294 0.010578 0.000007
-16.151294 0.011690 0.000011
-6.151294 0.012920 0.000016
3.848706 0.014279 0.000024
3.868613 0.014281 0.000024
13.861977 0.015782 0.000035
23.855342 0.017441 0.000052
33.848706 0.019274 0.000078
43.861977 0.021304 0.000117
53.855342 0.023543 0.000174
63.848706 0.026017 0.000259
73.861977 0.028757 0.000387
83.855342 0.031780 0.000577
93.848706 0.035120 0.000860
103.861977 0.038818 0.001282
113.855342 0.042898 0.001909
123.848706 0.047406 0.002841
133.861977 0.052399 0.004225
143.855342 0.057906 0.006267
153.848706 0.063992 0.009273
163.861977 0.070732 0.013677
173.855342 0.078165 0.020046
183.848706 0.086380 0.029144
193.861977 0.095478 0.041912
203.855342 0.105512 0.059262
213.848706 0.116601 0.081965
223.861977 0.128881 0.110178
233.855342 0.142426 0.142685
243.848706 0.157395 0.176842
253.861977 0.173972 0.208568
263.855342 0.192256 0.232984
273.848706 0.212461 0.246071
283.861977 0.234837 0.245515
293.855342 0.259518 0.231417
303.848706 0.286793 0.206260
313.861977 0.316997 0.174163
323.855342 0.350313 0.140001
333.848706 0.387130 0.107763
343.861977 0.427901 0.079961
353.855342 0.472872 0.057698
363.848706 0.522570 0.040745
373.861977 0.577606 0.028302
383.855342 0.638311 0.019453
393.848706 0.705396 0.013265


-228.142004 0.001403 0.000000
-218.142004 0.001551 0.000000
-208.142004 0.001714 0.000000
-198.142004 0.001894 0.000000
-188.142004 0.002094 0.000000
-178.142004 0.002314 0.000000
-168.142004 0.002557 0.000000
-158.142004 0.002826 0.000000
-148.142004 0.003123 0.000000
-138.142004 0.003452 0.000000
-128.142004 0.003815 0.000000
-118.142004 0.004216 0.000000
-108.142004 0.004659 0.000000
-98.142004 0.005149 0.000000
-88.142004 0.005691 0.000001
-78.142004 0.006289 0.000001
-68.142004 0.006951 0.000001
-58.142004 0.007682 0.000002
-48.142004 0.008490 0.000003
-38.142004 0.009383 0.000004
-28.142004 0.010369 0.000007
-18.142004 0.011460 0.000010
-8.142004 0.012665 0.000015
1.857996 0.013997 0.000022
1.877903 0.014000 0.000022
11.871267 0.015471 0.000032
21.864632 0.017097 0.000048
31.857996 0.018894 0.000072
41.871267 0.020884 0.000108
51.864632 0.023079 0.000161
61.857996 0.025504 0.000240
71.871267 0.028190 0.000358
81.864632 0.031153 0.000533
91.857996 0.034427 0.000794
101.871267 0.038053 0.001185
111.864632 0.042052 0.001764
121.857996 0.046472 0.002625
131.871267 0.051366 0.003905
141.864632 0.056765 0.005795
151.857996 0.062731 0.008579
161.871267 0.069337 0.012665
171.864632 0.076625 0.018587
181.857996 0.084678 0.027072
191.871267 0.093596 0.039035
201.864632 0.103432 0.055397
211.857996 0.114303 0.076997
221.871267 0.126341 0.104165
231.864632 0.139619 0.135968
241.857996 0.154293 0.170088
251.871267 0.170543 0.202689
261.864632 0.188466 0.228913
271.857996 0.208274 0.244510
281.871267 0.230208 0.246747
291.864632 0.254403 0.235217
301.857996 0.281140 0.211970
311.871267 0.310749 0.180863
321.864632 0.343408 0.146764
331.857996 0.379499 0.113885
341.871267 0.419467 0.085062
351.864632 0.463552 0.061692
361.857996 0.512270 0.043731
371.871267 0.566221 0.030460
381.864632 0.625730 0.020976
391.857996 0.691492 0.014324


-220.132714 0.001520 0.000000
-210.132714 0.001680 0.000000
-200.132714 0.001857 0.000000
-190.132714 0.002052 0.000000
-180.132714 0.002268 0.000000
-170.132714 0.002507 0.000000
-160.132714 0.002770 0.000000
-150.132714 0.003062 0.000000
-140.132714 0.003384 0.000000
-130.132714 0.003739 0.000000
-120.132714 0.004133 0.000000
-110.132714 0.004567 0.000000
-100.132714 0.005048 0.000000
-90.132714 0.005579 0.000001
-80.132714 0.006165 0.000001
-70.132714 0.006814 0.000001
-60.132714 0.007530 0.000002
-50.132714 0.008322 0.000003
-40.132714 0.009198 0.000004
-30.132714 0.010165 0.000006
-20.132714 0.011234 0.000009
-10.132714 0.012415 0.000013
-0.132714 0.013721 0.000020
-0.112807 0.013724 0.000020
9.880557 0.015166 0.000030
19.873922 0.016760 0.000045
29.867286 0.018522 0.000067
39.880557 0.020472 0.000100
49.873922 0.022624 0.000148
59.867286 0.025002 0.000221
69.880557 0.027635 0.000330
79.873922 0.030539 0.000492
89.867286 0.033749 0.000734
99.880557 0.037303 0.001094
109.873922 0.041224 0.001630
119.867286 0.045556 0.002425
129.880557 0.050354 0.003609
139.873922 0.055646 0.005357
149.867286 0.061494 0.007936
159.880557 0.067971 0.011725
169.873922 0.075114 0.017228
179.867286 0.083009 0.025137
189.880557 0.091751 0.036334
199.873922 0.101394 0.051741
209.867286 0.112050 0.072251
219.880557 0.123851 0.098343
229.873922 0.136867 0.129349
239.867286 0.151252 0.163275
249.880557 0.167181 0.196558
259.873922 0.184751 0.224416
269.867286 0.204168 0.242412
279.880557 0.225671 0.247425
289.873922 0.249388 0.238545
299.867286 0.275599 0.217367
309.880557 0.304624 0.187444
319.873922 0.336639 0.153579
329.867286 0.372019 0.120175
339.880557 0.411199 0.090380
349.873922 0.454415 0.065903
359.867286 0.502173 0.046905
369.880557 0.555061 0.032767
379.873922 0.613396 0.022612
389.867286 0.677863 0.015463
399.880557 0.749254 0.010500


-222.123424 0.001490 0.000000
-212.123424 0.001647 0.000000
-202.123424 0.001820 0.000000
-192.123424 0.002012 0.000000
-182.123424 0.002223 0.000000
-172.123424 0.002457 0.000000
-162.123424 0.002716 0.000000
-152.123424 0.003001 0.000000
-142.123424 0.003317 0.000000
-132.123424 0.003666 0.000000
-122.123424 0.004051 0.000000
-112.123424 0.004477 0.000000
-102.123424 0.004948 0.000000
-92.123424 0.005469 0.000001
-82.123424 0.006044 0.000001
-72.123424 0.006679 0.000001
-62.123424 0.007382 0.000002
-52.123424 0.008158 0.000003
-42.123424 0.009016 0.000004
-32.123424 0.009965 0.000006
-22.123424 0.011013 0.000008
-12.123424 0.012171 0.000012
-2.123424 0.013451 0.000019
-2.103517 0.013453 0.000019
7.889847 0.014867 0.000028
17.883212 0.016430 0.000041
27.876576 0.018157 0.000062
37.889847 0.020069 0.000092
47.883212 0.022178 0.000137
57.876576 0.024509 0.000204
67.889847 0.027090 0.000305
77.883212 0.029937 0.000455
87.876576 0.033084 0.000678
97.889847 0.036568 0.001011
107.883212 0.040411 0.001505
117.876576 0.044658 0.002241
127.889847 0.049361 0.003335
137.883212 0.054549 0.004953
147.876576 0.060282 0.007340
157.889847 0.066631 0.010853
167.883212 0.073634 0.015965
177.876576 0.081373 0.023330
187.889847 0.089943 0.033801
197.883212 0.099395 0.048289
207.876576 0.109841 0.067728
217.889847 0.121410 0.092722
227.883212 0.134170 0.122850
237.876576 0.148270 0.156437
247.889847 0.163886 0.190214
257.883212 0.181110 0.219522
267.876576 0.200144 0.239791
277.889847 0.221223 0.247545
287.883212 0.244473 0.241379
297.876576 0.270166 0.222416
307.889847 0.298620 0.193867
317.883212 0.330004 0.160417
327.876576 0.364686 0.126616
337.889847 0.403094 0.095912
347.883212 0.445459 0.070334
357.876576 0.492275 0.050274
367.889847 0.544121 0.035230
377.883212 0.601306 0.024366
387.876576 0.664502 0.016689
397.889847 0.734486 0.011344


-224.114134 0.001461 0.000000
-214.114134 0.001615 0.000000
-204.114134 0.001784 0.000000
-194.114134 0.001972 0.000000
-184.114134 0.002180 0.000000
-174.114134 0.002409 0.000000
-164.114134 0.002662 0.000000
-154.114134 0.002942 0.000000
-144.114134 0.003252 0.000000
-134.114134 0.003594 0.000000
-124.114134 0.003971 0.000000
-114.114134 0.004389 0.000000
-104.114134 0.004851 0.000000
-94.114134 0.005361 0.000000
-84.114134 0.005925 0.000001
-74.114134 0.006548 0.000001
-64.114134 0.007236 0.000002
-54.114134 0.007998 0.000002
-44.114134 0.008839 0.000003
-34.114134 0.009768 0.000005
-24.114134 0.010796 0.000008
-14.114134 0.011931 0.000011
-4.114134 0.013186 0.000017
-4.094227 0.013188 0.000017
5.899137 0.014574 0.000026
15.892502 0.016106 0.000038
25.885866 0.017799 0.000057
35.899137 0.019673 0.000085
45.892502 0.021741 0.000127
55.885866 0.024026 0.000189
65.899137 0.026556 0.000282
75.892502 0.029347 0.000420
85.885866 0.032432 0.000626
95.899137 0.035847 0.000933
105.892502 0.039615 0.001390
115.885866 0.043778 0.002070
125.899137 0.048389 0.003082
135.892502 0.053474 0.004578
145.885866 0.059094 0.006788
155.899137 0.065318 0.010044
165.892502 0.072182 0.014790
175.885866 0.079769 0.021646
185.899137 0.088170 0.031428
195.892502 0.097436 0.045035
205.885866 0.107676 0.063426
215.899137 0.119017 0.087312
225.892502 0.131525 0.116495
235.885866 0.145348 0.149608
245.899137 0.160656 0.183696
255.892502 0.177540 0.214266
265.885866 0.196199 0.236667
275.899137 0.216863 0.247105
285.892502 0.239654 0.243698
295.885866 0.264841 0.227083
305.899137 0.292734 0.200093
315.892502 0.323499 0.167245
325.885866 0.357498 0.133188
335.899137 0.395149 0.101649
345.892502 0.436679 0.074986
355.885866 0.482572 0.053843
365.899137 0.533396 0.037858
375.892502 0.589454 0.026247
385.885866 0.651405 0.018007
395.899137 0.720009 0.012254


-226.104844 0.001432 0.000000
-216.104844 0.001583 0.000000
-206.104844 0.001749 0.000000
-196.104844 0.001933 0.000000
-186.104844 0.002137 0.000000
-176.104844 0.002361 0.000000
-166.104844 0.002610 0.000000
-156.104844 0.002884 0.000000
-146.104844 0.003187 0.000000
-136.104844 0.003523 0.000000
-126.104844 0.003893 0.000000
-116.104844 0.004303 0.000000
-106.104844 0.004755 0.000000
-96.104844 0.005255 0.000000
-86.104844 0.005808 0.000001
-76.104844 0.006419 0.000001
-66.104844 0.007094 0.000001
-56.104844 0.007840 0.000002
-46.104844 0.008664 0.000003
-36.104844 0.009576 0.000005
-26.104844 0.010583 0.000007
-16.104844 0.011696 0.000011
-6.104844 0.012926 0.000016
-6.084937 0.012928 0.000016
3.908427 0.014287 0.000024
13.901792 0.015789 0.000035
23.895156 0.017448 0.000053
33.908427 0.019286 0.000078
43.901792 0.021312 0.000117
53.895156 0.023552 0.000174
63.908427 0.026033 0.000260
73.901792 0.028769 0.000388
83.895156 0.031792 0.000578
93.908427 0.035141 0.000862
103.901792 0.038834 0.001284
113.895156 0.042915 0.001912
123.908427 0.047435 0.002848
133.901792 0.052420 0.004232
143.895156 0.057929 0.006277
153.908427 0.064030 0.009294
163.901792 0.070760 0.013698
173.895156 0.078196 0.020076
183.908427 0.086432 0.029208
193.901792 0.095516 0.041971
203.895156 0.105554 0.059342
213.908427 0.116671 0.082117
223.901792 0.128933 0.110301
233.895156 0.142483 0.142820
243.908427 0.157489 0.177043
253.901792 0.174041 0.208682
263.895156 0.192332 0.233061
273.908427 0.212588 0.246110
283.901792 0.234931 0.245485
293.895156 0.259621 0.231336
303.908427 0.286964 0.206085
313.901792 0.317123 0.174028
323.895156 0.350452 0.139867
333.908427 0.387361 0.107582
343.901792 0.428071 0.079861
353.895156 0.473061 0.057621
363.908427 0.522882 0.040659
373.901792 0.577836 0.028260
383.895156 0.638565 0.019423
393.908427 0.705817 0.013235


-228.095554 0.001404 0.000000
-218.095554 0.001552 0.000000
-208.095554 0.001715 0.000000
-198.095554 0.001895 0.000000
-188.095554 0.002095 0.000000
-178.095554 0.002315 0.000000
-168.095554 0.002558 0.000000
-158.095554 0.002827 0.000000
-148.095554 0.003125 0.000000
-138.095554 0.003453 0.000000
-128.095554 0.003816 0.000000
-118.095554 0.004218 0.000000
-108.095554 0.004661 0.000000
-98.095554 0.005152 0.000000
-88.095554 0.005693 0.000001
-78.095554 0.006292 0.000001
-68.095554 0.006954 0.000001
-58.095554 0.007685 0.000002
-48.095554 0.008494 0.000003
-38.095554 0.009387 0.000004
-28.095554 0.010374 0.000007
-18.095554 0.011465 0.000010
-8.095554 0.012671 0.000015
-8.075647 0.012674 0.000015
1.917717 0.014005 0.000022
11.911082 0.015477 0.000033
21.904446 0.017104 0.000048
31.917717 0.018905 0.000072
41.911082 0.020892 0.000108
51.904446 0.023088 0.000161
61.917717 0.025520 0.000240
71.911082 0.028202 0.000358
81.904446 0.031166 0.000534
91.917717 0.034448 0.000796
101.911082 0.038068 0.001186
111.904446 0.042069 0.001767
121.917717 0.046500 0.002631
131.911082 0.051387 0.003911
141.904446 0.056788 0.005804
151.917717 0.062768 0.008599
161.911082 0.069365 0.012685
171.904446 0.076655 0.018615
181.917717 0.084728 0.027132
191.911082 0.093633 0.039091
201.904446 0.103474 0.055472
211.917717 0.114371 0.077143
221.911082 0.126391 0.104284
231.904446 0.139675 0.136101
241.917717 0.154385 0.170292
251.911082 0.170610 0.202809
261.904446 0.188541 0.228999
271.917717 0.208398 0.244565
281.911082 0.230300 0.246728
291.904446 0.254504 0.235145
301.917717 0.281308 0.211803
311.911082 0.310873 0.180730
321.904446 0.343545 0.146628
331.917717 0.379726 0.113699
341.911082 0.419634 0.084958
351.904446 0.463737 0.061610
361.917717 0.512576 0.043639
371.911082 0.566447 0.030415
381.904446 0.625979 0.020945
391.917717 0.691906 0.014291


-220.086264 0.001521 0.000000
-210.086264 0.001681 0.000000
-200.086264 0.001858 0.000000
-190.086264 0.002053 0.000000
-180.086264 0.002269 0.000000
-170.086264 0.002508 0.000000
-160.086264 0.002772 0.000000
-150.086264 0.003063 0.000000
-140.086264 0.003385 0.000000
-130.086264 0.003741 0.000000
-120.086264 0.004135 0.000000
-110.086264 0.004570 0.000000
-100.086264 0.005050 0.000000
-90.086264 0.005581 0.000001
-80.086264 0.006168 0.000001
-70.086264 0.006817 0.000001
-60.086264 0.007534 0.000002
-50.086264 0.008326 0.000003
-40.086264 0.009202 0.000004
-30.086264 0.010170 0.000006
-20.086264 0.011239 0.000009
-10.086264 0.012421 0.000013
-10.066357 0.012424 0.000013
-0.072993 0.013729 0.000020
9.920372 0.015172 0.000030
19.913736 0.016767 0.000045
29.927007 0.018533 0.000067
39.920372 0.020481 0.000100
49.913736 0.022633 0.000149
59.927007 0.025017 0.000222
69.920372 0.027646 0.000331
79.913736 0.030551 0.000493
89.927007 0.033769 0.000735
99.920372 0.037318 0.001096
109.913736 0.041240 0.001632
119.927007 0.045583 0.002431
129.920372 0.050374 0.003614
139.913736 0.055668 0.005366
149.927007 0.061531 0.007954
159.920372 0.067998 0.011744
169.913736 0.075144 0.017254
179.927007 0.083058 0.025193
189.920372 0.091787 0.036387
199.913736 0.101434 0.051812
209.927007 0.112117 0.072391
219.920372 0.123900 0.098457
229.913736 0.136922 0.129480
239.927007 0.151342 0.163480
249.920372 0.167248 0.196683
259.913736 0.184825 0.224509
269.927007 0.204290 0.242483
279.920372 0.225761 0.247417
289.913736 0.249488 0.238483
299.927007 0.275763 0.217210
309.920372 0.304745 0.187313
319.913736 0.336773 0.153443
329.927007 0.372241 0.119984
339.920372 0.411363 0.090272
349.913736 0.454596 0.065816
359.927007 0.502473 0.046807
369.920372 0.555282 0.032719
379.913736 0.613641 0.022578
389.927007 0.678268 0.015428
399.920372 0.749552 0.010483


-222.076974 0.001491 0.000000
-212.076974 0.001648 0.000000
-202.076974 0.001821 0.000000
-192.076974 0.002013 0.000000
-182.076974 0.002224 0.000000
-172.076974 0.002458 0.000000
-162.076974 0.002717 0.000000
-152.076974 0.003003 0.000000
-142.076974 0.003318 0.000000
-132.076974 0.003667 0.000000
-122.076974 0.004053 0.000000
-112.076974 0.004479 0.000000
-102.076974 0.004951 0.000000
-92.076974 0.005471 0.000001
-82.076974 0.006047 0.000001
-72.076974 0.006683 0.000001
-62.076974 0.007385 0.000002
-52.076974 0.008162 0.000003
-42.076974 0.009021 0.000004
-32.076974 0.009969 0.000006
-22.076974 0.011018 0.000008
-12.076974 0.012176 0.000012
-12.057067 0.012179 0.000012
-2.063703 0.013459 0.000019
7.929662 0.014873 0.000028
17.923026 0.016436 0.000041
27.936297 0.018168 0.000062
37.929662 0.020077 0.000092
47.923026 0.022187 0.000137
57.936297 0.024524 0.000205
67.929662 0.027101 0.000305
77.923026 0.029949 0.000455
87.936297 0.033103 0.000679
97.929662 0.036582 0.001012
107.923026 0.040427 0.001508
117.936297 0.044685 0.002246
127.929662 0.049381 0.003340
137.923026 0.054571 0.004960
147.936297 0.060318 0.007357
157.929662 0.066658 0.010870
167.923026 0.073663 0.015989
177.936297 0.081421 0.023383
187.929662 0.089978 0.033850
197.923026 0.099435 0.048356
207.936297 0.109907 0.067861
217.929662 0.121458 0.092833
227.923026 0.134223 0.122979
237.936297 0.148359 0.156642
247.929662 0.163951 0.190343
257.923026 0.181182 0.219623
267.936297 0.200264 0.239877
277.929662 0.221311 0.247548
287.923026 0.244570 0.241327
297.936297 0.270328 0.222270
307.929662 0.298739 0.193740
317.923026 0.330135 0.160280
327.936297 0.364904 0.126421
337.929662 0.403255 0.095799
347.923026 0.445636 0.070243
357.936297 0.492569 0.050170
367.929662 0.544337 0.035179
377.923026 0.601546 0.024330
387.936297 0.664899 0.016651
397.929662 0.734778 0.011327


-224.067684 0.001462 0.000000
-214.067684 0.001615 0.000000
-204.067684 0.001785 0.000000
-194.067684 0.001973 0.000000
-184.067684 0.002181 0.000000
-174.067684 0.002410 0.000000
-164.067684 0.002663 0.000000
-154.067684 0.002943 0.000000
-144.067684 0.003253 0.000000
-134.067684 0.003595 0.000000
-124.067684 0.003973 0.000000
-114.067684 0.004391 0.000000
-104.067684 0.004853 0.000000
-94.067684 0.005363 0.000000
-84.067684 0.005927 0.000001
-74.067684 0.006551 0.000001
-64.067684 0.007240 0.000002
-54.067684 0.008001 0.000002
-44.067684 0.008843 0.000003
-34.067684 0.009773 0.000005
-24.067684 0.010801 0.000008
-14.067684 0.011936 0.000012
-14.047777 0.011939 0.000012
-4.054413 0.013194 0.000017
5.938952 0.014580 0.000026
15.932316 0.016113 0.000038
25.945587 0.017809 0.000057
35.938952 0.019681 0.000085
45.932316 0.021750 0.000127
55.945587 0.024040 0.000189
65.938952 0.026567 0.000282
75.932316 0.029359 0.000421
85.945587 0.032451 0.000627
95.938952 0.035861 0.000935
105.932316 0.039630 0.001393
115.945587 0.043804 0.002075
125.938952 0.048408 0.003087
135.932316 0.053495 0.004585
145.945587 0.059129 0.006804
155.938952 0.065344 0.010060
165.932316 0.072211 0.014813
175.945587 0.079816 0.021695
185.938952 0.088205 0.031474
195.932316 0.097475 0.045098
205.945587 0.107741 0.063552
215.938952 0.119064 0.087418
225.932316 0.131577 0.116620
235.945587 0.145435 0.149812
245.938952 0.160720 0.183828
255.932316 0.177611 0.214374
265.945587 0.196316 0.236768
275.938952 0.216949 0.247119
285.932316 0.239750 0.243656
295.945587 0.265000 0.226949
305.938952 0.292850 0.199971
315.932316 0.323628 0.167109
325.945587 0.357712 0.132989
335.938952 0.395307 0.101532
345.932316 0.436852 0.074891
355.945587 0.482861 0.053733
365.938952 0.533608 0.037804
375.932316 0.589689 0.026208
385.945587 0.651794 0.017966
395.938952 0.720296 0.012235


-226.058394 0.001433 0.000000
-216.058394 0.001584 0.000000
-206.058394 0.001750 0.000000
-196.058394 0.001934 0.000000
-186.058394 0.002138 0.000000
-176.058394 0.002362 0.000000
-166.058394 0.002611 0.000000
-156.058394 0.002885 0.000000
-146.058394 0.003189 0.000000
-136.058394 0.003524 0.000000
-126.058394 0.003895 0.000000
-116.058394 0.004305 0.000000
-106.058394 0.004757 0.000000
-96.058394 0.005258 0.000000
-86.058394 0.005811 0.000001
-76.058394 0.006422 0.000001
-66.058394 0.007097 0.000001
-56.058394 0.007844 0.000002
-46.058394 0.008668 0.000003
-36.058394 0.009580 0.000005
-26.058394 0.010588 0.000007
-16.058394 0.011701 0.000011
-16.038487 0.011703 0.000011
-6.045123 0.012934 0.000016
3.948242 0.014293 0.000024
13.941606 0.015795 0.000035
23.954877 0.017458 0.000053
33.948242 0.019293 0.000078
43.941606 0.021321 0.000117
53.954877 0.023566 0.000175
63.948242 0.026043 0.000260
73.941606 0.028780 0.000388
83.954877 0.031811 0.000579
93.948242 0.035155 0.000864
103.941606 0.038849 0.001286
113.954877 0.042941 0.001917
123.948242 0.047454 0.002852
133.941606 0.052441 0.004238
143.954877 0.057964 0.006292
153.948242 0.064056 0.009309
163.941606 0.070788 0.013719
173.954877 0.078243 0.020122
183.948242 0.086466 0.029251
193.941606 0.095554 0.042031
203.954877 0.105617 0.059461
213.948242 0.116717 0.082219
223.941606 0.128984 0.110423
233.954877 0.142568 0.143023
243.948242 0.157552 0.177177
253.941606 0.174110 0.208797
263.954877 0.192447 0.233176
273.948242 0.212673 0.246135
283.941606 0.235024 0.245454
293.954877 0.259776 0.231215
303.948242 0.287078 0.205967
313.941606 0.317249 0.173893
323.954877 0.350661 0.139665
333.948242 0.387515 0.107462
343.941606 0.428242 0.079762
353.954877 0.473343 0.057504
363.948242 0.523091 0.040601
373.941606 0.578066 0.028219
383.954877 0.638947 0.019379
393.948242 0.706098 0.013215


-228.049104 0.001405 0.000000
-218.049104 0.001552 0.000000
-208.049104 0.001716 0.000000
-198.049104 0.001896 0.000000
-188.049104 0.002095 0.000000
-178.049104 0.002316 0.000000
-168.049104 0.002559 0.000000
-158.049104 0.002829 0.000000
-148.049104 0.003126 0.000000
-138.049104 0.003455 0.000000
-128.049104 0.003818 0.000000
-118.049104 0.004220 0.000000
-108.049104 0.004664 0.000000
-98.049104 0.005154 0.000000
-88.049104 0.005696 0.000001
-78.049104 0.006295 0.000001
-68.049104 0.006957 0.000001
-58.049104 0.007689 0.000002
-48.049104 0.008498 0.000003
-38.049104 0.009391 0.000004
-28.049104 0.010379 0.000007
-18.049104 0.011471 0.000010
-18.029197 0.011473 0.000010
-8.035833 0.012679 0.000015
1.957532 0.014011 0.000022
11.950896 0.015484 0.000033
21.964167 0.017114 0.000049
31.957532 0.018913 0.000072
41.950896 0.020901 0.000108
51.964167 0.023102 0.000161
61.957532 0.025530 0.000241
71.950896 0.028213 0.000359
81.964167 0.031184 0.000535
91.957532 0.034462 0.000798
101.950896 0.038084 0.001188
111.964167 0.042094 0.001771
121.957532 0.046518 0.002635
131.950896 0.051407 0.003917
141.964167 0.056821 0.005818
151.957532 0.062793 0.008612
161.950896 0.069393 0.012704
171.964167 0.076701 0.018657
181.957532 0.084762 0.027172
191.950896 0.093670 0.039147
201.964167 0.103535 0.055585
211.957532 0.114417 0.077240
221.950896 0.126442 0.104402
231.964167 0.139758 0.136302
241.957532 0.154446 0.170427
251.950896 0.170678 0.202929
261.964167 0.188654 0.229127
271.957532 0.208481 0.244601
281.950896 0.230392 0.246708
291.964167 0.254656 0.235038
301.957532 0.281420 0.211691
311.950896 0.310996 0.180597
321.964167 0.343750 0.146424
331.957532 0.379877 0.113575
341.950896 0.419801 0.084854
351.964167 0.464014 0.061487
361.957532 0.512780 0.043578
371.950896 0.566672 0.030371
381.964167 0.626353 0.020898
391.957532 0.692181 0.014269


-220.039814 0.001522 0.000000
-210.039814 0.001682 0.000000
-200.039814 0.001859 0.000000
-190.039814 0.002054 0.000000
-180.039814 0.002270 0.000000
-170.039814 0.002509 0.000000
-160.039814 0.002773 0.000000
-150.039814 0.003064 0.000000
-140.039814 0.003387 0.000000
-130.039814 0.003743 0.000000
-120.039814 0.004137 0.000000
-110.039814 0.004572 0.000000
-100.039814 0.005052 0.000000
-90.039814 0.005584 0.000001
-80.039814 0.006171 0.000001
-70.039814 0.006820 0.000001
-60.039814 0.007537 0.000002
-50.039814 0.008330 0.000003
-40.039814 0.009206 0.000004
-30.039814 0.010174 0.000006
-20.039814 0.011244 0.000009
-20.019907 0.011247 0.000009
-10.026543 0.012429 0.000014
-0.033179 0.013735 0.000020
9.960186 0.015178 0.000030
19.973457 0.016777 0.000045
29.966821 0.018540 0.000067
39.960186 0.020489 0.000100
49.973457 0.022647 0.000149
59.966821 0.025027 0.000222
69.960186 0.027657 0.000331
79.973457 0.030570 0.000494
89.966821 0.033782 0.000737
99.960186 0.037333 0.001098
109.973457 0.041265 0.001636
119.966821 0.045601 0.002435
129.960186 0.050394 0.003620
139.973457 0.055701 0.005378
149.966821 0.061556 0.007967
159.960186 0.068025 0.011762
169.973457 0.075189 0.017294
179.966821 0.083091 0.025230
189.960186 0.091824 0.036439
199.973457 0.101495 0.051919
209.966821 0.112162 0.072483
219.960186 0.123949 0.098572
229.973457 0.137004 0.129677
239.966821 0.151402 0.163616
249.960186 0.167314 0.196808
259.973457 0.184935 0.224650
269.966821 0.204372 0.242529
279.960186 0.225851 0.247409
289.973457 0.249637 0.238390
299.966821 0.275873 0.217105
309.960186 0.304867 0.187183
319.973457 0.336974 0.153238
329.966821 0.372390 0.119857
339.960186 0.411527 0.090164
349.973457 0.454868 0.065687
359.966821 0.502673 0.046742
369.960186 0.555503 0.032671
379.973457 0.614007 0.022527
389.966821 0.678538 0.015404
399.960186 0.749851 0.010467


-222.030524 0.001492 0.000000
-212.030524 0.001649 0.000000
-202.030524 0.001822 0.000000
-192.030524 0.002014 0.000000
-182.030524 0.002225 0.000000
-172.030524 0.002460 0.000000
-162.030524 0.002718 0.000000
-152.030524 0.003004 0.000000
-142.030524 0.003320 0.000000
-132.030524 0.003669 0.000000
-122.030524 0.004055 0.000000
-112.030524 0.004482 0.000000
-102.030524 0.004953 0.000000
-92.030524 0.005474 0.000001
-82.030524 0.006049 0.000001
-72.030524 0.006686 0.000001
-62.030524 0.007389 0.000002
-52.030524 0.008166 0.000003
-42.030524 0.009025 0.000004
-32.030524 0.009974 0.000006
-22.030524 0.011023 0.000008
-22.010617 0.011025 0.000008
-12.017253 0.012184 0.000012
-2.023889 0.013464 0.000019
7.969476 0.014879 0.000028
17.982747 0.016446 0.000041
27.976111 0.018175 0.000062
37.969476 0.020085 0.000092
47.982747 0.022200 0.000138
57.976111 0.024533 0.000205
67.969476 0.027112 0.000306
77.982747 0.029967 0.000456
87.976111 0.033117 0.000680
97.969476 0.036597 0.001014
107.982747 0.040451 0.001511
117.976111 0.044703 0.002250
127.969476 0.049401 0.003345
137.982747 0.054604 0.004972
147.976111 0.060342 0.007369
157.969476 0.066684 0.010887
167.982747 0.073707 0.016026
177.976111 0.081454 0.023418
187.969476 0.090014 0.033899
197.982747 0.099494 0.048457
207.976111 0.109951 0.067949
217.969476 0.121506 0.092943
227.982747 0.134303 0.123172
237.976111 0.148418 0.156779
247.969476 0.164017 0.190472
257.982747 0.181290 0.219775
267.976111 0.200343 0.239934
277.969476 0.221399 0.247551
287.982747 0.244716 0.241249
297.976111 0.270435 0.222173
307.969476 0.298858 0.193613
317.982747 0.330333 0.160075
327.976111 0.365050 0.126291
337.969476 0.403415 0.095687
347.982747 0.445902 0.070107
357.976111 0.492765 0.050100
367.969476 0.544554 0.035128
377.982747 0.601905 0.024276
387.976111 0.665164 0.016625
397.969476 0.735071 0.011309


-224.021234 0.001462 0.000000
-214.021234 0.001616 0.000000
-204.021234 0.001786 0.000000
-194.021234 0.001974 0.000000
-184.021234 0.002182 0.000000
-174.021234 0.002411 0.000000
-164.021234 0.002665 0.000000
-154.021234 0.002945 0.000000
-144.021234 0.003255 0.000000
-134.021234 0.003597 0.000000
-124.021234 0.003975 0.000000
-114.021234 0.004393 0.000000
-104.021234 0.004855 0.000000
-94.021234 0.005366 0.000000
-84.021234 0.005930 0.000001
-74.021234 0.006554 0.000001
-64.021234 0.007243 0.000002
-54.021234 0.008005 0.000002
-44.021234 0.008847 0.000003
-34.021234 0.009777 0.000005
-24.021234 0.010806 0.000008
-24.001327 0.010808 0.000008
-14.007963 0.011944 0.000012
-4.014599 0.013199 0.000017
5.978766 0.014586 0.000026
15.992037 0.016122 0.000038
25.985401 0.017817 0.000057
35.978766 0.019689 0.000085
45.992037 0.021763 0.000127
55.985401 0.024050 0.000189
65.978766 0.026577 0.000283
75.992037 0.029376 0.000422
85.985401 0.032464 0.000628
95.978766 0.035876 0.000936
105.992037 0.039654 0.001396
115.985401 0.043822 0.002078
125.978766 0.048427 0.003091
135.992037 0.053527 0.004596
145.985401 0.059153 0.006815
155.978766 0.065370 0.010076
165.992037 0.072254 0.014847
175.985401 0.079848 0.021728
185.978766 0.088240 0.031520
195.992037 0.097533 0.045193
205.985401 0.107784 0.063636
215.978766 0.119111 0.087524
225.992037 0.131656 0.116809
235.985401 0.145493 0.149949
245.978766 0.160784 0.183960
255.992037 0.177717 0.214537
265.985401 0.196395 0.236835
275.978766 0.217035 0.247133
285.992037 0.239893 0.243594
295.985401 0.265105 0.226860
305.978766 0.292967 0.199848
315.992037 0.323822 0.166905
325.985401 0.357854 0.132856
335.978766 0.395464 0.101416
345.992037 0.437113 0.074748
355.985401 0.483053 0.053660
365.978766 0.533821 0.037750
375.992037 0.590041 0.026149
385.985401 0.652053 0.017939
395.978766 0.720583 0.012217


-226.011944 0.001434 0.000000
-216.011944 0.001584 0.000000
-206.011944 0.001751 0.000000
-196.011944 0.001935 0.000000
-186.011944 0.002139 0.000000
-176.011944 0.002364 0.000000
-166.011944 0.002612 0.000000
-156.011944 0.002887 0.000000
-146.011944 0.003190 0.000000
-136.011944 0.003526 0.000000
-126.011944 0.003897 0.000000
-116.011944 0.004307 0.000000
-106.011944 0.004760 0.000000
-96.011944 0.005260 0.000000
-86.011944 0.005813 0.000001
-76.011944 0.006425 0.000001
-66.011944 0.007100 0.000001
-56.011944 0.007847 0.000002
-46.011944 0.008672 0.000003
-36.011944 0.009585 0.000005
-26.011944 0.010593 0.000007
-25.992037 0.010595 0.000007
-15.998673 0.011708 0.000011
-6.005309 0.012939 0.000016
3.988056 0.014298 0.000024
14.001327 0.015804 0.000035
23.994691 0.017465 0.000053
33.988056 0.019301 0.000079
44.001327 0.021334 0.000117
53.994691 0.023576 0.000175
63.988056 0.026054 0.000261
74.001327 0.028797 0.000389
83.994691 0.031824 0.000580
93.988056 0.035169 0.000865
104.001327 0.038872 0.001290
113.994691 0.042958 0.001920
123.988056 0.047473 0.002857
134.001327 0.052472 0.004248
143.994691 0.057987 0.006302
153.988056 0.064081 0.009323
164.001327 0.070830 0.013751
173.994691 0.078274 0.020152
183.988056 0.086501 0.029294
194.001327 0.095611 0.042120
203.994691 0.105659 0.059541
213.988056 0.116764 0.082321
224.001327 0.129061 0.110606
233.994691 0.142625 0.143158
243.988056 0.157615 0.177311
254.001327 0.174214 0.208969
263.994691 0.192524 0.233252
273.988056 0.212757 0.246160
284.001327 0.235165 0.245408
293.994691 0.259880 0.231134
303.988056 0.287193 0.205850
314.001327 0.317439 0.173691
323.994691 0.350801 0.139531
333.988056 0.387669 0.107341
344.001327 0.428498 0.079612
353.994691 0.473532 0.057427
363.988056 0.523299 0.040543
374.001327 0.578411 0.028156
383.994691 0.639201 0.019350
393.988056 0.706380 0.013194


-228.002654 0.001405 0.000000
-218.002654 0.001553 0.000000
-208.002654 0.001716 0.000000
-198.002654 0.001897 0.000000
-188.002654 0.002096 0.000000
-178.002654 0.002317 0.000000
-168.002654 0.002561 0.000000
-158.002654 0.002830 0.000000
-148.002654 0.003128 0.000000
-138.002654 0.003456 0.000000
-128.002654 0.003820 0.000000
-118.002654 0.004222 0.000000
[truncated: 1,089,068 more chars]
