# Supplementary material for: Ripply suppresses Tbx6 to induce dynamic-to-static conversion in somite segmentation
Source: Nat Commun. 2023 Apr 13;14:2115. doi: 10.1038/s41467-023-37745-w (PMC10102234; doi:10.1038/s41467-023-37745-w)
Supplement: Supplementary file 11 — Supplementary Software 1 [file 41467_2023_37745_MOESM11_ESM.zip › Supplementary_Software/ripplyKO/dde_her_tbx6_erk_ripply_ripplyKO.c]

/*
Tbx6/Ripply mechanism as dynamic to static converter in somite formation
code for Ripply KO simulation by Koichiro Uriu
including: 
- Tbx6 PFL
- nascent and matured her mRNA
- nascent and matured ripply mRNA
*/

#include <stdio.h>
#include <stdlib.h>
#include <math.h>

struct state {
	
	double *mhi; //nascent her with intron
	double *mh; //matured her only exon
	double *ph; //Her protein
	
	double *ptbx; //Tbx6 protein
	
	double *perk; //dpErk
	
	double *mri; //nascent ripply mRNA
	double *mr; //matured ripply mRNA
	double *pr; //Ripply protein
	
	double x; //cell position
	
	double Fx; //posterior gradient
	
	int Tph; //translation delay for Her protein
	
};

int Tmh;
int Tmr, Tpr;

double tmh, tph;
double tpha, tphp, tphs;
double tmr, tpr;
double n1, n2, n3, n4, n5, n6; //Hill coefficient

double K1, K2, K3, K4, K5, K6; //threshold constant
double v1, v2, v3; //transcription and translation rate
double mu1, mu2, mu3, mu4, mu5, eta; //degradation rate
double ush; //splicing rate of her
double usr; //splicing rate of ripply

double gam; //activation rate of Tbx6 by Fgf/Erk

double F0, Xf; //signal intensity and length scale of Fgf/Erk
double nR, nA, KFR, KFA;

double ud; //cell advection speed
double Tp; //posterior period
double cs; //cell size
double ss; //segment size

double DT; //time step

double L; //PSM length

double xe0; //dpErk boundary position
double ve; //dpErk levels at tailbud
double qerk; //shape parameter of dpErk gradient

int max_delay;
int xher; //position where her transcription becomes sensitive to Tbx6
int N; // cell number
int Ns; // cell number in the segmented region

void timedelay_model(struct state *cell)
{
	double next_mhi, next_mh, next_ph;
	double next_tbx, next_mri, next_mr, next_pr;
	double next_perk;
	double a, r, act, rep, tran;
	double rep2;
	
	int i, j;
	
	//generation of gradient of translational time delays
	for (i = 0; i <= N; i ++) {
		cell[i].Tph = (((tphp-tpha)/L)*cell[i].x + tpha)/DT;
	}
	
	for (i = 0; i <= N; i ++) {
		
		//her-intron mRNA
		//anterior PSM: sensitive to Tbx6
		if (cell[i].x <= xher) {
			r = pow((cell[i].ph[Tmh]/K1), n1);
			a = pow((cell[i].ptbx[Tmh]/K2), n2);
			act = a/(1.0 + a);
			rep = 1.0/(1.0 + r);
			tran = act*rep;
		}
		else { //posterior PSM: insensitive to Tbx6
			r = pow((cell[i].ph[Tmh]/K1),n1);
			rep = 1.0/(1.0 + r);
			tran = rep;
		}
		
		next_mhi = cell[i].mhi[0] + DT*mu1*(tran - ush*cell[i].mhi[0]);
		
		//her-exon mRNA
		next_mh = cell[i].mh[0] + DT*mu1*(ush*cell[i].mhi[0] - cell[i].mh[0]);
		
		//ripply-intron mRNA
		r = pow((cell[i].ph[Tmr]/K3),n3); rep = 1.0/(1.0+r);
		r = pow((cell[i].perk[Tmr]/K4),n4); rep2 = 1.0/(1.0+r);
		a = pow((cell[i].ptbx[Tmr]/K5),n5); act = a/(1.0 + a);
		tran = act*rep*rep2;
		
		next_mri = cell[i].mri[0] + DT*mu1*(v1*tran - usr*cell[i].mri[0]);
		
		//ripply-exon mRNA
		next_mr = cell[i].mr[0] + DT*mu1*(usr*cell[i].mri[0] - mu2*cell[i].mr[0]);
		
		//Her protein
		next_ph = cell[i].ph[0] + DT*mu3*(v2*cell[i].mh[cell[i].Tph] - mu4*cell[i].ph[0]);
		
		//Tbx6 protein		
		cell[i].Fx = F0*exp(-(L - cell[i].x)/Xf);
		next_tbx = cell[i].ptbx[0] + DT*mu3*(pow((cell[i].ptbx[0]/K6),n6)/(1.0+pow((cell[i].ptbx[0]/K6),n6)) + gam*(1.0/(1.0+pow(cell[i].Fx/KFR,nR)))*(pow(cell[i].Fx/KFA,nA)/(1.0+pow(cell[i].Fx/KFA,nA))) - cell[i].ptbx[0] - eta*cell[i].ptbx[0]*cell[i].pr[0]);
		
		//dpErk
		if (cell[i].x < xe0) { next_perk = 0.0; }
		else { next_perk = ve*(1.0 - exp(-qerk*(cell[i].x - xe0))); }
		
		//Ripply protein
		next_pr = cell[i].pr[0] + DT*mu3*(v3*cell[i].mr[Tpr] - mu5*cell[i].pr[0]);
		
		//update
		for (j = max_delay; j >= 1; j--) {
			cell[i].mhi[j] = cell[i].mhi[j-1];
			cell[i].mh[j] = cell[i].mh[j-1];
			cell[i].ph[j] = cell[i].ph[j-1];
			cell[i].ptbx[j] = cell[i].ptbx[j-1];
			cell[i].perk[j] = cell[i].perk[j-1];
			
			cell[i].mri[j] = cell[i].mri[j-1];
			cell[i].mr[j] = cell[i].mr[j-1];
			cell[i].pr[j] = cell[i].pr[j-1];
		}
		
		cell[i].mhi[0] = next_mhi;
		cell[i].mh[0] = next_mh;
		cell[i].ph[0] = next_ph;
		
		cell[i].ptbx[0] = next_tbx;
		cell[i].perk[0] = next_perk;
		
		cell[i].mri[0] = next_mri;
		cell[i].mr[0] = next_mr;
		cell[i].pr[0] = next_pr;
		
		//cell advection
		cell[i].x = cell[i].x - ud*DT;
		
	}
	
}

void sorted_output(FILE *fp1, FILE *fp2, struct state *cell, int iend, double t)
{
	
	int i;
	
	double tbxact;
	
	//output Her, Tbx6, dpErk and Ripply 
	if (iend+1 <= N) {
		for (i = iend+1; i <= N; i ++) { 
			fprintf(fp1, "%f %f %f %f %f %f %f %f %f\n", cell[i].x, cell[i].mhi[0], cell[i].mh[0], cell[i].ph[0], cell[i].ptbx[0], cell[i].perk[0], cell[i].mri[0], cell[i].mr[0], cell[i].pr[0]);
		}
	}
	for (i = 0; i <= iend; i ++) { 
		fprintf(fp1, "%f %f %f %f %f %f %f %f %f\n", cell[i].x, cell[i].mhi[0], cell[i].mh[0], cell[i].ph[0], cell[i].ptbx[0], cell[i].perk[0], cell[i].mri[0], cell[i].mr[0], cell[i].pr[0]); 
	}
	fprintf(fp1, "\n\n");
	
	//output Tbx6 activation and Fgf/ERK gradient 
	if (iend+1 <= N) {
		for (i = iend+1; i <= N; i ++) { 
			tbxact = gam*(1.0/(1.0+pow(cell[i].Fx/KFR,nR)))*(pow(cell[i].Fx/KFA,nA)/(1.0+pow(cell[i].Fx/KFA,nA)));
			fprintf(fp2, "%f %f %f\n", cell[i].x, cell[i].Fx, tbxact);
		}
	}
	
	for (i = 0; i <= iend; i ++) { 
		tbxact = gam*(1.0/(1.0+pow(cell[i].Fx/KFR,nR)))*(pow(cell[i].Fx/KFA,nA)/(1.0+pow(cell[i].Fx/KFA,nA)));
		fprintf(fp2, "%f %f %f\n", cell[i].x, cell[i].Fx, tbxact);
	}
	fprintf(fp2, "\n\n");
	
}


void simulation()
{
	
	struct state *cell;
	
	double tend;
	
	int timestep, snap;
	int i, j;
	int iend;
	
	char str[1000];
	
	FILE *fp1, *fp2;
	
	cell = (struct state *)malloc(sizeof(struct state)*(N+1));
	
	for (i = 0; i <= N; i ++) {
		cell[i].mhi = (double *)malloc(sizeof(double)*(max_delay+1));
		cell[i].mh = (double *)malloc(sizeof(double)*(max_delay+1));
		cell[i].ph = (double *)malloc(sizeof(double)*(max_delay+1));
		cell[i].mri = (double *)malloc(sizeof(double)*(max_delay+1));
		cell[i].mr = (double *)malloc(sizeof(double)*(max_delay+1));
		cell[i].pr = (double *)malloc(sizeof(double)*(max_delay+1));
		cell[i].ptbx = (double *)malloc(sizeof(double)*(max_delay+1));
		cell[i].perk = (double *)malloc(sizeof(double)*(max_delay+1));
	}
	
	//initial condition
	for (i = 0; i <= N; i ++) {
		
		//cell[i].x = i*cs;
		cell[i].x = (i - Ns)*cs;
		
		for (j = 0; j <= max_delay; j++) {
			cell[i].mhi[j] = 1.0;
			cell[i].mh[j] = 0.0;
			cell[i].ph[j] = v2/mu4;
			
			cell[i].mri[j] = 0.0;
			cell[i].mr[j] = 0.0;
			cell[i].pr[j] = 0.0;
			
			if (cell[i].x <= xher ) { cell[i].ptbx[j] = 1.0; }
			else { cell[i].ptbx[j] = 0.0; }
			
			if (cell[i].x < xe0) { cell[i].perk[j] = 0.0; }
			else {
				cell[i].perk[j] = ve*(1.0 - exp(-qerk*(cell[i].x - xe0)));
			}
			
		}
	}
	
	iend = N; //end of 1D array
	
	sprintf(str, "x_vs_her_tbx_erk_ripply_v1_%.1f.dat", v1); fp1 = fopen(str, "w");
	sprintf(str, "x_vs_Fx.dat"); fp2 = fopen(str, "w");
	
	//output 
	sorted_output(fp1, fp2, cell, iend, 0.0);
	
	tend = 800/DT;
	snap = 1/DT;
	
	for (timestep = 1; timestep <= tend; timestep ++) {
		
		timedelay_model(cell);
		
		//cell removal & addition
		for (i = 0; i <= N; i ++) {
			
			if (cell[i].x < -Ns*cs) {
				
				for (j = 0; j <= max_delay; j++) {
					cell[i].mhi[j] = cell[iend].mhi[j];
					cell[i].mh[j] = cell[iend].mh[j];
					cell[i].ph[j] = cell[iend].ph[j];
					cell[i].mri[j] = cell[iend].mri[j];
					cell[i].mr[j] = cell[iend].mr[j];
					cell[i].pr[j] = cell[iend].pr[j];
					cell[i].ptbx[j] = cell[iend].ptbx[j];
					cell[i].perk[j] = cell[iend].perk[j];
				}
				
				cell[i].x = L;
				iend = i;
				
			}
			
		}
		
		//output
		if (timestep%snap == 0) {
			sorted_output(fp1, fp2, cell, iend, timestep*DT);
		}
		
	}
	
	fclose(fp1);
	fclose(fp2);
		
	for (i = 0; i <= N; i ++) {
		free(cell[i].mhi);
		free(cell[i].mh);
		free(cell[i].ph);
		free(cell[i].ptbx);
		free(cell[i].perk);
		free(cell[i].mri);
		free(cell[i].mr);
		free(cell[i].pr);
	}
	
	free(cell);
	
}


int main(void)
{
	
	DT = 0.01; //timestep for integration
	
	//parameters
	tmh = 5.9; //transcriptional delay of her mRNA
	tph = 1.6; //translational delay of Her
	tphp = tph; //at posterior
	tpha = 9.6; // at anterior
	
	tmr = 1.6; //transcriptional delay in ripply mRNA
	tpr = 1.6; //translational delay in Ripply protein
	
	n1 = 2.0; //Hill coefficient for her repression by Her
	n2 = 2.0; //Hill coefficient for Tbx for her activation
	n3 = 2.0; //Hill coefficient for ripply repression by Her
	n4 = 3.0; //Hill coefficient for ripply repression by pERK
	n5 = 2.0; //Hill coefficient for ripply activation by Tbx
	n6 = 4.0; //Hill coefficient for Tbx6 activation by Tbx6
	
	nR = 4.0; //Hill coefficient for Tbx repression by Ffg/Erk 
	nA = 4.0; //Hill coefficient for Tbx activation by Ffg/Erk 
	
	//v1 = 1.0; //max transcription rate of ripply mRNA
	v1 = 0.0; //max transcription rate of ripply mRNA
	v2 = 3.85; //translation rate of Her protein
	v3 = 2.2; //translation rate of Ripply protein
	
	ush = 1.16; //splicing rate of her mRNA
	usr = 1.16; //splicing rate of ripply mRNA
	
	mu1 = 0.3*1.27; //degradation rate of her mRNA
	mu2 = 1.0; //degradation rate of ripply mRNA
	mu3 = 0.15*1.27; // degradation rate of Tbx6
	mu4 = 2.0; //degradation rate of Her protein
	mu5 = 2.0; //degradation rate of Ripply protein
	
	K1 = 0.06; //threshold of Her for her repression
	K2 = 0.1; //threshold of Tbx for her activation
	K3 = 0.06; //threshold of Her for ripply repression
	K4 = 0.2; //threshold of pErk for ripply repression
	K5 = 0.45; //threshold of Tbx for ripply activation
	K6 = 0.45; //threshold of Tbx for Tbx activation
	
	KFR = 0.3; //threshold of FGF/Erk for Tbx repression
	KFA = 0.165; //threshold of FGF/Erk for Tbx activation
	
	gam = 0.42; // production rate of Tbx protein by Fgf/Erk activation
	
	eta = 2.0; //degradation rate of Tbx by Ripply
	
	F0 = 0.75; //FGF/Erk signal intensity at tailbud
	Xf = 100; //lengthscale of Fgf/Erk gradient
	
	//parameters for dpErk
	xe0 = 150.0; //boundary position of pErk gradient
	ve = 0.8; //pErk level at the tailbud
	qerk = 0.02; //shape parameter of pErk gradient
	
	Ns = 23; //cell number in segmented region
	N = 40 + Ns; //total cell number
	
	cs = 10.0; //cell size
	ss = 60.0; //segment size um
	Tp = 30.14; // posterior period
	ud = ss/Tp; //advection speed
	
	xher = 20*cs; //tbx sensitive position
	
	L = (N - Ns)*cs; //PSM length
	
	Tmh = tmh/DT;
	Tmr = tmr/DT;
	Tpr = tpr/DT;
	
	tphs = ((tphp-tpha)/L)*(-Ns*cs) + tpha;
	printf("tphs = %f\n", tphs);
	
	if (tphs/DT >= Tmh && tphs/DT >= Tmr && tphs/DT >= Tpr) max_delay = tphs/DT;
	else if (Tmh > tphs/DT && Tmh > Tmr && Tmh > Tpr) max_delay = Tmh;
	else if (Tmr > tphs/DT && Tmr > Tmh && Tmr > Tpr) max_delay = Tmr;
	else max_delay = Tpr;
	
	printf("max_delay = %d\n", max_delay);
	
	simulation();
	
	return(0);
	
}
