# Supplementary material for: Ripply suppresses Tbx6 to induce dynamic-to-static conversion in somite segmentation
Source: Nat Commun. 2023 Apr 13;14:2115. doi: 10.1038/s41467-023-37745-w (PMC10102234; doi:10.1038/s41467-023-37745-w)
Supplement: Supplementary file 11 — Supplementary Software 1 [file 41467_2023_37745_MOESM11_ESM.zip › Supplementary_Software/ripplyKO/x_vs_her_tbx_erk_ripply_v1_0.0.dat]

-230.000000 1.000000 0.000000 1.925000 1.000000 0.000000 0.000000 0.000000 0.000000
-220.000000 1.000000 0.000000 1.925000 1.000000 0.000000 0.000000 0.000000 0.000000
-210.000000 1.000000 0.000000 1.925000 1.000000 0.000000 0.000000 0.000000 0.000000
-200.000000 1.000000 0.000000 1.925000 1.000000 0.000000 0.000000 0.000000 0.000000
-190.000000 1.000000 0.000000 1.925000 1.000000 0.000000 0.000000 0.000000 0.000000
-180.000000 1.000000 0.000000 1.925000 1.000000 0.000000 0.000000 0.000000 0.000000
-170.000000 1.000000 0.000000 1.925000 1.000000 0.000000 0.000000 0.000000 0.000000
-160.000000 1.000000 0.000000 1.925000 1.000000 0.000000 0.000000 0.000000 0.000000
-150.000000 1.000000 0.000000 1.925000 1.000000 0.000000 0.000000 0.000000 0.000000
-140.000000 1.000000 0.000000 1.925000 1.000000 0.000000 0.000000 0.000000 0.000000
-130.000000 1.000000 0.000000 1.925000 1.000000 0.000000 0.000000 0.000000 0.000000
-120.000000 1.000000 0.000000 1.925000 1.000000 0.000000 0.000000 0.000000 0.000000
-110.000000 1.000000 0.000000 1.925000 1.000000 0.000000 0.000000 0.000000 0.000000
-100.000000 1.000000 0.000000 1.925000 1.000000 0.000000 0.000000 0.000000 0.000000
-90.000000 1.000000 0.000000 1.925000 1.000000 0.000000 0.000000 0.000000 0.000000
-80.000000 1.000000 0.000000 1.925000 1.000000 0.000000 0.000000 0.000000 0.000000
-70.000000 1.000000 0.000000 1.925000 1.000000 0.000000 0.000000 0.000000 0.000000
-60.000000 1.000000 0.000000 1.925000 1.000000 0.000000 0.000000 0.000000 0.000000
-50.000000 1.000000 0.000000 1.925000 1.000000 0.000000 0.000000 0.000000 0.000000
-40.000000 1.000000 0.000000 1.925000 1.000000 0.000000 0.000000 0.000000 0.000000
-30.000000 1.000000 0.000000 1.925000 1.000000 0.000000 0.000000 0.000000 0.000000
-20.000000 1.000000 0.000000 1.925000 1.000000 0.000000 0.000000 0.000000 0.000000
-10.000000 1.000000 0.000000 1.925000 1.000000 0.000000 0.000000 0.000000 0.000000
0.000000 1.000000 0.000000 1.925000 1.000000 0.000000 0.000000 0.000000 0.000000
10.000000 1.000000 0.000000 1.925000 1.000000 0.000000 0.000000 0.000000 0.000000
20.000000 1.000000 0.000000 1.925000 1.000000 0.000000 0.000000 0.000000 0.000000
30.000000 1.000000 0.000000 1.925000 1.000000 0.000000 0.000000 0.000000 0.000000
40.000000 1.000000 0.000000 1.925000 1.000000 0.000000 0.000000 0.000000 0.000000
50.000000 1.000000 0.000000 1.925000 1.000000 0.000000 0.000000 0.000000 0.000000
60.000000 1.000000 0.000000 1.925000 1.000000 0.000000 0.000000 0.000000 0.000000
70.000000 1.000000 0.000000 1.925000 1.000000 0.000000 0.000000 0.000000 0.000000
80.000000 1.000000 0.000000 1.925000 1.000000 0.000000 0.000000 0.000000 0.000000
90.000000 1.000000 0.000000 1.925000 1.000000 0.000000 0.000000 0.000000 0.000000
100.000000 1.000000 0.000000 1.925000 1.000000 0.000000 0.000000 0.000000 0.000000
110.000000 1.000000 0.000000 1.925000 1.000000 0.000000 0.000000 0.000000 0.000000
120.000000 1.000000 0.000000 1.925000 1.000000 0.000000 0.000000 0.000000 0.000000
130.000000 1.000000 0.000000 1.925000 1.000000 0.000000 0.000000 0.000000 0.000000
140.000000 1.000000 0.000000 1.925000 1.000000 0.000000 0.000000 0.000000 0.000000
150.000000 1.000000 0.000000 1.925000 1.000000 0.000000 0.000000 0.000000 0.000000
160.000000 1.000000 0.000000 1.925000 1.000000 0.145015 0.000000 0.000000 0.000000
170.000000 1.000000 0.000000 1.925000 1.000000 0.263744 0.000000 0.000000 0.000000
180.000000 1.000000 0.000000 1.925000 1.000000 0.360951 0.000000 0.000000 0.000000
190.000000 1.000000 0.000000 1.925000 1.000000 0.440537 0.000000 0.000000 0.000000
200.000000 1.000000 0.000000 1.925000 1.000000 0.505696 0.000000 0.000000 0.000000
210.000000 1.000000 0.000000 1.925000 0.000000 0.559045 0.000000 0.000000 0.000000
220.000000 1.000000 0.000000 1.925000 0.000000 0.602722 0.000000 0.000000 0.000000
230.000000 1.000000 0.000000 1.925000 0.000000 0.638483 0.000000 0.000000 0.000000
240.000000 1.000000 0.000000 1.925000 0.000000 0.667761 0.000000 0.000000 0.000000
250.000000 1.000000 0.000000 1.925000 0.000000 0.691732 0.000000 0.000000 0.000000
260.000000 1.000000 0.000000 1.925000 0.000000 0.711357 0.000000 0.000000 0.000000
270.000000 1.000000 0.000000 1.925000 0.000000 0.727426 0.000000 0.000000 0.000000
280.000000 1.000000 0.000000 1.925000 0.000000 0.740581 0.000000 0.000000 0.000000
290.000000 1.000000 0.000000 1.925000 0.000000 0.751352 0.000000 0.000000 0.000000
300.000000 1.000000 0.000000 1.925000 0.000000 0.760170 0.000000 0.000000 0.000000
310.000000 1.000000 0.000000 1.925000 0.000000 0.767390 0.000000 0.000000 0.000000
320.000000 1.000000 0.000000 1.925000 0.000000 0.773301 0.000000 0.000000 0.000000
330.000000 1.000000 0.000000 1.925000 0.000000 0.778141 0.000000 0.000000 0.000000
340.000000 1.000000 0.000000 1.925000 0.000000 0.782103 0.000000 0.000000 0.000000
350.000000 1.000000 0.000000 1.925000 0.000000 0.785347 0.000000 0.000000 0.000000
360.000000 1.000000 0.000000 1.925000 0.000000 0.788004 0.000000 0.000000 0.000000
370.000000 1.000000 0.000000 1.925000 0.000000 0.790178 0.000000 0.000000 0.000000
380.000000 1.000000 0.000000 1.925000 0.000000 0.791959 0.000000 0.000000 0.000000
390.000000 1.000000 0.000000 1.925000 0.000000 0.793416 0.000000 0.000000 0.000000
400.000000 1.000000 0.000000 1.925000 0.000000 0.794610 0.000000 0.000000 0.000000


-221.990710 0.642442 0.293940 1.314161 0.993065 0.000000 0.000000 0.000000 0.000000
-211.990710 0.642442 0.293940 1.314161 0.993065 0.000000 0.000000 0.000000 0.000000
-201.990710 0.642442 0.293940 1.314161 0.993065 0.000000 0.000000 0.000000 0.000000
-191.990710 0.642442 0.293940 1.314161 0.993065 0.000000 0.000000 0.000000 0.000000
-181.990710 0.642442 0.293940 1.314161 0.993065 0.000000 0.000000 0.000000 0.000000
-171.990710 0.642442 0.293940 1.314161 0.993065 0.000000 0.000000 0.000000 0.000000
-161.990710 0.642442 0.293940 1.314161 0.993065 0.000000 0.000000 0.000000 0.000000
-151.990710 0.642442 0.293940 1.314161 0.993065 0.000000 0.000000 0.000000 0.000000
-141.990710 0.642442 0.293940 1.314161 0.993065 0.000000 0.000000 0.000000 0.000000
-131.990710 0.642442 0.293940 1.314161 0.993065 0.000000 0.000000 0.000000 0.000000
-121.990710 0.642442 0.293940 1.314161 0.993065 0.000000 0.000000 0.000000 0.000000
-111.990710 0.642442 0.293940 1.314161 0.993065 0.000000 0.000000 0.000000 0.000000
-101.990710 0.642442 0.293940 1.314161 0.993065 0.000000 0.000000 0.000000 0.000000
-91.990710 0.642442 0.293940 1.314161 0.993065 0.000000 0.000000 0.000000 0.000000
-81.990710 0.642442 0.293940 1.314161 0.993065 0.000000 0.000000 0.000000 0.000000
-71.990710 0.642442 0.293940 1.314161 0.993065 0.000000 0.000000 0.000000 0.000000
-61.990710 0.642442 0.293940 1.314161 0.993065 0.000000 0.000000 0.000000 0.000000
-51.990710 0.642442 0.293940 1.314161 0.993065 0.000000 0.000000 0.000000 0.000000
-41.990710 0.642442 0.293940 1.314161 0.993066 0.000000 0.000000 0.000000 0.000000
-31.990710 0.642442 0.293940 1.314161 0.993066 0.000000 0.000000 0.000000 0.000000
-21.990710 0.642442 0.293940 1.314161 0.993066 0.000000 0.000000 0.000000 0.000000
-11.990710 0.642442 0.293940 1.314161 0.993067 0.000000 0.000000 0.000000 0.000000
-1.990710 0.642442 0.293940 1.314161 0.993068 0.000000 0.000000 0.000000 0.000000
8.009290 0.642442 0.293940 1.314161 0.993070 0.000000 0.000000 0.000000 0.000000
18.009290 0.642442 0.293940 1.314161 0.993073 0.000000 0.000000 0.000000 0.000000
28.009290 0.642442 0.293940 1.314161 0.993076 0.000000 0.000000 0.000000 0.000000
38.009290 0.642442 0.293940 1.314161 0.993082 0.000000 0.000000 0.000000 0.000000
48.009290 0.642442 0.293940 1.314161 0.993090 0.000000 0.000000 0.000000 0.000000
58.009290 0.642442 0.293940 1.314161 0.993103 0.000000 0.000000 0.000000 0.000000
68.009290 0.642442 0.293940 1.314161 0.993121 0.000000 0.000000 0.000000 0.000000
78.009290 0.642442 0.293940 1.314161 0.993149 0.000000 0.000000 0.000000 0.000000
88.009290 0.642442 0.293940 1.314161 0.993190 0.000000 0.000000 0.000000 0.000000
98.009290 0.642442 0.293940 1.314161 0.993251 0.000000 0.000000 0.000000 0.000000
108.009290 0.642442 0.293940 1.314161 0.993342 0.000000 0.000000 0.000000 0.000000
118.009290 0.642442 0.293940 1.314161 0.993477 0.000000 0.000000 0.000000 0.000000
128.009290 0.642442 0.293940 1.314161 0.993678 0.000000 0.000000 0.000000 0.000000
138.009290 0.642442 0.293940 1.314161 0.993975 0.000000 0.000000 0.000000 0.000000
148.009290 0.642442 0.293940 1.314161 0.994414 0.000000 0.000000 0.000000 0.000000
158.009290 0.642442 0.293940 1.314161 0.995058 0.118683 0.000000 0.000000 0.000000
168.009290 0.642442 0.293940 1.314161 0.995996 0.242185 0.000000 0.000000 0.000000
178.009290 0.642442 0.293940 1.314161 0.997345 0.343300 0.000000 0.000000 0.000000
188.009290 0.642442 0.293940 1.314161 0.999255 0.426085 0.000000 0.000000 0.000000
198.009290 0.642442 0.293940 1.314161 1.001894 0.493865 0.000000 0.000000 0.000000
208.009290 0.642445 0.293940 1.314161 0.012183 0.549357 0.000000 0.000000 0.000000
218.009290 0.642445 0.293940 1.314161 0.016620 0.594791 0.000000 0.000000 0.000000
228.009290 0.642445 0.293940 1.314161 0.021938 0.631989 0.000000 0.000000 0.000000
238.009290 0.642445 0.293940 1.314161 0.027807 0.662444 0.000000 0.000000 0.000000
248.009290 0.642445 0.293940 1.314161 0.033620 0.687379 0.000000 0.000000 0.000000
258.009290 0.642445 0.293940 1.314161 0.038578 0.707794 0.000000 0.000000 0.000000
268.009290 0.642445 0.293940 1.314161 0.041887 0.724508 0.000000 0.000000 0.000000
278.009290 0.642445 0.293940 1.314161 0.042975 0.738192 0.000000 0.000000 0.000000
288.009290 0.642445 0.293940 1.314161 0.041648 0.749396 0.000000 0.000000 0.000000
298.009290 0.642445 0.293940 1.314161 0.038141 0.758569 0.000000 0.000000 0.000000
308.009290 0.642445 0.293940 1.314161 0.033059 0.766079 0.000000 0.000000 0.000000
318.009290 0.642445 0.293940 1.314161 0.027206 0.772228 0.000000 0.000000 0.000000
328.009290 0.642445 0.293940 1.314161 0.021369 0.777262 0.000000 0.000000 0.000000
338.009290 0.642445 0.293940 1.314161 0.016130 0.781384 0.000000 0.000000 0.000000
348.009290 0.642445 0.293940 1.314161 0.011790 0.784758 0.000000 0.000000 0.000000
358.009290 0.642445 0.293940 1.314161 0.008406 0.787521 0.000000 0.000000 0.000000
368.009290 0.642445 0.293940 1.314161 0.005883 0.789783 0.000000 0.000000 0.000000
378.009290 0.642445 0.293940 1.314161 0.004063 0.791635 0.000000 0.000000 0.000000
388.009290 0.642445 0.293940 1.314161 0.002780 0.793152 0.000000 0.000000 0.000000
398.009290 0.642445 0.293940 1.314161 0.001889 0.794393 0.000000 0.000000 0.000000
398.029197 0.642445 0.293940 1.314161 0.001888 0.794395 0.000000 0.000000 0.000000


-223.981420 0.412838 0.389528 0.897153 0.987160 0.000000 0.000000 0.000000 0.000000
-213.981420 0.412838 0.389528 0.897153 0.987160 0.000000 0.000000 0.000000 0.000000
-203.981420 0.412838 0.389528 0.897153 0.987160 0.000000 0.000000 0.000000 0.000000
-193.981420 0.412838 0.389528 0.897153 0.987160 0.000000 0.000000 0.000000 0.000000
-183.981420 0.412838 0.389528 0.897153 0.987160 0.000000 0.000000 0.000000 0.000000
-173.981420 0.412838 0.389528 0.897153 0.987160 0.000000 0.000000 0.000000 0.000000
-163.981420 0.412838 0.389528 0.897153 0.987160 0.000000 0.000000 0.000000 0.000000
-153.981420 0.412838 0.389528 0.897153 0.987160 0.000000 0.000000 0.000000 0.000000
-143.981420 0.412838 0.389528 0.897153 0.987160 0.000000 0.000000 0.000000 0.000000
-133.981420 0.412838 0.389528 0.897153 0.987160 0.000000 0.000000 0.000000 0.000000
-123.981420 0.412838 0.389528 0.897153 0.987160 0.000000 0.000000 0.000000 0.000000
-113.981420 0.412838 0.389528 0.897153 0.987160 0.000000 0.000000 0.000000 0.000000
-103.981420 0.412838 0.389528 0.897153 0.987161 0.000000 0.000000 0.000000 0.000000
-93.981420 0.412838 0.389528 0.897153 0.987161 0.000000 0.000000 0.000000 0.000000
-83.981420 0.412838 0.389528 0.897153 0.987161 0.000000 0.000000 0.000000 0.000000
-73.981420 0.412838 0.389528 0.897153 0.987161 0.000000 0.000000 0.000000 0.000000
-63.981420 0.412838 0.389528 0.897153 0.987161 0.000000 0.000000 0.000000 0.000000
-53.981420 0.412838 0.389528 0.897153 0.987161 0.000000 0.000000 0.000000 0.000000
-43.981420 0.412838 0.389528 0.897153 0.987162 0.000000 0.000000 0.000000 0.000000
-33.981420 0.412838 0.389528 0.897153 0.987162 0.000000 0.000000 0.000000 0.000000
-23.981420 0.412838 0.389528 0.897153 0.987163 0.000000 0.000000 0.000000 0.000000
-13.981420 0.412838 0.389528 0.897153 0.987164 0.000000 0.000000 0.000000 0.000000
-3.981420 0.412838 0.389528 0.897153 0.987166 0.000000 0.000000 0.000000 0.000000
6.018580 0.412838 0.389528 0.897153 0.987169 0.000000 0.000000 0.000000 0.000000
16.018580 0.412838 0.389528 0.897153 0.987174 0.000000 0.000000 0.000000 0.000000
26.018580 0.412838 0.389528 0.897153 0.987181 0.000000 0.000000 0.000000 0.000000
36.018580 0.412838 0.389528 0.897153 0.987190 0.000000 0.000000 0.000000 0.000000
46.018580 0.412838 0.389528 0.897153 0.987205 0.000000 0.000000 0.000000 0.000000
56.018580 0.412838 0.389528 0.897153 0.987227 0.000000 0.000000 0.000000 0.000000
66.018580 0.412838 0.389528 0.897153 0.987260 0.000000 0.000000 0.000000 0.000000
76.018580 0.412838 0.389528 0.897153 0.987309 0.000000 0.000000 0.000000 0.000000
86.018580 0.412838 0.389528 0.897153 0.987382 0.000000 0.000000 0.000000 0.000000
96.018580 0.412838 0.389528 0.897153 0.987490 0.000000 0.000000 0.000000 0.000000
106.018580 0.412838 0.389528 0.897153 0.987652 0.000000 0.000000 0.000000 0.000000
116.018580 0.412838 0.389528 0.897153 0.987892 0.000000 0.000000 0.000000 0.000000
126.018580 0.412838 0.389528 0.897153 0.988249 0.000000 0.000000 0.000000 0.000000
136.018580 0.412838 0.389528 0.897153 0.988778 0.000000 0.000000 0.000000 0.000000
146.018580 0.412838 0.389528 0.897153 0.989558 0.000000 0.000000 0.000000 0.000000
156.018580 0.412838 0.389528 0.897153 0.990703 0.091010 0.000000 0.000000 0.000000
166.018580 0.412838 0.389528 0.897153 0.992373 0.219528 0.000000 0.000000 0.000000
176.018580 0.412838 0.389528 0.897153 0.994778 0.324750 0.000000 0.000000 0.000000
186.018580 0.412838 0.389528 0.897153 0.998189 0.410898 0.000000 0.000000 0.000000
196.018580 0.412838 0.389528 0.897153 1.002914 0.481430 0.000000 0.000000 0.000000
206.018580 0.412843 0.389530 0.897153 0.021484 0.539177 0.000000 0.000000 0.000000
216.018580 0.412843 0.389530 0.897153 0.029397 0.586456 0.000000 0.000000 0.000000
226.018580 0.412843 0.389530 0.897153 0.038954 0.625165 0.000000 0.000000 0.000000
236.018580 0.412843 0.389530 0.897153 0.049610 0.656857 0.000000 0.000000 0.000000
246.018580 0.412843 0.389530 0.897153 0.060311 0.682805 0.000000 0.000000 0.000000
256.018580 0.412843 0.389530 0.897153 0.069623 0.704049 0.000000 0.000000 0.000000
266.018580 0.412843 0.389530 0.897153 0.076068 0.721442 0.000000 0.000000 0.000000
276.018580 0.412843 0.389530 0.897153 0.078533 0.735682 0.000000 0.000000 0.000000
286.018580 0.412843 0.389530 0.897153 0.076578 0.747341 0.000000 0.000000 0.000000
296.018580 0.412843 0.389530 0.897153 0.070552 0.756886 0.000000 0.000000 0.000000
306.018580 0.412843 0.389530 0.897153 0.061503 0.764701 0.000000 0.000000 0.000000
316.018580 0.412843 0.389530 0.897153 0.050887 0.771100 0.000000 0.000000 0.000000
326.018580 0.412843 0.389530 0.897153 0.040162 0.776339 0.000000 0.000000 0.000000
336.018580 0.412843 0.389530 0.897153 0.030438 0.780628 0.000000 0.000000 0.000000
346.018580 0.412843 0.389530 0.897153 0.022320 0.784139 0.000000 0.000000 0.000000
356.018580 0.412843 0.389530 0.897153 0.015953 0.787014 0.000000 0.000000 0.000000
366.018580 0.412843 0.389530 0.897153 0.011186 0.789368 0.000000 0.000000 0.000000
376.018580 0.412843 0.389530 0.897153 0.007735 0.791295 0.000000 0.000000 0.000000
386.018580 0.412843 0.389530 0.899572 0.005297 0.792873 0.000000 0.000000 0.000000
396.018580 0.412843 0.389530 0.912516 0.003603 0.794165 0.000000 0.000000 0.000000
396.038487 0.412843 0.389530 0.912543 0.003600 0.794168 0.000000 0.000000 0.000000


-225.972130 0.265399 0.387309 0.612469 0.982129 0.000000 0.000000 0.000000 0.000000
-215.972130 0.265399 0.387309 0.612469 0.982129 0.000000 0.000000 0.000000 0.000000
-205.972130 0.265399 0.387309 0.612469 0.982129 0.000000 0.000000 0.000000 0.000000
-195.972130 0.265399 0.387309 0.612469 0.982129 0.000000 0.000000 0.000000 0.000000
-185.972130 0.265399 0.387309 0.612469 0.982129 0.000000 0.000000 0.000000 0.000000
-175.972130 0.265399 0.387309 0.612469 0.982129 0.000000 0.000000 0.000000 0.000000
-165.972130 0.265399 0.387309 0.612469 0.982129 0.000000 0.000000 0.000000 0.000000
-155.972130 0.265399 0.387309 0.612469 0.982129 0.000000 0.000000 0.000000 0.000000
-145.972130 0.265399 0.387309 0.612469 0.982129 0.000000 0.000000 0.000000 0.000000
-135.972130 0.265399 0.387309 0.612469 0.982129 0.000000 0.000000 0.000000 0.000000
-125.972130 0.265399 0.387309 0.612469 0.982129 0.000000 0.000000 0.000000 0.000000
-115.972130 0.265399 0.387309 0.612469 0.982129 0.000000 0.000000 0.000000 0.000000
-105.972130 0.265399 0.387309 0.612469 0.982129 0.000000 0.000000 0.000000 0.000000
-95.972130 0.265399 0.387309 0.612469 0.982129 0.000000 0.000000 0.000000 0.000000
-85.972130 0.265399 0.387309 0.612469 0.982129 0.000000 0.000000 0.000000 0.000000
-75.972130 0.265399 0.387309 0.612469 0.982129 0.000000 0.000000 0.000000 0.000000
-65.972130 0.265399 0.387309 0.612469 0.982130 0.000000 0.000000 0.000000 0.000000
-55.972130 0.265399 0.387309 0.612469 0.982130 0.000000 0.000000 0.000000 0.000000
-45.972130 0.265399 0.387309 0.612469 0.982131 0.000000 0.000000 0.000000 0.000000
-35.972130 0.265399 0.387309 0.612469 0.982131 0.000000 0.000000 0.000000 0.000000
-25.972130 0.265399 0.387309 0.612469 0.982133 0.000000 0.000000 0.000000 0.000000
-15.972130 0.265399 0.387309 0.612469 0.982134 0.000000 0.000000 0.000000 0.000000
-5.972130 0.265399 0.387309 0.612469 0.982137 0.000000 0.000000 0.000000 0.000000
4.027870 0.265399 0.387309 0.612469 0.982141 0.000000 0.000000 0.000000 0.000000
14.027870 0.265399 0.387309 0.612469 0.982147 0.000000 0.000000 0.000000 0.000000
24.027870 0.265399 0.387309 0.612469 0.982156 0.000000 0.000000 0.000000 0.000000
34.027870 0.265399 0.387309 0.612469 0.982169 0.000000 0.000000 0.000000 0.000000
44.027870 0.265399 0.387309 0.612469 0.982189 0.000000 0.000000 0.000000 0.000000
54.027870 0.265399 0.387309 0.612469 0.982218 0.000000 0.000000 0.000000 0.000000
64.027870 0.265399 0.387309 0.612469 0.982262 0.000000 0.000000 0.000000 0.000000
74.027870 0.265399 0.387309 0.612469 0.982327 0.000000 0.000000 0.000000 0.000000
84.027870 0.265399 0.387309 0.612469 0.982424 0.000000 0.000000 0.000000 0.000000
94.027870 0.265399 0.387309 0.612469 0.982569 0.000000 0.000000 0.000000 0.000000
104.027870 0.265399 0.387309 0.612469 0.982784 0.000000 0.000000 0.000000 0.000000
114.027870 0.265399 0.387309 0.612469 0.983105 0.000000 0.000000 0.000000 0.000000
124.027870 0.265399 0.387309 0.612469 0.983581 0.000000 0.000000 0.000000 0.000000
134.027870 0.265399 0.387309 0.612469 0.984286 0.000000 0.000000 0.000000 0.000000
144.027870 0.265399 0.387309 0.612469 0.985327 0.000000 0.000000 0.000000 0.000000
154.027870 0.265399 0.387309 0.612469 0.986857 0.062212 0.000000 0.000000 0.000000
164.027870 0.265399 0.387309 0.612469 0.989087 0.195950 0.000000 0.000000 0.000000
174.027870 0.265399 0.387309 0.612469 0.992305 0.305446 0.000000 0.000000 0.000000
184.027870 0.265399 0.387309 0.612469 0.996876 0.395093 0.000000 0.000000 0.000000
194.027870 0.265399 0.387309 0.612469 1.003223 0.468491 0.000000 0.000000 0.000000
204.027870 0.265405 0.387313 0.612469 0.028442 0.528583 0.000000 0.000000 0.000000
214.027870 0.265405 0.387313 0.612469 0.039039 0.577783 0.000000 0.000000 0.000000
224.027870 0.265405 0.387313 0.612469 0.051940 0.618064 0.000000 0.000000 0.000000
234.027870 0.265405 0.387313 0.612469 0.066486 0.651043 0.000000 0.000000 0.000000
244.027870 0.265405 0.387313 0.612469 0.081316 0.678045 0.000000 0.000000 0.000000
254.027870 0.265405 0.387313 0.612469 0.094502 0.700151 0.000000 0.000000 0.000000
264.027870 0.265405 0.387313 0.612469 0.103972 0.718251 0.000000 0.000000 0.000000
274.027870 0.265405 0.387313 0.612469 0.108073 0.733069 0.000000 0.000000 0.000000
284.027870 0.265405 0.387313 0.612469 0.106059 0.745202 0.000000 0.000000 0.000000
294.027870 0.265405 0.387313 0.612469 0.098301 0.755135 0.000000 0.000000 0.000000
304.027870 0.265405 0.387313 0.612469 0.086183 0.763268 0.000000 0.000000 0.000000
314.027870 0.265405 0.387313 0.612469 0.071692 0.769926 0.000000 0.000000 0.000000
324.027870 0.265405 0.387313 0.612469 0.056862 0.775378 0.000000 0.000000 0.000000
334.027870 0.265405 0.387313 0.613604 0.043281 0.779841 0.000000 0.000000 0.000000
344.027870 0.265405 0.387313 0.624449 0.031850 0.783495 0.000000 0.000000 0.000000
354.027870 0.265405 0.387313 0.644743 0.022826 0.786487 0.000000 0.000000 0.000000
364.027870 0.265405 0.387313 0.672120 0.016038 0.788936 0.000000 0.000000 0.000000
374.027870 0.265405 0.387313 0.704541 0.011107 0.790942 0.000000 0.000000 0.000000
384.027870 0.265405 0.387313 0.740244 0.007614 0.792584 0.000000 0.000000 0.000000
394.027870 0.265405 0.387313 0.777855 0.005182 0.793928 0.000000 0.000000 0.000000
394.047777 0.265405 0.387313 0.777929 0.005178 0.793931 0.000000 0.000000 0.000000


-227.962840 0.170721 0.342465 0.418121 0.977838 0.000000 0.000000 0.000000 0.000000
-217.962840 0.170721 0.342465 0.418121 0.977838 0.000000 0.000000 0.000000 0.000000
-207.962840 0.170721 0.342465 0.418121 0.977838 0.000000 0.000000 0.000000 0.000000
-197.962840 0.170721 0.342465 0.418121 0.977838 0.000000 0.000000 0.000000 0.000000
-187.962840 0.170721 0.342465 0.418121 0.977838 0.000000 0.000000 0.000000 0.000000
-177.962840 0.170721 0.342465 0.418121 0.977838 0.000000 0.000000 0.000000 0.000000
-167.962840 0.170721 0.342465 0.418121 0.977838 0.000000 0.000000 0.000000 0.000000
-157.962840 0.170721 0.342465 0.418121 0.977838 0.000000 0.000000 0.000000 0.000000
-147.962840 0.170721 0.342465 0.418121 0.977838 0.000000 0.000000 0.000000 0.000000
-137.962840 0.170721 0.342465 0.418121 0.977838 0.000000 0.000000 0.000000 0.000000
-127.962840 0.170721 0.342465 0.418121 0.977838 0.000000 0.000000 0.000000 0.000000
-117.962840 0.170721 0.342465 0.418121 0.977839 0.000000 0.000000 0.000000 0.000000
-107.962840 0.170721 0.342465 0.418121 0.977839 0.000000 0.000000 0.000000 0.000000
-97.962840 0.170721 0.342465 0.418121 0.977839 0.000000 0.000000 0.000000 0.000000
-87.962840 0.170721 0.342465 0.418121 0.977839 0.000000 0.000000 0.000000 0.000000
-77.962840 0.170721 0.342465 0.418121 0.977839 0.000000 0.000000 0.000000 0.000000
-67.962840 0.170721 0.342465 0.418121 0.977839 0.000000 0.000000 0.000000 0.000000
-57.962840 0.170721 0.342465 0.418121 0.977840 0.000000 0.000000 0.000000 0.000000
-47.962840 0.170721 0.342465 0.418121 0.977840 0.000000 0.000000 0.000000 0.000000
-37.962840 0.170721 0.342465 0.418121 0.977841 0.000000 0.000000 0.000000 0.000000
-27.962840 0.170721 0.342465 0.418121 0.977843 0.000000 0.000000 0.000000 0.000000
-17.962840 0.170721 0.342465 0.418121 0.977845 0.000000 0.000000 0.000000 0.000000
-7.962840 0.170721 0.342465 0.418121 0.977848 0.000000 0.000000 0.000000 0.000000
2.037160 0.170721 0.342465 0.418121 0.977853 0.000000 0.000000 0.000000 0.000000
12.037160 0.170721 0.342465 0.418121 0.977860 0.000000 0.000000 0.000000 0.000000
22.037160 0.170721 0.342465 0.418121 0.977870 0.000000 0.000000 0.000000 0.000000
32.037160 0.170721 0.342465 0.418121 0.977886 0.000000 0.000000 0.000000 0.000000
42.037160 0.170721 0.342465 0.418121 0.977909 0.000000 0.000000 0.000000 0.000000
52.037160 0.170721 0.342465 0.418121 0.977944 0.000000 0.000000 0.000000 0.000000
62.037160 0.170721 0.342465 0.418121 0.977996 0.000000 0.000000 0.000000 0.000000
72.037160 0.170721 0.342465 0.418121 0.978073 0.000000 0.000000 0.000000 0.000000
82.037160 0.170721 0.342465 0.418121 0.978188 0.000000 0.000000 0.000000 0.000000
92.037160 0.170721 0.342465 0.418121 0.978360 0.000000 0.000000 0.000000 0.000000
102.037160 0.170721 0.342465 0.418121 0.978616 0.000000 0.000000 0.000000 0.000000
112.037160 0.170721 0.342465 0.418121 0.978996 0.000000 0.000000 0.000000 0.000000
122.037160 0.170721 0.342465 0.418121 0.979561 0.000000 0.000000 0.000000 0.000000
132.037160 0.170721 0.342465 0.418121 0.980398 0.000000 0.000000 0.000000 0.000000
142.037160 0.170721 0.342465 0.418121 0.981634 0.000000 0.000000 0.000000 0.000000
152.037160 0.170721 0.342465 0.418121 0.983451 0.032245 0.000000 0.000000 0.000000
162.037160 0.170721 0.342465 0.418121 0.986103 0.171416 0.000000 0.000000 0.000000
172.037160 0.170721 0.342465 0.418121 0.989932 0.285359 0.000000 0.000000 0.000000
182.037160 0.170721 0.342465 0.418121 0.995379 0.378647 0.000000 0.000000 0.000000
192.037160 0.170721 0.342465 0.418121 1.002962 0.455026 0.000000 0.000000 0.000000
202.037160 0.170728 0.342470 0.418121 0.033502 0.517559 0.000000 0.000000 0.000000
212.037160 0.170728 0.342470 0.418121 0.046131 0.568757 0.000000 0.000000 0.000000
222.037160 0.170728 0.342470 0.418121 0.061637 0.610674 0.000000 0.000000 0.000000
232.037160 0.170728 0.342470 0.418121 0.079331 0.644993 0.000000 0.000000 0.000000
242.037160 0.170728 0.342470 0.418121 0.097678 0.673091 0.000000 0.000000 0.000000
252.037160 0.170728 0.342470 0.418121 0.114385 0.696096 0.000000 0.000000 0.000000
262.037160 0.170728 0.342470 0.418121 0.126847 0.714930 0.000000 0.000000 0.000000
272.037160 0.170728 0.342470 0.418121 0.132845 0.730351 0.000000 0.000000 0.000000
282.037160 0.170728 0.342470 0.418441 0.131240 0.742976 0.000000 0.000000 0.000000
292.037160 0.170728 0.342470 0.427046 0.122355 0.753313 0.000000 0.000000 0.000000
302.037160 0.170728 0.342470 0.445692 0.107850 0.761776 0.000000 0.000000 0.000000
312.037160 0.170728 0.342470 0.471869 0.090181 0.768705 0.000000 0.000000 0.000000
322.037160 0.170728 0.342470 0.503416 0.071880 0.774378 0.000000 0.000000 0.000000
332.037160 0.170728 0.342470 0.538580 0.054957 0.779022 0.000000 0.000000 0.000000
342.037160 0.170728 0.342470 0.575909 0.040594 0.782825 0.000000 0.000000 0.000000
352.037160 0.170728 0.342470 0.614211 0.029180 0.785938 0.000000 0.000000 0.000000
362.037160 0.170728 0.342470 0.652549 0.020549 0.788487 0.000000 0.000000 0.000000
372.037160 0.170728 0.342470 0.690140 0.014254 0.790574 0.000000 0.000000 0.000000
382.037160 0.170728 0.342470 0.726321 0.009782 0.792283 0.000000 0.000000 0.000000
392.037160 0.170728 0.342470 0.760637 0.006663 0.793682 0.000000 0.000000 0.000000
392.057067 0.170728 0.342470 0.760704 0.006658 0.793684 0.000000 0.000000 0.000000


-229.953550 0.109924 0.284027 0.285443 0.974177 0.000000 0.000000 0.000000 0.000000
-219.953550 0.109924 0.284027 0.285443 0.974177 0.000000 0.000000 0.000000 0.000000
-209.953550 0.109924 0.284027 0.285443 0.974177 0.000000 0.000000 0.000000 0.000000
-199.953550 0.109924 0.284027 0.285443 0.974177 0.000000 0.000000 0.000000 0.000000
-189.953550 0.109924 0.284027 0.285443 0.974177 0.000000 0.000000 0.000000 0.000000
-179.953550 0.109924 0.284027 0.285443 0.974177 0.000000 0.000000 0.000000 0.000000
-169.953550 0.109924 0.284027 0.285443 0.974177 0.000000 0.000000 0.000000 0.000000
-159.953550 0.109924 0.284027 0.285443 0.974177 0.000000 0.000000 0.000000 0.000000
-149.953550 0.109924 0.284027 0.285443 0.974177 0.000000 0.000000 0.000000 0.000000
-139.953550 0.109924 0.284027 0.285443 0.974177 0.000000 0.000000 0.000000 0.000000
-129.953550 0.109924 0.284027 0.285443 0.974177 0.000000 0.000000 0.000000 0.000000
-119.953550 0.109924 0.284027 0.285443 0.974177 0.000000 0.000000 0.000000 0.000000
-109.953550 0.109924 0.284027 0.285443 0.974177 0.000000 0.000000 0.000000 0.000000
-99.953550 0.109924 0.284027 0.285443 0.974177 0.000000 0.000000 0.000000 0.000000
-89.953550 0.109924 0.284027 0.285443 0.974178 0.000000 0.000000 0.000000 0.000000
-79.953550 0.109924 0.284027 0.285443 0.974178 0.000000 0.000000 0.000000 0.000000
-69.953550 0.109924 0.284027 0.285443 0.974178 0.000000 0.000000 0.000000 0.000000
-59.953550 0.109924 0.284027 0.285443 0.974179 0.000000 0.000000 0.000000 0.000000
-49.953550 0.109924 0.284027 0.285443 0.974179 0.000000 0.000000 0.000000 0.000000
-39.953550 0.109924 0.284027 0.285443 0.974180 0.000000 0.000000 0.000000 0.000000
-29.953550 0.109924 0.284027 0.285443 0.974182 0.000000 0.000000 0.000000 0.000000
-19.953550 0.109924 0.284027 0.285443 0.974184 0.000000 0.000000 0.000000 0.000000
-9.953550 0.109924 0.284027 0.285443 0.974188 0.000000 0.000000 0.000000 0.000000
0.046450 0.109924 0.284027 0.285443 0.974193 0.000000 0.000000 0.000000 0.000000
10.046450 0.109924 0.284027 0.285443 0.974201 0.000000 0.000000 0.000000 0.000000
20.046450 0.109924 0.284027 0.285443 0.974213 0.000000 0.000000 0.000000 0.000000
30.046450 0.109924 0.284027 0.285443 0.974230 0.000000 0.000000 0.000000 0.000000
40.046450 0.109924 0.284027 0.285443 0.974256 0.000000 0.000000 0.000000 0.000000
50.046450 0.109924 0.284027 0.285443 0.974295 0.000000 0.000000 0.000000 0.000000
60.046450 0.109924 0.284027 0.285443 0.974352 0.000000 0.000000 0.000000 0.000000
70.046450 0.109924 0.284027 0.285443 0.974439 0.000000 0.000000 0.000000 0.000000
80.046450 0.109924 0.284027 0.285443 0.974567 0.000000 0.000000 0.000000 0.000000
90.046450 0.109924 0.284027 0.285443 0.974758 0.000000 0.000000 0.000000 0.000000
100.046450 0.109924 0.284027 0.285443 0.975043 0.000000 0.000000 0.000000 0.000000
110.046450 0.109924 0.284027 0.285443 0.975466 0.000000 0.000000 0.000000 0.000000
120.046450 0.109924 0.284027 0.285443 0.976095 0.000000 0.000000 0.000000 0.000000
130.046450 0.109924 0.284027 0.285443 0.977027 0.000000 0.000000 0.000000 0.000000
140.046450 0.109924 0.284027 0.285443 0.978404 0.000000 0.000000 0.000000 0.000000
150.046450 0.109924 0.284027 0.285443 0.980429 0.001061 0.000000 0.000000 0.000000
160.046450 0.109924 0.284027 0.285443 0.983386 0.145884 0.000000 0.000000 0.000000
170.046450 0.109924 0.284027 0.285443 0.987661 0.264455 0.000000 0.000000 0.000000
180.046450 0.109924 0.284027 0.285443 0.993751 0.361533 0.000000 0.000000 0.000000
190.046450 0.109924 0.284027 0.285443 1.002247 0.441014 0.000000 0.000000 0.000000
200.046450 0.109932 0.284033 0.285443 0.037031 0.506087 0.000000 0.000000 0.000000
210.046450 0.109932 0.284033 0.285443 0.051156 0.559364 0.000000 0.000000 0.000000
220.046450 0.109932 0.284033 0.285443 0.068653 0.602984 0.000000 0.000000 0.000000
230.046450 0.109932 0.284033 0.285443 0.088880 0.638697 0.000000 0.000000 0.000000
240.046450 0.109932 0.284033 0.291750 0.110244 0.667936 0.000000 0.000000 0.000000
250.046450 0.109932 0.284033 0.308674 0.130217 0.691875 0.000000 0.000000 0.000000
260.046450 0.109932 0.284033 0.333533 0.145716 0.711475 0.000000 0.000000 0.000000
270.046450 0.109932 0.284033 0.364128 0.153894 0.727522 0.000000 0.000000 0.000000
280.046450 0.109932 0.284033 0.398670 0.153107 0.740660 0.000000 0.000000 0.000000
290.046450 0.109932 0.284033 0.435648 0.143552 0.751416 0.000000 0.000000 0.000000
300.046450 0.109932 0.284033 0.473859 0.127159 0.760223 0.000000 0.000000 0.000000
310.046450 0.109932 0.284033 0.512282 0.106834 0.767433 0.000000 0.000000 0.000000
320.046450 0.109932 0.284033 0.550065 0.085560 0.773337 0.000000 0.000000 0.000000
330.046450 0.109932 0.284033 0.586565 0.065713 0.778170 0.000000 0.000000 0.000000
340.046450 0.109932 0.284033 0.621283 0.048732 0.782127 0.000000 0.000000 0.000000
350.046450 0.109932 0.284033 0.653843 0.035143 0.785367 0.000000 0.000000 0.000000
360.046450 0.109932 0.284033 0.683995 0.024809 0.788019 0.000000 0.000000 0.000000
370.046450 0.109932 0.284033 0.711550 0.017241 0.790191 0.000000 0.000000 0.000000
380.046450 0.109932 0.284033 0.736360 0.011847 0.791969 0.000000 0.000000 0.000000
390.046450 0.109932 0.284033 0.758384 0.008077 0.793425 0.000000 0.000000 0.000000
390.066357 0.109932 0.284033 0.758427 0.008071 0.793428 0.000000 0.000000 0.000000


-221.944260 0.070885 0.226266 0.194867 0.971051 0.000000 0.000000 0.000000 0.000000
-211.944260 0.070885 0.226266 0.194867 0.971051 0.000000 0.000000 0.000000 0.000000
-201.944260 0.070885 0.226266 0.194867 0.971051 0.000000 0.000000 0.000000 0.000000
-191.944260 0.070885 0.226266 0.194867 0.971051 0.000000 0.000000 0.000000 0.000000
-181.944260 0.070885 0.226266 0.194867 0.971051 0.000000 0.000000 0.000000 0.000000
-171.944260 0.070885 0.226266 0.194867 0.971051 0.000000 0.000000 0.000000 0.000000
-161.944260 0.070885 0.226266 0.194867 0.971051 0.000000 0.000000 0.000000 0.000000
-151.944260 0.070885 0.226266 0.194867 0.971051 0.000000 0.000000 0.000000 0.000000
-141.944260 0.070885 0.226266 0.194867 0.971051 0.000000 0.000000 0.000000 0.000000
-131.944260 0.070885 0.226266 0.194867 0.971051 0.000000 0.000000 0.000000 0.000000
-121.944260 0.070885 0.226266 0.194867 0.971051 0.000000 0.000000 0.000000 0.000000
-111.944260 0.070885 0.226266 0.194867 0.971051 0.000000 0.000000 0.000000 0.000000
-101.944260 0.070885 0.226266 0.194867 0.971052 0.000000 0.000000 0.000000 0.000000
-91.944260 0.070885 0.226266 0.194867 0.971052 0.000000 0.000000 0.000000 0.000000
-81.944260 0.070885 0.226266 0.194867 0.971052 0.000000 0.000000 0.000000 0.000000
-71.944260 0.070885 0.226266 0.194867 0.971052 0.000000 0.000000 0.000000 0.000000
-61.944260 0.070885 0.226266 0.194867 0.971053 0.000000 0.000000 0.000000 0.000000
-51.944260 0.070885 0.226266 0.194867 0.971054 0.000000 0.000000 0.000000 0.000000
-41.944260 0.070885 0.226266 0.194867 0.971055 0.000000 0.000000 0.000000 0.000000
-31.944260 0.070885 0.226266 0.194867 0.971056 0.000000 0.000000 0.000000 0.000000
-21.944260 0.070885 0.226266 0.194867 0.971059 0.000000 0.000000 0.000000 0.000000
-11.944260 0.070885 0.226266 0.194867 0.971063 0.000000 0.000000 0.000000 0.000000
-1.944260 0.070885 0.226266 0.194867 0.971068 0.000000 0.000000 0.000000 0.000000
8.055740 0.070885 0.226266 0.194867 0.971077 0.000000 0.000000 0.000000 0.000000
18.055740 0.070885 0.226266 0.194867 0.971089 0.000000 0.000000 0.000000 0.000000
28.055740 0.070885 0.226266 0.194867 0.971108 0.000000 0.000000 0.000000 0.000000
38.055740 0.070885 0.226266 0.194867 0.971135 0.000000 0.000000 0.000000 0.000000
48.055740 0.070885 0.226266 0.194867 0.971177 0.000000 0.000000 0.000000 0.000000
58.055740 0.070885 0.226266 0.194867 0.971239 0.000000 0.000000 0.000000 0.000000
68.055740 0.070885 0.226266 0.194867 0.971331 0.000000 0.000000 0.000000 0.000000
78.055740 0.070885 0.226266 0.194867 0.971468 0.000000 0.000000 0.000000 0.000000
88.055740 0.070885 0.226266 0.194867 0.971672 0.000000 0.000000 0.000000 0.000000
98.055740 0.070885 0.226266 0.194867 0.971977 0.000000 0.000000 0.000000 0.000000
108.055740 0.070885 0.226266 0.194867 0.972430 0.000000 0.000000 0.000000 0.000000
118.055740 0.070885 0.226266 0.194867 0.973102 0.000000 0.000000 0.000000 0.000000
128.055740 0.070885 0.226266 0.194867 0.974100 0.000000 0.000000 0.000000 0.000000
138.055740 0.070885 0.226266 0.194867 0.975573 0.000000 0.000000 0.000000 0.000000
148.055740 0.070885 0.226266 0.194867 0.977741 0.000000 0.000000 0.000000 0.000000
158.055740 0.070885 0.226266 0.194867 0.980910 0.119316 0.000000 0.000000 0.000000
168.055740 0.070885 0.226266 0.194867 0.985494 0.242703 0.000000 0.000000 0.000000
178.055740 0.070885 0.226266 0.194867 0.992034 0.343724 0.000000 0.000000 0.000000
188.055740 0.070885 0.226266 0.199017 1.001177 0.426432 0.000000 0.000000 0.000000
198.055740 0.070599 0.226214 0.214032 0.039331 0.494149 0.000000 0.000000 0.000000
208.055740 0.070893 0.226273 0.237467 0.054510 0.549590 0.000000 0.000000 0.000000
218.055740 0.070893 0.226273 0.267070 0.073487 0.594982 0.000000 0.000000 0.000000
228.055740 0.070893 0.226273 0.300954 0.095725 0.632145 0.000000 0.000000 0.000000
238.055740 0.070893 0.226273 0.337572 0.119687 0.662572 0.000000 0.000000 0.000000
248.055740 0.070893 0.226273 0.375667 0.142733 0.687484 0.000000 0.000000 0.000000
258.055740 0.070893 0.226273 0.414119 0.161373 0.707879 0.000000 0.000000 0.000000
268.055740 0.070893 0.226273 0.452063 0.172055 0.724578 0.000000 0.000000 0.000000
278.055740 0.070893 0.226273 0.488844 0.172468 0.738250 0.000000 0.000000 0.000000
288.055740 0.070893 0.226273 0.523934 0.162596 0.749443 0.000000 0.000000 0.000000
298.055740 0.070893 0.226273 0.556960 0.144660 0.758608 0.000000 0.000000 0.000000
308.055740 0.070893 0.226273 0.587625 0.122055 0.766111 0.000000 0.000000 0.000000
318.055740 0.070893 0.226273 0.615701 0.098191 0.772254 0.000000 0.000000 0.000000
328.055740 0.070893 0.226273 0.641060 0.075756 0.777283 0.000000 0.000000 0.000000
338.055740 0.070893 0.226273 0.663640 0.056413 0.781401 0.000000 0.000000 0.000000
348.055740 0.070893 0.226273 0.683428 0.040823 0.784773 0.000000 0.000000 0.000000
358.055740 0.070893 0.226273 0.700470 0.028896 0.787533 0.000000 0.000000 0.000000
368.055740 0.070893 0.226273 0.714826 0.020122 0.789793 0.000000 0.000000 0.000000
378.055740 0.070893 0.226273 0.726562 0.013847 0.791643 0.000000 0.000000 0.000000
388.055740 0.070893 0.226273 0.735796 0.009450 0.793158 0.000000 0.000000 0.000000
388.075647 0.070893 0.226273 0.735814 0.009443 0.793161 0.000000 0.000000 0.000000
398.069011 0.070893 0.226273 0.729663 0.008578 0.794400 0.000000 0.000000 0.000000


-223.934970 0.046010 0.175387 0.133032 0.968381 0.000000 0.000000 0.000000 0.000000
-213.934970 0.046010 0.175387 0.133032 0.968381 0.000000 0.000000 0.000000 0.000000
-203.934970 0.046010 0.175387 0.133032 0.968381 0.000000 0.000000 0.000000 0.000000
-193.934970 0.046010 0.175387 0.133032 0.968381 0.000000 0.000000 0.000000 0.000000
-183.934970 0.046010 0.175387 0.133032 0.968381 0.000000 0.000000 0.000000 0.000000
-173.934970 0.046010 0.175387 0.133032 0.968381 0.000000 0.000000 0.000000 0.000000
-163.934970 0.046010 0.175387 0.133032 0.968381 0.000000 0.000000 0.000000 0.000000
-153.934970 0.046010 0.175387 0.133032 0.968381 0.000000 0.000000 0.000000 0.000000
-143.934970 0.046010 0.175387 0.133032 0.968381 0.000000 0.000000 0.000000 0.000000
-133.934970 0.046010 0.175387 0.133032 0.968381 0.000000 0.000000 0.000000 0.000000
-123.934970 0.046010 0.175387 0.133032 0.968381 0.000000 0.000000 0.000000 0.000000
-113.934970 0.046010 0.175387 0.133032 0.968381 0.000000 0.000000 0.000000 0.000000
-103.934970 0.046010 0.175387 0.133032 0.968381 0.000000 0.000000 0.000000 0.000000
-93.934970 0.046010 0.175387 0.133032 0.968381 0.000000 0.000000 0.000000 0.000000
-83.934970 0.046010 0.175387 0.133032 0.968382 0.000000 0.000000 0.000000 0.000000
-73.934970 0.046010 0.175387 0.133032 0.968382 0.000000 0.000000 0.000000 0.000000
-63.934970 0.046010 0.175387 0.133032 0.968383 0.000000 0.000000 0.000000 0.000000
-53.934970 0.046010 0.175387 0.133032 0.968383 0.000000 0.000000 0.000000 0.000000
-43.934970 0.046010 0.175387 0.133032 0.968385 0.000000 0.000000 0.000000 0.000000
-33.934970 0.046010 0.175387 0.133032 0.968386 0.000000 0.000000 0.000000 0.000000
-23.934970 0.046010 0.175387 0.133032 0.968389 0.000000 0.000000 0.000000 0.000000
-13.934970 0.046010 0.175387 0.133032 0.968393 0.000000 0.000000 0.000000 0.000000
-3.934970 0.046010 0.175387 0.133032 0.968399 0.000000 0.000000 0.000000 0.000000
6.065030 0.046010 0.175387 0.133032 0.968407 0.000000 0.000000 0.000000 0.000000
16.065030 0.046010 0.175387 0.133032 0.968420 0.000000 0.000000 0.000000 0.000000
26.065030 0.046010 0.175387 0.133032 0.968440 0.000000 0.000000 0.000000 0.000000
36.065030 0.046010 0.175387 0.133032 0.968469 0.000000 0.000000 0.000000 0.000000
46.065030 0.046010 0.175387 0.133032 0.968512 0.000000 0.000000 0.000000 0.000000
56.065030 0.046010 0.175387 0.133032 0.968576 0.000000 0.000000 0.000000 0.000000
66.065030 0.046010 0.175387 0.133032 0.968672 0.000000 0.000000 0.000000 0.000000
76.065030 0.046010 0.175387 0.133032 0.968815 0.000000 0.000000 0.000000 0.000000
86.065030 0.046010 0.175387 0.133032 0.969027 0.000000 0.000000 0.000000 0.000000
96.065030 0.046010 0.175387 0.133032 0.969344 0.000000 0.000000 0.000000 0.000000
106.065030 0.046010 0.175387 0.133032 0.969815 0.000000 0.000000 0.000000 0.000000
116.065030 0.046010 0.175387 0.133032 0.970515 0.000000 0.000000 0.000000 0.000000
126.065030 0.046010 0.175387 0.133032 0.971553 0.000000 0.000000 0.000000 0.000000
136.065030 0.046010 0.175387 0.135451 0.973088 0.000000 0.000000 0.000000 0.000000
146.065030 0.046010 0.175387 0.148477 0.975346 0.000000 0.000000 0.000000 0.000000
156.065030 0.046010 0.175387 0.170421 0.978649 0.091668 0.000000 0.000000 0.000000
166.065030 0.046010 0.175387 0.198925 0.983431 0.220067 0.000000 0.000000 0.000000
176.065030 0.046010 0.175387 0.232087 0.990263 0.325191 0.000000 0.000000 0.000000
186.065030 0.046010 0.175387 0.268316 0.999833 0.411259 0.000000 0.000000 0.000000
196.065030 0.045339 0.175180 0.306198 0.040649 0.481726 0.000000 0.000000 0.000000
206.065030 0.046020 0.175395 0.344632 0.056520 0.539419 0.000000 0.000000 0.000000
216.065030 0.046020 0.175395 0.382732 0.076548 0.586654 0.000000 0.000000 0.000000
226.065030 0.046020 0.175395 0.419788 0.100347 0.625327 0.000000 0.000000 0.000000
236.065030 0.046020 0.175395 0.455263 0.126533 0.656990 0.000000 0.000000 0.000000
246.065030 0.046020 0.175395 0.488756 0.152491 0.682913 0.000000 0.000000 0.000000
256.065030 0.046020 0.175395 0.519910 0.174412 0.704138 0.000000 0.000000 0.000000
266.065030 0.046020 0.175395 0.548497 0.187969 0.721515 0.000000 0.000000 0.000000
276.065030 0.046020 0.175395 0.574391 0.189975 0.735742 0.000000 0.000000 0.000000
286.065030 0.046020 0.175395 0.597516 0.180070 0.747390 0.000000 0.000000 0.000000
296.065030 0.046020 0.175395 0.617867 0.160815 0.756926 0.000000 0.000000 0.000000
306.065030 0.046020 0.175395 0.635463 0.136182 0.764734 0.000000 0.000000 0.000000
316.065030 0.046020 0.175395 0.650342 0.110011 0.771127 0.000000 0.000000 0.000000
326.065030 0.046020 0.175395 0.662589 0.085255 0.776361 0.000000 0.000000 0.000000
336.065030 0.046020 0.175395 0.672311 0.063759 0.780646 0.000000 0.000000 0.000000
346.065030 0.046020 0.175395 0.679630 0.046309 0.784154 0.000000 0.000000 0.000000
356.065030 0.046020 0.175395 0.684692 0.032876 0.787026 0.000000 0.000000 0.000000
366.065030 0.046020 0.175395 0.687636 0.022943 0.789378 0.000000 0.000000 0.000000
376.065030 0.046020 0.175395 0.688593 0.015813 0.791304 0.000000 0.000000 0.000000
386.065030 0.046020 0.175395 0.687719 0.010804 0.792880 0.000000 0.000000 0.000000
386.084937 0.046020 0.175395 0.687718 0.010796 0.792883 0.000000 0.000000 0.000000
396.078301 0.046020 0.175395 0.676288 0.009126 0.794172 0.000000 0.000000 0.000000


-225.925680 0.030597 0.133444 0.090818 0.966099 0.000000 0.000000 0.000000 0.000000
-215.925680 0.030597 0.133444 0.090818 0.966099 0.000000 0.000000 0.000000 0.000000
-205.925680 0.030597 0.133444 0.090818 0.966099 0.000000 0.000000 0.000000 0.000000
-195.925680 0.030597 0.133444 0.090818 0.966099 0.000000 0.000000 0.000000 0.000000
-185.925680 0.030597 0.133444 0.090818 0.966099 0.000000 0.000000 0.000000 0.000000
-175.925680 0.030597 0.133444 0.090818 0.966099 0.000000 0.000000 0.000000 0.000000
-165.925680 0.030597 0.133444 0.090818 0.966099 0.000000 0.000000 0.000000 0.000000
-155.925680 0.030597 0.133444 0.090818 0.966099 0.000000 0.000000 0.000000 0.000000
-145.925680 0.030597 0.133444 0.090818 0.966099 0.000000 0.000000 0.000000 0.000000
-135.925680 0.030597 0.133444 0.090818 0.966099 0.000000 0.000000 0.000000 0.000000
-125.925680 0.030597 0.133444 0.090818 0.966099 0.000000 0.000000 0.000000 0.000000
-115.925680 0.030597 0.133444 0.090818 0.966099 0.000000 0.000000 0.000000 0.000000
-105.925680 0.030597 0.133444 0.090818 0.966099 0.000000 0.000000 0.000000 0.000000
-95.925680 0.030597 0.133444 0.090818 0.966100 0.000000 0.000000 0.000000 0.000000
-85.925680 0.030597 0.133444 0.090818 0.966100 0.000000 0.000000 0.000000 0.000000
-75.925680 0.030597 0.133444 0.090818 0.966100 0.000000 0.000000 0.000000 0.000000
-65.925680 0.030597 0.133444 0.090818 0.966101 0.000000 0.000000 0.000000 0.000000
-55.925680 0.030597 0.133444 0.090818 0.966102 0.000000 0.000000 0.000000 0.000000
-45.925680 0.030597 0.133444 0.090818 0.966103 0.000000 0.000000 0.000000 0.000000
-35.925680 0.030597 0.133444 0.090818 0.966104 0.000000 0.000000 0.000000 0.000000
-25.925680 0.030597 0.133444 0.090818 0.966107 0.000000 0.000000 0.000000 0.000000
-15.925680 0.030597 0.133444 0.090818 0.966111 0.000000 0.000000 0.000000 0.000000
-5.925680 0.030597 0.133444 0.090818 0.966117 0.000000 0.000000 0.000000 0.000000
4.074320 0.030597 0.133444 0.090818 0.966126 0.000000 0.000000 0.000000 0.000000
14.074320 0.030597 0.133444 0.090818 0.966139 0.000000 0.000000 0.000000 0.000000
24.074320 0.030597 0.133444 0.090818 0.966159 0.000000 0.000000 0.000000 0.000000
34.074320 0.030597 0.133444 0.090818 0.966188 0.000000 0.000000 0.000000 0.000000
44.074320 0.030597 0.133444 0.090818 0.966232 0.000000 0.000000 0.000000 0.000000
54.074320 0.030597 0.133444 0.090818 0.966298 0.000000 0.000000 0.000000 0.000000
64.074320 0.030597 0.133444 0.090818 0.966396 0.000000 0.000000 0.000000 0.000000
74.074320 0.030597 0.133444 0.090818 0.966541 0.000000 0.000000 0.000000 0.000000
84.074320 0.030597 0.133444 0.091953 0.966758 0.000000 0.000000 0.000000 0.000000
94.074320 0.030597 0.133444 0.102854 0.967081 0.000000 0.000000 0.000000 0.000000
104.074320 0.030597 0.133444 0.123193 0.967562 0.000000 0.000000 0.000000 0.000000
114.074320 0.030597 0.133444 0.150554 0.968276 0.000000 0.000000 0.000000 0.000000
124.074320 0.030597 0.133444 0.183003 0.969336 0.000000 0.000000 0.000000 0.000000
134.074320 0.030597 0.133444 0.218746 0.970902 0.000000 0.000000 0.000000 0.000000
144.074320 0.030597 0.133444 0.256387 0.973208 0.000000 0.000000 0.000000 0.000000
154.074320 0.030597 0.133444 0.294782 0.976581 0.062897 0.000000 0.000000 0.000000
164.074320 0.030597 0.133444 0.332988 0.981472 0.196511 0.000000 0.000000 0.000000
174.074320 0.030597 0.133444 0.370297 0.988467 0.305905 0.000000 0.000000 0.000000
184.074320 0.030597 0.133444 0.406154 0.998284 0.395469 0.000000 0.000000 0.000000
194.074320 0.029151 0.132922 0.440062 0.041189 0.468798 0.000000 0.000000 0.000000
204.074320 0.030614 0.133454 0.471688 0.057455 0.528835 0.000000 0.000000 0.000000
214.074320 0.030614 0.133454 0.500796 0.078171 0.577989 0.000000 0.000000 0.000000
224.074320 0.030614 0.133454 0.527232 0.103136 0.618233 0.000000 0.000000 0.000000
234.074320 0.030614 0.133454 0.550920 0.131198 0.651182 0.000000 0.000000 0.000000
244.074320 0.030614 0.133454 0.571842 0.159908 0.678158 0.000000 0.000000 0.000000
254.074320 0.030614 0.133454 0.589983 0.185266 0.700244 0.000000 0.000000 0.000000
264.074320 0.030614 0.133454 0.605386 0.202126 0.718327 0.000000 0.000000 0.000000
274.074320 0.030614 0.133454 0.618140 0.206156 0.733132 0.000000 0.000000 0.000000
284.074320 0.030614 0.133454 0.628348 0.196463 0.745253 0.000000 0.000000 0.000000
294.074320 0.030614 0.133454 0.636140 0.176015 0.755177 0.000000 0.000000 0.000000
304.074320 0.030614 0.133454 0.641648 0.149498 0.763302 0.000000 0.000000 0.000000
314.074320 0.030614 0.133454 0.644998 0.121220 0.769954 0.000000 0.000000 0.000000
324.074320 0.030614 0.133454 0.646338 0.094353 0.775400 0.000000 0.000000 0.000000
334.074320 0.030614 0.133454 0.645816 0.070873 0.779860 0.000000 0.000000 0.000000
344.074320 0.030614 0.133454 0.643581 0.051677 0.783510 0.000000 0.000000 0.000000
354.074320 0.030614 0.133454 0.639789 0.036802 0.786499 0.000000 0.000000 0.000000
364.074320 0.030614 0.133454 0.634584 0.025744 0.788947 0.000000 0.000000 0.000000
374.074320 0.030612 0.133454 0.628093 0.017775 0.790950 0.000000 0.000000 0.000000
384.074320 0.030602 0.133453 0.620458 0.012159 0.792591 0.000000 0.000000 0.000000
384.094227 0.030602 0.133453 0.620443 0.012150 0.792594 0.000000 0.000000 0.000000
394.087591 0.030602 0.133453 0.605738 0.009741 0.793935 0.000000 0.000000 0.000000


-227.916390 0.021896 0.100495 0.062000 0.964148 0.000000 0.000000 0.000000 0.000000
-217.916390 0.021896 0.100495 0.062000 0.964148 0.000000 0.000000 0.000000 0.000000
-207.916390 0.021896 0.100495 0.062000 0.964148 0.000000 0.000000 0.000000 0.000000
-197.916390 0.021896 0.100495 0.062000 0.964148 0.000000 0.000000 0.000000 0.000000
-187.916390 0.021896 0.100495 0.062000 0.964148 0.000000 0.000000 0.000000 0.000000
-177.916390 0.021896 0.100495 0.062000 0.964148 0.000000 0.000000 0.000000 0.000000
-167.916390 0.021896 0.100495 0.062000 0.964148 0.000000 0.000000 0.000000 0.000000
-157.916390 0.021896 0.100495 0.062000 0.964148 0.000000 0.000000 0.000000 0.000000
-147.916390 0.021896 0.100495 0.062000 0.964148 0.000000 0.000000 0.000000 0.000000
-137.916390 0.021896 0.100495 0.062000 0.964148 0.000000 0.000000 0.000000 0.000000
-127.916390 0.021896 0.100495 0.062000 0.964148 0.000000 0.000000 0.000000 0.000000
-117.916390 0.021896 0.100495 0.062000 0.964148 0.000000 0.000000 0.000000 0.000000
-107.916390 0.021896 0.100495 0.062000 0.964149 0.000000 0.000000 0.000000 0.000000
-97.916390 0.021896 0.100495 0.062000 0.964149 0.000000 0.000000 0.000000 0.000000
-87.916390 0.021896 0.100495 0.062000 0.964149 0.000000 0.000000 0.000000 0.000000
-77.916390 0.021896 0.100495 0.062000 0.964149 0.000000 0.000000 0.000000 0.000000
-67.916390 0.021896 0.100495 0.062000 0.964150 0.000000 0.000000 0.000000 0.000000
-57.916390 0.021896 0.100495 0.062000 0.964151 0.000000 0.000000 0.000000 0.000000
-47.916390 0.021896 0.100495 0.062000 0.964152 0.000000 0.000000 0.000000 0.000000
-37.916390 0.021896 0.100495 0.062000 0.964154 0.000000 0.000000 0.000000 0.000000
-27.916390 0.021896 0.100495 0.062000 0.964156 0.000000 0.000000 0.000000 0.000000
-17.916390 0.021896 0.100495 0.062000 0.964160 0.000000 0.000000 0.000000 0.000000
-7.916390 0.021896 0.100495 0.062000 0.964166 0.000000 0.000000 0.000000 0.000000
2.083610 0.021896 0.100495 0.062000 0.964175 0.000000 0.000000 0.000000 0.000000
12.083610 0.021896 0.100495 0.062000 0.964189 0.000000 0.000000 0.000000 0.000000
22.083610 0.021896 0.100495 0.062000 0.964208 0.000000 0.000000 0.000000 0.000000
32.083610 0.021896 0.100495 0.062320 0.964238 0.000000 0.000000 0.000000 0.000000
42.083610 0.021896 0.100495 0.071012 0.964282 0.000000 0.000000 0.000000 0.000000
52.083610 0.021896 0.100495 0.089645 0.964348 0.000000 0.000000 0.000000 0.000000
62.083610 0.021896 0.100495 0.115856 0.964446 0.000000 0.000000 0.000000 0.000000
72.083610 0.021896 0.100495 0.147429 0.964592 0.000000 0.000000 0.000000 0.000000
82.083610 0.021896 0.100495 0.182611 0.964810 0.000000 0.000000 0.000000 0.000000
92.083610 0.021896 0.100495 0.219952 0.965135 0.000000 0.000000 0.000000 0.000000
102.083610 0.021896 0.100495 0.258260 0.965618 0.000000 0.000000 0.000000 0.000000
112.083610 0.021896 0.100495 0.296567 0.966336 0.000000 0.000000 0.000000 0.000000
122.083610 0.021896 0.100495 0.334159 0.967400 0.000000 0.000000 0.000000 0.000000
132.083610 0.021896 0.100495 0.370352 0.968975 0.000000 0.000000 0.000000 0.000000
142.083610 0.021896 0.100495 0.404675 0.971294 0.000000 0.000000 0.000000 0.000000
152.083610 0.021896 0.100495 0.436773 0.974689 0.032958 0.000000 0.000000 0.000000
162.083610 0.021896 0.100495 0.466382 0.979614 0.171999 0.000000 0.000000 0.000000
172.083610 0.021896 0.100495 0.493358 0.986668 0.285836 0.000000 0.000000 0.000000
182.083610 0.021897 0.100495 0.517617 0.996586 0.379038 0.000000 0.000000 0.000000
192.083610 0.018868 0.099334 0.539088 0.041117 0.455346 0.000000 0.000000 0.000000
202.083610 0.021930 0.100511 0.557770 0.057537 0.517821 0.000000 0.000000 0.000000
212.083610 0.021930 0.100511 0.573711 0.078636 0.568971 0.000000 0.000000 0.000000
222.083610 0.021930 0.100511 0.586984 0.104416 0.610850 0.000000 0.000000 0.000000
232.083610 0.021930 0.100511 0.597695 0.134018 0.645137 0.000000 0.000000 0.000000
242.083610 0.021930 0.100511 0.605972 0.165298 0.673209 0.000000 0.000000 0.000000
252.083610 0.021930 0.100511 0.611924 0.194245 0.696192 0.000000 0.000000 0.000000
262.083610 0.021930 0.100511 0.615684 0.214894 0.715009 0.000000 0.000000 0.000000
272.083610 0.021930 0.100511 0.617406 0.221451 0.730416 0.000000 0.000000 0.000000
282.083610 0.021930 0.100511 0.617238 0.212200 0.743029 0.000000 0.000000 0.000000
292.083610 0.021930 0.100511 0.615336 0.190595 0.753356 0.000000 0.000000 0.000000
302.083610 0.021930 0.100511 0.611848 0.162242 0.761811 0.000000 0.000000 0.000000
312.083610 0.021930 0.100511 0.606910 0.131984 0.768734 0.000000 0.000000 0.000000
322.083610 0.021926 0.100511 0.600664 0.103164 0.774401 0.000000 0.000000 0.000000
332.083610 0.021900 0.100510 0.593245 0.077838 0.779042 0.000000 0.000000 0.000000
342.083610 0.021840 0.100506 0.584786 0.056988 0.782841 0.000000 0.000000 0.000000
352.083610 0.021745 0.100496 0.575416 0.040721 0.785951 0.000000 0.000000 0.000000
362.083610 0.021622 0.100481 0.565251 0.028559 0.788498 0.000000 0.000000 0.000000
372.083610 0.021482 0.100459 0.554398 0.019756 0.790583 0.000000 0.000000 0.000000
382.083610 0.021333 0.100431 0.542961 0.013533 0.792290 0.000000 0.000000 0.000000
382.103517 0.021332 0.100431 0.542939 0.013522 0.792293 0.000000 0.000000 0.000000
392.096881 0.021332 0.100431 0.526889 0.010426 0.793689 0.000000 0.000000 0.000000


-229.907100 0.018841 0.075900 0.042326 0.962480 0.000000 0.000000 0.000000 0.000000
-219.907100 0.018841 0.075900 0.042326 0.962480 0.000000 0.000000 0.000000 0.000000
-209.907100 0.018841 0.075900 0.042326 0.962480 0.000000 0.000000 0.000000 0.000000
-199.907100 0.018841 0.075900 0.042326 0.962480 0.000000 0.000000 0.000000 0.000000
-189.907100 0.018841 0.075900 0.042326 0.962480 0.000000 0.000000 0.000000 0.000000
-179.907100 0.018841 0.075900 0.042326 0.962480 0.000000 0.000000 0.000000 0.000000
-169.907100 0.018841 0.075900 0.042326 0.962480 0.000000 0.000000 0.000000 0.000000
-159.907100 0.018841 0.075900 0.042326 0.962480 0.000000 0.000000 0.000000 0.000000
-149.907100 0.018841 0.075900 0.042326 0.962480 0.000000 0.000000 0.000000 0.000000
-139.907100 0.018841 0.075900 0.042326 0.962480 0.000000 0.000000 0.000000 0.000000
-129.907100 0.018841 0.075900 0.042326 0.962480 0.000000 0.000000 0.000000 0.000000
-119.907100 0.018841 0.075900 0.042326 0.962480 0.000000 0.000000 0.000000 0.000000
-109.907100 0.018841 0.075900 0.042326 0.962480 0.000000 0.000000 0.000000 0.000000
-99.907100 0.018841 0.075900 0.042326 0.962480 0.000000 0.000000 0.000000 0.000000
-89.907100 0.018841 0.075900 0.042326 0.962481 0.000000 0.000000 0.000000 0.000000
-79.907100 0.018841 0.075900 0.042326 0.962481 0.000000 0.000000 0.000000 0.000000
-69.907100 0.018841 0.075900 0.042326 0.962482 0.000000 0.000000 0.000000 0.000000
-59.907100 0.018841 0.075900 0.042326 0.962482 0.000000 0.000000 0.000000 0.000000
-49.907100 0.018841 0.075900 0.042326 0.962484 0.000000 0.000000 0.000000 0.000000
-39.907100 0.018841 0.075900 0.042326 0.962485 0.000000 0.000000 0.000000 0.000000
-29.907100 0.018841 0.075900 0.042326 0.962488 0.000000 0.000000 0.000000 0.000000
-19.907100 0.018841 0.075900 0.042326 0.962492 0.000000 0.000000 0.000000 0.000000
-9.907100 0.018841 0.075900 0.048663 0.962498 0.000000 0.000000 0.000000 0.000000
0.092900 0.018841 0.075900 0.065608 0.962507 0.000000 0.000000 0.000000 0.000000
10.092900 0.018841 0.075900 0.090506 0.962520 0.000000 0.000000 0.000000 0.000000
20.092900 0.018841 0.075900 0.121154 0.962540 0.000000 0.000000 0.000000 0.000000
30.092900 0.018841 0.075900 0.155736 0.962569 0.000000 0.000000 0.000000 0.000000
40.092900 0.018841 0.075900 0.192743 0.962613 0.000000 0.000000 0.000000 0.000000
50.092900 0.018841 0.075900 0.230916 0.962678 0.000000 0.000000 0.000000 0.000000
60.092900 0.018841 0.075900 0.269339 0.962776 0.000000 0.000000 0.000000 0.000000
70.092900 0.018841 0.075900 0.307119 0.962921 0.000000 0.000000 0.000000 0.000000
80.092900 0.018841 0.075900 0.343613 0.963137 0.000000 0.000000 0.000000 0.000000
90.092900 0.018841 0.075900 0.378323 0.963460 0.000000 0.000000 0.000000 0.000000
100.092900 0.018841 0.075900 0.410873 0.963939 0.000000 0.000000 0.000000 0.000000
110.092900 0.018841 0.075900 0.440992 0.964652 0.000000 0.000000 0.000000 0.000000
120.092900 0.018841 0.075900 0.468537 0.965710 0.000000 0.000000 0.000000 0.000000
130.092900 0.018841 0.075900 0.493346 0.967274 0.000000 0.000000 0.000000 0.000000
140.092900 0.018841 0.075900 0.515368 0.969579 0.000000 0.000000 0.000000 0.000000
150.092900 0.018842 0.075900 0.534599 0.972955 0.001803 0.000000 0.000000 0.000000
160.092900 0.018842 0.075900 0.551070 0.977857 0.146491 0.000000 0.000000 0.000000
170.092900 0.018843 0.075901 0.564865 0.984886 0.264952 0.000000 0.000000 0.000000
180.092900 0.018844 0.075901 0.576091 0.994787 0.361940 0.000000 0.000000 0.000000
190.092900 0.012567 0.073435 0.584843 0.040571 0.441347 0.000000 0.000000 0.000000
200.092900 0.018912 0.075930 0.591239 0.056947 0.506360 0.000000 0.000000 0.000000
210.092900 0.018912 0.075930 0.595423 0.078173 0.559588 0.000000 0.000000 0.000000
220.092900 0.018912 0.075930 0.597539 0.104455 0.603167 0.000000 0.000000 0.000000
230.092900 0.018912 0.075930 0.597739 0.135269 0.638847 0.000000 0.000000 0.000000
240.092900 0.018912 0.075930 0.596179 0.168902 0.668059 0.000000 0.000000 0.000000
250.092900 0.018912 0.075930 0.592995 0.201563 0.691976 0.000000 0.000000 0.000000
260.092900 0.018912 0.075930 0.588329 0.226557 0.711557 0.000000 0.000000 0.000000
270.092900 0.018907 0.075930 0.582328 0.236249 0.727589 0.000000 0.000000 0.000000
280.092900 0.018847 0.075928 0.575129 0.227672 0.740715 0.000000 0.000000 0.000000
290.092900 0.018687 0.075917 0.566869 0.204858 0.751462 0.000000 0.000000 0.000000
300.092900 0.018429 0.075893 0.557674 0.174624 0.760260 0.000000 0.000000 0.000000
310.092900 0.018097 0.075852 0.547657 0.142443 0.767464 0.000000 0.000000 0.000000
320.092900 0.017720 0.075793 0.536932 0.111786 0.773362 0.000000 0.000000 0.000000
330.092900 0.017326 0.075718 0.525603 0.084725 0.778190 0.000000 0.000000 0.000000
340.092900 0.016934 0.075630 0.513771 0.062295 0.782144 0.000000 0.000000 0.000000
350.092900 0.016558 0.075534 0.501531 0.044673 0.785381 0.000000 0.000000 0.000000
360.092900 0.016206 0.075431 0.488969 0.031418 0.788031 0.000000 0.000000 0.000000
370.092900 0.015884 0.075327 0.476158 0.021779 0.790200 0.000000 0.000000 0.000000
380.092900 0.015593 0.075223 0.463174 0.014940 0.791977 0.000000 0.000000 0.000000
380.112807 0.015593 0.075222 0.463148 0.014929 0.791980 0.000000 0.000000 0.000000
390.106171 0.015593 0.075222 0.447243 0.011181 0.793433 0.000000 0.000000 0.000000


-221.897810 0.022166 0.059167 0.028895 0.961053 0.000000 0.000000 0.000000 0.000000
-211.897810 0.022166 0.059167 0.028895 0.961053 0.000000 0.000000 0.000000 0.000000
-201.897810 0.022166 0.059167 0.028895 0.961053 0.000000 0.000000 0.000000 0.000000
-191.897810 0.022166 0.059167 0.028895 0.961053 0.000000 0.000000 0.000000 0.000000
-181.897810 0.022166 0.059167 0.028895 0.961053 0.000000 0.000000 0.000000 0.000000
-171.897810 0.022166 0.059167 0.028895 0.961053 0.000000 0.000000 0.000000 0.000000
-161.897810 0.022166 0.059167 0.028895 0.961053 0.000000 0.000000 0.000000 0.000000
-151.897810 0.022166 0.059167 0.028895 0.961053 0.000000 0.000000 0.000000 0.000000
-141.897810 0.022166 0.059167 0.028895 0.961053 0.000000 0.000000 0.000000 0.000000
-131.897810 0.022166 0.059167 0.028895 0.961053 0.000000 0.000000 0.000000 0.000000
-121.897810 0.022166 0.059167 0.028895 0.961053 0.000000 0.000000 0.000000 0.000000
-111.897810 0.022166 0.059167 0.028895 0.961053 0.000000 0.000000 0.000000 0.000000
-101.897810 0.022166 0.059167 0.028895 0.961053 0.000000 0.000000 0.000000 0.000000
-91.897810 0.022166 0.059167 0.028895 0.961054 0.000000 0.000000 0.000000 0.000000
-81.897810 0.022166 0.059167 0.028895 0.961054 0.000000 0.000000 0.000000 0.000000
-71.897810 0.022166 0.059167 0.028895 0.961054 0.000000 0.000000 0.000000 0.000000
-61.897810 0.022166 0.059167 0.033046 0.961055 0.000000 0.000000 0.000000 0.000000
-51.897810 0.022166 0.059167 0.048140 0.961056 0.000000 0.000000 0.000000 0.000000
-41.897810 0.022166 0.059167 0.071612 0.961058 0.000000 0.000000 0.000000 0.000000
-31.897810 0.022166 0.059167 0.101242 0.961061 0.000000 0.000000 0.000000 0.000000
-21.897810 0.022166 0.059167 0.135145 0.961065 0.000000 0.000000 0.000000 0.000000
-11.897810 0.022166 0.059167 0.171756 0.961071 0.000000 0.000000 0.000000 0.000000
-1.897810 0.022166 0.059167 0.209841 0.961079 0.000000 0.000000 0.000000 0.000000
8.102190 0.022166 0.059167 0.248298 0.961092 0.000000 0.000000 0.000000 0.000000
18.102190 0.022166 0.059167 0.286259 0.961112 0.000000 0.000000 0.000000 0.000000
28.102190 0.022166 0.059167 0.323050 0.961140 0.000000 0.000000 0.000000 0.000000
38.102190 0.022166 0.059167 0.358145 0.961184 0.000000 0.000000 0.000000 0.000000
48.102190 0.022166 0.059167 0.391134 0.961248 0.000000 0.000000 0.000000 0.000000
58.102190 0.022166 0.059167 0.421788 0.961344 0.000000 0.000000 0.000000 0.000000
68.102190 0.022166 0.059167 0.449852 0.961487 0.000000 0.000000 0.000000 0.000000
78.102190 0.022166 0.059167 0.475199 0.961699 0.000000 0.000000 0.000000 0.000000
88.102190 0.022167 0.059167 0.497767 0.962016 0.000000 0.000000 0.000000 0.000000
98.102190 0.022167 0.059167 0.517543 0.962488 0.000000 0.000000 0.000000 0.000000
108.102190 0.022167 0.059167 0.534558 0.963189 0.000000 0.000000 0.000000 0.000000
118.102190 0.022167 0.059167 0.548903 0.964230 0.000000 0.000000 0.000000 0.000000
128.102190 0.022167 0.059167 0.560635 0.965769 0.000000 0.000000 0.000000 0.000000
138.102190 0.022168 0.059167 0.569864 0.968038 0.000000 0.000000 0.000000 0.000000
148.102190 0.022169 0.059168 0.576716 0.971364 0.000000 0.000000 0.000000 0.000000
158.102190 0.022170 0.059168 0.581322 0.976196 0.119948 0.000000 0.000000 0.000000
168.102190 0.022172 0.059169 0.583836 0.983134 0.243220 0.000000 0.000000 0.000000
178.102190 0.022174 0.059169 0.584415 0.992923 0.344147 0.000000 0.000000 0.000000
188.102190 0.009239 0.054030 0.583197 0.039662 0.426779 0.000000 0.000000 0.000000
198.102190 0.014386 0.057846 0.580320 0.055837 0.494433 0.000000 0.000000 0.000000
208.102190 0.022318 0.059228 0.575937 0.076975 0.549823 0.000000 0.000000 0.000000
218.102190 0.022313 0.059227 0.570190 0.103482 0.595172 0.000000 0.000000 0.000000
228.102190 0.022181 0.059223 0.563221 0.135184 0.632301 0.000000 0.000000 0.000000
238.102190 0.021775 0.059199 0.555169 0.170911 0.662700 0.000000 0.000000 0.000000
248.102190 0.021100 0.059138 0.546150 0.207364 0.687588 0.000000 0.000000 0.000000
258.102190 0.020233 0.059031 0.536284 0.237330 0.707965 0.000000 0.000000 0.000000
268.102190 0.019264 0.058877 0.525688 0.250916 0.724648 0.000000 0.000000 0.000000
278.102190 0.018269 0.058682 0.514469 0.243273 0.738307 0.000000 0.000000 0.000000
288.102190 0.017301 0.058456 0.502731 0.219099 0.749490 0.000000 0.000000 0.000000
298.102190 0.016394 0.058208 0.490568 0.186831 0.758646 0.000000 0.000000 0.000000
308.102190 0.015565 0.057949 0.478062 0.152716 0.766142 0.000000 0.000000 0.000000
318.102190 0.014820 0.057688 0.465294 0.120298 0.772280 0.000000 0.000000 0.000000
328.102190 0.014160 0.057431 0.452338 0.091590 0.777304 0.000000 0.000000 0.000000
338.102190 0.013580 0.057182 0.439263 0.067642 0.781418 0.000000 0.000000 0.000000
348.102190 0.013073 0.056946 0.426133 0.048692 0.784787 0.000000 0.000000 0.000000
358.102190 0.012633 0.056725 0.413004 0.034348 0.787544 0.000000 0.000000 0.000000
368.102190 0.012252 0.056520 0.399921 0.023862 0.789802 0.000000 0.000000 0.000000
378.102190 0.011924 0.056331 0.386929 0.016396 0.791651 0.000000 0.000000 0.000000
378.122097 0.011923 0.056331 0.386904 0.016383 0.791654 0.000000 0.000000 0.000000
388.115461 0.011923 0.056331 0.372130 0.012008 0.793166 0.000000 0.000000 0.000000
398.108825 0.011923 0.056331 0.368587 0.011161 0.794404 0.000000 0.000000 0.000000


-223.888520 0.035017 0.050672 0.019726 0.959832 0.000000 0.000000 0.000000 0.000000
-213.888520 0.035017 0.050672 0.019726 0.959832 0.000000 0.000000 0.000000 0.000000
-203.888520 0.035017 0.050672 0.019726 0.959832 0.000000 0.000000 0.000000 0.000000
-193.888520 0.035017 0.050672 0.019726 0.959832 0.000000 0.000000 0.000000 0.000000
-183.888520 0.035017 0.050672 0.019726 0.959832 0.000000 0.000000 0.000000 0.000000
-173.888520 0.035017 0.050672 0.019726 0.959832 0.000000 0.000000 0.000000 0.000000
-163.888520 0.035017 0.050672 0.019726 0.959832 0.000000 0.000000 0.000000 0.000000
-153.888520 0.035017 0.050672 0.019726 0.959832 0.000000 0.000000 0.000000 0.000000
-143.888520 0.035017 0.050672 0.019726 0.959832 0.000000 0.000000 0.000000 0.000000
-133.888520 0.035017 0.050672 0.019726 0.959832 0.000000 0.000000 0.000000 0.000000
-123.888520 0.035017 0.050672 0.019726 0.959832 0.000000 0.000000 0.000000 0.000000
-113.888520 0.035017 0.050672 0.022145 0.959832 0.000000 0.000000 0.000000 0.000000
-103.888520 0.035017 0.050672 0.035226 0.959832 0.000000 0.000000 0.000000 0.000000
-93.888520 0.035017 0.050672 0.057212 0.959832 0.000000 0.000000 0.000000 0.000000
-83.888520 0.035017 0.050672 0.085772 0.959833 0.000000 0.000000 0.000000 0.000000
-73.888520 0.035017 0.050672 0.118954 0.959833 0.000000 0.000000 0.000000 0.000000
-63.888520 0.035017 0.050672 0.155174 0.959834 0.000000 0.000000 0.000000 0.000000
-53.888520 0.035017 0.050672 0.193080 0.959835 0.000000 0.000000 0.000000 0.000000
-43.888520 0.035017 0.050672 0.231514 0.959837 0.000000 0.000000 0.000000 0.000000
-33.888520 0.035017 0.050672 0.269610 0.959840 0.000000 0.000000 0.000000 0.000000
-23.888520 0.035017 0.050672 0.306662 0.959843 0.000000 0.000000 0.000000 0.000000
-13.888520 0.035017 0.050672 0.342114 0.959849 0.000000 0.000000 0.000000 0.000000
-3.888520 0.035017 0.050672 0.375585 0.959858 0.000000 0.000000 0.000000 0.000000
6.111480 0.035017 0.050672 0.406730 0.959870 0.000000 0.000000 0.000000 0.000000
16.111480 0.035017 0.050672 0.435319 0.959889 0.000000 0.000000 0.000000 0.000000
26.111480 0.035017 0.050672 0.461210 0.959917 0.000000 0.000000 0.000000 0.000000
36.111480 0.035017 0.050672 0.484330 0.959959 0.000000 0.000000 0.000000 0.000000
46.111480 0.035017 0.050672 0.504649 0.960022 0.000000 0.000000 0.000000 0.000000
56.111480 0.035017 0.050672 0.522232 0.960116 0.000000 0.000000 0.000000 0.000000
66.111480 0.035017 0.050672 0.537098 0.960255 0.000000 0.000000 0.000000 0.000000
76.111480 0.035017 0.050672 0.549333 0.960463 0.000000 0.000000 0.000000 0.000000
86.111480 0.035017 0.050672 0.559044 0.960772 0.000000 0.000000 0.000000 0.000000
96.111480 0.035018 0.050672 0.566352 0.961233 0.000000 0.000000 0.000000 0.000000
106.111480 0.035018 0.050672 0.571392 0.961917 0.000000 0.000000 0.000000 0.000000
116.111480 0.035019 0.050672 0.574328 0.962933 0.000000 0.000000 0.000000 0.000000
126.111480 0.035020 0.050673 0.575282 0.964436 0.000000 0.000000 0.000000 0.000000
136.111480 0.035021 0.050673 0.574403 0.966653 0.000000 0.000000 0.000000 0.000000
146.111480 0.035023 0.050674 0.571842 0.969903 0.000000 0.000000 0.000000 0.000000
156.111480 0.035026 0.050675 0.567742 0.974630 0.092326 0.000000 0.000000 0.000000
166.111480 0.035027 0.050676 0.562254 0.981424 0.220605 0.000000 0.000000 0.000000
176.111480 0.034776 0.050671 0.555524 0.991027 0.325632 0.000000 0.000000 0.000000
186.111480 0.008505 0.040079 0.547664 0.038482 0.411620 0.000000 0.000000 0.000000
196.111480 0.013263 0.044505 0.538844 0.054331 0.482021 0.000000 0.000000 0.000000
206.111480 0.030295 0.050329 0.529137 0.075205 0.539661 0.000000 0.000000 0.000000
216.111480 0.027930 0.049947 0.518677 0.101690 0.586853 0.000000 0.000000 0.000000
226.111480 0.025554 0.049463 0.507575 0.133968 0.625490 0.000000 0.000000 0.000000
236.111480 0.023291 0.048905 0.495937 0.171487 0.657123 0.000000 0.000000 0.000000
246.111480 0.021220 0.048300 0.483852 0.211742 0.683022 0.000000 0.000000 0.000000
256.111480 0.019370 0.047677 0.471405 0.247382 0.704227 0.000000 0.000000 0.000000
266.111480 0.017740 0.047053 0.458681 0.265837 0.721587 0.000000 0.000000 0.000000
276.111480 0.016321 0.046446 0.445756 0.259437 0.735801 0.000000 0.000000 0.000000
286.111480 0.015093 0.045865 0.432701 0.233624 0.747438 0.000000 0.000000 0.000000
296.111480 0.014037 0.045319 0.419578 0.199043 0.756966 0.000000 0.000000 0.000000
306.111480 0.013132 0.044811 0.406444 0.162910 0.764767 0.000000 0.000000 0.000000
316.111480 0.012360 0.044345 0.393351 0.128768 0.771154 0.000000 0.000000 0.000000
326.111480 0.011702 0.043921 0.380346 0.098480 0.776383 0.000000 0.000000 0.000000
336.111480 0.011142 0.043538 0.367471 0.073064 0.780664 0.000000 0.000000 0.000000
346.111480 0.010667 0.043193 0.354762 0.052806 0.784169 0.000000 0.000000 0.000000
356.111480 0.010264 0.042884 0.342243 0.037369 0.787038 0.000000 0.000000 0.000000
366.111480 0.009925 0.042609 0.329930 0.026024 0.789388 0.000000 0.000000 0.000000
376.111480 0.009640 0.042366 0.317841 0.017912 0.791312 0.000000 0.000000 0.000000
376.131387 0.009639 0.042366 0.317818 0.017899 0.791315 0.000000 0.000000 0.000000
386.124751 0.009660 0.042369 0.304718 0.012911 0.792888 0.000000 0.000000 0.000000
396.118115 0.009660 0.042369 0.299452 0.011257 0.794177 0.000000 0.000000 0.000000


-225.879230 0.063739 0.052433 0.013467 0.958787 0.000000 0.000000 0.000000 0.000000
-215.879230 0.063739 0.052433 0.013467 0.958787 0.000000 0.000000 0.000000 0.000000
-205.879230 0.063739 0.052433 0.013467 0.958787 0.000000 0.000000 0.000000 0.000000
-195.879230 0.063739 0.052433 0.013467 0.958787 0.000000 0.000000 0.000000 0.000000
-185.879230 0.063739 0.052433 0.013467 0.958787 0.000000 0.000000 0.000000 0.000000
-175.879230 0.063739 0.052433 0.013467 0.958787 0.000000 0.000000 0.000000 0.000000
-165.879230 0.063739 0.052433 0.014601 0.958787 0.000000 0.000000 0.000000 0.000000
-155.879230 0.063739 0.052433 0.025559 0.958787 0.000000 0.000000 0.000000 0.000000
-145.879230 0.063739 0.052433 0.045941 0.958787 0.000000 0.000000 0.000000 0.000000
-135.879230 0.063739 0.052433 0.073336 0.958787 0.000000 0.000000 0.000000 0.000000
-125.879230 0.063739 0.052433 0.105763 0.958787 0.000000 0.000000 0.000000 0.000000
-115.879230 0.063739 0.052433 0.141526 0.958787 0.000000 0.000000 0.000000 0.000000
-105.879230 0.063739 0.052433 0.179181 0.958787 0.000000 0.000000 0.000000 0.000000
-95.879230 0.063739 0.052433 0.217585 0.958787 0.000000 0.000000 0.000000 0.000000
-85.879230 0.063739 0.052433 0.255811 0.958788 0.000000 0.000000 0.000000 0.000000
-75.879230 0.063739 0.052433 0.293119 0.958788 0.000000 0.000000 0.000000 0.000000
-65.879230 0.063739 0.052433 0.328955 0.958789 0.000000 0.000000 0.000000 0.000000
-55.879230 0.063739 0.052433 0.362867 0.958790 0.000000 0.000000 0.000000 0.000000
-45.879230 0.063739 0.052433 0.394483 0.958792 0.000000 0.000000 0.000000 0.000000
-35.879230 0.063739 0.052433 0.423580 0.958794 0.000000 0.000000 0.000000 0.000000
-25.879230 0.063739 0.052433 0.450005 0.958798 0.000000 0.000000 0.000000 0.000000
-15.879230 0.063739 0.052433 0.473671 0.958804 0.000000 0.000000 0.000000 0.000000
-5.879230 0.063739 0.052433 0.494572 0.958812 0.000000 0.000000 0.000000 0.000000
4.120770 0.063739 0.052433 0.512703 0.958824 0.000000 0.000000 0.000000 0.000000
14.120770 0.063739 0.052433 0.528102 0.958842 0.000000 0.000000 0.000000 0.000000
24.120770 0.063739 0.052433 0.540852 0.958870 0.000000 0.000000 0.000000 0.000000
34.120770 0.063739 0.052433 0.551053 0.958911 0.000000 0.000000 0.000000 0.000000
44.120770 0.063739 0.052433 0.558822 0.958971 0.000000 0.000000 0.000000 0.000000
54.120770 0.063739 0.052433 0.564318 0.959062 0.000000 0.000000 0.000000 0.000000
64.120770 0.063739 0.052433 0.567659 0.959197 0.000000 0.000000 0.000000 0.000000
74.120770 0.063740 0.052433 0.568989 0.959399 0.000000 0.000000 0.000000 0.000000
84.120770 0.063740 0.052433 0.568459 0.959699 0.000000 0.000000 0.000000 0.000000
94.120770 0.063741 0.052433 0.566216 0.960145 0.000000 0.000000 0.000000 0.000000
104.120770 0.063742 0.052434 0.562410 0.960809 0.000000 0.000000 0.000000 0.000000
114.120770 0.063743 0.052434 0.557199 0.961794 0.000000 0.000000 0.000000 0.000000
124.120770 0.063328 0.052426 0.550706 0.963253 0.000000 0.000000 0.000000 0.000000
134.120770 0.061316 0.052327 0.543068 0.965404 0.000000 0.000000 0.000000 0.000000
144.120770 0.057574 0.052017 0.534415 0.968560 0.000000 0.000000 0.000000 0.000000
154.120770 0.052718 0.051428 0.524867 0.973154 0.063582 0.000000 0.000000 0.000000
164.120770 0.047419 0.050558 0.514547 0.979764 0.197072 0.000000 0.000000 0.000000
174.120770 0.042169 0.049449 0.503569 0.989124 0.306364 0.000000 0.000000 0.000000
184.120770 0.007642 0.030371 0.491934 0.037104 0.395845 0.000000 0.000000 0.000000
194.120770 0.011441 0.034965 0.480032 0.052531 0.469106 0.000000 0.000000 0.000000
204.120770 0.029258 0.045561 0.467650 0.072995 0.529087 0.000000 0.000000 0.000000
214.120770 0.025873 0.044148 0.454975 0.099248 0.578195 0.000000 0.000000 0.000000
224.120770 0.022968 0.042782 0.442085 0.131803 0.618402 0.000000 0.000000 0.000000
234.120770 0.020486 0.041484 0.429053 0.170771 0.651320 0.000000 0.000000 0.000000
244.120770 0.018382 0.040274 0.415939 0.214753 0.678271 0.000000 0.000000 0.000000
254.120770 0.016604 0.039162 0.402801 0.256850 0.700337 0.000000 0.000000 0.000000
264.120770 0.015102 0.038148 0.389694 0.281452 0.718403 0.000000 0.000000 0.000000
274.120770 0.013837 0.037231 0.376667 0.276691 0.733194 0.000000 0.000000 0.000000
284.120770 0.012770 0.036407 0.363765 0.248784 0.745304 0.000000 0.000000 0.000000
294.120770 0.011871 0.035671 0.351028 0.211445 0.755218 0.000000 0.000000 0.000000
304.120770 0.011117 0.035017 0.338489 0.173123 0.763336 0.000000 0.000000 0.000000
314.120770 0.010484 0.034439 0.326178 0.137254 0.769982 0.000000 0.000000 0.000000
324.120770 0.009954 0.033930 0.314110 0.105436 0.775423 0.000000 0.000000 0.000000
334.120770 0.009513 0.033484 0.302294 0.078591 0.779878 0.000000 0.000000 0.000000
344.120770 0.009146 0.033093 0.290733 0.057040 0.783526 0.000000 0.000000 0.000000
354.120770 0.008843 0.032752 0.279434 0.040503 0.786512 0.000000 0.000000 0.000000
364.120770 0.008596 0.032457 0.268403 0.028280 0.788957 0.000000 0.000000 0.000000
374.120770 0.008398 0.032202 0.257650 0.019501 0.790959 0.000000 0.000000 0.000000
374.140677 0.008397 0.032201 0.257629 0.019487 0.790962 0.000000 0.000000 0.000000
384.134041 0.008472 0.032220 0.246401 0.013893 0.792600 0.000000 0.000000 0.000000
394.127405 0.008472 0.032220 0.240654 0.011499 0.793940 0.000000 0.000000 0.000000


-227.869940 0.117265 0.068736 0.009193 0.957892 0.000000 0.000000 0.000000 0.000000
-217.869940 0.117265 0.068736 0.009514 0.957892 0.000000 0.000000 0.000000 0.000000
-207.869940 0.117265 0.068736 0.018263 0.957892 0.000000 0.000000 0.000000 0.000000
-197.869940 0.117265 0.068736 0.036969 0.957892 0.000000 0.000000 0.000000 0.000000
-187.869940 0.117265 0.068736 0.063159 0.957892 0.000000 0.000000 0.000000 0.000000
-177.869940 0.117265 0.068736 0.094778 0.957892 0.000000 0.000000 0.000000 0.000000
-167.869940 0.117265 0.068736 0.129995 0.957892 0.000000 0.000000 0.000000 0.000000
-157.869940 0.117265 0.068736 0.167342 0.957892 0.000000 0.000000 0.000000 0.000000
-147.869940 0.117265 0.068736 0.205651 0.957892 0.000000 0.000000 0.000000 0.000000
-137.869940 0.117265 0.068736 0.243955 0.957893 0.000000 0.000000 0.000000 0.000000
-127.869940 0.117265 0.068736 0.281510 0.957893 0.000000 0.000000 0.000000 0.000000
-117.869940 0.117265 0.068736 0.317698 0.957893 0.000000 0.000000 0.000000 0.000000
-107.869940 0.117265 0.068736 0.352013 0.957893 0.000000 0.000000 0.000000 0.000000
-97.869940 0.117265 0.068736 0.384102 0.957893 0.000000 0.000000 0.000000 0.000000
-87.869940 0.117265 0.068736 0.413714 0.957893 0.000000 0.000000 0.000000 0.000000
-77.869940 0.117265 0.068736 0.440677 0.957894 0.000000 0.000000 0.000000 0.000000
-67.869940 0.117265 0.068736 0.464914 0.957895 0.000000 0.000000 0.000000 0.000000
-57.869940 0.117265 0.068736 0.486378 0.957896 0.000000 0.000000 0.000000 0.000000
-47.869940 0.117265 0.068736 0.505046 0.957897 0.000000 0.000000 0.000000 0.000000
-37.869940 0.117265 0.068736 0.520974 0.957900 0.000000 0.000000 0.000000 0.000000
-27.869940 0.117265 0.068736 0.534235 0.957903 0.000000 0.000000 0.000000 0.000000
-17.869940 0.117265 0.068736 0.544927 0.957909 0.000000 0.000000 0.000000 0.000000
-7.869940 0.117265 0.068736 0.553187 0.957916 0.000000 0.000000 0.000000 0.000000
2.130060 0.117265 0.068736 0.559129 0.957928 0.000000 0.000000 0.000000 0.000000
12.130060 0.117265 0.068736 0.562885 0.957946 0.000000 0.000000 0.000000 0.000000
22.130060 0.117265 0.068736 0.564603 0.957972 0.000000 0.000000 0.000000 0.000000
32.130060 0.117265 0.068736 0.564429 0.958012 0.000000 0.000000 0.000000 0.000000
42.130060 0.117265 0.068736 0.562511 0.958070 0.000000 0.000000 0.000000 0.000000
52.130060 0.117265 0.068736 0.559015 0.958158 0.000000 0.000000 0.000000 0.000000
62.130060 0.117266 0.068736 0.554070 0.958288 0.000000 0.000000 0.000000 0.000000
72.130060 0.116755 0.068727 0.547818 0.958482 0.000000 0.000000 0.000000 0.000000
82.130060 0.113184 0.068569 0.540394 0.958772 0.000000 0.000000 0.000000 0.000000
92.130060 0.105814 0.067992 0.531930 0.959202 0.000000 0.000000 0.000000 0.000000
102.130060 0.095922 0.066816 0.522550 0.959843 0.000000 0.000000 0.000000 0.000000
112.130060 0.085031 0.065007 0.512383 0.960793 0.000000 0.000000 0.000000 0.000000
122.130060 0.074343 0.062676 0.501528 0.962201 0.000000 0.000000 0.000000 0.000000
132.130060 0.064475 0.059977 0.490091 0.964277 0.000000 0.000000 0.000000 0.000000
142.130060 0.055688 0.057063 0.478170 0.967325 0.000000 0.000000 0.000000 0.000000
152.130060 0.048043 0.054074 0.465853 0.971765 0.033670 0.000000 0.000000 0.000000
162.130060 0.041474 0.051107 0.453229 0.978162 0.172582 0.000000 0.000000 0.000000
172.130060 0.035874 0.048236 0.440379 0.987235 0.286314 0.000000 0.000000 0.000000
182.130060 0.005955 0.023223 0.427075 0.035589 0.379429 0.000000 0.000000 0.000000
192.130060 0.008851 0.027577 0.414277 0.050519 0.455666 0.000000 0.000000 0.000000
202.130060 0.024034 0.040890 0.401140 0.070460 0.518083 0.000000 0.000000 0.000000
212.130060 0.021211 0.038770 0.388022 0.096300 0.569186 0.000000 0.000000 0.000000
222.130060 0.018849 0.036861 0.374976 0.128852 0.611025 0.000000 0.000000 0.000000
232.130060 0.016872 0.035152 0.362048 0.168900 0.645281 0.000000 0.000000 0.000000
242.130060 0.015222 0.033635 0.349275 0.216430 0.673327 0.000000 0.000000 0.000000
252.130060 0.013847 0.032296 0.336694 0.265845 0.696289 0.000000 0.000000 0.000000
262.130060 0.012700 0.031118 0.324338 0.298311 0.715088 0.000000 0.000000 0.000000
272.130060 0.011745 0.030086 0.312237 0.295727 0.730480 0.000000 0.000000 0.000000
282.130060 0.010950 0.029182 0.300418 0.265014 0.743082 0.000000 0.000000 0.000000
292.130060 0.010291 0.028394 0.288893 0.224240 0.753399 0.000000 0.000000 0.000000
302.130060 0.009747 0.027711 0.277659 0.183450 0.761847 0.000000 0.000000 0.000000
312.130060 0.009301 0.027119 0.266704 0.145806 0.768763 0.000000 0.000000 0.000000
322.130060 0.008938 0.026608 0.256020 0.112488 0.774425 0.000000 0.000000 0.000000
332.130060 0.008647 0.026170 0.245604 0.084248 0.779061 0.000000 0.000000 0.000000
342.130060 0.008419 0.025794 0.235459 0.061415 0.782857 0.000000 0.000000 0.000000
352.130060 0.008244 0.025474 0.225594 0.043768 0.785964 0.000000 0.000000 0.000000
362.130060 0.008119 0.025204 0.216015 0.030644 0.788508 0.000000 0.000000 0.000000
372.130060 0.008036 0.024978 0.206734 0.021174 0.790592 0.000000 0.000000 0.000000
372.149967 0.008036 0.024978 0.206716 0.021159 0.790595 0.000000 0.000000 0.000000
382.143331 0.008199 0.025035 0.197345 0.014958 0.792299 0.000000 0.000000 0.000000
392.136695 0.008199 0.025035 0.191816 0.011875 0.793694 0.000000 0.000000 0.000000


-229.860650 0.202027 0.105555 0.085224 0.957127 0.000000 0.000000 0.000000 0.000000
-219.860650 0.202027 0.105555 0.119827 0.957127 0.000000 0.000000 0.000000 0.000000
-209.860650 0.202027 0.105555 0.156849 0.957127 0.000000 0.000000 0.000000 0.000000
-199.860650 0.202027 0.105555 0.195051 0.957127 0.000000 0.000000 0.000000 0.000000
-189.860650 0.202027 0.105555 0.233441 0.957127 0.000000 0.000000 0.000000 0.000000
-179.860650 0.202027 0.105555 0.271236 0.957127 0.000000 0.000000 0.000000 0.000000
-169.860650 0.202027 0.105555 0.307739 0.957127 0.000000 0.000000 0.000000 0.000000
-159.860650 0.202027 0.105555 0.342440 0.957127 0.000000 0.000000 0.000000 0.000000
-149.860650 0.202027 0.105555 0.374981 0.957127 0.000000 0.000000 0.000000 0.000000
-139.860650 0.202027 0.105555 0.405089 0.957127 0.000000 0.000000 0.000000 0.000000
-129.860650 0.202027 0.105555 0.432601 0.957127 0.000000 0.000000 0.000000 0.000000
-119.860650 0.202027 0.105555 0.457399 0.957127 0.000000 0.000000 0.000000 0.000000
-109.860650 0.202027 0.105555 0.479410 0.957127 0.000000 0.000000 0.000000 0.000000
-99.860650 0.202027 0.105555 0.498631 0.957127 0.000000 0.000000 0.000000 0.000000
-89.860650 0.202027 0.105555 0.515098 0.957128 0.000000 0.000000 0.000000 0.000000
-79.860650 0.202027 0.105555 0.528882 0.957128 0.000000 0.000000 0.000000 0.000000
-69.860650 0.202027 0.105555 0.540090 0.957129 0.000000 0.000000 0.000000 0.000000
-59.860650 0.202027 0.105555 0.548832 0.957130 0.000000 0.000000 0.000000 0.000000
-49.860650 0.202027 0.105555 0.555218 0.957131 0.000000 0.000000 0.000000 0.000000
-39.860650 0.202027 0.105555 0.559391 0.957134 0.000000 0.000000 0.000000 0.000000
-29.860650 0.202027 0.105555 0.561497 0.957137 0.000000 0.000000 0.000000 0.000000
-19.860650 0.202027 0.105555 0.561684 0.957142 0.000000 0.000000 0.000000 0.000000
-9.860650 0.202027 0.105555 0.560112 0.957150 0.000000 0.000000 0.000000 0.000000
0.139350 0.202027 0.105555 0.556921 0.957161 0.000000 0.000000 0.000000 0.000000
10.139350 0.202028 0.105555 0.552253 0.957178 0.000000 0.000000 0.000000 0.000000
20.139350 0.201607 0.105549 0.546248 0.957203 0.000000 0.000000 0.000000 0.000000
30.139350 0.196727 0.105361 0.539046 0.957241 0.000000 0.000000 0.000000 0.000000
40.139350 0.184900 0.104509 0.530775 0.957297 0.000000 0.000000 0.000000 0.000000
50.139350 0.167749 0.102551 0.521576 0.957381 0.000000 0.000000 0.000000 0.000000
60.139350 0.148421 0.099382 0.511555 0.957506 0.000000 0.000000 0.000000 0.000000
70.139350 0.129195 0.095149 0.500825 0.957693 0.000000 0.000000 0.000000 0.000000
80.139350 0.111322 0.090121 0.489494 0.957971 0.000000 0.000000 0.000000 0.000000
90.139350 0.095339 0.084595 0.477659 0.958384 0.000000 0.000000 0.000000 0.000000
100.139350 0.081384 0.078839 0.465414 0.958999 0.000000 0.000000 0.000000 0.000000
110.139350 0.069336 0.073043 0.452850 0.959912 0.000000 0.000000 0.000000 0.000000
120.139350 0.059091 0.067410 0.440039 0.961264 0.000000 0.000000 0.000000 0.000000
130.139350 0.050443 0.062058 0.427055 0.963259 0.000000 0.000000 0.000000 0.000000
140.139350 0.043178 0.057065 0.413964 0.966189 0.000000 0.000000 0.000000 0.000000
150.139350 0.037104 0.052479 0.400826 0.970460 0.002544 0.000000 0.000000 0.000000
160.139350 0.032028 0.048306 0.387699 0.976621 0.147098 0.000000 0.000000 0.000000
170.139350 0.027789 0.044539 0.374636 0.985374 0.265449 0.000000 0.000000 0.000000
180.139350 0.004449 0.017743 0.360968 0.033986 0.362347 0.000000 0.000000 0.000000
190.139350 0.006660 0.021641 0.348888 0.048365 0.441680 0.000000 0.000000 0.000000
200.139350 0.019064 0.035764 0.336265 0.067693 0.506632 0.000000 0.000000 0.000000
210.139350 0.017022 0.033431 0.323862 0.092968 0.559811 0.000000 0.000000 0.000000
220.139350 0.015327 0.031389 0.311708 0.125266 0.603350 0.000000 0.000000 0.000000
230.139350 0.013920 0.029607 0.299833 0.166007 0.638996 0.000000 0.000000 0.000000
240.139350 0.012757 0.028060 0.288260 0.216794 0.668181 0.000000 0.000000 0.000000
250.139350 0.011799 0.026722 0.277011 0.274465 0.692076 0.000000 0.000000 0.000000
260.139350 0.011011 0.025567 0.266101 0.317144 0.711639 0.000000 0.000000 0.000000
270.139350 0.010368 0.024571 0.255522 0.317507 0.727656 0.000000 0.000000 0.000000
280.139350 0.009845 0.023715 0.245247 0.282897 0.740770 0.000000 0.000000 0.000000
290.139350 0.009426 0.022982 0.235246 0.237669 0.751507 0.000000 0.000000 0.000000
300.139350 0.009097 0.022356 0.225500 0.193992 0.760297 0.000000 0.000000 0.000000
310.139350 0.008846 0.021826 0.216003 0.154474 0.767494 0.000000 0.000000 0.000000
320.139350 0.008662 0.021378 0.206757 0.119665 0.773386 0.000000 0.000000 0.000000
330.139350 0.008538 0.021004 0.197772 0.090055 0.778211 0.000000 0.000000 0.000000
340.139350 0.008468 0.020693 0.189060 0.065948 0.782160 0.000000 0.000000 0.000000
350.139350 0.008446 0.020439 0.180631 0.047178 0.785394 0.000000 0.000000 0.000000
360.139350 0.008469 0.020236 0.172496 0.033129 0.788042 0.000000 0.000000 0.000000
370.139350 0.008533 0.020079 0.164665 0.022942 0.790209 0.000000 0.000000 0.000000
370.159257 0.008533 0.020079 0.164650 0.022925 0.790213 0.000000 0.000000 0.000000
380.152621 0.008831 0.020202 0.156998 0.016110 0.791986 0.000000 0.000000 0.000000
390.145985 0.008831 0.020202 0.152047 0.012374 0.793438 0.000000 0.000000 0.000000


-221.851360 0.313333 0.167409 0.298596 0.956471 0.000000 0.000000 0.000000 0.000000
-211.851360 0.313333 0.167409 0.333686 0.956471 0.000000 0.000000 0.000000 0.000000
-201.851360 0.313333 0.167409 0.366680 0.956471 0.000000 0.000000 0.000000 0.000000
-191.851360 0.313333 0.167409 0.397300 0.956471 0.000000 0.000000 0.000000 0.000000
-181.851360 0.313333 0.167409 0.425364 0.956471 0.000000 0.000000 0.000000 0.000000
-171.851360 0.313333 0.167409 0.450709 0.956471 0.000000 0.000000 0.000000 0.000000
-161.851360 0.313333 0.167409 0.473264 0.956471 0.000000 0.000000 0.000000 0.000000
-151.851360 0.313333 0.167409 0.493027 0.956471 0.000000 0.000000 0.000000 0.000000
-141.851360 0.313333 0.167409 0.510029 0.956471 0.000000 0.000000 0.000000 0.000000
-131.851360 0.313333 0.167409 0.524347 0.956471 0.000000 0.000000 0.000000 0.000000
-121.851360 0.313333 0.167409 0.536069 0.956471 0.000000 0.000000 0.000000 0.000000
-111.851360 0.313333 0.167409 0.545288 0.956471 0.000000 0.000000 0.000000 0.000000
-101.851360 0.313333 0.167409 0.552130 0.956472 0.000000 0.000000 0.000000 0.000000
-91.851360 0.313333 0.167409 0.556732 0.956472 0.000000 0.000000 0.000000 0.000000
-81.851360 0.313333 0.167409 0.559238 0.956472 0.000000 0.000000 0.000000 0.000000
-71.851360 0.313333 0.167409 0.559803 0.956473 0.000000 0.000000 0.000000 0.000000
-61.851360 0.313333 0.167409 0.558572 0.956474 0.000000 0.000000 0.000000 0.000000
-51.851360 0.313333 0.167409 0.555687 0.956476 0.000000 0.000000 0.000000 0.000000
-41.851360 0.313333 0.167409 0.551297 0.956478 0.000000 0.000000 0.000000 0.000000
-31.851360 0.313139 0.167407 0.545543 0.956481 0.000000 0.000000 0.000000 0.000000
-21.851360 0.308358 0.167252 0.538566 0.956486 0.000000 0.000000 0.000000 0.000000
-11.851360 0.293403 0.166283 0.530506 0.956493 0.000000 0.000000 0.000000 0.000000
-1.851360 0.269271 0.163729 0.521483 0.956504 0.000000 0.000000 0.000000 0.000000
8.148640 0.240437 0.159221 0.511616 0.956520 0.000000 0.000000 0.000000 0.000000
18.148640 0.210787 0.152836 0.501018 0.956544 0.000000 0.000000 0.000000 0.000000
28.148640 0.182595 0.144924 0.489798 0.956581 0.000000 0.000000 0.000000 0.000000
38.148640 0.156962 0.135944 0.478056 0.956634 0.000000 0.000000 0.000000 0.000000
48.148640 0.134109 0.126258 0.465890 0.956715 0.000000 0.000000 0.000000 0.000000
58.148640 0.114192 0.116320 0.453383 0.956834 0.000000 0.000000 0.000000 0.000000
68.148640 0.097040 0.106455 0.440613 0.957012 0.000000 0.000000 0.000000 0.000000
78.148640 0.082401 0.096913 0.427656 0.957278 0.000000 0.000000 0.000000 0.000000
88.148640 0.069990 0.087871 0.414580 0.957673 0.000000 0.000000 0.000000 0.000000
98.148640 0.059523 0.079446 0.401447 0.958261 0.000000 0.000000 0.000000 0.000000
108.148640 0.050702 0.071668 0.388317 0.959134 0.000000 0.000000 0.000000 0.000000
118.148640 0.043324 0.064608 0.375239 0.960428 0.000000 0.000000 0.000000 0.000000
128.148640 0.037170 0.058261 0.362257 0.962337 0.000000 0.000000 0.000000 0.000000
138.148640 0.032049 0.052603 0.349415 0.965143 0.000000 0.000000 0.000000 0.000000
148.148640 0.027798 0.047599 0.336750 0.969235 0.000000 0.000000 0.000000 0.000000
158.148640 0.024267 0.043191 0.324299 0.975145 0.120579 0.000000 0.000000 0.000000
168.148640 0.021335 0.039321 0.312093 0.983555 0.243737 0.000000 0.000000 0.000000
178.148640 0.003337 0.013522 0.298603 0.032333 0.344571 0.000000 0.000000 0.000000
188.148640 0.005076 0.016900 0.288546 0.046124 0.427126 0.000000 0.000000 0.000000
198.148640 0.013555 0.030320 0.277232 0.064770 0.494717 0.000000 0.000000 0.000000
208.148640 0.014015 0.028467 0.266258 0.089359 0.550055 0.000000 0.000000 0.000000
218.148640 0.012888 0.026563 0.255646 0.121179 0.595362 0.000000 0.000000 0.000000
228.148640 0.011967 0.024926 0.245414 0.162224 0.632457 0.000000 0.000000 0.000000
238.148640 0.011222 0.023525 0.235558 0.215864 0.662827 0.000000 0.000000 0.000000
248.148640 0.010626 0.022331 0.226036 0.282795 0.687692 0.000000 0.000000 0.000000
258.148640 0.010155 0.021315 0.216793 0.338959 0.708050 0.000000 0.000000 0.000000
268.148640 0.009794 0.020454 0.207782 0.343401 0.724718 0.000000 0.000000 0.000000
278.148640 0.009525 0.019727 0.198981 0.303249 0.738364 0.000000 0.000000 0.000000
288.148640 0.009338 0.019117 0.190384 0.252040 0.749537 0.000000 0.000000 0.000000
298.148640 0.009225 0.018610 0.182000 0.204858 0.758684 0.000000 0.000000 0.000000
308.148640 0.009176 0.018194 0.173845 0.163302 0.766174 0.000000 0.000000 0.000000
318.148640 0.009188 0.017858 0.165936 0.126990 0.772305 0.000000 0.000000 0.000000
328.148640 0.009254 0.017593 0.158291 0.096030 0.777326 0.000000 0.000000 0.000000
338.148640 0.009373 0.017390 0.150925 0.070655 0.781436 0.000000 0.000000 0.000000
348.148640 0.009540 0.017244 0.143847 0.050748 0.784801 0.000000 0.000000 0.000000
358.148640 0.009756 0.017150 0.137067 0.035749 0.787556 0.000000 0.000000 0.000000
368.148640 0.010020 0.017103 0.130590 0.024814 0.789812 0.000000 0.000000 0.000000
368.168547 0.010021 0.017103 0.130578 0.024795 0.789816 0.000000 0.000000 0.000000
378.161911 0.010519 0.017333 0.124467 0.017353 0.791661 0.000000 0.000000 0.000000
388.155275 0.010519 0.017333 0.120246 0.012990 0.793171 0.000000 0.000000 0.000000
398.148640 0.010519 0.017333 0.119519 0.012160 0.794409 0.000000 0.000000 0.000000


-223.842070 0.433983 0.253050 0.444517 0.955910 0.000000 0.000000 0.000000 0.000000
-213.842070 0.433983 0.253050 0.467628 0.955910 0.000000 0.000000 0.000000 0.000000
-203.842070 0.433983 0.253050 0.487945 0.955910 0.000000 0.000000 0.000000 0.000000
-193.842070 0.433983 0.253050 0.505500 0.955910 0.000000 0.000000 0.000000 0.000000
-183.842070 0.433983 0.253050 0.520363 0.955910 0.000000 0.000000 0.000000 0.000000
-173.842070 0.433983 0.253050 0.532594 0.955910 0.000000 0.000000 0.000000 0.000000
-163.842070 0.433983 0.253050 0.542293 0.955910 0.000000 0.000000 0.000000 0.000000
-153.842070 0.433983 0.253050 0.549590 0.955910 0.000000 0.000000 0.000000 0.000000
-143.842070 0.433983 0.253050 0.554621 0.955910 0.000000 0.000000 0.000000 0.000000
-133.842070 0.433983 0.253050 0.557537 0.955910 0.000000 0.000000 0.000000 0.000000
-123.842070 0.433983 0.253050 0.558483 0.955910 0.000000 0.000000 0.000000 0.000000
-113.842070 0.433983 0.253050 0.557597 0.955910 0.000000 0.000000 0.000000 0.000000
-103.842070 0.433983 0.253050 0.555029 0.955910 0.000000 0.000000 0.000000 0.000000
-93.842070 0.433983 0.253050 0.550927 0.955911 0.000000 0.000000 0.000000 0.000000
-83.842070 0.433946 0.253050 0.545433 0.955911 0.000000 0.000000 0.000000 0.000000
-73.842070 0.430517 0.252958 0.538694 0.955912 0.000000 0.000000 0.000000 0.000000
-63.842070 0.415850 0.252126 0.530841 0.955913 0.000000 0.000000 0.000000 0.000000
-53.842070 0.388211 0.249509 0.521997 0.955914 0.000000 0.000000 0.000000 0.000000
-43.842070 0.352204 0.244341 0.512285 0.955916 0.000000 0.000000 0.000000 0.000000
-33.842070 0.313325 0.236455 0.501821 0.955919 0.000000 0.000000 0.000000 0.000000
-23.842070 0.275135 0.226135 0.490714 0.955924 0.000000 0.000000 0.000000 0.000000
-13.842070 0.239312 0.213812 0.479072 0.955931 0.000000 0.000000 0.000000 0.000000
-3.842070 0.206758 0.200083 0.466984 0.955941 0.000000 0.000000 0.000000 0.000000
6.157930 0.177754 0.185519 0.454537 0.955957 0.000000 0.000000 0.000000 0.000000
16.157930 0.152245 0.170616 0.441814 0.955980 0.000000 0.000000 0.000000 0.000000
26.157930 0.130029 0.155788 0.428888 0.956014 0.000000 0.000000 0.000000 0.000000
36.157930 0.110856 0.141387 0.415831 0.956065 0.000000 0.000000 0.000000 0.000000
46.157930 0.094321 0.127562 0.402707 0.956142 0.000000 0.000000 0.000000 0.000000
56.157930 0.080218 0.114579 0.389572 0.956256 0.000000 0.000000 0.000000 0.000000
66.157930 0.068251 0.102558 0.376478 0.956426 0.000000 0.000000 0.000000 0.000000
76.157930 0.058143 0.091560 0.363472 0.956679 0.000000 0.000000 0.000000 0.000000
86.157930 0.049639 0.081605 0.350598 0.957055 0.000000 0.000000 0.000000 0.000000
96.157930 0.042511 0.072675 0.337895 0.957616 0.000000 0.000000 0.000000 0.000000
106.157930 0.036532 0.064694 0.325401 0.958448 0.000000 0.000000 0.000000 0.000000
116.157930 0.031552 0.057644 0.313144 0.959681 0.000000 0.000000 0.000000 0.000000
126.157930 0.027415 0.051456 0.301153 0.961502 0.000000 0.000000 0.000000 0.000000
136.157930 0.023985 0.046052 0.289453 0.964179 0.000000 0.000000 0.000000 0.000000
146.157930 0.021152 0.041360 0.278069 0.968087 0.000000 0.000000 0.000000 0.000000
156.157930 0.018812 0.037292 0.267022 0.973736 0.092983 0.000000 0.000000 0.000000
166.157930 0.016883 0.033775 0.256333 0.981788 0.221143 0.000000 0.000000 0.000000
176.157930 0.002583 0.010304 0.242781 0.030660 0.326072 0.000000 0.000000 0.000000
186.157930 0.004026 0.013188 0.235716 0.043839 0.411981 0.000000 0.000000 0.000000
196.157930 0.009906 0.024929 0.226649 0.061755 0.482317 0.000000 0.000000 0.000000
206.157930 0.012240 0.024212 0.217571 0.085561 0.539903 0.000000 0.000000 0.000000
216.157930 0.011568 0.022588 0.208877 0.116712 0.587051 0.000000 0.000000 0.000000
226.157930 0.011046 0.021211 0.200481 0.157689 0.625652 0.000000 0.000000 0.000000
236.157930 0.010653 0.020050 0.192293 0.213666 0.657256 0.000000 0.000000 0.000000
246.157930 0.010372 0.019078 0.184259 0.290922 0.683131 0.000000 0.000000 0.000000
256.157930 0.010190 0.018267 0.176356 0.365155 0.704316 0.000000 0.000000 0.000000
266.157930 0.010094 0.017598 0.168591 0.375339 0.721660 0.000000 0.000000 0.000000
276.157930 0.010077 0.017051 0.160985 0.327257 0.735861 0.000000 0.000000 0.000000
286.157930 0.010131 0.016612 0.153565 0.267766 0.747487 0.000000 0.000000 0.000000
296.157930 0.010253 0.016269 0.146361 0.216179 0.757006 0.000000 0.000000 0.000000
306.157930 0.010437 0.016011 0.139398 0.172338 0.764800 0.000000 0.000000 0.000000
316.157930 0.010683 0.015830 0.132697 0.134485 0.771180 0.000000 0.000000 0.000000
326.157930 0.010989 0.015717 0.126273 0.102186 0.776405 0.000000 0.000000 0.000000
336.157930 0.011354 0.015668 0.120136 0.075547 0.780682 0.000000 0.000000 0.000000
346.157930 0.011779 0.015677 0.114295 0.054491 0.784183 0.000000 0.000000 0.000000
356.157930 0.012264 0.015741 0.108754 0.038514 0.787051 0.000000 0.000000 0.000000
366.157930 0.012813 0.015858 0.103513 0.026800 0.789398 0.000000 0.000000 0.000000
366.177837 0.012814 0.015859 0.103503 0.026780 0.789402 0.000000 0.000000 0.000000
376.171201 0.013622 0.016255 0.098752 0.018694 0.791322 0.000000 0.000000 0.000000
386.164565 0.013708 0.016267 0.095300 0.013718 0.792894 0.000000 0.000000 0.000000
396.157930 0.013708 0.016267 0.094283 0.012079 0.794181 0.000000 0.000000 0.000000


-225.832780 0.545038 0.354548 0.529427 0.955429 0.000000 0.000000 0.000000 0.000000
-215.832780 0.545038 0.354548 0.539619 0.955429 0.000000 0.000000 0.000000 0.000000
-205.832780 0.545038 0.354548 0.547384 0.955429 0.000000 0.000000 0.000000 0.000000
-195.832780 0.545038 0.354548 0.552860 0.955429 0.000000 0.000000 0.000000 0.000000
-185.832780 0.545038 0.354548 0.556196 0.955429 0.000000 0.000000 0.000000 0.000000
-175.832780 0.545038 0.354548 0.557523 0.955429 0.000000 0.000000 0.000000 0.000000
-165.832780 0.545038 0.354548 0.556984 0.955429 0.000000 0.000000 0.000000 0.000000
-155.832780 0.545038 0.354548 0.554734 0.955429 0.000000 0.000000 0.000000 0.000000
-145.832780 0.545038 0.354548 0.550921 0.955429 0.000000 0.000000 0.000000 0.000000
-135.832780 0.545038 0.354548 0.545696 0.955429 0.000000 0.000000 0.000000 0.000000
-125.832780 0.543174 0.354507 0.539199 0.955429 0.000000 0.000000 0.000000 0.000000
-115.832780 0.531536 0.353940 0.531557 0.955429 0.000000 0.000000 0.000000 0.000000
-105.832780 0.504698 0.351726 0.522900 0.955430 0.000000 0.000000 0.000000 0.000000
-95.832780 0.465695 0.346742 0.513351 0.955430 0.000000 0.000000 0.000000 0.000000
-85.832780 0.421076 0.338474 0.503028 0.955430 0.000000 0.000000 0.000000 0.000000
-75.832780 0.375574 0.326964 0.492045 0.955431 0.000000 0.000000 0.000000 0.000000
-65.832780 0.331829 0.312614 0.480503 0.955432 0.000000 0.000000 0.000000 0.000000
-55.832780 0.291238 0.296058 0.468494 0.955433 0.000000 0.000000 0.000000 0.000000
-45.832780 0.254237 0.277881 0.456110 0.955435 0.000000 0.000000 0.000000 0.000000
-35.832780 0.220946 0.258665 0.443433 0.955438 0.000000 0.000000 0.000000 0.000000
-25.832780 0.191283 0.238942 0.430541 0.955442 0.000000 0.000000 0.000000 0.000000
-15.832780 0.164969 0.219086 0.417507 0.955449 0.000000 0.000000 0.000000 0.000000
-5.832780 0.141845 0.199545 0.404392 0.955459 0.000000 0.000000 0.000000 0.000000
4.167220 0.121679 0.180669 0.391255 0.955473 0.000000 0.000000 0.000000 0.000000
14.167220 0.104195 0.162710 0.378149 0.955495 0.000000 0.000000 0.000000 0.000000
24.167220 0.089119 0.145849 0.365121 0.955528 0.000000 0.000000 0.000000 0.000000
34.167220 0.076201 0.130228 0.352218 0.955577 0.000000 0.000000 0.000000 0.000000
44.167220 0.065122 0.115814 0.339481 0.955649 0.000000 0.000000 0.000000 0.000000
54.167220 0.055712 0.102717 0.326942 0.955758 0.000000 0.000000 0.000000 0.000000
64.167220 0.047756 0.090925 0.314635 0.955919 0.000000 0.000000 0.000000 0.000000
74.167220 0.041057 0.080394 0.302588 0.956159 0.000000 0.000000 0.000000 0.000000
84.167220 0.035438 0.071058 0.290827 0.956517 0.000000 0.000000 0.000000 0.000000
94.167220 0.030743 0.062835 0.279378 0.957050 0.000000 0.000000 0.000000 0.000000
104.167220 0.026820 0.055607 0.268264 0.957840 0.000000 0.000000 0.000000 0.000000
114.167220 0.023567 0.049315 0.257503 0.959012 0.000000 0.000000 0.000000 0.000000
124.167220 0.020881 0.043864 0.247114 0.960744 0.000000 0.000000 0.000000 0.000000
134.167220 0.018672 0.039162 0.237115 0.963290 0.000000 0.000000 0.000000 0.000000
144.167220 0.016866 0.035125 0.227524 0.967010 0.000000 0.000000 0.000000 0.000000
154.167220 0.015397 0.031664 0.218360 0.972394 0.064266 0.000000 0.000000 0.000000
164.167220 0.014209 0.028703 0.209642 0.980079 0.197632 0.000000 0.000000 0.000000
174.167220 0.002115 0.007887 0.194788 0.028992 0.306822 0.000000 0.000000 0.000000
184.167220 0.003409 0.010353 0.190866 0.041546 0.396220 0.000000 0.000000 0.000000
194.167220 0.007699 0.020200 0.186220 0.058699 0.469413 0.000000 0.000000 0.000000
204.167220 0.011645 0.020883 0.178976 0.081649 0.529338 0.000000 0.000000 0.000000
214.167220 0.011355 0.019603 0.171818 0.111973 0.578401 0.000000 0.000000 0.000000
224.167220 0.011180 0.018539 0.164690 0.152535 0.618570 0.000000 0.000000 0.000000
234.167220 0.011109 0.017664 0.157587 0.210246 0.651458 0.000000 0.000000 0.000000
244.167220 0.011131 0.016955 0.150535 0.298932 0.678384 0.000000 0.000000 0.000000
254.167220 0.011238 0.016390 0.143577 0.397575 0.700429 0.000000 0.000000 0.000000
264.167220 0.011427 0.015952 0.136759 0.415776 0.718478 0.000000 0.000000 0.000000
274.167220 0.011691 0.015626 0.130124 0.356650 0.733256 0.000000 0.000000 0.000000
284.167220 0.012029 0.015399 0.123709 0.285425 0.745354 0.000000 0.000000 0.000000
294.167220 0.012441 0.015263 0.117543 0.228117 0.755260 0.000000 0.000000 0.000000
304.167220 0.012925 0.015211 0.111648 0.181636 0.763370 0.000000 0.000000 0.000000
314.167220 0.013484 0.015235 0.106037 0.142171 0.770010 0.000000 0.000000 0.000000
324.167220 0.014119 0.015331 0.100721 0.108534 0.775446 0.000000 0.000000 0.000000
334.167220 0.014833 0.015495 0.095702 0.080637 0.779897 0.000000 0.000000 0.000000
344.167220 0.015629 0.015725 0.090984 0.058417 0.783541 0.000000 0.000000 0.000000
354.167220 0.016512 0.016020 0.086567 0.041435 0.786525 0.000000 0.000000 0.000000
364.167220 0.017489 0.016379 0.082450 0.028910 0.788967 0.000000 0.000000 0.000000
364.187127 0.017491 0.016380 0.082442 0.028889 0.788972 0.000000 0.000000 0.000000
374.180491 0.018776 0.017034 0.078901 0.020137 0.790970 0.000000 0.000000 0.000000
384.173855 0.019125 0.017118 0.076201 0.014555 0.792606 0.000000 0.000000 0.000000
394.167220 0.019125 0.017118 0.075208 0.012175 0.793945 0.000000 0.000000 0.000000


-227.823490 0.635701 0.460940 0.556776 0.955017 0.000000 0.000000 0.000000 0.000000
-217.823490 0.635701 0.460940 0.556595 0.955017 0.000000 0.000000 0.000000 0.000000
-207.823490 0.635701 0.460940 0.554674 0.955017 0.000000 0.000000 0.000000 0.000000
-197.823490 0.635701 0.460940 0.551164 0.955017 0.000000 0.000000 0.000000 0.000000
-187.823490 0.635701 0.460940 0.546217 0.955017 0.000000 0.000000 0.000000 0.000000
-177.823490 0.634900 0.460926 0.539962 0.955017 0.000000 0.000000 0.000000 0.000000
-167.823490 0.627009 0.460600 0.532533 0.955017 0.000000 0.000000 0.000000 0.000000
-157.823490 0.603946 0.458968 0.524064 0.955017 0.000000 0.000000 0.000000 0.000000
-147.823490 0.565685 0.454699 0.514681 0.955017 0.000000 0.000000 0.000000 0.000000
-137.823490 0.518767 0.446906 0.504505 0.955017 0.000000 0.000000 0.000000 0.000000
-127.823490 0.469212 0.435397 0.493648 0.955017 0.000000 0.000000 0.000000 0.000000
-117.823490 0.420609 0.420494 0.482208 0.955018 0.000000 0.000000 0.000000 0.000000
-107.823490 0.374637 0.402709 0.470285 0.955018 0.000000 0.000000 0.000000 0.000000
-97.823490 0.332027 0.382626 0.457969 0.955018 0.000000 0.000000 0.000000 0.000000
-87.823490 0.293030 0.360829 0.445344 0.955018 0.000000 0.000000 0.000000 0.000000
-77.823490 0.257573 0.337806 0.432491 0.955019 0.000000 0.000000 0.000000 0.000000
-67.823490 0.225555 0.314053 0.419481 0.955020 0.000000 0.000000 0.000000 0.000000
-57.823490 0.196909 0.290114 0.406376 0.955021 0.000000 0.000000 0.000000 0.000000
-47.823490 0.171383 0.266356 0.393237 0.955023 0.000000 0.000000 0.000000 0.000000
-37.823490 0.148755 0.243125 0.380119 0.955026 0.000000 0.000000 0.000000 0.000000
-27.823490 0.128798 0.220706 0.367071 0.955030 0.000000 0.000000 0.000000 0.000000
-17.823490 0.111224 0.199244 0.354142 0.955036 0.000000 0.000000 0.000000 0.000000
-7.823490 0.095865 0.178978 0.341368 0.955046 0.000000 0.000000 0.000000 0.000000
2.176510 0.082525 0.160067 0.328787 0.955059 0.000000 0.000000 0.000000 0.000000
12.176510 0.070999 0.142592 0.316431 0.955080 0.000000 0.000000 0.000000 0.000000
22.176510 0.061088 0.126592 0.304330 0.955111 0.000000 0.000000 0.000000 0.000000
32.176510 0.052618 0.112087 0.292511 0.955157 0.000000 0.000000 0.000000 0.000000
42.176510 0.045374 0.098957 0.280999 0.955226 0.000000 0.000000 0.000000 0.000000
52.176510 0.039237 0.087225 0.269816 0.955329 0.000000 0.000000 0.000000 0.000000
62.176510 0.034066 0.076818 0.258983 0.955481 0.000000 0.000000 0.000000 0.000000
72.176510 0.029728 0.067648 0.248517 0.955709 0.000000 0.000000 0.000000 0.000000
82.176510 0.026108 0.059617 0.238439 0.956048 0.000000 0.000000 0.000000 0.000000
92.176510 0.023103 0.052622 0.228765 0.956553 0.000000 0.000000 0.000000 0.000000
102.176510 0.020613 0.046537 0.219515 0.957302 0.000000 0.000000 0.000000 0.000000
112.176510 0.018574 0.041293 0.210706 0.958413 0.000000 0.000000 0.000000 0.000000
122.176510 0.016916 0.036793 0.202356 0.960055 0.000000 0.000000 0.000000 0.000000
132.176510 0.015584 0.032948 0.194486 0.962471 0.000000 0.000000 0.000000 0.000000
142.176510 0.014528 0.029679 0.187117 0.966003 0.000000 0.000000 0.000000 0.000000
152.176510 0.013708 0.026907 0.180265 0.971119 0.034382 0.000000 0.000000 0.000000
162.176510 0.013088 0.024563 0.173860 0.978435 0.173165 0.000000 0.000000 0.000000
172.176510 0.001875 0.006110 0.154959 0.027348 0.286791 0.000000 0.000000 0.000000
182.176510 0.003148 0.008262 0.153884 0.039272 0.379820 0.000000 0.000000 0.000000
192.176510 0.006550 0.016373 0.155521 0.055644 0.455986 0.000000 0.000000 0.000000
202.176510 0.012265 0.018624 0.149176 0.077686 0.518345 0.000000 0.000000 0.000000
212.176510 0.012334 0.017713 0.142719 0.107056 0.569400 0.000000 0.000000 0.000000
222.176510 0.012504 0.016988 0.136207 0.146897 0.611201 0.000000 0.000000 0.000000
232.176510 0.012770 0.016429 0.129717 0.205671 0.645424 0.000000 0.000000 0.000000
242.176510 0.013127 0.016016 0.123321 0.306924 0.673444 0.000000 0.000000 0.000000
252.176510 0.013574 0.015733 0.117082 0.438291 0.696385 0.000000 0.000000 0.000000
262.176510 0.014109 0.015568 0.111051 0.467001 0.715167 0.000000 0.000000 0.000000
272.176510 0.014733 0.015509 0.105264 0.393819 0.730545 0.000000 0.000000 0.000000
282.176510 0.015447 0.015548 0.099750 0.305861 0.743135 0.000000 0.000000 0.000000
292.176510 0.016255 0.015679 0.094527 0.240883 0.753443 0.000000 0.000000 0.000000
302.176510 0.017160 0.015898 0.089606 0.191255 0.761882 0.000000 0.000000 0.000000
312.176510 0.018167 0.016202 0.084993 0.150069 0.768792 0.000000 0.000000 0.000000
322.176510 0.019282 0.016589 0.080689 0.115085 0.774449 0.000000 0.000000 0.000000
332.176510 0.020513 0.017057 0.076692 0.085931 0.779080 0.000000 0.000000 0.000000
342.176510 0.021868 0.017608 0.073003 0.062537 0.782873 0.000000 0.000000 0.000000
352.176510 0.023358 0.018245 0.069620 0.044523 0.785977 0.000000 0.000000 0.000000
362.176510 0.024992 0.018968 0.066545 0.031153 0.788519 0.000000 0.000000 0.000000
362.196417 0.024995 0.018969 0.066539 0.031130 0.788524 0.000000 0.000000 0.000000
372.189781 0.027018 0.020023 0.064103 0.021689 0.790603 0.000000 0.000000 0.000000
382.183145 0.027869 0.020297 0.062130 0.015500 0.792305 0.000000 0.000000 0.000000
392.176510 0.027869 0.020297 0.061366 0.012430 0.793699 0.000000 0.000000 0.000000


-229.814200 0.703702 0.562561 0.540869 0.954665 0.000000 0.000000 0.000000 0.000000
-219.814200 0.698943 0.562396 0.533663 0.954665 0.000000 0.000000 0.000000 0.000000
-209.814200 0.680693 0.561292 0.525391 0.954665 0.000000 0.000000 0.000000 0.000000
-199.814200 0.645357 0.557869 0.516182 0.954665 0.000000 0.000000 0.000000 0.000000
-189.814200 0.598559 0.550952 0.506160 0.954665 0.000000 0.000000 0.000000 0.000000
-179.814200 0.547441 0.540153 0.495430 0.954665 0.000000 0.000000 0.000000 0.000000
-169.814200 0.496343 0.525645 0.484096 0.954665 0.000000 0.000000 0.000000 0.000000
-159.814200 0.447328 0.507840 0.472259 0.954665 0.000000 0.000000 0.000000 0.000000
-149.814200 0.401356 0.487274 0.460012 0.954665 0.000000 0.000000 0.000000 0.000000
-139.814200 0.358710 0.464442 0.447444 0.954665 0.000000 0.000000 0.000000 0.000000
-129.814200 0.319487 0.439867 0.434633 0.954665 0.000000 0.000000 0.000000 0.000000
-119.814200 0.283713 0.414115 0.421648 0.954665 0.000000 0.000000 0.000000 0.000000
-109.814200 0.251241 0.387645 0.408557 0.954665 0.000000 0.000000 0.000000 0.000000
-99.814200 0.221886 0.360872 0.395420 0.954665 0.000000 0.000000 0.000000 0.000000
-89.814200 0.195450 0.334161 0.382294 0.954666 0.000000 0.000000 0.000000 0.000000
-79.814200 0.171675 0.307760 0.369230 0.954666 0.000000 0.000000 0.000000 0.000000
-69.814200 0.150372 0.281943 0.356274 0.954667 0.000000 0.000000 0.000000 0.000000
-59.814200 0.131419 0.257039 0.343466 0.954668 0.000000 0.000000 0.000000 0.000000
-49.814200 0.114604 0.233210 0.330843 0.954670 0.000000 0.000000 0.000000 0.000000
-39.814200 0.099748 0.210618 0.318438 0.954673 0.000000 0.000000 0.000000 0.000000
-29.814200 0.086683 0.189385 0.306283 0.954677 0.000000 0.000000 0.000000 0.000000
-19.814200 0.075208 0.169519 0.294407 0.954683 0.000000 0.000000 0.000000 0.000000
-9.814200 0.065203 0.151133 0.282833 0.954691 0.000000 0.000000 0.000000 0.000000
0.185800 0.056533 0.134275 0.271583 0.954704 0.000000 0.000000 0.000000 0.000000
10.185800 0.049061 0.118938 0.260678 0.954724 0.000000 0.000000 0.000000 0.000000
20.185800 0.042655 0.105089 0.250138 0.954753 0.000000 0.000000 0.000000 0.000000
30.185800 0.037199 0.092690 0.239981 0.954797 0.000000 0.000000 0.000000 0.000000
40.185800 0.032553 0.081594 0.230226 0.954862 0.000000 0.000000 0.000000 0.000000
50.185800 0.028639 0.071784 0.220890 0.954959 0.000000 0.000000 0.000000 0.000000
60.185800 0.025364 0.063165 0.211991 0.955103 0.000000 0.000000 0.000000 0.000000
70.185800 0.022644 0.055641 0.203548 0.955319 0.000000 0.000000 0.000000 0.000000
80.185800 0.020403 0.049108 0.195579 0.955639 0.000000 0.000000 0.000000 0.000000
90.185800 0.018577 0.043468 0.188108 0.956116 0.000000 0.000000 0.000000 0.000000
100.185800 0.017100 0.038604 0.181157 0.956825 0.000000 0.000000 0.000000 0.000000
110.185800 0.015932 0.034449 0.174752 0.957875 0.000000 0.000000 0.000000 0.000000
120.185800 0.015029 0.030920 0.168921 0.959428 0.000000 0.000000 0.000000 0.000000
130.185800 0.014357 0.027938 0.163655 0.961715 0.000000 0.000000 0.000000 0.000000
140.185800 0.013885 0.025434 0.158760 0.965060 0.000000 0.000000 0.000000 0.000000
150.185800 0.013588 0.023344 0.153908 0.969911 0.003285 0.000000 0.000000 0.000000
160.185800 0.013446 0.021609 0.148835 0.976858 0.147705 0.000000 0.000000 0.000000
170.185800 0.001825 0.004846 0.122701 0.025742 0.265946 0.000000 0.000000 0.000000
180.185800 0.003205 0.006801 0.123824 0.037040 0.362753 0.000000 0.000000 0.000000
190.185800 0.006245 0.013506 0.131868 0.052623 0.442013 0.000000 0.000000 0.000000
200.185800 0.014302 0.017575 0.125672 0.073721 0.506905 0.000000 0.000000 0.000000
210.185800 0.014768 0.017053 0.119422 0.102041 0.560034 0.000000 0.000000 0.000000
220.185800 0.015339 0.016696 0.113221 0.140901 0.603532 0.000000 0.000000 0.000000
230.185800 0.016016 0.016488 0.107160 0.200040 0.639146 0.000000 0.000000 0.000000
240.185800 0.016801 0.016417 0.101308 0.315008 0.668304 0.000000 0.000000 0.000000
250.185800 0.017695 0.016471 0.095714 0.488725 0.692176 0.000000 0.000000 0.000000
260.185800 0.018702 0.016642 0.090412 0.529356 0.711721 0.000000 0.000000 0.000000
270.185800 0.019826 0.016922 0.085421 0.441499 0.727724 0.000000 0.000000 0.000000
280.185800 0.021074 0.017309 0.080752 0.330324 0.740825 0.000000 0.000000 0.000000
290.185800 0.022453 0.017800 0.076412 0.254766 0.751552 0.000000 0.000000 0.000000
300.185800 0.023973 0.018395 0.072402 0.201271 0.760334 0.000000 0.000000 0.000000
310.185800 0.025645 0.019094 0.068717 0.158201 0.767524 0.000000 0.000000 0.000000
320.185800 0.027482 0.019899 0.065356 0.121848 0.773411 0.000000 0.000000 0.000000
330.185800 0.029498 0.020814 0.062316 0.091439 0.778231 0.000000 0.000000 0.000000
340.185800 0.031708 0.021844 0.059596 0.066858 0.782177 0.000000 0.000000 0.000000
350.185800 0.034129 0.022995 0.057200 0.047786 0.785408 0.000000 0.000000 0.000000
360.185800 0.036776 0.024273 0.055133 0.033538 0.788053 0.000000 0.000000 0.000000
360.205707 0.036782 0.024276 0.055130 0.033513 0.788058 0.000000 0.000000 0.000000
370.199071 0.039923 0.025942 0.053768 0.023355 0.790221 0.000000 0.000000 0.000000
380.192435 0.041619 0.026595 0.052532 0.016552 0.791993 0.000000 0.000000 0.000000
390.185800 0.041619 0.026595 0.052154 0.012829 0.793443 0.000000 0.000000 0.000000


-221.804910 0.556583 0.620319 0.486098 0.954363 0.000000 0.000000 0.000000 0.000000
-211.804910 0.505856 0.603073 0.474354 0.954363 0.000000 0.000000 0.000000 0.000000
-201.804910 0.457853 0.582756 0.462183 0.954363 0.000000 0.000000 0.000000 0.000000
-191.804910 0.412977 0.559831 0.449675 0.954363 0.000000 0.000000 0.000000 0.000000
-181.804910 0.371523 0.534898 0.436907 0.954363 0.000000 0.000000 0.000000 0.000000
-171.804910 0.333482 0.508478 0.423949 0.954363 0.000000 0.000000 0.000000 0.000000
-161.804910 0.298675 0.480987 0.410872 0.954363 0.000000 0.000000 0.000000 0.000000
-151.804910 0.266934 0.452831 0.397739 0.954363 0.000000 0.000000 0.000000 0.000000
-141.804910 0.238009 0.424299 0.384607 0.954363 0.000000 0.000000 0.000000 0.000000
-131.804910 0.211719 0.395705 0.371529 0.954363 0.000000 0.000000 0.000000 0.000000
-121.804910 0.187939 0.367401 0.358548 0.954363 0.000000 0.000000 0.000000 0.000000
-111.804910 0.166483 0.339633 0.345707 0.954363 0.000000 0.000000 0.000000 0.000000
-101.804910 0.147176 0.312612 0.333044 0.954363 0.000000 0.000000 0.000000 0.000000
-91.804910 0.129850 0.286518 0.320593 0.954364 0.000000 0.000000 0.000000 0.000000
-81.804910 0.114314 0.261439 0.308388 0.954364 0.000000 0.000000 0.000000 0.000000
-71.804910 0.100429 0.237501 0.296454 0.954365 0.000000 0.000000 0.000000 0.000000
-61.804910 0.088104 0.214890 0.284817 0.954366 0.000000 0.000000 0.000000 0.000000
-51.804910 0.077194 0.193651 0.273500 0.954368 0.000000 0.000000 0.000000 0.000000
-41.804910 0.067576 0.173840 0.262524 0.954370 0.000000 0.000000 0.000000 0.000000
-31.804910 0.059138 0.155490 0.251910 0.954374 0.000000 0.000000 0.000000 0.000000
-21.804910 0.051747 0.138547 0.241676 0.954379 0.000000 0.000000 0.000000 0.000000
-11.804910 0.045323 0.123050 0.231840 0.954388 0.000000 0.000000 0.000000 0.000000
-1.804910 0.039779 0.108995 0.222419 0.954400 0.000000 0.000000 0.000000 0.000000
8.195090 0.035024 0.096334 0.213431 0.954419 0.000000 0.000000 0.000000 0.000000
18.195090 0.030973 0.085007 0.204895 0.954446 0.000000 0.000000 0.000000 0.000000
28.195090 0.027551 0.074952 0.196831 0.954487 0.000000 0.000000 0.000000 0.000000
38.195090 0.024668 0.066029 0.189259 0.954549 0.000000 0.000000 0.000000 0.000000
48.195090 0.022275 0.058203 0.182203 0.954640 0.000000 0.000000 0.000000 0.000000
58.195090 0.020312 0.051382 0.175686 0.954776 0.000000 0.000000 0.000000 0.000000
68.195090 0.018726 0.045475 0.169738 0.954979 0.000000 0.000000 0.000000 0.000000
78.195090 0.017470 0.040391 0.164388 0.955282 0.000000 0.000000 0.000000 0.000000
88.195090 0.016502 0.036042 0.159673 0.955732 0.000000 0.000000 0.000000 0.000000
98.195090 0.015783 0.032330 0.155626 0.956400 0.000000 0.000000 0.000000 0.000000
108.195090 0.015288 0.029199 0.152148 0.957392 0.000000 0.000000 0.000000 0.000000
118.195090 0.014992 0.026577 0.148843 0.958858 0.000000 0.000000 0.000000 0.000000
128.195090 0.014874 0.024403 0.145248 0.961017 0.000000 0.000000 0.000000 0.000000
138.195090 0.014917 0.022621 0.141080 0.964179 0.000000 0.000000 0.000000 0.000000
148.195090 0.015108 0.021179 0.136253 0.968768 0.000000 0.000000 0.000000 0.000000
158.195090 0.015437 0.020033 0.130825 0.975351 0.121210 0.000000 0.000000 0.000000
168.195090 0.001956 0.004000 0.096839 0.024185 0.244254 0.000000 0.000000 0.000000
178.195090 0.003583 0.005886 0.099443 0.034866 0.344993 0.000000 0.000000 0.000000
188.195090 0.006703 0.011584 0.112774 0.049660 0.427472 0.000000 0.000000 0.000000
198.195090 0.013741 0.017168 0.106496 0.069797 0.495000 0.000000 0.000000 0.000000
208.195090 0.019173 0.017860 0.100357 0.096997 0.550287 0.000000 0.000000 0.000000
218.195090 0.020272 0.017924 0.094440 0.134663 0.595552 0.000000 0.000000 0.000000
228.195090 0.021506 0.018134 0.088815 0.193480 0.632612 0.000000 0.000000 0.000000
238.195090 0.022881 0.018482 0.083523 0.323325 0.662955 0.000000 0.000000 0.000000
248.195090 0.024403 0.018963 0.078583 0.548164 0.687797 0.000000 0.000000 0.000000
258.195090 0.026080 0.019573 0.074008 0.599609 0.708136 0.000000 0.000000 0.000000
268.195090 0.027924 0.020310 0.069797 0.501344 0.724788 0.000000 0.000000 0.000000
278.195090 0.029948 0.021175 0.065949 0.360653 0.738422 0.000000 0.000000 0.000000
288.195090 0.032169 0.022171 0.062459 0.270168 0.749584 0.000000 0.000000 0.000000
298.195090 0.034606 0.023303 0.059320 0.211779 0.758723 0.000000 0.000000 0.000000
308.195090 0.037279 0.024577 0.056528 0.166594 0.766205 0.000000 0.000000 0.000000
318.195090 0.040209 0.026001 0.054079 0.128831 0.772331 0.000000 0.000000 0.000000
328.195090 0.043416 0.027583 0.051973 0.097165 0.777347 0.000000 0.000000 0.000000
338.195090 0.046924 0.029335 0.050217 0.071389 0.781453 0.000000 0.000000 0.000000
348.195090 0.050753 0.031268 0.048821 0.051234 0.784815 0.000000 0.000000 0.000000
358.195090 0.054925 0.033393 0.047804 0.036073 0.787568 0.000000 0.000000 0.000000
358.214997 0.054934 0.033397 0.047802 0.036047 0.787572 0.000000 0.000000 0.000000
368.208361 0.059706 0.035990 0.047579 0.025143 0.789824 0.000000 0.000000 0.000000
378.201725 0.062710 0.037297 0.047178 0.017713 0.791667 0.000000 0.000000 0.000000
388.195090 0.062710 0.037297 0.047345 0.013362 0.793177 0.000000 0.000000 0.000000
398.208361 0.062710 0.037297 0.047813 0.012555 0.794415 0.000000 0.000000 0.000000


-223.795620 0.373321 0.591145 0.426336 0.954104 0.000000 0.000000 0.000000 0.000000
-213.795620 0.337015 0.563412 0.413278 0.954104 0.000000 0.000000 0.000000 0.000000
-203.795620 0.303731 0.534758 0.400152 0.954104 0.000000 0.000000 0.000000 0.000000
-193.795620 0.273225 0.505465 0.387019 0.954104 0.000000 0.000000 0.000000 0.000000
-183.795620 0.245407 0.475944 0.373926 0.954104 0.000000 0.000000 0.000000 0.000000
-173.795620 0.220106 0.446501 0.360921 0.954104 0.000000 0.000000 0.000000 0.000000
-163.795620 0.197105 0.417337 0.348048 0.954104 0.000000 0.000000 0.000000 0.000000
-153.795620 0.176232 0.388661 0.335345 0.954104 0.000000 0.000000 0.000000 0.000000
-143.795620 0.157283 0.360586 0.322851 0.954104 0.000000 0.000000 0.000000 0.000000
-133.795620 0.140113 0.333267 0.310595 0.954104 0.000000 0.000000 0.000000 0.000000
-123.795620 0.124624 0.306899 0.298605 0.954104 0.000000 0.000000 0.000000 0.000000
-113.795620 0.110680 0.281594 0.286907 0.954104 0.000000 0.000000 0.000000 0.000000
-103.795620 0.098160 0.257441 0.275525 0.954104 0.000000 0.000000 0.000000 0.000000
-93.795620 0.086948 0.234512 0.264479 0.954105 0.000000 0.000000 0.000000 0.000000
-83.795620 0.076917 0.212809 0.253792 0.954105 0.000000 0.000000 0.000000 0.000000
-73.795620 0.067974 0.192376 0.243481 0.954106 0.000000 0.000000 0.000000 0.000000
-63.795620 0.060056 0.173313 0.233564 0.954107 0.000000 0.000000 0.000000 0.000000
-53.795620 0.053068 0.155607 0.224059 0.954109 0.000000 0.000000 0.000000 0.000000
-43.795620 0.046932 0.139260 0.214983 0.954111 0.000000 0.000000 0.000000 0.000000
-33.795620 0.041573 0.124262 0.206356 0.954114 0.000000 0.000000 0.000000 0.000000
-23.795620 0.036906 0.110536 0.198196 0.954120 0.000000 0.000000 0.000000 0.000000
-13.795620 0.032879 0.098086 0.190525 0.954128 0.000000 0.000000 0.000000 0.000000
-3.795620 0.029437 0.086882 0.183364 0.954139 0.000000 0.000000 0.000000 0.000000
6.204380 0.026521 0.076866 0.176737 0.954157 0.000000 0.000000 0.000000 0.000000
16.204380 0.024078 0.067972 0.170673 0.954183 0.000000 0.000000 0.000000 0.000000
26.204380 0.022061 0.060136 0.165202 0.954221 0.000000 0.000000 0.000000 0.000000
36.204380 0.020413 0.053235 0.160358 0.954279 0.000000 0.000000 0.000000 0.000000
46.204380 0.019103 0.047231 0.156178 0.954365 0.000000 0.000000 0.000000 0.000000
56.204380 0.018096 0.042046 0.152704 0.954493 0.000000 0.000000 0.000000 0.000000
66.204380 0.017359 0.037600 0.149980 0.954684 0.000000 0.000000 0.000000 0.000000
76.204380 0.016864 0.033819 0.148023 0.954969 0.000000 0.000000 0.000000 0.000000
86.204380 0.016587 0.030630 0.146530 0.955393 0.000000 0.000000 0.000000 0.000000
96.204380 0.016505 0.027957 0.144837 0.956022 0.000000 0.000000 0.000000 0.000000
106.204380 0.016605 0.025753 0.142373 0.956956 0.000000 0.000000 0.000000 0.000000
116.204380 0.016874 0.023964 0.138865 0.958338 0.000000 0.000000 0.000000 0.000000
126.204380 0.017303 0.022541 0.134311 0.960374 0.000000 0.000000 0.000000 0.000000
136.204380 0.017885 0.021443 0.128873 0.963356 0.000000 0.000000 0.000000 0.000000
146.204380 0.018616 0.020630 0.122778 0.967690 0.000000 0.000000 0.000000 0.000000
156.204380 0.019493 0.020071 0.116268 0.973915 0.093639 0.000000 0.000000 0.000000
166.204380 0.002281 0.003507 0.076198 0.022684 0.221681 0.000000 0.000000 0.000000
176.204380 0.004322 0.005468 0.079674 0.032762 0.326512 0.000000 0.000000 0.000000
186.204380 0.007954 0.010592 0.096610 0.046776 0.412341 0.000000 0.000000 0.000000
196.204380 0.014703 0.016904 0.090467 0.065944 0.482612 0.000000 0.000000 0.000000
206.204380 0.026390 0.020547 0.084557 0.091980 0.540144 0.000000 0.000000 0.000000
216.204380 0.028219 0.021129 0.079037 0.128289 0.587248 0.000000 0.000000 0.000000
226.204380 0.030227 0.021870 0.073939 0.186143 0.625814 0.000000 0.000000 0.000000
236.204380 0.032427 0.022765 0.069270 0.332049 0.657388 0.000000 0.000000 0.000000
246.204380 0.034833 0.023816 0.065027 0.613086 0.683239 0.000000 0.000000 0.000000
256.204380 0.037468 0.025025 0.061201 0.672024 0.704404 0.000000 0.000000 0.000000
266.204380 0.040355 0.026396 0.057779 0.571636 0.721733 0.000000 0.000000 0.000000
276.204380 0.043520 0.027939 0.054749 0.399380 0.735920 0.000000 0.000000 0.000000
286.204380 0.046992 0.029664 0.052104 0.287672 0.747536 0.000000 0.000000 0.000000
296.204380 0.050798 0.031583 0.049836 0.222902 0.757046 0.000000 0.000000 0.000000
306.204380 0.054966 0.033709 0.047942 0.175279 0.764832 0.000000 0.000000 0.000000
316.204380 0.059521 0.036055 0.046427 0.136043 0.771207 0.000000 0.000000 0.000000
326.204380 0.064490 0.038638 0.045298 0.103114 0.776426 0.000000 0.000000 0.000000
336.204380 0.069896 0.041473 0.044575 0.076136 0.780700 0.000000 0.000000 0.000000
346.204380 0.075762 0.044576 0.044284 0.054875 0.784198 0.000000 0.000000 0.000000
356.204380 0.082106 0.047962 0.044463 0.038768 0.787063 0.000000 0.000000 0.000000
356.224287 0.082119 0.047969 0.044464 0.038740 0.787068 0.000000 0.000000 0.000000
366.217651 0.089107 0.051908 0.045576 0.027058 0.789411 0.000000 0.000000 0.000000
376.211015 0.093957 0.054248 0.046238 0.018984 0.791329 0.000000 0.000000 0.000000
386.204380 0.094306 0.054295 0.047155 0.014021 0.792900 0.000000 0.000000 0.000000
396.217651 0.094306 0.054295 0.048373 0.012401 0.794188 0.000000 0.000000 0.000000


-225.786330 0.245889 0.514695 0.363361 0.953882 0.000000 0.000000 0.000000 0.000000
-215.786330 0.221879 0.484913 0.350459 0.953882 0.000000 0.000000 0.000000 0.000000
-205.786330 0.199981 0.455436 0.337720 0.953882 0.000000 0.000000 0.000000 0.000000
-195.786330 0.179992 0.426370 0.325183 0.953882 0.000000 0.000000 0.000000 0.000000
-185.786330 0.161823 0.397964 0.312878 0.953882 0.000000 0.000000 0.000000 0.000000
-175.786330 0.145342 0.370368 0.300832 0.953882 0.000000 0.000000 0.000000 0.000000
-165.786330 0.130395 0.343653 0.289073 0.953882 0.000000 0.000000 0.000000 0.000000
-155.786330 0.116860 0.317908 0.277626 0.953882 0.000000 0.000000 0.000000 0.000000
-145.786330 0.104599 0.293148 0.266512 0.953882 0.000000 0.000000 0.000000 0.000000
-135.786330 0.093513 0.269433 0.255752 0.953882 0.000000 0.000000 0.000000 0.000000
-125.786330 0.083533 0.246869 0.245365 0.953882 0.000000 0.000000 0.000000 0.000000
-115.786330 0.074571 0.225490 0.235368 0.953883 0.000000 0.000000 0.000000 0.000000
-105.786330 0.066546 0.205321 0.225779 0.953883 0.000000 0.000000 0.000000 0.000000
-95.786330 0.059382 0.186376 0.216617 0.953883 0.000000 0.000000 0.000000 0.000000
-85.786330 0.052997 0.168620 0.207899 0.953884 0.000000 0.000000 0.000000 0.000000
-75.786330 0.047329 0.152055 0.199645 0.953884 0.000000 0.000000 0.000000 0.000000
-65.786330 0.042340 0.136730 0.191874 0.953885 0.000000 0.000000 0.000000 0.000000
-55.786330 0.037968 0.122609 0.184609 0.953887 0.000000 0.000000 0.000000 0.000000
-45.786330 0.034162 0.109671 0.177874 0.953889 0.000000 0.000000 0.000000 0.000000
-35.786330 0.030877 0.097886 0.171696 0.953892 0.000000 0.000000 0.000000 0.000000
-25.786330 0.028057 0.087176 0.166104 0.953897 0.000000 0.000000 0.000000 0.000000
-15.786330 0.025672 0.077531 0.161132 0.953904 0.000000 0.000000 0.000000 0.000000
-5.786330 0.023686 0.068912 0.156817 0.953915 0.000000 0.000000 0.000000 0.000000
4.213670 0.022064 0.061265 0.153198 0.953932 0.000000 0.000000 0.000000 0.000000
14.213670 0.020773 0.054527 0.150322 0.953956 0.000000 0.000000 0.000000 0.000000
24.213670 0.019787 0.048643 0.148236 0.953993 0.000000 0.000000 0.000000 0.000000
34.213670 0.019069 0.043512 0.146994 0.954047 0.000000 0.000000 0.000000 0.000000
44.213670 0.018605 0.039100 0.146649 0.954128 0.000000 0.000000 0.000000 0.000000
54.213670 0.018372 0.035343 0.147118 0.954248 0.000000 0.000000 0.000000 0.000000
64.213670 0.018355 0.032178 0.147744 0.954428 0.000000 0.000000 0.000000 0.000000
74.213670 0.018538 0.029546 0.147601 0.954696 0.000000 0.000000 0.000000 0.000000
84.213670 0.018910 0.027393 0.146057 0.955094 0.000000 0.000000 0.000000 0.000000
94.213670 0.019461 0.025659 0.142883 0.955686 0.000000 0.000000 0.000000 0.000000
104.213670 0.020186 0.024310 0.138200 0.956564 0.000000 0.000000 0.000000 0.000000
114.213670 0.021083 0.023306 0.132299 0.957863 0.000000 0.000000 0.000000 0.000000
124.213670 0.022150 0.022611 0.125530 0.959779 0.000000 0.000000 0.000000 0.000000
134.213670 0.023389 0.022198 0.118250 0.962588 0.000000 0.000000 0.000000 0.000000
144.213670 0.024801 0.022039 0.110749 0.966673 0.000000 0.000000 0.000000 0.000000
154.213670 0.026391 0.022112 0.103269 0.972550 0.064949 0.000000 0.000000 0.000000
164.213670 0.002836 0.003334 0.059789 0.021244 0.198191 0.000000 0.000000 0.000000
174.213670 0.005494 0.005536 0.063680 0.030737 0.307280 0.000000 0.000000 0.000000
184.213670 0.010102 0.010546 0.082362 0.043986 0.396595 0.000000 0.000000 0.000000
194.213670 0.017645 0.017461 0.076964 0.062189 0.469720 0.000000 0.000000 0.000000
204.213670 0.037544 0.025764 0.071472 0.087035 0.529590 0.000000 0.000000 0.000000
214.213670 0.040351 0.027017 0.066496 0.121870 0.578607 0.000000 0.000000 0.000000
224.213670 0.043409 0.028455 0.062033 0.178198 0.618739 0.000000 0.000000 0.000000
234.213670 0.046751 0.030086 0.058065 0.341406 0.651596 0.000000 0.000000 0.000000
244.213670 0.050413 0.031918 0.054572 0.678594 0.678497 0.000000 0.000000 0.000000
254.213670 0.054432 0.033966 0.051532 0.741306 0.700522 0.000000 0.000000 0.000000
264.213670 0.058844 0.036243 0.048928 0.646949 0.718554 0.000000 0.000000 0.000000
274.213670 0.063686 0.038767 0.046747 0.449295 0.733318 0.000000 0.000000 0.000000
284.213670 0.068990 0.041558 0.044982 0.308139 0.745405 0.000000 0.000000 0.000000
294.213670 0.074786 0.044633 0.043635 0.234806 0.755301 0.000000 0.000000 0.000000
304.213670 0.081100 0.048012 0.042710 0.184297 0.763404 0.000000 0.000000 0.000000
314.213670 0.087956 0.051716 0.042227 0.143496 0.770038 0.000000 0.000000 0.000000
324.213670 0.095372 0.055761 0.042210 0.109291 0.775469 0.000000 0.000000 0.000000
334.213670 0.103361 0.060166 0.042699 0.081103 0.779916 0.000000 0.000000 0.000000
344.213670 0.111929 0.064949 0.043746 0.058716 0.783556 0.000000 0.000000 0.000000
354.213670 0.121074 0.070123 0.045419 0.041630 0.786537 0.000000 0.000000 0.000000
354.233577 0.121093 0.070134 0.045423 0.041601 0.786542 0.000000 0.000000 0.000000
364.226941 0.130744 0.075903 0.048246 0.029109 0.788980 0.000000 0.000000 0.000000
374.220305 0.137874 0.079718 0.050382 0.020370 0.790977 0.000000 0.000000 0.000000
384.213670 0.139174 0.080048 0.052338 0.014801 0.792611 0.000000 0.000000 0.000000
394.226941 0.139174 0.080048 0.054635 0.012436 0.793952 0.000000 0.000000 0.000000


-227.777040 0.161957 0.424515 0.303114 0.953692 0.000000 0.000000 0.000000 0.000000
-217.777040 0.146351 0.397078 0.291296 0.953692 0.000000 0.000000 0.000000 0.000000
-207.777040 0.132149 0.370483 0.279785 0.953692 0.000000 0.000000 0.000000 0.000000
-197.777040 0.119212 0.344739 0.268604 0.953692 0.000000 0.000000 0.000000 0.000000
-187.777040 0.107477 0.319987 0.257773 0.953692 0.000000 0.000000 0.000000 0.000000
-177.777040 0.096855 0.296291 0.247309 0.953692 0.000000 0.000000 0.000000 0.000000
-167.777040 0.087244 0.273654 0.237233 0.953692 0.000000 0.000000 0.000000 0.000000
-157.777040 0.078563 0.252099 0.227561 0.953692 0.000000 0.000000 0.000000 0.000000
-147.777040 0.070721 0.231595 0.218312 0.953692 0.000000 0.000000 0.000000 0.000000
-137.777040 0.063655 0.212155 0.209505 0.953692 0.000000 0.000000 0.000000 0.000000
-127.777040 0.057318 0.193829 0.201157 0.953693 0.000000 0.000000 0.000000 0.000000
-117.777040 0.051655 0.176616 0.193288 0.953693 0.000000 0.000000 0.000000 0.000000
-107.777040 0.046613 0.160508 0.185920 0.953693 0.000000 0.000000 0.000000 0.000000
-97.777040 0.042145 0.145493 0.179078 0.953693 0.000000 0.000000 0.000000 0.000000
-87.777040 0.038197 0.131523 0.172786 0.953694 0.000000 0.000000 0.000000 0.000000
-77.777040 0.034731 0.118580 0.167076 0.953694 0.000000 0.000000 0.000000 0.000000
-67.777040 0.031724 0.106689 0.161977 0.953695 0.000000 0.000000 0.000000 0.000000
-57.777040 0.029138 0.095805 0.157528 0.953696 0.000000 0.000000 0.000000 0.000000
-47.777040 0.026941 0.085900 0.153767 0.953699 0.000000 0.000000 0.000000 0.000000
-37.777040 0.025106 0.076941 0.150738 0.953702 0.000000 0.000000 0.000000 0.000000
-27.777040 0.023600 0.068859 0.148491 0.953706 0.000000 0.000000 0.000000 0.000000
-17.777040 0.022404 0.061637 0.147076 0.953713 0.000000 0.000000 0.000000 0.000000
-7.777040 0.021501 0.055240 0.146550 0.953723 0.000000 0.000000 0.000000 0.000000
2.222960 0.020869 0.049620 0.146970 0.953739 0.000000 0.000000 0.000000 0.000000
12.222960 0.020491 0.044727 0.148398 0.953762 0.000000 0.000000 0.000000 0.000000
22.222960 0.020353 0.040515 0.150880 0.953796 0.000000 0.000000 0.000000 0.000000
32.222960 0.020437 0.036905 0.154068 0.953847 0.000000 0.000000 0.000000 0.000000
42.222960 0.020736 0.033870 0.156846 0.953923 0.000000 0.000000 0.000000 0.000000
52.222960 0.021242 0.031361 0.158064 0.954036 0.000000 0.000000 0.000000 0.000000
62.222960 0.021948 0.029333 0.157097 0.954204 0.000000 0.000000 0.000000 0.000000
72.222960 0.022850 0.027740 0.153851 0.954456 0.000000 0.000000 0.000000 0.000000
82.222960 0.023946 0.026543 0.148588 0.954829 0.000000 0.000000 0.000000 0.000000
92.222960 0.025235 0.025700 0.141706 0.955385 0.000000 0.000000 0.000000 0.000000
102.222960 0.026719 0.025188 0.133732 0.956210 0.000000 0.000000 0.000000 0.000000
112.222960 0.028402 0.024979 0.125131 0.957430 0.000000 0.000000 0.000000 0.000000
122.222960 0.030288 0.025050 0.116301 0.959231 0.000000 0.000000 0.000000 0.000000
132.222960 0.032381 0.025382 0.107562 0.961871 0.000000 0.000000 0.000000 0.000000
142.222960 0.034686 0.025960 0.099131 0.965716 0.000000 0.000000 0.000000 0.000000
152.222960 0.037208 0.026770 0.091159 0.971255 0.035093 0.000000 0.000000 0.000000
162.222960 0.003679 0.003473 0.046806 0.019870 0.173747 0.000000 0.000000 0.000000
172.222960 0.007200 0.006115 0.050805 0.028796 0.287267 0.000000 0.000000 0.000000
182.222960 0.013218 0.011493 0.069694 0.041300 0.380210 0.000000 0.000000 0.000000
192.222960 0.022559 0.019310 0.065688 0.058551 0.456305 0.000000 0.000000 0.000000
202.222960 0.053749 0.034380 0.060800 0.082199 0.518606 0.000000 0.000000 0.000000
212.222960 0.057861 0.036509 0.056506 0.115483 0.569614 0.000000 0.000000 0.000000
222.222960 0.062376 0.038883 0.052781 0.169823 0.611376 0.000000 0.000000 0.000000
232.222960 0.067346 0.041524 0.049593 0.351694 0.645568 0.000000 0.000000 0.000000
242.222960 0.072820 0.044454 0.046914 0.740551 0.673562 0.000000 0.000000 0.000000
252.222960 0.078840 0.047697 0.044722 0.804205 0.696481 0.000000 0.000000 0.000000
262.222960 0.085443 0.051278 0.043001 0.721043 0.715246 0.000000 0.000000 0.000000
272.222960 0.092661 0.055221 0.041745 0.511761 0.730609 0.000000 0.000000 0.000000
282.222960 0.100515 0.059549 0.040960 0.332859 0.743188 0.000000 0.000000 0.000000
292.222960 0.109023 0.064286 0.040659 0.247720 0.753486 0.000000 0.000000 0.000000
302.222960 0.118190 0.069450 0.040868 0.193700 0.761918 0.000000 0.000000 0.000000
312.222960 0.128015 0.075060 0.041625 0.151200 0.768821 0.000000 0.000000 0.000000
322.222960 0.138487 0.081130 0.042986 0.115699 0.774473 0.000000 0.000000 0.000000
332.222960 0.149581 0.087670 0.045020 0.086296 0.779100 0.000000 0.000000 0.000000
342.222960 0.161259 0.094688 0.047820 0.062764 0.782888 0.000000 0.000000 0.000000
352.222960 0.173471 0.102183 0.051494 0.044668 0.785990 0.000000 0.000000 0.000000
352.242867 0.173496 0.102198 0.051502 0.044637 0.785996 0.000000 0.000000 0.000000
362.236231 0.185740 0.110207 0.056642 0.031302 0.788533 0.000000 0.000000 0.000000
372.229595 0.195166 0.115891 0.060904 0.021874 0.790610 0.000000 0.000000 0.000000
382.222960 0.197738 0.116838 0.064312 0.015697 0.792311 0.000000 0.000000 0.000000
392.236231 0.197738 0.116838 0.068144 0.012640 0.793707 0.000000 0.000000 0.000000


-229.767750 0.107539 0.338144 0.249297 0.953530 0.000000 0.000000 0.000000 0.000000
-219.767750 0.097500 0.314818 0.239142 0.953530 0.000000 0.000000 0.000000 0.000000
-209.767750 0.088386 0.292485 0.229388 0.953530 0.000000 0.000000 0.000000 0.000000
-199.767750 0.080106 0.271110 0.220055 0.953530 0.000000 0.000000 0.000000 0.000000
-189.767750 0.072619 0.250770 0.211158 0.953530 0.000000 0.000000 0.000000 0.000000
-179.767750 0.065867 0.231483 0.202717 0.953530 0.000000 0.000000 0.000000 0.000000
-169.767750 0.059783 0.213220 0.194751 0.953530 0.000000 0.000000 0.000000 0.000000
-159.767750 0.054317 0.195972 0.187281 0.953530 0.000000 0.000000 0.000000 0.000000
-149.767750 0.049409 0.179693 0.180332 0.953530 0.000000 0.000000 0.000000 0.000000
-139.767750 0.045020 0.164371 0.173929 0.953530 0.000000 0.000000 0.000000 0.000000
-129.767750 0.041122 0.150030 0.168101 0.953530 0.000000 0.000000 0.000000 0.000000
-119.767750 0.037678 0.136650 0.162878 0.953530 0.000000 0.000000 0.000000 0.000000
-109.767750 0.034657 0.124213 0.158296 0.953530 0.000000 0.000000 0.000000 0.000000
-99.767750 0.032031 0.112695 0.154395 0.953530 0.000000 0.000000 0.000000 0.000000
-89.767750 0.029766 0.102048 0.151217 0.953531 0.000000 0.000000 0.000000 0.000000
-79.767750 0.027840 0.092251 0.148810 0.953531 0.000000 0.000000 0.000000 0.000000
-69.767750 0.026241 0.083312 0.147225 0.953532 0.000000 0.000000 0.000000 0.000000
-59.767750 0.024946 0.075191 0.146517 0.953534 0.000000 0.000000 0.000000 0.000000
-49.767750 0.023939 0.067860 0.146744 0.953536 0.000000 0.000000 0.000000 0.000000
-39.767750 0.023206 0.061289 0.147967 0.953538 0.000000 0.000000 0.000000 0.000000
-29.767750 0.022728 0.055422 0.150249 0.953543 0.000000 0.000000 0.000000 0.000000
-19.767750 0.022497 0.050243 0.153653 0.953549 0.000000 0.000000 0.000000 0.000000
-9.767750 0.022507 0.045723 0.158241 0.953559 0.000000 0.000000 0.000000 0.000000
0.232250 0.022748 0.041824 0.163979 0.953573 0.000000 0.000000 0.000000 0.000000
10.232250 0.023214 0.038508 0.170046 0.953595 0.000000 0.000000 0.000000 0.000000
20.232250 0.023902 0.035740 0.174875 0.953627 0.000000 0.000000 0.000000 0.000000
30.232250 0.024803 0.033462 0.177153 0.953674 0.000000 0.000000 0.000000 0.000000
40.232250 0.025921 0.031655 0.176337 0.953745 0.000000 0.000000 0.000000 0.000000
50.232250 0.027254 0.030285 0.172491 0.953852 0.000000 0.000000 0.000000 0.000000
60.232250 0.028804 0.029318 0.166058 0.954010 0.000000 0.000000 0.000000 0.000000
70.232250 0.030573 0.028726 0.157654 0.954245 0.000000 0.000000 0.000000 0.000000
80.232250 0.032564 0.028479 0.147926 0.954595 0.000000 0.000000 0.000000 0.000000
90.232250 0.034780 0.028552 0.137422 0.955116 0.000000 0.000000 0.000000 0.000000
100.232250 0.037222 0.028928 0.126693 0.955889 0.000000 0.000000 0.000000 0.000000
110.232250 0.039894 0.029591 0.116131 0.957034 0.000000 0.000000 0.000000 0.000000
120.232250 0.042795 0.030526 0.106019 0.958724 0.000000 0.000000 0.000000 0.000000
130.232250 0.045920 0.031721 0.096554 0.961203 0.000000 0.000000 0.000000 0.000000
140.232250 0.049261 0.033164 0.087837 0.964817 0.000000 0.000000 0.000000 0.000000
150.232250 0.052816 0.034847 0.079915 0.970030 0.004024 0.000000 0.000000 0.000000
160.232250 0.004881 0.003946 0.036593 0.018563 0.148310 0.000000 0.000000 0.000000
170.232250 0.009542 0.007258 0.040522 0.026945 0.266442 0.000000 0.000000 0.000000
180.232250 0.017191 0.013459 0.058570 0.038726 0.363159 0.000000 0.000000 0.000000
190.232250 0.029265 0.022736 0.056521 0.055044 0.442345 0.000000 0.000000 0.000000
200.232250 0.075917 0.047358 0.052391 0.077499 0.507177 0.000000 0.000000 0.000000
210.232250 0.081886 0.050663 0.048901 0.109192 0.560257 0.000000 0.000000 0.000000
220.232250 0.088498 0.054329 0.046015 0.161192 0.603715 0.000000 0.000000 0.000000
230.232250 0.095804 0.058389 0.043699 0.363308 0.639295 0.000000 0.000000 0.000000
240.232250 0.103840 0.062876 0.041928 0.796501 0.668426 0.000000 0.000000 0.000000
250.232250 0.112631 0.067818 0.040687 0.859358 0.692276 0.000000 0.000000 0.000000
260.232250 0.122193 0.073244 0.039973 0.789548 0.711803 0.000000 0.000000 0.000000
270.232250 0.132525 0.079176 0.039796 0.584380 0.727791 0.000000 0.000000 0.000000
280.232250 0.143613 0.085631 0.040181 0.363739 0.740880 0.000000 0.000000 0.000000
290.232250 0.155427 0.092625 0.041165 0.261967 0.751597 0.000000 0.000000 0.000000
300.232250 0.167927 0.100164 0.042802 0.203556 0.760371 0.000000 0.000000 0.000000
310.232250 0.181054 0.108249 0.045168 0.159173 0.767554 0.000000 0.000000 0.000000
320.232250 0.194736 0.116877 0.048355 0.122343 0.773436 0.000000 0.000000 0.000000
330.232250 0.208883 0.126032 0.052482 0.091719 0.778251 0.000000 0.000000 0.000000
340.232250 0.223385 0.135693 0.057688 0.067026 0.782193 0.000000 0.000000 0.000000
350.232250 0.238118 0.145826 0.064137 0.047889 0.785421 0.000000 0.000000 0.000000
350.252157 0.238147 0.145847 0.064151 0.047856 0.785427 0.000000 0.000000 0.000000
360.245521 0.252006 0.156181 0.072490 0.033645 0.788067 0.000000 0.000000 0.000000
370.238885 0.263027 0.163874 0.079788 0.023500 0.790229 0.000000 0.000000 0.000000
380.232250 0.266645 0.165687 0.085281 0.016710 0.791999 0.000000 0.000000 0.000000
390.245521 0.266645 0.165687 0.091240 0.012997 0.793451 0.000000 0.000000 0.000000


-221.758461 0.066357 0.244334 0.196254 0.953390 0.000000 0.000000 0.000000 0.000000
-211.758461 0.060609 0.226427 0.188684 0.953390 0.000000 0.000000 0.000000 0.000000
-201.758461 0.055416 0.209424 0.181630 0.953390 0.000000 0.000000 0.000000 0.000000
-191.758461 0.050753 0.193364 0.175116 0.953390 0.000000 0.000000 0.000000 0.000000
-181.758461 0.046584 0.178243 0.169170 0.953390 0.000000 0.000000 0.000000 0.000000
-171.758461 0.042866 0.164022 0.163824 0.953390 0.000000 0.000000 0.000000 0.000000
-161.758461 0.039569 0.150681 0.159111 0.953390 0.000000 0.000000 0.000000 0.000000
-151.758461 0.036655 0.138170 0.155071 0.953390 0.000000 0.000000 0.000000 0.000000
-141.758461 0.034102 0.126470 0.151746 0.953390 0.000000 0.000000 0.000000 0.000000
-131.758461 0.031893 0.115590 0.149182 0.953390 0.000000 0.000000 0.000000 0.000000
-121.758461 0.030008 0.105505 0.147429 0.953391 0.000000 0.000000 0.000000 0.000000
-111.758461 0.028429 0.096195 0.146541 0.953391 0.000000 0.000000 0.000000 0.000000
-101.758461 0.027140 0.087636 0.146577 0.953391 0.000000 0.000000 0.000000 0.000000
-91.758461 0.026123 0.079785 0.147597 0.953391 0.000000 0.000000 0.000000 0.000000
-81.758461 0.025368 0.072622 0.149663 0.953392 0.000000 0.000000 0.000000 0.000000
-71.758461 0.024871 0.066150 0.152838 0.953393 0.000000 0.000000 0.000000 0.000000
-61.758461 0.024621 0.060337 0.157186 0.953394 0.000000 0.000000 0.000000 0.000000
-51.758461 0.024612 0.055158 0.162767 0.953396 0.000000 0.000000 0.000000 0.000000
-41.758461 0.024840 0.050590 0.169642 0.953398 0.000000 0.000000 0.000000 0.000000
-31.758461 0.025299 0.046591 0.177858 0.953403 0.000000 0.000000 0.000000 0.000000
-21.758461 0.025987 0.043147 0.187146 0.953409 0.000000 0.000000 0.000000 0.000000
-11.758461 0.026907 0.040239 0.196050 0.953418 0.000000 0.000000 0.000000 0.000000
-1.758461 0.028059 0.037840 0.202618 0.953431 0.000000 0.000000 0.000000 0.000000
8.241539 0.029442 0.035921 0.205547 0.953451 0.000000 0.000000 0.000000 0.000000
18.241539 0.031061 0.034460 0.204430 0.953481 0.000000 0.000000 0.000000 0.000000
28.241539 0.032914 0.033416 0.199431 0.953526 0.000000 0.000000 0.000000 0.000000
38.241539 0.035006 0.032778 0.191236 0.953592 0.000000 0.000000 0.000000 0.000000
48.241539 0.037340 0.032521 0.180654 0.953692 0.000000 0.000000 0.000000 0.000000
58.241539 0.039915 0.032626 0.168507 0.953840 0.000000 0.000000 0.000000 0.000000
68.241539 0.042731 0.033071 0.155537 0.954060 0.000000 0.000000 0.000000 0.000000
78.241539 0.045783 0.033839 0.142357 0.954388 0.000000 0.000000 0.000000 0.000000
88.241539 0.049061 0.034909 0.129395 0.954876 0.000000 0.000000 0.000000 0.000000
98.241539 0.052551 0.036271 0.117054 0.955600 0.000000 0.000000 0.000000 0.000000
108.241539 0.056232 0.037910 0.105564 0.956672 0.000000 0.000000 0.000000 0.000000
118.241539 0.060077 0.039810 0.095058 0.958255 0.000000 0.000000 0.000000 0.000000
128.241539 0.064084 0.041959 0.085602 0.960581 0.000000 0.000000 0.000000 0.000000
138.241539 0.068301 0.044351 0.077186 0.963973 0.000000 0.000000 0.000000 0.000000
148.241539 0.072827 0.046995 0.069775 0.968873 0.000000 0.000000 0.000000 0.000000
158.241539 0.006490 0.004790 0.028622 0.017323 0.121840 0.000000 0.000000 0.000000
168.241539 0.012582 0.009035 0.032404 0.025184 0.244770 0.000000 0.000000 0.000000
178.241539 0.021770 0.016390 0.049032 0.036268 0.345416 0.000000 0.000000 0.000000
188.241539 0.037467 0.027842 0.049453 0.051676 0.427818 0.000000 0.000000 0.000000
198.241539 0.080074 0.061360 0.046218 0.072956 0.495283 0.000000 0.000000 0.000000
208.241539 0.113505 0.070610 0.043653 0.103046 0.550519 0.000000 0.000000 0.000000
218.241539 0.123068 0.076091 0.041725 0.152464 0.595742 0.000000 0.000000 0.000000
228.241539 0.133556 0.082143 0.040410 0.376767 0.632768 0.000000 0.000000 0.000000
238.241539 0.144963 0.088794 0.039695 0.845439 0.663082 0.000000 0.000000 0.000000
248.241539 0.157261 0.096066 0.039584 0.906581 0.687901 0.000000 0.000000 0.000000
258.241539 0.170406 0.103971 0.040094 0.850353 0.708221 0.000000 0.000000 0.000000
268.241539 0.184332 0.112513 0.041260 0.661185 0.724858 0.000000 0.000000 0.000000
278.241539 0.198949 0.121687 0.043137 0.403380 0.738479 0.000000 0.000000 0.000000
288.241539 0.214155 0.131477 0.045800 0.278012 0.749631 0.000000 0.000000 0.000000
298.241539 0.229829 0.141859 0.049347 0.213955 0.758761 0.000000 0.000000 0.000000
308.241539 0.245834 0.152797 0.053900 0.167434 0.766236 0.000000 0.000000 0.000000
318.241539 0.262020 0.164246 0.059607 0.129227 0.772357 0.000000 0.000000 0.000000
328.241539 0.278220 0.176149 0.066639 0.097373 0.777368 0.000000 0.000000 0.000000
338.241539 0.294249 0.188433 0.075194 0.071506 0.781470 0.000000 0.000000 0.000000
348.241539 0.309912 0.201019 0.085483 0.051302 0.784829 0.000000 0.000000 0.000000
348.261447 0.309942 0.201044 0.085506 0.051267 0.784835 0.000000 0.000000 0.000000
358.254811 0.323462 0.213206 0.098175 0.036144 0.787582 0.000000 0.000000 0.000000
368.248175 0.334622 0.222596 0.109642 0.025254 0.789832 0.000000 0.000000 0.000000
378.241539 0.338402 0.225234 0.118066 0.017837 0.791674 0.000000 0.000000 0.000000
388.254811 0.338402 0.225234 0.126803 0.013495 0.793185 0.000000 0.000000 0.000000
398.248175 0.338402 0.225234 0.131327 0.012707 0.794420 0.000000 0.000000 0.000000


-223.749171 0.047054 0.187189 0.164808 0.953271 0.000000 0.000000 0.000000 0.000000
-213.749171 0.043571 0.173314 0.159967 0.953271 0.000000 0.000000 0.000000 0.000000
-203.749171 0.040470 0.160224 0.155790 0.953271 0.000000 0.000000 0.000000 0.000000
-193.749171 0.037736 0.147939 0.152319 0.953271 0.000000 0.000000 0.000000 0.000000
-183.749171 0.035348 0.136446 0.149600 0.953271 0.000000 0.000000 0.000000 0.000000
-173.749171 0.033281 0.125705 0.147681 0.953271 0.000000 0.000000 0.000000 0.000000
-163.749171 0.031518 0.115695 0.146617 0.953271 0.000000 0.000000 0.000000 0.000000
-153.749171 0.030038 0.106372 0.146465 0.953271 0.000000 0.000000 0.000000 0.000000
-143.749171 0.028829 0.097717 0.147284 0.953271 0.000000 0.000000 0.000000 0.000000
-133.749171 0.027884 0.089730 0.149137 0.953271 0.000000 0.000000 0.000000 0.000000
-123.749171 0.027195 0.082391 0.152086 0.953271 0.000000 0.000000 0.000000 0.000000
-113.749171 0.026753 0.075680 0.156196 0.953271 0.000000 0.000000 0.000000 0.000000
-103.749171 0.026553 0.069577 0.161527 0.953272 0.000000 0.000000 0.000000 0.000000
-93.749171 0.026589 0.064050 0.168140 0.953272 0.000000 0.000000 0.000000 0.000000
-83.749171 0.026858 0.059083 0.176089 0.953272 0.000000 0.000000 0.000000 0.000000
-73.749171 0.027363 0.054676 0.185423 0.953273 0.000000 0.000000 0.000000 0.000000
-63.749171 0.028104 0.050807 0.196185 0.953274 0.000000 0.000000 0.000000 0.000000
-53.749171 0.029081 0.047457 0.208371 0.953276 0.000000 0.000000 0.000000 0.000000
-43.749171 0.030297 0.044611 0.221258 0.953279 0.000000 0.000000 0.000000 0.000000
-33.749171 0.031754 0.042239 0.232731 0.953282 0.000000 0.000000 0.000000 0.000000
-23.749171 0.033455 0.040334 0.240599 0.953288 0.000000 0.000000 0.000000 0.000000
-13.749171 0.035406 0.038883 0.243633 0.953296 0.000000 0.000000 0.000000 0.000000
-3.749171 0.037608 0.037867 0.241587 0.953309 0.000000 0.000000 0.000000 0.000000
6.250829 0.040063 0.037270 0.234907 0.953328 0.000000 0.000000 0.000000 0.000000
16.250829 0.042769 0.037075 0.224452 0.953356 0.000000 0.000000 0.000000 0.000000
26.250829 0.045722 0.037255 0.211098 0.953398 0.000000 0.000000 0.000000 0.000000
36.250829 0.048914 0.037803 0.195921 0.953460 0.000000 0.000000 0.000000 0.000000
46.250829 0.052331 0.038699 0.179819 0.953553 0.000000 0.000000 0.000000 0.000000
56.250829 0.055952 0.039927 0.163537 0.953691 0.000000 0.000000 0.000000 0.000000
66.250829 0.059747 0.041469 0.147649 0.953897 0.000000 0.000000 0.000000 0.000000
76.250829 0.063677 0.043304 0.132572 0.954204 0.000000 0.000000 0.000000 0.000000
86.250829 0.067690 0.045407 0.118528 0.954660 0.000000 0.000000 0.000000 0.000000
96.250829 0.071747 0.047760 0.105738 0.955337 0.000000 0.000000 0.000000 0.000000
106.250829 0.075872 0.050343 0.094270 0.956341 0.000000 0.000000 0.000000 0.000000
116.250829 0.080181 0.053156 0.084125 0.957823 0.000000 0.000000 0.000000 0.000000
126.250829 0.084845 0.056221 0.075264 0.960001 0.000000 0.000000 0.000000 0.000000
136.250829 0.090051 0.059581 0.067602 0.963181 0.000000 0.000000 0.000000 0.000000
146.250829 0.095974 0.063297 0.061046 0.967781 0.000000 0.000000 0.000000 0.000000
156.250829 0.008511 0.006039 0.022462 0.016151 0.094295 0.000000 0.000000 0.000000
166.250829 0.016312 0.011503 0.026103 0.023514 0.222218 0.000000 0.000000 0.000000
176.250829 0.026714 0.020153 0.041116 0.033928 0.326952 0.000000 0.000000 0.000000
186.250829 0.046857 0.034588 0.044339 0.048456 0.412701 0.000000 0.000000 0.000000
196.250829 0.087936 0.072703 0.042386 0.068584 0.482906 0.000000 0.000000 0.000000
206.250829 0.153583 0.097487 0.040898 0.097082 0.540386 0.000000 0.000000 0.000000
216.250829 0.166957 0.105464 0.040099 0.143779 0.587446 0.000000 0.000000 0.000000
226.250829 0.181357 0.114198 0.039985 0.392747 0.625975 0.000000 0.000000 0.000000
236.250829 0.196692 0.123690 0.040565 0.887284 0.657521 0.000000 0.000000 0.000000
246.250829 0.212840 0.133927 0.041870 0.946306 0.683348 0.000000 0.000000 0.000000
256.250829 0.229663 0.144884 0.043949 0.902895 0.704493 0.000000 0.000000 0.000000
266.250829 0.246997 0.156523 0.046875 0.735944 0.721806 0.000000 0.000000 0.000000
276.250829 0.264661 0.168786 0.050750 0.454564 0.735980 0.000000 0.000000 0.000000
286.250829 0.282464 0.181610 0.055699 0.296537 0.747585 0.000000 0.000000 0.000000
296.250829 0.300208 0.194918 0.061877 0.225020 0.757086 0.000000 0.000000 0.000000
306.250829 0.317686 0.208619 0.069465 0.176013 0.764865 0.000000 0.000000 0.000000
316.250829 0.334685 0.222616 0.078668 0.136357 0.771234 0.000000 0.000000 0.000000
326.250829 0.350984 0.236795 0.089709 0.103263 0.776448 0.000000 0.000000 0.000000
336.250829 0.366348 0.251030 0.102822 0.076210 0.780718 0.000000 0.000000 0.000000
346.250829 0.380537 0.265182 0.118236 0.054912 0.784213 0.000000 0.000000 0.000000
346.270737 0.380564 0.265210 0.118269 0.054875 0.784219 0.000000 0.000000 0.000000
356.264101 0.391168 0.278008 0.136492 0.038808 0.787078 0.000000 0.000000 0.000000
366.257465 0.400492 0.288236 0.153275 0.027142 0.789419 0.000000 0.000000 0.000000
376.250829 0.403052 0.291239 0.165533 0.019081 0.791336 0.000000 0.000000 0.000000
386.264101 0.402247 0.291134 0.177582 0.014124 0.792908 0.000000 0.000000 0.000000
396.257465 0.402247 0.291134 0.187024 0.012523 0.794193 0.000000 0.000000 0.000000


-225.739881 0.035910 0.142740 0.147974 0.953169 0.000000 0.000000 0.000000 0.000000
-215.739881 0.034021 0.132310 0.146735 0.953169 0.000000 0.000000 0.000000 0.000000
-205.739881 0.032413 0.122535 0.146397 0.953169 0.000000 0.000000 0.000000 0.000000
-195.739881 0.031081 0.113426 0.147017 0.953169 0.000000 0.000000 0.000000 0.000000
-185.739881 0.030013 0.104966 0.148659 0.953169 0.000000 0.000000 0.000000 0.000000
-175.739881 0.029198 0.097124 0.151384 0.953169 0.000000 0.000000 0.000000 0.000000
-165.739881 0.028629 0.089880 0.155257 0.953169 0.000000 0.000000 0.000000 0.000000
-155.739881 0.028296 0.083198 0.160340 0.953169 0.000000 0.000000 0.000000 0.000000
-145.739881 0.028197 0.077063 0.166693 0.953169 0.000000 0.000000 0.000000 0.000000
-135.739881 0.028332 0.071475 0.174372 0.953169 0.000000 0.000000 0.000000 0.000000
-125.739881 0.028702 0.066417 0.183426 0.953169 0.000000 0.000000 0.000000 0.000000
-115.739881 0.029305 0.061876 0.193900 0.953169 0.000000 0.000000 0.000000 0.000000
-105.739881 0.030145 0.057836 0.205830 0.953169 0.000000 0.000000 0.000000 0.000000
-95.739881 0.031222 0.054276 0.219240 0.953170 0.000000 0.000000 0.000000 0.000000
-85.739881 0.032542 0.051185 0.234147 0.953170 0.000000 0.000000 0.000000 0.000000
-75.739881 0.034109 0.048565 0.250398 0.953171 0.000000 0.000000 0.000000 0.000000
-65.739881 0.035927 0.046401 0.266606 0.953172 0.000000 0.000000 0.000000 0.000000
-55.739881 0.038001 0.044682 0.280132 0.953173 0.000000 0.000000 0.000000 0.000000
-45.739881 0.040332 0.043399 0.288749 0.953176 0.000000 0.000000 0.000000 0.000000
-35.739881 0.042920 0.042532 0.291324 0.953179 0.000000 0.000000 0.000000 0.000000
-25.739881 0.045762 0.042077 0.287803 0.953185 0.000000 0.000000 0.000000 0.000000
-15.739881 0.048852 0.042024 0.278847 0.953192 0.000000 0.000000 0.000000 0.000000
-5.739881 0.052178 0.042362 0.265487 0.953204 0.000000 0.000000 0.000000 0.000000
4.260119 0.055720 0.043074 0.248899 0.953222 0.000000 0.000000 0.000000 0.000000
14.260119 0.059450 0.044147 0.230267 0.953248 0.000000 0.000000 0.000000 0.000000
24.260119 0.063330 0.045552 0.210488 0.953287 0.000000 0.000000 0.000000 0.000000
34.260119 0.067310 0.047276 0.190543 0.953345 0.000000 0.000000 0.000000 0.000000
44.260119 0.071332 0.049294 0.171118 0.953432 0.000000 0.000000 0.000000 0.000000
54.260119 0.075322 0.051575 0.152711 0.953561 0.000000 0.000000 0.000000 0.000000
64.260119 0.079205 0.054086 0.135652 0.953753 0.000000 0.000000 0.000000 0.000000
74.260119 0.082952 0.056794 0.120134 0.954040 0.000000 0.000000 0.000000 0.000000
84.260119 0.086669 0.059678 0.106193 0.954466 0.000000 0.000000 0.000000 0.000000
94.260119 0.090582 0.062751 0.093889 0.955099 0.000000 0.000000 0.000000 0.000000
104.260119 0.094955 0.066063 0.083168 0.956037 0.000000 0.000000 0.000000 0.000000
114.260119 0.100044 0.069691 0.073937 0.957423 0.000000 0.000000 0.000000 0.000000
124.260119 0.106069 0.073727 0.066090 0.959462 0.000000 0.000000 0.000000 0.000000
134.260119 0.113215 0.078274 0.059498 0.962440 0.000000 0.000000 0.000000 0.000000
144.260119 0.121632 0.083435 0.054043 0.966753 0.000000 0.000000 0.000000 0.000000
154.260119 0.010861 0.007703 0.017771 0.015046 0.065631 0.000000 0.000000 0.000000
164.260119 0.020602 0.014675 0.021339 0.021935 0.198750 0.000000 0.000000 0.000000
174.260119 0.031853 0.024583 0.034833 0.031707 0.307738 0.000000 0.000000 0.000000
184.260119 0.057106 0.042827 0.040629 0.045386 0.396970 0.000000 0.000000 0.000000
194.260119 0.100879 0.084385 0.041179 0.064395 0.470027 0.000000 0.000000 0.000000
204.260119 0.202360 0.132281 0.040986 0.091330 0.529841 0.000000 0.000000 0.000000
214.260119 0.220046 0.143481 0.041575 0.135250 0.578812 0.000000 0.000000 0.000000
224.260119 0.238579 0.155550 0.042967 0.412091 0.618907 0.000000 0.000000 0.000000
234.260119 0.257745 0.168434 0.045206 0.922446 0.651734 0.000000 0.000000 0.000000
244.260119 0.277306 0.182057 0.048361 0.979235 0.678610 0.000000 0.000000 0.000000
254.260119 0.297025 0.196330 0.052529 0.947449 0.700614 0.000000 0.000000 0.000000
264.260119 0.316649 0.211149 0.057839 0.804577 0.718630 0.000000 0.000000 0.000000
274.260119 0.335922 0.226393 0.064452 0.518421 0.733380 0.000000 0.000000 0.000000
284.260119 0.354598 0.241935 0.072555 0.318569 0.745456 0.000000 0.000000 0.000000
294.260119 0.372437 0.257639 0.082365 0.236921 0.755343 0.000000 0.000000 0.000000
304.260119 0.389200 0.273362 0.094114 0.184944 0.763438 0.000000 0.000000 0.000000
314.260119 0.404651 0.288952 0.108047 0.143740 0.770066 0.000000 0.000000 0.000000
324.260119 0.418543 0.304246 0.124400 0.109389 0.775492 0.000000 0.000000 0.000000
334.260119 0.430612 0.319063 0.143390 0.081141 0.779934 0.000000 0.000000 0.000000
344.260119 0.440584 0.333216 0.165186 0.058727 0.783572 0.000000 0.000000 0.000000
344.280027 0.440601 0.333243 0.165232 0.058688 0.783578 0.000000 0.000000 0.000000
354.273391 0.445520 0.344866 0.189987 0.041644 0.786553 0.000000 0.000000 0.000000
364.266755 0.450732 0.354557 0.212909 0.029168 0.788989 0.000000 0.000000 0.000000
374.260119 0.450441 0.357049 0.229588 0.020443 0.790984 0.000000 0.000000 0.000000
384.273391 0.447086 0.356242 0.245144 0.014878 0.792620 0.000000 0.000000 0.000000
394.266755 0.447086 0.356242 0.259108 0.012534 0.793957 0.000000 0.000000 0.000000


-227.730591 0.030787 0.109507 0.150742 0.953081 0.000000 0.000000 0.000000 0.000000
-217.730591 0.030127 0.101937 0.154382 0.953081 0.000000 0.000000 0.000000 0.000000
-207.730591 0.029702 0.094907 0.159220 0.953081 0.000000 0.000000 0.000000 0.000000
-197.730591 0.029512 0.088424 0.165315 0.953081 0.000000 0.000000 0.000000 0.000000
-187.730591 0.029556 0.082474 0.172726 0.953081 0.000000 0.000000 0.000000 0.000000
-177.730591 0.029832 0.077034 0.181503 0.953081 0.000000 0.000000 0.000000 0.000000
-167.730591 0.030339 0.072088 0.191692 0.953081 0.000000 0.000000 0.000000 0.000000
-157.730591 0.031079 0.067612 0.203330 0.953081 0.000000 0.000000 0.000000 0.000000
-147.730591 0.032053 0.063594 0.216444 0.953081 0.000000 0.000000 0.000000 0.000000
-137.730591 0.033270 0.060036 0.231052 0.953081 0.000000 0.000000 0.000000 0.000000
-127.730591 0.034732 0.056928 0.247162 0.953081 0.000000 0.000000 0.000000 0.000000
-117.730591 0.036445 0.054261 0.264767 0.953081 0.000000 0.000000 0.000000 0.000000
-107.730591 0.038412 0.052028 0.283846 0.953082 0.000000 0.000000 0.000000 0.000000
-97.730591 0.040636 0.050213 0.303934 0.953082 0.000000 0.000000 0.000000 0.000000
-87.730591 0.043119 0.048810 0.322887 0.953082 0.000000 0.000000 0.000000 0.000000
-77.730591 0.045859 0.047824 0.337731 0.953083 0.000000 0.000000 0.000000 0.000000
-67.730591 0.048852 0.047243 0.346336 0.953084 0.000000 0.000000 0.000000 0.000000
-57.730591 0.052086 0.047061 0.347832 0.953085 0.000000 0.000000 0.000000 0.000000
-47.730591 0.055545 0.047267 0.342374 0.953088 0.000000 0.000000 0.000000 0.000000
-37.730591 0.059200 0.047844 0.330691 0.953091 0.000000 0.000000 0.000000 0.000000
-27.730591 0.063018 0.048784 0.314009 0.953096 0.000000 0.000000 0.000000 0.000000
-17.730591 0.066952 0.050071 0.293692 0.953103 0.000000 0.000000 0.000000 0.000000
-7.730591 0.070945 0.051684 0.271046 0.953114 0.000000 0.000000 0.000000 0.000000
2.269409 0.074926 0.053597 0.247249 0.953131 0.000000 0.000000 0.000000 0.000000
12.269409 0.078816 0.055778 0.223320 0.953155 0.000000 0.000000 0.000000 0.000000
22.269409 0.082522 0.058184 0.199894 0.953191 0.000000 0.000000 0.000000 0.000000
32.269409 0.085953 0.060779 0.177677 0.953246 0.000000 0.000000 0.000000 0.000000
42.269409 0.089033 0.063514 0.157070 0.953326 0.000000 0.000000 0.000000 0.000000
52.269409 0.091816 0.066350 0.138311 0.953447 0.000000 0.000000 0.000000 0.000000
62.269409 0.094538 0.069279 0.121509 0.953627 0.000000 0.000000 0.000000 0.000000
72.269409 0.097539 0.072341 0.106673 0.953894 0.000000 0.000000 0.000000 0.000000
82.269409 0.101176 0.075623 0.093701 0.954292 0.000000 0.000000 0.000000 0.000000
92.269409 0.105758 0.079244 0.082541 0.954883 0.000000 0.000000 0.000000 0.000000
102.269409 0.111544 0.083341 0.073060 0.955759 0.000000 0.000000 0.000000 0.000000
112.269409 0.118744 0.088052 0.065114 0.957054 0.000000 0.000000 0.000000 0.000000
122.269409 0.127518 0.093512 0.058563 0.958959 0.000000 0.000000 0.000000 0.000000
132.269409 0.137995 0.099849 0.053267 0.961746 0.000000 0.000000 0.000000 0.000000
142.269409 0.150261 0.107175 0.049104 0.965787 0.000000 0.000000 0.000000 0.000000
152.269409 0.013342 0.009738 0.014283 0.014005 0.035803 0.000000 0.000000 0.000000
162.269409 0.025151 0.018482 0.017904 0.020445 0.174329 0.000000 0.000000 0.000000
172.269409 0.037089 0.029521 0.030191 0.029605 0.287744 0.000000 0.000000 0.000000
182.269409 0.067769 0.052321 0.038210 0.042467 0.380600 0.000000 0.000000 0.000000
192.269409 0.116998 0.097798 0.043124 0.060394 0.456624 0.000000 0.000000 0.000000
202.269409 0.258898 0.175546 0.044548 0.085807 0.518868 0.000000 0.000000 0.000000
212.269409 0.280643 0.190511 0.046900 0.126966 0.569828 0.000000 0.000000 0.000000
222.269409 0.302662 0.206284 0.050241 0.435760 0.611551 0.000000 0.000000 0.000000
232.269409 0.324628 0.222724 0.054664 0.951563 0.645711 0.000000 0.000000 0.000000
242.269409 0.346219 0.239674 0.060296 1.006156 0.673679 0.000000 0.000000 0.000000
252.269409 0.367137 0.256972 0.067299 0.984672 0.696577 0.000000 0.000000 0.000000
262.269409 0.387094 0.274446 0.075869 0.865254 0.715325 0.000000 0.000000 0.000000
272.269409 0.405816 0.291913 0.086230 0.592128 0.730674 0.000000 0.000000 0.000000
282.269409 0.423053 0.309194 0.098628 0.345643 0.743240 0.000000 0.000000 0.000000
292.269409 0.438563 0.326107 0.113317 0.249891 0.753529 0.000000 0.000000 0.000000
302.269409 0.452106 0.342464 0.130545 0.194277 0.761953 0.000000 0.000000 0.000000
312.269409 0.463432 0.358074 0.150534 0.151386 0.768850 0.000000 0.000000 0.000000
322.269409 0.472270 0.372730 0.173457 0.115755 0.774496 0.000000 0.000000 0.000000
332.269409 0.478314 0.386204 0.199411 0.086303 0.779119 0.000000 0.000000 0.000000
342.269409 0.481238 0.398258 0.228393 0.062753 0.782904 0.000000 0.000000 0.000000
342.289317 0.481241 0.398281 0.228454 0.062712 0.782911 0.000000 0.000000 0.000000
352.282681 0.477654 0.406464 0.259976 0.044659 0.786007 0.000000 0.000000 0.000000
362.276045 0.476246 0.413794 0.289090 0.031341 0.788542 0.000000 0.000000 0.000000
372.269409 0.471416 0.414557 0.310111 0.021927 0.790618 0.000000 0.000000 0.000000
382.282681 0.463769 0.411988 0.328777 0.015754 0.792320 0.000000 0.000000 0.000000
392.276045 0.463769 0.411988 0.346416 0.012717 0.793712 0.000000 0.000000 0.000000


-229.721301 0.030694 0.085924 0.179631 0.953006 0.000000 0.000000 0.000000 0.000000
-219.721301 0.031129 0.080727 0.189535 0.953006 0.000000 0.000000 0.000000 0.000000
-209.721301 0.031794 0.075983 0.200882 0.953006 0.000000 0.000000 0.000000 0.000000
-199.721301 0.032694 0.071697 0.213700 0.953006 0.000000 0.000000 0.000000 0.000000
-189.721301 0.033834 0.067862 0.228010 0.953006 0.000000 0.000000 0.000000 0.000000
-179.721301 0.035219 0.064462 0.243820 0.953006 0.000000 0.000000 0.000000 0.000000
-169.721301 0.036851 0.061487 0.261128 0.953006 0.000000 0.000000 0.000000 0.000000
-159.721301 0.038735 0.058922 0.279921 0.953006 0.000000 0.000000 0.000000 0.000000
-149.721301 0.040875 0.056760 0.300172 0.953006 0.000000 0.000000 0.000000 0.000000
-139.721301 0.043273 0.055005 0.321844 0.953006 0.000000 0.000000 0.000000 0.000000
-129.721301 0.045929 0.053651 0.344844 0.953006 0.000000 0.000000 0.000000 0.000000
-119.721301 0.048839 0.052693 0.368191 0.953006 0.000000 0.000000 0.000000 0.000000
-109.721301 0.051994 0.052125 0.389070 0.953006 0.000000 0.000000 0.000000 0.000000
-99.721301 0.055377 0.051934 0.404397 0.953007 0.000000 0.000000 0.000000 0.000000
-89.721301 0.058964 0.052114 0.412220 0.953007 0.000000 0.000000 0.000000 0.000000
-79.721301 0.062723 0.052661 0.411951 0.953008 0.000000 0.000000 0.000000 0.000000
-69.721301 0.066610 0.053560 0.403933 0.953009 0.000000 0.000000 0.000000 0.000000
-59.721301 0.070570 0.054795 0.389159 0.953010 0.000000 0.000000 0.000000 0.000000
-49.721301 0.074536 0.056343 0.368960 0.953012 0.000000 0.000000 0.000000 0.000000
-39.721301 0.078427 0.058172 0.344670 0.953015 0.000000 0.000000 0.000000 0.000000
-29.721301 0.082157 0.060253 0.317772 0.953020 0.000000 0.000000 0.000000 0.000000
-19.721301 0.085633 0.062549 0.289595 0.953027 0.000000 0.000000 0.000000 0.000000
-9.721301 0.088757 0.065015 0.261239 0.953037 0.000000 0.000000 0.000000 0.000000
0.278699 0.091437 0.067599 0.233589 0.953052 0.000000 0.000000 0.000000 0.000000
10.278699 0.093591 0.070247 0.207336 0.953075 0.000000 0.000000 0.000000 0.000000
20.278699 0.095210 0.072901 0.182805 0.953109 0.000000 0.000000 0.000000 0.000000
30.278699 0.096486 0.075532 0.160409 0.953159 0.000000 0.000000 0.000000 0.000000
40.278699 0.097786 0.078160 0.140296 0.953235 0.000000 0.000000 0.000000 0.000000
50.278699 0.099530 0.080866 0.122498 0.953347 0.000000 0.000000 0.000000 0.000000
60.278699 0.102104 0.083778 0.106959 0.953515 0.000000 0.000000 0.000000 0.000000
70.278699 0.105839 0.087057 0.093564 0.953764 0.000000 0.000000 0.000000 0.000000
80.278699 0.111040 0.090886 0.082128 0.954135 0.000000 0.000000 0.000000 0.000000
90.278699 0.117930 0.095443 0.072531 0.954687 0.000000 0.000000 0.000000 0.000000
100.278699 0.126706 0.100903 0.064606 0.955504 0.000000 0.000000 0.000000 0.000000
110.278699 0.137524 0.107428 0.058190 0.956713 0.000000 0.000000 0.000000 0.000000
120.278699 0.150478 0.115155 0.053142 0.958492 0.000000 0.000000 0.000000 0.000000
130.278699 0.165628 0.124206 0.049330 0.961098 0.000000 0.000000 0.000000 0.000000
140.278699 0.182959 0.134672 0.046651 0.964879 0.000000 0.000000 0.000000 0.000000
150.278699 0.015659 0.012018 0.011795 0.013028 0.004763 0.000000 0.000000 0.000000
160.278699 0.029498 0.022733 0.015651 0.019042 0.148915 0.000000 0.000000 0.000000
170.278699 0.042307 0.034821 0.027211 0.027619 0.266937 0.000000 0.000000 0.000000
180.278699 0.078192 0.062704 0.037302 0.039700 0.363565 0.000000 0.000000 0.000000
190.278699 0.134270 0.113178 0.049029 0.056583 0.442677 0.000000 0.000000 0.000000
200.278699 0.320661 0.227010 0.052510 0.080525 0.507449 0.000000 0.000000 0.000000
210.278699 0.345236 0.245832 0.057140 0.118991 0.560479 0.000000 0.000000 0.000000
220.278699 0.369142 0.265133 0.063043 0.464662 0.603897 0.000000 0.000000 0.000000
230.278699 0.392009 0.284685 0.070380 0.975341 0.639445 0.000000 0.000000 0.000000
240.278699 0.413500 0.304257 0.079352 1.027848 0.668548 0.000000 0.000000 0.000000
250.278699 0.433332 0.323630 0.090191 1.015361 0.692376 0.000000 0.000000 0.000000
260.278699 0.451242 0.342583 0.103156 0.917588 0.711885 0.000000 0.000000 0.000000
270.278699 0.466979 0.360895 0.118513 0.669473 0.727858 0.000000 0.000000 0.000000
280.278699 0.480311 0.378356 0.136523 0.379982 0.740935 0.000000 0.000000 0.000000
290.278699 0.490999 0.394752 0.157418 0.264267 0.751642 0.000000 0.000000 0.000000
300.278699 0.498782 0.409865 0.181376 0.204078 0.760408 0.000000 0.000000 0.000000
310.278699 0.503374 0.423467 0.208497 0.159310 0.767584 0.000000 0.000000 0.000000
320.278699 0.504451 0.435305 0.238777 0.122363 0.773460 0.000000 0.000000 0.000000
330.278699 0.501663 0.445103 0.272077 0.091699 0.778271 0.000000 0.000000 0.000000
340.278699 0.494680 0.452572 0.308110 0.066995 0.782210 0.000000 0.000000 0.000000
340.298607 0.494661 0.452585 0.308184 0.066951 0.782217 0.000000 0.000000 0.000000
350.291971 0.479958 0.454763 0.345578 0.047860 0.785439 0.000000 0.000000 0.000000
360.285335 0.469585 0.457567 0.379830 0.033666 0.788077 0.000000 0.000000 0.000000
370.278699 0.459008 0.455216 0.404112 0.023536 0.790237 0.000000 0.000000 0.000000
380.291971 0.446004 0.449618 0.424676 0.016748 0.792009 0.000000 0.000000 0.000000
390.285335 0.446004 0.449618 0.444559 0.013057 0.793456 0.000000 0.000000 0.000000


-221.712011 0.037100 0.067567 0.257561 0.952941 0.000000 0.000000 0.000000 0.000000
-211.712011 0.038916 0.064793 0.276060 0.952941 0.000000 0.000000 0.000000 0.000000
-201.712011 0.040988 0.062422 0.296023 0.952941 0.000000 0.000000 0.000000 0.000000
-191.712011 0.043319 0.060452 0.317417 0.952941 0.000000 0.000000 0.000000 0.000000
-181.712011 0.045907 0.058872 0.340194 0.952941 0.000000 0.000000 0.000000 0.000000
-171.712011 0.048750 0.057676 0.364301 0.952942 0.000000 0.000000 0.000000 0.000000
-161.712011 0.051838 0.056853 0.389672 0.952942 0.000000 0.000000 0.000000 0.000000
-151.712011 0.055157 0.056398 0.416060 0.952942 0.000000 0.000000 0.000000 0.000000
-141.712011 0.058687 0.056311 0.441792 0.952942 0.000000 0.000000 0.000000 0.000000
-131.712011 0.062396 0.056582 0.463554 0.952942 0.000000 0.000000 0.000000 0.000000
-121.712011 0.066243 0.057200 0.478396 0.952942 0.000000 0.000000 0.000000 0.000000
-111.712011 0.070174 0.058151 0.484709 0.952942 0.000000 0.000000 0.000000 0.000000
-101.712011 0.074125 0.059410 0.482077 0.952942 0.000000 0.000000 0.000000 0.000000
-91.712011 0.078020 0.060955 0.471015 0.952943 0.000000 0.000000 0.000000 0.000000
-81.712011 0.081772 0.062761 0.452737 0.952943 0.000000 0.000000 0.000000 0.000000
-71.712011 0.085289 0.064792 0.428655 0.952944 0.000000 0.000000 0.000000 0.000000
-61.712011 0.088475 0.067005 0.400315 0.952945 0.000000 0.000000 0.000000 0.000000
-51.712011 0.091235 0.069353 0.369220 0.952947 0.000000 0.000000 0.000000 0.000000
-41.712011 0.093483 0.071780 0.336609 0.952950 0.000000 0.000000 0.000000 0.000000
-31.712011 0.095147 0.074235 0.303742 0.952954 0.000000 0.000000 0.000000 0.000000
-21.712011 0.096174 0.076660 0.271627 0.952961 0.000000 0.000000 0.000000 0.000000
-11.712011 0.096546 0.078999 0.241009 0.952970 0.000000 0.000000 0.000000 0.000000
-1.712011 0.096370 0.081206 0.212424 0.952985 0.000000 0.000000 0.000000 0.000000
8.287989 0.095961 0.083275 0.186245 0.953006 0.000000 0.000000 0.000000 0.000000
18.287989 0.095753 0.085261 0.162530 0.953037 0.000000 0.000000 0.000000 0.000000
28.287989 0.096168 0.087284 0.141452 0.953084 0.000000 0.000000 0.000000 0.000000
38.287989 0.097578 0.089508 0.122978 0.953155 0.000000 0.000000 0.000000 0.000000
48.287989 0.100299 0.092128 0.106998 0.953260 0.000000 0.000000 0.000000 0.000000
58.287989 0.104613 0.095352 0.093353 0.953416 0.000000 0.000000 0.000000 0.000000
68.287989 0.110778 0.099393 0.081863 0.953648 0.000000 0.000000 0.000000 0.000000
78.287989 0.119074 0.104482 0.072304 0.953994 0.000000 0.000000 0.000000 0.000000
88.287989 0.129686 0.110814 0.064533 0.954508 0.000000 0.000000 0.000000 0.000000
98.287989 0.142789 0.118575 0.058377 0.955270 0.000000 0.000000 0.000000 0.000000
108.287989 0.158491 0.127924 0.053686 0.956397 0.000000 0.000000 0.000000 0.000000
118.287989 0.176795 0.138974 0.050336 0.958058 0.000000 0.000000 0.000000 0.000000
128.287989 0.197633 0.151809 0.048223 0.960491 0.000000 0.000000 0.000000 0.000000
138.287989 0.220804 0.166452 0.047276 0.964028 0.000000 0.000000 0.000000 0.000000
148.287989 0.017500 0.014344 0.010167 0.012111 0.000000 0.000000 0.000000 0.000000
158.287989 0.033121 0.027109 0.014495 0.017723 0.122470 0.000000 0.000000 0.000000
168.287989 0.047262 0.040318 0.025934 0.025747 0.245285 0.000000 0.000000 0.000000
178.287989 0.087513 0.073444 0.038253 0.037081 0.345838 0.000000 0.000000 0.000000
188.287989 0.150501 0.129901 0.059963 0.052962 0.428164 0.000000 0.000000 0.000000
198.287989 0.312621 0.272863 0.066077 0.075492 0.495566 0.000000 0.000000 0.000000
208.287989 0.408878 0.307357 0.073678 0.111368 0.550751 0.000000 0.000000 0.000000
218.287989 0.432388 0.329332 0.082967 0.499307 0.595932 0.000000 0.000000 0.000000
228.287989 0.453757 0.350883 0.094188 0.994482 0.632923 0.000000 0.000000 0.000000
238.287989 0.472706 0.371738 0.107611 1.045039 0.663209 0.000000 0.000000 0.000000
248.287989 0.489006 0.391654 0.123517 1.040328 0.688005 0.000000 0.000000 0.000000
258.287989 0.502432 0.410390 0.142186 0.961943 0.708306 0.000000 0.000000 0.000000
268.287989 0.512748 0.427707 0.163862 0.744305 0.724928 0.000000 0.000000 0.000000
278.287989 0.519712 0.443376 0.188735 0.424402 0.738536 0.000000 0.000000 0.000000
288.287989 0.523049 0.457158 0.216911 0.280534 0.749677 0.000000 0.000000 0.000000
298.287989 0.522451 0.468799 0.248382 0.214437 0.758799 0.000000 0.000000 0.000000
308.287989 0.517599 0.478027 0.283012 0.167530 0.766268 0.000000 0.000000 0.000000
318.287989 0.508193 0.484550 0.320508 0.129216 0.772382 0.000000 0.000000 0.000000
328.287989 0.494015 0.488067 0.360406 0.097330 0.777389 0.000000 0.000000 0.000000
338.287989 0.475028 0.488301 0.402065 0.071458 0.781487 0.000000 0.000000 0.000000
338.307896 0.474986 0.488298 0.402150 0.071412 0.781495 0.000000 0.000000 0.000000
348.301261 0.448244 0.482015 0.443122 0.051255 0.784847 0.000000 0.000000 0.000000
358.294625 0.428371 0.478234 0.480229 0.036150 0.787592 0.000000 0.000000 0.000000
368.287989 0.412437 0.471649 0.505635 0.025275 0.789840 0.000000 0.000000 0.000000
378.301261 0.394938 0.462105 0.525850 0.017859 0.791684 0.000000 0.000000 0.000000
388.294625 0.394938 0.462105 0.546029 0.013540 0.793190 0.000000 0.000000 0.000000
398.287989 0.394938 0.462105 0.551419 0.012769 0.794424 0.000000 0.000000 0.000000


-223.702721 0.048556 0.061829 0.359391 0.952886 0.000000 0.000000 0.000000 0.000000
-213.702721 0.051587 0.060841 0.384516 0.952886 0.000000 0.000000 0.000000 0.000000
-203.702721 0.054852 0.060220 0.410847 0.952886 0.000000 0.000000 0.000000 0.000000
-193.702721 0.058333 0.059964 0.438307 0.952886 0.000000 0.000000 0.000000 0.000000
-183.702721 0.062000 0.060060 0.466800 0.952886 0.000000 0.000000 0.000000 0.000000
-173.702721 0.065814 0.060496 0.495785 0.952886 0.000000 0.000000 0.000000 0.000000
-163.702721 0.069723 0.061256 0.522840 0.952886 0.000000 0.000000 0.000000 0.000000
-153.702721 0.073664 0.062321 0.544401 0.952886 0.000000 0.000000 0.000000 0.000000
-143.702721 0.077566 0.063673 0.557785 0.952886 0.000000 0.000000 0.000000 0.000000
-133.702721 0.081343 0.065285 0.561716 0.952887 0.000000 0.000000 0.000000 0.000000
-123.702721 0.084903 0.067124 0.556112 0.952887 0.000000 0.000000 0.000000 0.000000
-113.702721 0.088151 0.069150 0.541721 0.952887 0.000000 0.000000 0.000000 0.000000
-103.702721 0.090991 0.071314 0.519719 0.952887 0.000000 0.000000 0.000000 0.000000
-93.702721 0.093335 0.073567 0.491598 0.952887 0.000000 0.000000 0.000000 0.000000
-83.702721 0.095109 0.075860 0.459071 0.952888 0.000000 0.000000 0.000000 0.000000
-73.702721 0.096255 0.078136 0.423648 0.952889 0.000000 0.000000 0.000000 0.000000
-63.702721 0.096738 0.080339 0.386751 0.952890 0.000000 0.000000 0.000000 0.000000
-53.702721 0.096550 0.082416 0.349608 0.952892 0.000000 0.000000 0.000000 0.000000
-43.702721 0.095705 0.084314 0.313111 0.952894 0.000000 0.000000 0.000000 0.000000
-33.702721 0.094268 0.085993 0.278153 0.952898 0.000000 0.000000 0.000000 0.000000
-23.702721 0.092450 0.087433 0.245372 0.952904 0.000000 0.000000 0.000000 0.000000
-13.702721 0.090611 0.088663 0.215173 0.952913 0.000000 0.000000 0.000000 0.000000
-3.702721 0.089148 0.089768 0.187791 0.952926 0.000000 0.000000 0.000000 0.000000
6.297279 0.088419 0.090891 0.163348 0.952946 0.000000 0.000000 0.000000 0.000000
16.297279 0.088755 0.092213 0.141714 0.952976 0.000000 0.000000 0.000000 0.000000
26.297279 0.090430 0.093944 0.122899 0.953019 0.000000 0.000000 0.000000 0.000000
36.297279 0.093709 0.096307 0.106752 0.953085 0.000000 0.000000 0.000000 0.000000
46.297279 0.098861 0.099537 0.093086 0.953182 0.000000 0.000000 0.000000 0.000000
56.297279 0.106159 0.103877 0.081697 0.953328 0.000000 0.000000 0.000000 0.000000
66.297279 0.115881 0.109567 0.072379 0.953544 0.000000 0.000000 0.000000 0.000000
76.297279 0.128350 0.116876 0.064912 0.953866 0.000000 0.000000 0.000000 0.000000
86.297279 0.143745 0.126003 0.059156 0.954345 0.000000 0.000000 0.000000 0.000000
96.297279 0.162202 0.137135 0.054962 0.955055 0.000000 0.000000 0.000000 0.000000
106.297279 0.183727 0.150404 0.052207 0.956106 0.000000 0.000000 0.000000 0.000000
116.297279 0.208139 0.165854 0.050802 0.957655 0.000000 0.000000 0.000000 0.000000
126.297279 0.235124 0.183475 0.050679 0.959926 0.000000 0.000000 0.000000 0.000000
136.297279 0.264183 0.203155 0.051797 0.963230 0.000000 0.000000 0.000000 0.000000
146.297279 0.018646 0.016479 0.009312 0.011252 0.000000 0.000000 0.000000 0.000000
156.297279 0.035596 0.031218 0.014413 0.016485 0.094951 0.000000 0.000000 0.000000
166.297279 0.051570 0.045783 0.026386 0.023984 0.222754 0.000000 0.000000 0.000000
176.297279 0.094772 0.083837 0.041400 0.034607 0.327391 0.000000 0.000000 0.000000
186.297279 0.163539 0.146735 0.075848 0.049531 0.413061 0.000000 0.000000 0.000000
196.297279 0.303848 0.299435 0.086678 0.070708 0.483201 0.000000 0.000000 0.000000
206.297279 0.466022 0.371695 0.098154 0.104123 0.540627 0.000000 0.000000 0.000000
216.297279 0.486594 0.394860 0.111890 0.539363 0.587643 0.000000 0.000000 0.000000
226.297279 0.503964 0.416739 0.128187 1.009642 0.626137 0.000000 0.000000 0.000000
236.297279 0.517917 0.437057 0.147345 1.058384 0.657653 0.000000 0.000000 0.000000
246.297279 0.528257 0.455572 0.169631 1.060340 0.683456 0.000000 0.000000 0.000000
256.297279 0.534758 0.472039 0.195255 0.999019 0.704582 0.000000 0.000000 0.000000
266.297279 0.537158 0.486203 0.224332 0.812753 0.721878 0.000000 0.000000 0.000000
276.297279 0.535177 0.497810 0.256863 0.481279 0.736039 0.000000 0.000000 0.000000
286.297279 0.528530 0.506590 0.292708 0.299414 0.747633 0.000000 0.000000 0.000000
296.297279 0.516969 0.512261 0.331568 0.225474 0.757126 0.000000 0.000000 0.000000
306.297279 0.500370 0.514546 0.372982 0.176072 0.764898 0.000000 0.000000 0.000000
316.297279 0.478809 0.513193 0.416307 0.136319 0.771261 0.000000 0.000000 0.000000
326.297279 0.452646 0.508013 0.460715 0.103200 0.776470 0.000000 0.000000 0.000000
336.297279 0.422578 0.498936 0.505194 0.076146 0.780735 0.000000 0.000000 0.000000
336.317186 0.422515 0.498914 0.505283 0.076099 0.780743 0.000000 0.000000 0.000000
346.310551 0.386821 0.482880 0.546215 0.054849 0.784232 0.000000 0.000000 0.000000
356.303915 0.360526 0.471590 0.582680 0.038801 0.787088 0.000000 0.000000 0.000000
366.297279 0.341807 0.460585 0.606082 0.027150 0.789427 0.000000 0.000000 0.000000
376.310551 0.322786 0.447225 0.622784 0.019089 0.791346 0.000000 0.000000 0.000000
386.303915 0.320584 0.446890 0.640943 0.014157 0.792914 0.000000 0.000000 0.000000
396.297279 0.320584 0.446890 0.648437 0.012572 0.794198 0.000000 0.000000 0.000000


-225.693431 0.065309 0.063195 0.490331 0.952839 0.000000 0.000000 0.000000 0.000000
-215.693431 0.069198 0.063825 0.520480 0.952839 0.000000 0.000000 0.000000 0.000000
-205.693431 0.073134 0.064765 0.551364 0.952839 0.000000 0.000000 0.000000 0.000000
-195.693431 0.077045 0.065994 0.581940 0.952839 0.000000 0.000000 0.000000 0.000000
-185.693431 0.080849 0.067483 0.609118 0.952839 0.000000 0.000000 0.000000 0.000000
-175.693431 0.084454 0.069200 0.629398 0.952839 0.000000 0.000000 0.000000 0.000000
-165.693431 0.087765 0.071102 0.640436 0.952839 0.000000 0.000000 0.000000 0.000000
-155.693431 0.090687 0.073147 0.641273 0.952839 0.000000 0.000000 0.000000 0.000000
-145.693431 0.093129 0.075290 0.632114 0.952839 0.000000 0.000000 0.000000 0.000000
-135.693431 0.095014 0.077477 0.613885 0.952839 0.000000 0.000000 0.000000 0.000000
-125.693431 0.096281 0.079655 0.587957 0.952839 0.000000 0.000000 0.000000 0.000000
-115.693431 0.096890 0.081768 0.555914 0.952840 0.000000 0.000000 0.000000 0.000000
-105.693431 0.096826 0.083760 0.519292 0.952840 0.000000 0.000000 0.000000 0.000000
-95.693431 0.096100 0.085582 0.479643 0.952840 0.000000 0.000000 0.000000 0.000000
-85.693431 0.094746 0.087194 0.438530 0.952841 0.000000 0.000000 0.000000 0.000000
-75.693431 0.092819 0.088556 0.397155 0.952841 0.000000 0.000000 0.000000 0.000000
-65.693431 0.090389 0.089641 0.356571 0.952842 0.000000 0.000000 0.000000 0.000000
-55.693431 0.087579 0.090432 0.317617 0.952844 0.000000 0.000000 0.000000 0.000000
-45.693431 0.084629 0.090935 0.280808 0.952847 0.000000 0.000000 0.000000 0.000000
-35.693431 0.081859 0.091208 0.246683 0.952850 0.000000 0.000000 0.000000 0.000000
-25.693431 0.079580 0.091354 0.215564 0.952856 0.000000 0.000000 0.000000 0.000000
-15.693431 0.078067 0.091518 0.187590 0.952864 0.000000 0.000000 0.000000 0.000000
-5.693431 0.077560 0.091875 0.162782 0.952876 0.000000 0.000000 0.000000 0.000000
4.306569 0.078281 0.092623 0.141088 0.952895 0.000000 0.000000 0.000000 0.000000
14.306569 0.080500 0.093992 0.122270 0.952922 0.000000 0.000000 0.000000 0.000000
24.306569 0.084460 0.096215 0.106237 0.952963 0.000000 0.000000 0.000000 0.000000
34.306569 0.090450 0.099544 0.092786 0.953024 0.000000 0.000000 0.000000 0.000000
44.306569 0.098793 0.104246 0.081701 0.953115 0.000000 0.000000 0.000000 0.000000
54.306569 0.109833 0.110600 0.072772 0.953250 0.000000 0.000000 0.000000 0.000000
64.306569 0.123907 0.118886 0.065806 0.953451 0.000000 0.000000 0.000000 0.000000
74.306569 0.141384 0.129412 0.060611 0.953751 0.000000 0.000000 0.000000 0.000000
84.306569 0.162390 0.142376 0.057073 0.954197 0.000000 0.000000 0.000000 0.000000
94.306569 0.186934 0.157932 0.055078 0.954858 0.000000 0.000000 0.000000 0.000000
104.306569 0.214788 0.176134 0.054541 0.955837 0.000000 0.000000 0.000000 0.000000
114.306569 0.245443 0.196886 0.055406 0.957280 0.000000 0.000000 0.000000 0.000000
124.306569 0.278211 0.219997 0.057624 0.959398 0.000000 0.000000 0.000000 0.000000
134.306569 0.312216 0.245133 0.061171 0.962483 0.000000 0.000000 0.000000 0.000000
144.306569 0.019032 0.018211 0.009192 0.010449 0.000000 0.000000 0.000000 0.000000
154.306569 0.036724 0.034675 0.015422 0.015325 0.066313 0.000000 0.000000 0.000000
164.306569 0.054781 0.050900 0.028545 0.022328 0.199308 0.000000 0.000000 0.000000
174.306569 0.099178 0.093067 0.046987 0.032275 0.308195 0.000000 0.000000 0.000000
184.306569 0.171598 0.162108 0.093711 0.046285 0.397344 0.000000 0.000000 0.000000
194.306569 0.298297 0.315194 0.115906 0.066173 0.470333 0.000000 0.000000 0.000000
204.306569 0.511236 0.434500 0.132389 0.097265 0.530092 0.000000 0.000000 0.000000
214.306569 0.526332 0.456903 0.151816 0.583431 0.579018 0.000000 0.000000 0.000000
224.306569 0.537219 0.477053 0.174486 1.021412 0.619075 0.000000 0.000000 0.000000
234.306569 0.543702 0.494689 0.200635 1.068463 0.651871 0.000000 0.000000 0.000000
244.306569 0.545574 0.509572 0.230406 1.076094 0.678722 0.000000 0.000000 0.000000
254.306569 0.542592 0.521447 0.263816 1.029624 0.700706 0.000000 0.000000 0.000000
264.306569 0.534513 0.530042 0.300727 0.873146 0.718705 0.000000 0.000000 0.000000
274.306569 0.521169 0.535094 0.340840 0.550196 0.733441 0.000000 0.000000 0.000000
284.306569 0.502532 0.536350 0.383683 0.321988 0.745506 0.000000 0.000000 0.000000
294.306569 0.478814 0.533600 0.428609 0.237359 0.755384 0.000000 0.000000 0.000000
304.306569 0.450540 0.526721 0.474798 0.184973 0.763472 0.000000 0.000000 0.000000
314.306569 0.418557 0.515715 0.521249 0.143679 0.770093 0.000000 0.000000 0.000000
324.306569 0.383980 0.500740 0.566771 0.109309 0.775514 0.000000 0.000000 0.000000
334.306569 0.348072 0.482134 0.609983 0.081064 0.779953 0.000000 0.000000 0.000000
334.326476 0.348000 0.482093 0.610067 0.081014 0.779961 0.000000 0.000000 0.000000
344.319841 0.309985 0.457338 0.646162 0.058650 0.783591 0.000000 0.000000 0.000000
354.313205 0.282641 0.439584 0.677478 0.041625 0.786564 0.000000 0.000000 0.000000
364.306569 0.264482 0.425198 0.695069 0.029165 0.788998 0.000000 0.000000 0.000000
374.319841 0.247099 0.409315 0.704563 0.020440 0.790995 0.000000 0.000000 0.000000
384.313205 0.242591 0.407775 0.718362 0.014901 0.792626 0.000000 0.000000 0.000000
394.306569 0.242591 0.407775 0.724206 0.012570 0.793962 0.000000 0.000000 0.000000


-227.684141 0.083938 0.070841 0.641196 0.952799 0.000000 0.000000 0.000000 0.000000
-217.684141 0.087313 0.072664 0.672245 0.952799 0.000000 0.000000 0.000000 0.000000
-207.684141 0.090316 0.074638 0.698353 0.952799 0.000000 0.000000 0.000000 0.000000
-197.684141 0.092858 0.076717 0.716264 0.952799 0.000000 0.000000 0.000000 0.000000
-187.684141 0.094856 0.078848 0.724089 0.952799 0.000000 0.000000 0.000000 0.000000
-177.684141 0.096246 0.080976 0.721271 0.952799 0.000000 0.000000 0.000000 0.000000
-167.684141 0.096983 0.083043 0.708170 0.952799 0.000000 0.000000 0.000000 0.000000
-157.684141 0.097047 0.084996 0.685826 0.952799 0.000000 0.000000 0.000000 0.000000
-147.684141 0.096446 0.086787 0.655758 0.952799 0.000000 0.000000 0.000000 0.000000
-137.684141 0.095208 0.088372 0.619598 0.952799 0.000000 0.000000 0.000000 0.000000
-127.684141 0.093384 0.089711 0.578995 0.952799 0.000000 0.000000 0.000000 0.000000
-117.684141 0.091040 0.090776 0.535519 0.952799 0.000000 0.000000 0.000000 0.000000
-107.684141 0.088254 0.091544 0.490493 0.952799 0.000000 0.000000 0.000000 0.000000
-97.684141 0.085106 0.092001 0.445154 0.952800 0.000000 0.000000 0.000000 0.000000
-87.684141 0.081687 0.092146 0.400685 0.952800 0.000000 0.000000 0.000000 0.000000
-77.684141 0.078128 0.091986 0.357887 0.952801 0.000000 0.000000 0.000000 0.000000
-67.684141 0.074638 0.091553 0.317419 0.952802 0.000000 0.000000 0.000000 0.000000
-57.684141 0.071452 0.090915 0.279757 0.952803 0.000000 0.000000 0.000000 0.000000
-47.684141 0.068791 0.090172 0.245112 0.952806 0.000000 0.000000 0.000000 0.000000
-37.684141 0.066846 0.089459 0.213739 0.952809 0.000000 0.000000 0.000000 0.000000
-27.684141 0.065791 0.088932 0.185730 0.952814 0.000000 0.000000 0.000000 0.000000
-17.684141 0.065804 0.088766 0.161046 0.952822 0.000000 0.000000 0.000000 0.000000
-7.684141 0.067080 0.089159 0.139571 0.952833 0.000000 0.000000 0.000000 0.000000
2.315859 0.069841 0.090322 0.121156 0.952850 0.000000 0.000000 0.000000 0.000000
12.315859 0.074406 0.092520 0.105519 0.952876 0.000000 0.000000 0.000000 0.000000
22.315859 0.081083 0.096011 0.092522 0.952914 0.000000 0.000000 0.000000 0.000000
32.315859 0.090255 0.101092 0.081954 0.952970 0.000000 0.000000 0.000000 0.000000
42.315859 0.102341 0.108082 0.073608 0.953055 0.000000 0.000000 0.000000 0.000000
52.315859 0.117767 0.117314 0.067300 0.953181 0.000000 0.000000 0.000000 0.000000
62.315859 0.136908 0.129112 0.062868 0.953368 0.000000 0.000000 0.000000 0.000000
72.315859 0.160104 0.143820 0.060165 0.953647 0.000000 0.000000 0.000000 0.000000
82.315859 0.187306 0.161591 0.059110 0.954061 0.000000 0.000000 0.000000 0.000000
92.315859 0.218229 0.182483 0.059619 0.954677 0.000000 0.000000 0.000000 0.000000
102.315859 0.252240 0.206375 0.061627 0.955588 0.000000 0.000000 0.000000 0.000000
112.315859 0.288366 0.232927 0.065077 0.956932 0.000000 0.000000 0.000000 0.000000
122.315859 0.325489 0.261671 0.069931 0.958906 0.000000 0.000000 0.000000 0.000000
132.315859 0.362400 0.291990 0.076208 0.961784 0.000000 0.000000 0.000000 0.000000
142.315859 0.018728 0.019398 0.009798 0.009698 0.000000 0.000000 0.000000 0.000000
152.315859 0.036550 0.037193 0.017566 0.014239 0.036513 0.000000 0.000000 0.000000
162.315859 0.056528 0.055301 0.032316 0.020774 0.174910 0.000000 0.000000 0.000000
172.315859 0.100547 0.100397 0.055132 0.030081 0.288219 0.000000 0.000000 0.000000
182.315859 0.173483 0.174399 0.112578 0.043220 0.380989 0.000000 0.000000 0.000000
192.315859 0.289981 0.323519 0.155395 0.061882 0.456943 0.000000 0.000000 0.000000
202.315859 0.539323 0.490857 0.178152 0.090798 0.519129 0.000000 0.000000 0.000000
212.315859 0.546383 0.510229 0.204534 0.629323 0.570042 0.000000 0.000000 0.000000
222.315859 0.548235 0.526320 0.234720 1.030319 0.611726 0.000000 0.000000 0.000000
232.315859 0.544699 0.538880 0.268754 1.075784 0.645855 0.000000 0.000000 0.000000
242.315859 0.535630 0.547676 0.306523 1.088211 0.673796 0.000000 0.000000 0.000000
252.315859 0.520951 0.552465 0.347733 1.054568 0.696673 0.000000 0.000000 0.000000
262.315859 0.500749 0.553025 0.391900 0.925194 0.715403 0.000000 0.000000 0.000000
272.315859 0.475379 0.549198 0.438369 0.626503 0.730738 0.000000 0.000000 0.000000
282.315859 0.445514 0.540930 0.486308 0.349877 0.743293 0.000000 0.000000 0.000000
292.315859 0.412145 0.528304 0.534719 0.250329 0.753572 0.000000 0.000000 0.000000
302.315859 0.376495 0.511578 0.582438 0.194279 0.761988 0.000000 0.000000 0.000000
312.315859 0.339879 0.491180 0.628115 0.151304 0.768879 0.000000 0.000000 0.000000
322.315859 0.303544 0.467677 0.670210 0.115659 0.774520 0.000000 0.000000 0.000000
332.315859 0.268550 0.441749 0.707022 0.086214 0.779139 0.000000 0.000000 0.000000
332.335766 0.268483 0.441695 0.707089 0.086162 0.779147 0.000000 0.000000 0.000000
342.329131 0.234264 0.411396 0.732812 0.062662 0.782925 0.000000 0.000000 0.000000
352.322495 0.210148 0.389745 0.753966 0.044629 0.786018 0.000000 0.000000 0.000000
362.315859 0.194766 0.373736 0.761958 0.031328 0.788551 0.000000 0.000000 0.000000
372.329131 0.180677 0.357109 0.760967 0.021913 0.790629 0.000000 0.000000 0.000000
382.322495 0.175656 0.354251 0.768504 0.015767 0.792327 0.000000 0.000000 0.000000
392.315859 0.175656 0.354251 0.769993 0.012744 0.793717 0.000000 0.000000 0.000000


-229.674851 0.096144 0.081975 0.788363 0.952764 0.000000 0.000000 0.000000 0.000000
-219.674851 0.097010 0.084026 0.802975 0.952764 0.000000 0.000000 0.000000 0.000000
-209.674851 0.097207 0.085974 0.806817 0.952764 0.000000 0.000000 0.000000 0.000000
-199.674851 0.096734 0.087767 0.799699 0.952764 0.000000 0.000000 0.000000 0.000000
-189.674851 0.095617 0.089359 0.782262 0.952764 0.000000 0.000000 0.000000 0.000000
-179.674851 0.093902 0.090711 0.755727 0.952764 0.000000 0.000000 0.000000 0.000000
-169.674851 0.091652 0.091788 0.721533 0.952764 0.000000 0.000000 0.000000 0.000000
-159.674851 0.088943 0.092568 0.681305 0.952764 0.000000 0.000000 0.000000 0.000000
-149.674851 0.085857 0.093039 0.636774 0.952764 0.000000 0.000000 0.000000 0.000000
-139.674851 0.082477 0.093195 0.589497 0.952764 0.000000 0.000000 0.000000 0.000000
-129.674851 0.078882 0.093038 0.540877 0.952764 0.000000 0.000000 0.000000 0.000000
-119.674851 0.075146 0.092576 0.492135 0.952764 0.000000 0.000000 0.000000 0.000000
-109.674851 0.071344 0.091823 0.444202 0.952765 0.000000 0.000000 0.000000 0.000000
-99.674851 0.067589 0.090803 0.397916 0.952765 0.000000 0.000000 0.000000 0.000000
-89.674851 0.064032 0.089562 0.354061 0.952765 0.000000 0.000000 0.000000 0.000000
-79.674851 0.060830 0.088165 0.313075 0.952766 0.000000 0.000000 0.000000 0.000000
-69.674851 0.058122 0.086704 0.275293 0.952767 0.000000 0.000000 0.000000 0.000000
-59.674851 0.056033 0.085288 0.240913 0.952768 0.000000 0.000000 0.000000 0.000000
-49.674851 0.054692 0.084046 0.209927 0.952770 0.000000 0.000000 0.000000 0.000000
-39.674851 0.054229 0.083125 0.182398 0.952774 0.000000 0.000000 0.000000 0.000000
-29.674851 0.054797 0.082689 0.158271 0.952778 0.000000 0.000000 0.000000 0.000000
-19.674851 0.056585 0.082923 0.137402 0.952786 0.000000 0.000000 0.000000 0.000000
-9.674851 0.059832 0.084040 0.119610 0.952796 0.000000 0.000000 0.000000 0.000000
0.325149 0.064828 0.086278 0.104705 0.952812 0.000000 0.000000 0.000000 0.000000
10.325149 0.071999 0.089956 0.092408 0.952836 0.000000 0.000000 0.000000 0.000000
20.325149 0.081759 0.095382 0.082577 0.952871 0.000000 0.000000 0.000000 0.000000
30.325149 0.094603 0.102921 0.075021 0.952924 0.000000 0.000000 0.000000 0.000000
40.325149 0.111047 0.112966 0.069570 0.953002 0.000000 0.000000 0.000000 0.000000
50.325149 0.131551 0.125909 0.066077 0.953119 0.000000 0.000000 0.000000 0.000000
60.325149 0.156426 0.142102 0.064422 0.953293 0.000000 0.000000 0.000000 0.000000
70.325149 0.185829 0.161876 0.064487 0.953552 0.000000 0.000000 0.000000 0.000000
80.325149 0.219334 0.185251 0.066203 0.953938 0.000000 0.000000 0.000000 0.000000
90.325149 0.256166 0.212071 0.069475 0.954510 0.000000 0.000000 0.000000 0.000000
100.325149 0.295157 0.241921 0.074222 0.955358 0.000000 0.000000 0.000000 0.000000
110.325149 0.334850 0.274113 0.080405 0.956609 0.000000 0.000000 0.000000 0.000000
120.325149 0.373803 0.307849 0.088067 0.958447 0.000000 0.000000 0.000000 0.000000
130.325149 0.410668 0.342225 0.097352 0.961131 0.000000 0.000000 0.000000 0.000000
140.325149 0.017888 0.019987 0.011134 0.008998 0.000000 0.000000 0.000000 0.000000
150.325149 0.035289 0.038629 0.020879 0.013223 0.005502 0.000000 0.000000 0.000000
160.325149 0.056635 0.058631 0.037545 0.019318 0.149520 0.000000 0.000000 0.000000
170.325149 0.099108 0.105352 0.065817 0.028018 0.267432 0.000000 0.000000 0.000000
180.325149 0.168579 0.182178 0.132859 0.040330 0.363970 0.000000 0.000000 0.000000
190.325149 0.275062 0.324952 0.206614 0.057828 0.443009 0.000000 0.000000 0.000000
200.325149 0.545021 0.535491 0.236846 0.084713 0.507720 0.000000 0.000000 0.000000
210.325149 0.541510 0.549338 0.271172 0.674721 0.560702 0.000000 0.000000 0.000000
220.325149 0.531977 0.558855 0.309511 1.036820 0.604079 0.000000 0.000000 0.000000
230.325149 0.516474 0.563842 0.351583 1.080786 0.639594 0.000000 0.000000 0.000000
240.325149 0.495242 0.564147 0.396918 1.097234 0.668670 0.000000 0.000000 0.000000
250.325149 0.468782 0.559675 0.444846 1.074607 0.692476 0.000000 0.000000 0.000000
260.325149 0.437901 0.550440 0.494513 0.969307 0.711967 0.000000 0.000000 0.000000
270.325149 0.403707 0.536615 0.544906 0.703558 0.727925 0.000000 0.000000 0.000000
280.325149 0.367500 0.518548 0.594860 0.385401 0.740990 0.000000 0.000000 0.000000
290.325149 0.330625 0.496752 0.643045 0.264719 0.751687 0.000000 0.000000 0.000000
300.325149 0.294320 0.471884 0.687969 0.204056 0.760444 0.000000 0.000000 0.000000
310.325149 0.259599 0.444678 0.727967 0.159210 0.767615 0.000000 0.000000 0.000000
320.325149 0.227194 0.415893 0.761237 0.122253 0.773485 0.000000 0.000000 0.000000
330.325149 0.197564 0.386268 0.785987 0.091599 0.778291 0.000000 0.000000 0.000000
330.345056 0.197508 0.386208 0.786027 0.091544 0.778300 0.000000 0.000000 0.000000
340.338421 0.170020 0.354193 0.796020 0.066892 0.782231 0.000000 0.000000 0.000000
350.331785 0.150879 0.331482 0.802691 0.047821 0.785450 0.000000 0.000000 0.000000
360.325149 0.138947 0.315558 0.798452 0.033644 0.788086 0.000000 0.000000 0.000000
370.338421 0.128359 0.299709 0.785301 0.023513 0.790248 0.000000 0.000000 0.000000
380.331785 0.123920 0.296002 0.785327 0.016753 0.792015 0.000000 0.000000 0.000000
390.325149 0.123920 0.296002 0.781206 0.013075 0.793461 0.000000 0.000000 0.000000


-221.665561 0.092220 0.092580 0.875123 0.952734 0.000000 0.000000 0.000000 0.000000
-211.665561 0.089595 0.093398 0.852994 0.952734 0.000000 0.000000 0.000000 0.000000
-201.665561 0.086575 0.093908 0.821975 0.952734 0.000000 0.000000 0.000000 0.000000
-191.665561 0.083245 0.094101 0.783614 0.952734 0.000000 0.000000 0.000000 0.000000
-181.665561 0.079684 0.093977 0.739577 0.952734 0.000000 0.000000 0.000000 0.000000
-171.665561 0.075968 0.093544 0.691395 0.952734 0.000000 0.000000 0.000000 0.000000
-161.665561 0.072164 0.092813 0.640574 0.952734 0.000000 0.000000 0.000000 0.000000
-151.665561 0.068330 0.091804 0.588577 0.952734 0.000000 0.000000 0.000000 0.000000
-141.665561 0.064517 0.090539 0.536594 0.952734 0.000000 0.000000 0.000000 0.000000
-131.665561 0.060779 0.089042 0.485623 0.952734 0.000000 0.000000 0.000000 0.000000
-121.665561 0.057194 0.087343 0.436476 0.952735 0.000000 0.000000 0.000000 0.000000
-111.665561 0.053865 0.085488 0.389700 0.952735 0.000000 0.000000 0.000000 0.000000
-101.665561 0.050888 0.083535 0.345776 0.952735 0.000000 0.000000 0.000000 0.000000
-91.665561 0.048349 0.081560 0.305154 0.952735 0.000000 0.000000 0.000000 0.000000
-81.665561 0.046329 0.079649 0.268000 0.952736 0.000000 0.000000 0.000000 0.000000
-71.665561 0.044908 0.077902 0.234415 0.952737 0.000000 0.000000 0.000000 0.000000
-61.665561 0.044179 0.076431 0.204409 0.952738 0.000000 0.000000 0.000000 0.000000
-51.665561 0.044266 0.075368 0.177845 0.952740 0.000000 0.000000 0.000000 0.000000
-41.665561 0.045317 0.074864 0.154667 0.952743 0.000000 0.000000 0.000000 0.000000
-31.665561 0.047522 0.075093 0.134742 0.952748 0.000000 0.000000 0.000000 0.000000
-21.665561 0.051134 0.076263 0.117886 0.952754 0.000000 0.000000 0.000000 0.000000
-11.665561 0.056477 0.078621 0.103900 0.952764 0.000000 0.000000 0.000000 0.000000
-1.665561 0.063945 0.082458 0.092598 0.952779 0.000000 0.000000 0.000000 0.000000
8.334439 0.074097 0.088171 0.083734 0.952801 0.000000 0.000000 0.000000 0.000000
18.334439 0.087463 0.096148 0.077187 0.952834 0.000000 0.000000 0.000000 0.000000
28.334439 0.104636 0.106839 0.072805 0.952883 0.000000 0.000000 0.000000 0.000000
38.334439 0.126157 0.120711 0.070455 0.952955 0.000000 0.000000 0.000000 0.000000
48.334439 0.152399 0.138189 0.070017 0.953064 0.000000 0.000000 0.000000 0.000000
58.334439 0.183415 0.159586 0.071376 0.953226 0.000000 0.000000 0.000000 0.000000
68.334439 0.218950 0.185114 0.074399 0.953467 0.000000 0.000000 0.000000 0.000000
78.334439 0.257984 0.214517 0.078966 0.953825 0.000000 0.000000 0.000000 0.000000
88.334439 0.299136 0.247291 0.084973 0.954357 0.000000 0.000000 0.000000 0.000000
98.334439 0.340731 0.282617 0.092395 0.955145 0.000000 0.000000 0.000000 0.000000
108.334439 0.381002 0.319422 0.101331 0.956309 0.000000 0.000000 0.000000 0.000000
118.334439 0.418438 0.356608 0.111999 0.958021 0.000000 0.000000 0.000000 0.000000
128.334439 0.451805 0.393076 0.124735 0.960522 0.000000 0.000000 0.000000 0.000000
138.334439 0.016685 0.020004 0.013185 0.008345 0.000000 0.000000 0.000000 0.000000
148.334439 0.033231 0.038982 0.025350 0.012275 0.000000 0.000000 0.000000 0.000000
158.334439 0.055156 0.060633 0.044041 0.017954 0.123099 0.000000 0.000000 0.000000
168.334439 0.095173 0.107711 0.078876 0.026081 0.245800 0.000000 0.000000 0.000000
178.334439 0.156770 0.184340 0.155204 0.037610 0.346260 0.000000 0.000000 0.000000
188.334439 0.251374 0.318779 0.270530 0.054005 0.428509 0.000000 0.000000 0.000000
198.334439 0.464013 0.552408 0.309043 0.079000 0.495849 0.000000 0.000000 0.000000
208.334439 0.507894 0.568729 0.351665 0.717747 0.550982 0.000000 0.000000 0.000000
218.334439 0.486241 0.569344 0.397933 1.041313 0.596121 0.000000 0.000000 0.000000
228.334439 0.459292 0.564748 0.447167 1.083849 0.633078 0.000000 0.000000 0.000000
238.334439 0.427995 0.555062 0.498504 1.103635 0.663336 0.000000 0.000000 0.000000
248.334439 0.393548 0.540546 0.550905 1.090427 0.688109 0.000000 0.000000 0.000000
258.334439 0.357296 0.521631 0.603172 1.006199 0.708391 0.000000 0.000000 0.000000
268.334439 0.320595 0.498914 0.653975 0.776089 0.724997 0.000000 0.000000 0.000000
278.334439 0.284659 0.473117 0.701838 0.431413 0.738593 0.000000 0.000000 0.000000
288.334439 0.250464 0.445031 0.745128 0.281021 0.749724 0.000000 0.000000 0.000000
298.334439 0.218695 0.415460 0.782083 0.214393 0.758838 0.000000 0.000000 0.000000
308.334439 0.189762 0.385161 0.810873 0.167413 0.766299 0.000000 0.000000 0.000000
318.334439 0.163835 0.354807 0.829776 0.129094 0.772408 0.000000 0.000000 0.000000
328.334439 0.140907 0.324972 0.837451 0.097220 0.777410 0.000000 0.000000 0.000000
328.354346 0.140865 0.324913 0.837454 0.097163 0.777419 0.000000 0.000000 0.000000
338.347711 0.120311 0.294304 0.828137 0.071344 0.781509 0.000000 0.000000 0.000000
348.341075 0.106072 0.272724 0.818165 0.051207 0.784859 0.000000 0.000000 0.000000
358.334439 0.097311 0.258092 0.801173 0.036121 0.787602 0.000000 0.000000 0.000000
368.347711 0.089713 0.243975 0.776411 0.025243 0.789852 0.000000 0.000000 0.000000
378.341075 0.086203 0.239988 0.768783 0.017858 0.791691 0.000000 0.000000 0.000000
388.334439 0.086203 0.239988 0.759308 0.013551 0.793196 0.000000 0.000000 0.000000
398.347711 0.086203 0.239988 0.753385 0.012804 0.794431 0.000000 0.000000 0.000000


-223.656271 0.076771 0.094350 0.883693 0.952709 0.000000 0.000000 0.000000 0.000000
-213.656271 0.072977 0.093661 0.841084 0.952709 0.000000 0.000000 0.000000 0.000000
-203.656271 0.069144 0.092689 0.793176 0.952709 0.000000 0.000000 0.000000 0.000000
-193.656271 0.065322 0.091455 0.741525 0.952709 0.000000 0.000000 0.000000 0.000000
-183.656271 0.061552 0.089981 0.687615 0.952709 0.000000 0.000000 0.000000 0.000000
-173.656271 0.057869 0.088291 0.632664 0.952709 0.000000 0.000000 0.000000 0.000000
-163.656271 0.054301 0.086411 0.577807 0.952709 0.000000 0.000000 0.000000 0.000000
-153.656271 0.050881 0.084369 0.524103 0.952709 0.000000 0.000000 0.000000 0.000000
-143.656271 0.047662 0.082196 0.472328 0.952709 0.000000 0.000000 0.000000 0.000000
-133.656271 0.044707 0.079933 0.423094 0.952709 0.000000 0.000000 0.000000 0.000000
-123.656271 0.042072 0.077627 0.376856 0.952709 0.000000 0.000000 0.000000 0.000000
-113.656271 0.039811 0.075337 0.333856 0.952709 0.000000 0.000000 0.000000 0.000000
-103.656271 0.037975 0.073129 0.294307 0.952710 0.000000 0.000000 0.000000 0.000000
-93.656271 0.036616 0.071078 0.258414 0.952710 0.000000 0.000000 0.000000 0.000000
-83.656271 0.035799 0.069267 0.226162 0.952710 0.000000 0.000000 0.000000 0.000000
-73.656271 0.035608 0.067794 0.197506 0.952711 0.000000 0.000000 0.000000 0.000000
-63.656271 0.036152 0.066772 0.172349 0.952713 0.000000 0.000000 0.000000 0.000000
-53.656271 0.037591 0.066342 0.150488 0.952714 0.000000 0.000000 0.000000 0.000000
-43.656271 0.040124 0.066672 0.131816 0.952717 0.000000 0.000000 0.000000 0.000000
-33.656271 0.044012 0.067962 0.116174 0.952721 0.000000 0.000000 0.000000 0.000000
-23.656271 0.049601 0.070466 0.103378 0.952727 0.000000 0.000000 0.000000 0.000000
-13.656271 0.057325 0.074492 0.093249 0.952737 0.000000 0.000000 0.000000 0.000000
-3.656271 0.067702 0.080407 0.085629 0.952750 0.000000 0.000000 0.000000 0.000000
6.343729 0.081429 0.088716 0.080318 0.952771 0.000000 0.000000 0.000000 0.000000
16.343729 0.099123 0.099896 0.077218 0.952801 0.000000 0.000000 0.000000 0.000000
26.343729 0.121387 0.114480 0.076199 0.952847 0.000000 0.000000 0.000000 0.000000
36.343729 0.148637 0.132967 0.077126 0.952914 0.000000 0.000000 0.000000 0.000000
46.343729 0.180927 0.155732 0.079846 0.953015 0.000000 0.000000 0.000000 0.000000
56.343729 0.217796 0.182916 0.084178 0.953165 0.000000 0.000000 0.000000 0.000000
66.343729 0.258352 0.214451 0.089936 0.953389 0.000000 0.000000 0.000000 0.000000
76.343729 0.300888 0.249654 0.097028 0.953722 0.000000 0.000000 0.000000 0.000000
86.343729 0.343505 0.287566 0.105481 0.954216 0.000000 0.000000 0.000000 0.000000
96.343729 0.384262 0.326949 0.115473 0.954948 0.000000 0.000000 0.000000 0.000000
106.343729 0.421398 0.366411 0.127323 0.956031 0.000000 0.000000 0.000000 0.000000
116.343729 0.453601 0.404677 0.141468 0.957623 0.000000 0.000000 0.000000 0.000000
126.343729 0.479927 0.440597 0.158431 0.959952 0.000000 0.000000 0.000000 0.000000
136.343729 0.015274 0.019529 0.015886 0.007737 0.000000 0.000000 0.000000 0.000000
146.343729 0.030665 0.038358 0.030869 0.011390 0.000000 0.000000 0.000000 0.000000
156.343729 0.052319 0.061182 0.051598 0.016680 0.095605 0.000000 0.000000 0.000000
166.343729 0.089055 0.107440 0.093969 0.024266 0.223290 0.000000 0.000000 0.000000
176.343729 0.138610 0.180206 0.179923 0.035052 0.327830 0.000000 0.000000 0.000000
186.343729 0.218772 0.304080 0.343402 0.050405 0.413420 0.000000 0.000000 0.000000
196.343729 0.375947 0.530666 0.394057 0.073644 0.483495 0.000000 0.000000 0.000000
206.343729 0.447141 0.564156 0.444376 0.757189 0.540868 0.000000 0.000000 0.000000
216.343729 0.416063 0.554637 0.497270 1.044139 0.587840 0.000000 0.000000 0.000000
226.343729 0.381933 0.540008 0.551654 1.085299 0.626298 0.000000 0.000000 0.000000
236.343729 0.346133 0.520803 0.606311 1.107825 0.657785 0.000000 0.000000 0.000000
246.343729 0.310012 0.497694 0.659879 1.102634 0.683564 0.000000 0.000000 0.000000
256.343729 0.274759 0.471457 0.710859 1.036681 0.704671 0.000000 0.000000 0.000000
266.343729 0.241314 0.442934 0.757637 0.841278 0.721951 0.000000 0.000000 0.000000
276.343729 0.210329 0.412961 0.798466 0.490066 0.736099 0.000000 0.000000 0.000000
286.343729 0.182184 0.382319 0.831513 0.299962 0.747682 0.000000 0.000000 0.000000
296.343729 0.157025 0.351699 0.854990 0.225410 0.757166 0.000000 0.000000 0.000000
306.343729 0.134827 0.321674 0.867361 0.175940 0.764930 0.000000 0.000000 0.000000
316.343729 0.115444 0.292700 0.867610 0.136185 0.771287 0.000000 0.000000 0.000000
326.343729 0.098663 0.265117 0.855488 0.103081 0.776492 0.000000 0.000000 0.000000
326.363636 0.098632 0.265064 0.855451 0.103021 0.776501 0.000000 0.000000 0.000000
336.357001 0.083928 0.237778 0.826392 0.076022 0.780758 0.000000 0.000000 0.000000
346.350365 0.073746 0.218621 0.800509 0.054794 0.784244 0.000000 0.000000 0.000000
356.343729 0.067535 0.205922 0.772424 0.038764 0.787099 0.000000 0.000000 0.000000
366.357001 0.062241 0.193955 0.738482 0.027110 0.789440 0.000000 0.000000 0.000000
376.350365 0.059628 0.190119 0.724262 0.019082 0.791353 0.000000 0.000000 0.000000
386.343729 0.059578 0.190111 0.710678 0.014161 0.792920 0.000000 0.000000 0.000000
396.357001 0.059578 0.190111 0.699519 0.012596 0.794205 0.000000 0.000000 0.000000


-225.646981 0.058629 0.089134 0.841674 0.952687 0.000000 0.000000 0.000000 0.000000
-215.646981 0.055033 0.087279 0.786636 0.952687 0.000000 0.000000 0.000000 0.000000
-205.646981 0.051567 0.085254 0.729709 0.952687 0.000000 0.000000 0.000000 0.000000
-195.646981 0.048245 0.083084 0.672107 0.952687 0.000000 0.000000 0.000000 0.000000
-185.646981 0.045078 0.080795 0.614920 0.952687 0.000000 0.000000 0.000000 0.000000
-175.646981 0.042088 0.078410 0.558961 0.952687 0.000000 0.000000 0.000000 0.000000
-165.646981 0.039307 0.075956 0.504966 0.952687 0.000000 0.000000 0.000000 0.000000
-155.646981 0.036773 0.073469 0.453607 0.952687 0.000000 0.000000 0.000000 0.000000
-145.646981 0.034519 0.070985 0.405315 0.952687 0.000000 0.000000 0.000000 0.000000
-135.646981 0.032576 0.068549 0.360392 0.952687 0.000000 0.000000 0.000000 0.000000
-125.646981 0.030974 0.066209 0.319028 0.952687 0.000000 0.000000 0.000000 0.000000
-115.646981 0.029751 0.064020 0.281256 0.952687 0.000000 0.000000 0.000000 0.000000
-105.646981 0.028953 0.062043 0.247106 0.952688 0.000000 0.000000 0.000000 0.000000
-95.646981 0.028637 0.060349 0.216628 0.952688 0.000000 0.000000 0.000000 0.000000
-85.646981 0.028885 0.059023 0.189704 0.952689 0.000000 0.000000 0.000000 0.000000
-75.646981 0.029808 0.058165 0.166213 0.952689 0.000000 0.000000 0.000000 0.000000
-65.646981 0.031557 0.057901 0.146011 0.952690 0.000000 0.000000 0.000000 0.000000
-55.646981 0.034351 0.058398 0.128887 0.952692 0.000000 0.000000 0.000000 0.000000
-45.646981 0.038465 0.059856 0.114720 0.952695 0.000000 0.000000 0.000000 0.000000
-35.646981 0.044253 0.062527 0.103363 0.952699 0.000000 0.000000 0.000000 0.000000
-25.646981 0.052176 0.066731 0.094661 0.952704 0.000000 0.000000 0.000000 0.000000
-15.646981 0.062798 0.072865 0.088463 0.952713 0.000000 0.000000 0.000000 0.000000
-5.646981 0.076754 0.081393 0.084637 0.952725 0.000000 0.000000 0.000000 0.000000
4.353019 0.094842 0.092938 0.083007 0.952744 0.000000 0.000000 0.000000 0.000000
14.353019 0.117653 0.108053 0.083455 0.952773 0.000000 0.000000 0.000000 0.000000
24.353019 0.145618 0.127298 0.085804 0.952815 0.000000 0.000000 0.000000 0.000000
34.353019 0.178764 0.151100 0.089832 0.952878 0.000000 0.000000 0.000000 0.000000
44.353019 0.216542 0.179627 0.095292 0.952971 0.000000 0.000000 0.000000 0.000000
54.353019 0.257761 0.212669 0.101989 0.953111 0.000000 0.000000 0.000000 0.000000
64.353019 0.300831 0.249712 0.109857 0.953318 0.000000 0.000000 0.000000 0.000000
74.353019 0.343520 0.289553 0.119017 0.953627 0.000000 0.000000 0.000000 0.000000
84.353019 0.383725 0.330783 0.129759 0.954086 0.000000 0.000000 0.000000 0.000000
94.353019 0.419594 0.371852 0.142515 0.954767 0.000000 0.000000 0.000000 0.000000
104.353019 0.449653 0.411208 0.157833 0.955773 0.000000 0.000000 0.000000 0.000000
114.353019 0.472957 0.447568 0.176337 0.957254 0.000000 0.000000 0.000000 0.000000
124.353019 0.488921 0.479865 0.198677 0.959422 0.000000 0.000000 0.000000 0.000000
134.353019 0.013780 0.018666 0.019096 0.007170 0.000000 0.000000 0.000000 0.000000
144.353019 0.027829 0.036929 0.037199 0.010565 0.000000 0.000000 0.000000 0.000000
154.353019 0.048435 0.060300 0.059979 0.015489 0.066995 0.000000 0.000000 0.000000
164.353019 0.081092 0.104634 0.110547 0.022565 0.199866 0.000000 0.000000 0.000000
174.353019 0.116058 0.169752 0.206712 0.032650 0.308652 0.000000 0.000000 0.000000
184.353019 0.179965 0.280713 0.412115 0.047018 0.397718 0.000000 0.000000 0.000000
194.353019 0.293694 0.484504 0.489653 0.068627 0.470639 0.000000 0.000000 0.000000
204.353019 0.369066 0.534902 0.545964 0.792448 0.530342 0.000000 0.000000 0.000000
214.353019 0.334214 0.516042 0.603065 1.045592 0.579223 0.000000 0.000000 0.000000
224.353019 0.299061 0.493111 0.659530 1.085416 0.619243 0.000000 0.000000 0.000000
234.353019 0.264777 0.466959 0.713843 1.110156 0.652009 0.000000 0.000000 0.000000
244.353019 0.232280 0.438469 0.764369 1.111758 0.678835 0.000000 0.000000 0.000000
254.353019 0.202205 0.408505 0.809351 1.061557 0.700798 0.000000 0.000000 0.000000
264.353019 0.174917 0.377873 0.846959 0.898163 0.718781 0.000000 0.000000 0.000000
274.353019 0.150556 0.347278 0.875349 0.560383 0.733503 0.000000 0.000000 0.000000
284.353019 0.129091 0.317305 0.892843 0.322634 0.745557 0.000000 0.000000 0.000000
294.353019 0.110376 0.288415 0.898187 0.237275 0.755426 0.000000 0.000000 0.000000
304.353019 0.094195 0.260949 0.890793 0.184826 0.763506 0.000000 0.000000 0.000000
314.353019 0.080299 0.235137 0.870895 0.143534 0.770121 0.000000 0.000000 0.000000
324.353019 0.068431 0.211123 0.839562 0.109181 0.775537 0.000000 0.000000 0.000000
324.372926 0.068409 0.211077 0.839488 0.109119 0.775547 0.000000 0.000000 0.000000
334.366291 0.058179 0.187945 0.793476 0.080929 0.779977 0.000000 0.000000 0.000000
344.359655 0.051080 0.171746 0.754847 0.058587 0.783604 0.000000 0.000000 0.000000
354.353019 0.046779 0.161179 0.718748 0.041582 0.786575 0.000000 0.000000 0.000000
364.366291 0.043170 0.151405 0.678979 0.029118 0.789011 0.000000 0.000000 0.000000
374.359655 0.041293 0.147972 0.660030 0.020426 0.791002 0.000000 0.000000 0.000000
384.353019 0.041194 0.147937 0.643935 0.014899 0.792632 0.000000 0.000000 0.000000
394.366291 0.041194 0.147937 0.629610 0.012585 0.793969 0.000000 0.000000 0.000000


-227.637691 0.042674 0.079235 0.766744 0.952668 0.000000 0.000000 0.000000 0.000000
-217.637691 0.039793 0.076777 0.706655 0.952668 0.000000 0.000000 0.000000 0.000000
-207.637691 0.037077 0.074261 0.647279 0.952668 0.000000 0.000000 0.000000 0.000000
-197.637691 0.034539 0.071706 0.589418 0.952668 0.000000 0.000000 0.000000 0.000000
-187.637691 0.032197 0.069135 0.533760 0.952668 0.000000 0.000000 0.000000 0.000000
-177.637691 0.030074 0.066574 0.480758 0.952668 0.000000 0.000000 0.000000 0.000000
-167.637691 0.028189 0.064051 0.430814 0.952668 0.000000 0.000000 0.000000 0.000000
-157.637691 0.026561 0.061599 0.384293 0.952668 0.000000 0.000000 0.000000 0.000000
-147.637691 0.025208 0.059254 0.341372 0.952668 0.000000 0.000000 0.000000 0.000000
-137.637691 0.024155 0.057053 0.302138 0.952668 0.000000 0.000000 0.000000 0.000000
-127.637691 0.023432 0.055042 0.266608 0.952669 0.000000 0.000000 0.000000 0.000000
-117.637691 0.023084 0.053271 0.234688 0.952669 0.000000 0.000000 0.000000 0.000000
-107.637691 0.023172 0.051803 0.206305 0.952669 0.000000 0.000000 0.000000 0.000000
-97.637691 0.023775 0.050712 0.181423 0.952669 0.000000 0.000000 0.000000 0.000000
-87.637691 0.025010 0.050089 0.159880 0.952670 0.000000 0.000000 0.000000 0.000000
-77.637691 0.027030 0.050055 0.141536 0.952670 0.000000 0.000000 0.000000 0.000000
-67.637691 0.030048 0.050760 0.126241 0.952672 0.000000 0.000000 0.000000 0.000000
-57.637691 0.034363 0.052414 0.113808 0.952673 0.000000 0.000000 0.000000 0.000000
-47.637691 0.040347 0.055274 0.104130 0.952675 0.000000 0.000000 0.000000 0.000000
-37.637691 0.048473 0.059664 0.097081 0.952679 0.000000 0.000000 0.000000 0.000000
-27.637691 0.059326 0.065997 0.092526 0.952684 0.000000 0.000000 0.000000 0.000000
-17.637691 0.073585 0.074774 0.090319 0.952692 0.000000 0.000000 0.000000 0.000000
-7.637691 0.091944 0.086561 0.090301 0.952704 0.000000 0.000000 0.000000 0.000000
2.362309 0.115172 0.102077 0.092243 0.952722 0.000000 0.000000 0.000000 0.000000
12.362309 0.143614 0.121878 0.095917 0.952748 0.000000 0.000000 0.000000 0.000000
22.362309 0.177231 0.146424 0.101019 0.952787 0.000000 0.000000 0.000000 0.000000
32.362309 0.215360 0.175890 0.107265 0.952845 0.000000 0.000000 0.000000 0.000000
42.362309 0.256654 0.210039 0.114492 0.952932 0.000000 0.000000 0.000000 0.000000
52.362309 0.299197 0.248141 0.122727 0.953061 0.000000 0.000000 0.000000 0.000000
62.362309 0.340931 0.289159 0.132197 0.953254 0.000000 0.000000 0.000000 0.000000
72.362309 0.379486 0.331409 0.143320 0.953541 0.000000 0.000000 0.000000 0.000000
82.362309 0.412945 0.373180 0.156653 0.953967 0.000000 0.000000 0.000000 0.000000
92.362309 0.439840 0.412799 0.172866 0.954599 0.000000 0.000000 0.000000 0.000000
102.362309 0.459172 0.448753 0.192677 0.955533 0.000000 0.000000 0.000000 0.000000
112.362309 0.470483 0.479904 0.216822 0.956910 0.000000 0.000000 0.000000 0.000000
122.362309 0.473698 0.505402 0.245967 0.958927 0.000000 0.000000 0.000000 0.000000
132.362309 0.012288 0.017524 0.022594 0.006644 0.000000 0.000000 0.000000 0.000000
142.362309 0.024900 0.034887 0.043968 0.009796 0.000000 0.000000 0.000000 0.000000
152.362309 0.043825 0.058118 0.068897 0.014377 0.037222 0.000000 0.000000 0.000000
162.362309 0.071702 0.099497 0.127836 0.020974 0.175490 0.000000 0.000000 0.000000
172.362309 0.092919 0.154081 0.234600 0.030396 0.288694 0.000000 0.000000 0.000000
182.362309 0.140017 0.250084 0.470424 0.043835 0.381378 0.000000 0.000000 0.000000
192.362309 0.220273 0.424294 0.592021 0.063932 0.457262 0.000000 0.000000 0.000000
202.362309 0.287880 0.485163 0.651532 0.823375 0.519390 0.000000 0.000000 0.000000
212.362309 0.254844 0.459669 0.709418 1.045920 0.570256 0.000000 0.000000 0.000000
222.362309 0.223477 0.431703 0.763978 1.084437 0.611901 0.000000 0.000000 0.000000
232.362309 0.194418 0.402174 0.813456 1.110931 0.645998 0.000000 0.000000 0.000000
242.362309 0.168039 0.371915 0.856002 1.118262 0.673914 0.000000 0.000000 0.000000
252.362309 0.144489 0.341647 0.889722 1.081575 0.696769 0.000000 0.000000 0.000000
262.362309 0.123747 0.311974 0.912834 0.946826 0.715482 0.000000 0.000000 0.000000
272.362309 0.105676 0.283368 0.923867 0.637230 0.730802 0.000000 0.000000 0.000000
282.362309 0.090065 0.256177 0.921922 0.350673 0.743346 0.000000 0.000000 0.000000
292.362309 0.076672 0.230637 0.906894 0.250224 0.753615 0.000000 0.000000 0.000000
302.362309 0.065246 0.206892 0.879523 0.194118 0.762024 0.000000 0.000000 0.000000
312.362309 0.055542 0.185007 0.841305 0.151150 0.768907 0.000000 0.000000 0.000000
322.362309 0.047332 0.164990 0.794289 0.115523 0.774544 0.000000 0.000000 0.000000
322.382216 0.047317 0.164952 0.794188 0.115458 0.774554 0.000000 0.000000 0.000000
332.375581 0.040335 0.146058 0.736122 0.086070 0.779164 0.000000 0.000000 0.000000
342.368945 0.035473 0.132842 0.689098 0.062592 0.782938 0.000000 0.000000 0.000000
352.362309 0.032551 0.124327 0.648530 0.044580 0.786029 0.000000 0.000000 0.000000
362.375581 0.030141 0.116571 0.606324 0.031274 0.788565 0.000000 0.000000 0.000000
372.368945 0.028828 0.113651 0.584695 0.021895 0.790636 0.000000 0.000000 0.000000
382.362309 0.028719 0.113588 0.567620 0.015761 0.792333 0.000000 0.000000 0.000000
392.375581 0.028719 0.113588 0.551916 0.012751 0.793724 0.000000 0.000000 0.000000


-229.628401 0.030314 0.067292 0.674962 0.952652 0.000000 0.000000 0.000000 0.000000
-219.628401 0.028201 0.064703 0.615394 0.952652 0.000000 0.000000 0.000000 0.000000
-209.628401 0.026264 0.062138 0.558244 0.952652 0.000000 0.000000 0.000000 0.000000
-199.628401 0.024514 0.059615 0.503954 0.952652 0.000000 0.000000 0.000000 0.000000
-189.628401 0.022964 0.057155 0.452886 0.952652 0.000000 0.000000 0.000000 0.000000
-179.628401 0.021623 0.054782 0.405218 0.952652 0.000000 0.000000 0.000000 0.000000
-169.628401 0.020507 0.052520 0.361111 0.952652 0.000000 0.000000 0.000000 0.000000
-159.628401 0.019629 0.050397 0.320717 0.952652 0.000000 0.000000 0.000000 0.000000
-149.628401 0.019013 0.048446 0.284044 0.952652 0.000000 0.000000 0.000000 0.000000
-139.628401 0.018688 0.046701 0.251051 0.952652 0.000000 0.000000 0.000000 0.000000
-129.628401 0.018700 0.045208 0.221657 0.952653 0.000000 0.000000 0.000000 0.000000
-119.628401 0.019111 0.044020 0.195710 0.952653 0.000000 0.000000 0.000000 0.000000
-109.628401 0.020011 0.043209 0.173093 0.952653 0.000000 0.000000 0.000000 0.000000
-99.628401 0.021511 0.042858 0.153735 0.952653 0.000000 0.000000 0.000000 0.000000
-89.628401 0.023777 0.043084 0.137477 0.952654 0.000000 0.000000 0.000000 0.000000
-79.628401 0.027026 0.044036 0.124188 0.952654 0.000000 0.000000 0.000000 0.000000
-69.628401 0.031548 0.045909 0.113737 0.952655 0.000000 0.000000 0.000000 0.000000
-59.628401 0.037749 0.048979 0.105965 0.952657 0.000000 0.000000 0.000000 0.000000
-49.628401 0.046115 0.053576 0.100768 0.952659 0.000000 0.000000 0.000000 0.000000
-39.628401 0.057241 0.060123 0.098011 0.952662 0.000000 0.000000 0.000000 0.000000
-29.628401 0.071813 0.069136 0.097518 0.952667 0.000000 0.000000 0.000000 0.000000
-19.628401 0.090542 0.081219 0.099067 0.952674 0.000000 0.000000 0.000000 0.000000
-9.628401 0.114016 0.096999 0.102378 0.952685 0.000000 0.000000 0.000000 0.000000
0.371599 0.142726 0.117207 0.107084 0.952702 0.000000 0.000000 0.000000 0.000000
10.371599 0.176441 0.142248 0.112845 0.952726 0.000000 0.000000 0.000000 0.000000
20.371599 0.214351 0.172279 0.119399 0.952762 0.000000 0.000000 0.000000 0.000000
30.371599 0.254948 0.207013 0.126671 0.952816 0.000000 0.000000 0.000000 0.000000
40.371599 0.296175 0.245645 0.134806 0.952897 0.000000 0.000000 0.000000 0.000000
50.371599 0.335715 0.286881 0.144158 0.953017 0.000000 0.000000 0.000000 0.000000
60.371599 0.371478 0.329232 0.155273 0.953196 0.000000 0.000000 0.000000 0.000000
70.371599 0.401398 0.370725 0.168833 0.953462 0.000000 0.000000 0.000000 0.000000
80.371599 0.424071 0.409576 0.185623 0.953857 0.000000 0.000000 0.000000 0.000000
90.371599 0.438653 0.444215 0.206479 0.954444 0.000000 0.000000 0.000000 0.000000
100.371599 0.444836 0.473365 0.232208 0.955311 0.000000 0.000000 0.000000 0.000000
110.371599 0.442870 0.496215 0.263529 0.956591 0.000000 0.000000 0.000000 0.000000
120.371599 0.433368 0.512287 0.300946 0.958467 0.000000 0.000000 0.000000 0.000000
130.371599 0.010854 0.016206 0.026106 0.006154 0.000000 0.000000 0.000000 0.000000
140.371599 0.021996 0.032417 0.050713 0.009081 0.000000 0.000000 0.000000 0.000000
150.371599 0.038783 0.054839 0.077987 0.013340 0.006240 0.000000 0.000000 0.000000
160.371599 0.061431 0.092343 0.144868 0.019487 0.150124 0.000000 0.000000 0.000000
170.371599 0.072128 0.135262 0.262048 0.028284 0.267927 0.000000 0.000000 0.000000
180.371599 0.103895 0.215088 0.516875 0.040847 0.364375 0.000000 0.000000 0.000000
190.371599 0.159378 0.358512 0.695958 0.059540 0.443340 0.000000 0.000000 0.000000
200.371599 0.214991 0.422674 0.754918 0.850108 0.507992 0.000000 0.000000 0.000000
210.371599 0.187049 0.394038 0.809305 1.045336 0.560924 0.000000 0.000000 0.000000
220.371599 0.161620 0.364523 0.857216 1.082568 0.604261 0.000000 0.000000 0.000000
230.371599 0.138883 0.334891 0.896747 1.110411 0.639743 0.000000 0.000000 0.000000
240.371599 0.118842 0.305769 0.926028 1.122543 0.668792 0.000000 0.000000 0.000000
250.371599 0.101378 0.277647 0.943400 1.097409 0.692576 0.000000 0.000000 0.000000
260.371599 0.086298 0.250889 0.947689 0.987846 0.712049 0.000000 0.000000 0.000000
270.371599 0.073370 0.225745 0.938428 0.713978 0.727992 0.000000 0.000000 0.000000
280.371599 0.062349 0.202365 0.916002 0.386419 0.741045 0.000000 0.000000 0.000000
290.371599 0.052997 0.180821 0.881638 0.264591 0.751731 0.000000 0.000000 0.000000
300.371599 0.045092 0.161122 0.837215 0.203880 0.760481 0.000000 0.000000 0.000000
310.371599 0.038434 0.143231 0.785014 0.159045 0.767645 0.000000 0.000000 0.000000
320.371599 0.032844 0.127080 0.727464 0.122109 0.773510 0.000000 0.000000 0.000000
320.391506 0.032834 0.127049 0.727345 0.122042 0.773520 0.000000 0.000000 0.000000
330.384871 0.028144 0.112050 0.662746 0.091445 0.778317 0.000000 0.000000 0.000000
340.378235 0.024868 0.101563 0.611766 0.066816 0.782245 0.000000 0.000000 0.000000
350.371599 0.022925 0.094874 0.569949 0.047766 0.785462 0.000000 0.000000 0.000000
360.384871 0.021359 0.088865 0.528150 0.033583 0.788100 0.000000 0.000000 0.000000
370.378235 0.020463 0.086473 0.505700 0.023490 0.790256 0.000000 0.000000 0.000000
380.371599 0.020376 0.086394 0.488840 0.016742 0.792021 0.000000 0.000000 0.000000
390.384871 0.020376 0.086394 0.473115 0.013075 0.793469 0.000000 0.000000 0.000000


-221.619111 0.019953 0.052861 0.523242 0.952639 0.000000 0.000000 0.000000 0.000000
-211.619111 0.018694 0.050532 0.471222 0.952639 0.000000 0.000000 0.000000 0.000000
-201.619111 0.017608 0.048299 0.422737 0.952639 0.000000 0.000000 0.000000 0.000000
-191.619111 0.016701 0.046178 0.377918 0.952639 0.000000 0.000000 0.000000 0.000000
-181.619111 0.015988 0.044191 0.336761 0.952639 0.000000 0.000000 0.000000 0.000000
-171.619111 0.015483 0.042358 0.299274 0.952639 0.000000 0.000000 0.000000 0.000000
-161.619111 0.015211 0.040707 0.265474 0.952639 0.000000 0.000000 0.000000 0.000000
-151.619111 0.015205 0.039269 0.235279 0.952639 0.000000 0.000000 0.000000 0.000000
-141.619111 0.015510 0.038083 0.208583 0.952639 0.000000 0.000000 0.000000 0.000000
-131.619111 0.016191 0.037198 0.185269 0.952639 0.000000 0.000000 0.000000 0.000000
-121.619111 0.017342 0.036681 0.165173 0.952639 0.000000 0.000000 0.000000 0.000000
-111.619111 0.019089 0.036619 0.148177 0.952639 0.000000 0.000000 0.000000 0.000000
-101.619111 0.021595 0.037122 0.134205 0.952639 0.000000 0.000000 0.000000 0.000000
-91.619111 0.025088 0.038339 0.123121 0.952640 0.000000 0.000000 0.000000 0.000000
-81.619111 0.029869 0.040470 0.114805 0.952640 0.000000 0.000000 0.000000 0.000000
-71.619111 0.036328 0.043772 0.109128 0.952641 0.000000 0.000000 0.000000 0.000000
-61.619111 0.044991 0.048607 0.105917 0.952643 0.000000 0.000000 0.000000 0.000000
-51.619111 0.056456 0.055402 0.105008 0.952645 0.000000 0.000000 0.000000 0.000000
-41.619111 0.071392 0.064679 0.106168 0.952648 0.000000 0.000000 0.000000 0.000000
-31.619111 0.090477 0.077050 0.109088 0.952652 0.000000 0.000000 0.000000 0.000000
-21.619111 0.114257 0.093164 0.113391 0.952659 0.000000 0.000000 0.000000 0.000000
-11.619111 0.142921 0.113599 0.118668 0.952669 0.000000 0.000000 0.000000 0.000000
-1.619111 0.176340 0.138923 0.124551 0.952684 0.000000 0.000000 0.000000 0.000000
8.380889 0.213428 0.169169 0.130876 0.952707 0.000000 0.000000 0.000000 0.000000
18.380889 0.252517 0.203977 0.137694 0.952741 0.000000 0.000000 0.000000 0.000000
28.380889 0.291444 0.242455 0.145280 0.952791 0.000000 0.000000 0.000000 0.000000
38.380889 0.327860 0.283225 0.154114 0.952865 0.000000 0.000000 0.000000 0.000000
48.380889 0.359569 0.324556 0.164842 0.952977 0.000000 0.000000 0.000000 0.000000
58.380889 0.384924 0.364735 0.178282 0.953142 0.000000 0.000000 0.000000 0.000000
68.380889 0.402560 0.401777 0.195323 0.953389 0.000000 0.000000 0.000000 0.000000
78.380889 0.411908 0.434099 0.216912 0.953756 0.000000 0.000000 0.000000 0.000000
88.380889 0.413019 0.460486 0.243969 0.954300 0.000000 0.000000 0.000000 0.000000
98.380889 0.406437 0.480120 0.277245 0.955106 0.000000 0.000000 0.000000 0.000000
108.380889 0.393091 0.492681 0.317256 0.956294 0.000000 0.000000 0.000000 0.000000
118.380889 0.374072 0.498173 0.364107 0.958038 0.000000 0.000000 0.000000 0.000000
128.380889 0.009511 0.014795 0.029353 0.005699 0.000000 0.000000 0.000000 0.000000
138.380889 0.019186 0.029679 0.056946 0.008415 0.000000 0.000000 0.000000 0.000000
148.380889 0.033573 0.050704 0.086797 0.012374 0.000000 0.000000 0.000000 0.000000
158.380889 0.050950 0.083616 0.160605 0.018098 0.123728 0.000000 0.000000 0.000000
168.380889 0.054792 0.115419 0.287157 0.026307 0.246315 0.000000 0.000000 0.000000
178.380889 0.074372 0.179135 0.551310 0.038045 0.346681 0.000000 0.000000 0.000000
188.380889 0.112195 0.293856 0.795087 0.055436 0.428854 0.000000 0.000000 0.000000
198.380889 0.155412 0.355693 0.848929 0.872944 0.496131 0.000000 0.000000 0.000000
208.380889 0.133802 0.327083 0.894853 1.044020 0.551213 0.000000 0.000000 0.000000
218.380889 0.114430 0.298765 0.930903 1.079981 0.596311 0.000000 0.000000 0.000000
228.380889 0.097528 0.271327 0.955314 1.108821 0.633233 0.000000 0.000000 0.000000
238.380889 0.082928 0.245159 0.966668 1.124947 0.663463 0.000000 0.000000 0.000000
248.380889 0.070415 0.220530 0.964144 1.109657 0.688213 0.000000 0.000000 0.000000
258.380889 0.059754 0.197608 0.947754 1.021996 0.708476 0.000000 0.000000 0.000000
268.380889 0.050715 0.176474 0.918377 0.785682 0.725067 0.000000 0.000000 0.000000
278.380889 0.043083 0.157146 0.877660 0.432727 0.738650 0.000000 0.000000 0.000000
288.380889 0.036658 0.139594 0.827801 0.280866 0.749771 0.000000 0.000000 0.000000
298.380889 0.031269 0.123751 0.771254 0.214200 0.758876 0.000000 0.000000 0.000000
308.380889 0.026763 0.109527 0.710479 0.167239 0.766330 0.000000 0.000000 0.000000
318.380889 0.023013 0.096820 0.647763 0.128942 0.772434 0.000000 0.000000 0.000000
318.400796 0.023006 0.096797 0.647637 0.128872 0.772445 0.000000 0.000000 0.000000
328.394161 0.019914 0.085158 0.581502 0.097058 0.777437 0.000000 0.000000 0.000000
338.387525 0.017753 0.077021 0.530311 0.071261 0.781524 0.000000 0.000000 0.000000
348.380889 0.016502 0.071881 0.489788 0.051146 0.784871 0.000000 0.000000 0.000000
358.394161 0.015536 0.067325 0.450459 0.036053 0.787617 0.000000 0.000000 0.000000
368.387525 0.014947 0.065424 0.428619 0.025216 0.789860 0.000000 0.000000 0.000000
378.380889 0.014901 0.065345 0.412814 0.017843 0.791697 0.000000 0.000000 0.000000
388.394161 0.014901 0.065345 0.397986 0.013544 0.793204 0.000000 0.000000 0.000000
398.387525 0.014901 0.065345 0.394773 0.012816 0.794435 0.000000 0.000000 0.000000


-223.609821 0.014360 0.042277 0.436947 0.952627 0.000000 0.000000 0.000000 0.000000
-213.609821 0.013637 0.040332 0.391577 0.952627 0.000000 0.000000 0.000000 0.000000
-203.609821 0.013070 0.038512 0.349953 0.952627 0.000000 0.000000 0.000000 0.000000
-193.609821 0.012672 0.036833 0.312062 0.952627 0.000000 0.000000 0.000000 0.000000
-183.609821 0.012461 0.035314 0.277798 0.952627 0.000000 0.000000 0.000000 0.000000
-173.609821 0.012464 0.033978 0.247084 0.952627 0.000000 0.000000 0.000000 0.000000
-163.609821 0.012716 0.032853 0.219870 0.952627 0.000000 0.000000 0.000000 0.000000
-153.609821 0.013268 0.031978 0.196039 0.952627 0.000000 0.000000 0.000000 0.000000
-143.609821 0.014189 0.031399 0.175472 0.952627 0.000000 0.000000 0.000000 0.000000
-133.609821 0.015575 0.031179 0.158049 0.952627 0.000000 0.000000 0.000000 0.000000
-123.609821 0.017558 0.031407 0.143625 0.952627 0.000000 0.000000 0.000000 0.000000
-113.609821 0.020321 0.032197 0.132092 0.952627 0.000000 0.000000 0.000000 0.000000
-103.609821 0.024090 0.033697 0.123373 0.952628 0.000000 0.000000 0.000000 0.000000
-93.609821 0.029179 0.036109 0.117327 0.952628 0.000000 0.000000 0.000000 0.000000
-83.609821 0.035989 0.039698 0.113798 0.952628 0.000000 0.000000 0.000000 0.000000
-73.609821 0.045015 0.044806 0.112587 0.952629 0.000000 0.000000 0.000000 0.000000
-63.609821 0.056886 0.051893 0.113414 0.952631 0.000000 0.000000 0.000000 0.000000
-53.609821 0.072241 0.061483 0.115966 0.952633 0.000000 0.000000 0.000000 0.000000
-43.609821 0.091683 0.074173 0.119848 0.952635 0.000000 0.000000 0.000000 0.000000
-33.609821 0.115641 0.090591 0.124618 0.952640 0.000000 0.000000 0.000000 0.000000
-23.609821 0.144172 0.111296 0.129862 0.952646 0.000000 0.000000 0.000000 0.000000
-13.609821 0.176732 0.136621 0.135309 0.952655 0.000000 0.000000 0.000000 0.000000
-3.609821 0.212340 0.166742 0.140898 0.952669 0.000000 0.000000 0.000000 0.000000
6.390179 0.249072 0.201113 0.146822 0.952690 0.000000 0.000000 0.000000 0.000000
16.390179 0.284713 0.238752 0.153480 0.952721 0.000000 0.000000 0.000000 0.000000
26.390179 0.316975 0.278209 0.161454 0.952768 0.000000 0.000000 0.000000 0.000000
36.390179 0.343820 0.317721 0.171490 0.952837 0.000000 0.000000 0.000000 0.000000
46.390179 0.363725 0.355411 0.184471 0.952940 0.000000 0.000000 0.000000 0.000000
56.390179 0.375932 0.389662 0.201441 0.953094 0.000000 0.000000 0.000000 0.000000
66.390179 0.380135 0.418816 0.223438 0.953323 0.000000 0.000000 0.000000 0.000000
76.390179 0.376768 0.441781 0.251491 0.953663 0.000000 0.000000 0.000000 0.000000
86.390179 0.366672 0.457912 0.286457 0.954168 0.000000 0.000000 0.000000 0.000000
96.390179 0.350886 0.466966 0.328826 0.954915 0.000000 0.000000 0.000000 0.000000
106.390179 0.330553 0.469124 0.378653 0.956018 0.000000 0.000000 0.000000 0.000000
116.390179 0.306800 0.464809 0.435390 0.957639 0.000000 0.000000 0.000000 0.000000
126.390179 0.008272 0.013358 0.032092 0.005276 0.000000 0.000000 0.000000 0.000000
136.390179 0.016510 0.026800 0.062238 0.007796 0.000000 0.000000 0.000000 0.000000
146.390179 0.028433 0.045971 0.094832 0.011474 0.000000 0.000000 0.000000 0.000000
156.390179 0.040963 0.073876 0.174106 0.016802 0.096259 0.000000 0.000000 0.000000
166.390179 0.040950 0.096177 0.307917 0.024457 0.223826 0.000000 0.000000 0.000000
176.390179 0.051906 0.145105 0.573488 0.035419 0.328268 0.000000 0.000000 0.000000
186.390179 0.077466 0.234827 0.878912 0.051600 0.413779 0.000000 0.000000 0.000000
196.390179 0.110157 0.290840 0.925700 0.892260 0.483789 0.000000 0.000000 0.000000
206.390179 0.094179 0.264480 0.957942 1.042121 0.541108 0.000000 0.000000 0.000000
216.390179 0.080000 0.239057 0.977218 1.076825 0.588037 0.000000 0.000000 0.000000
226.390179 0.067841 0.215060 0.982444 1.106351 0.626460 0.000000 0.000000 0.000000
236.390179 0.057486 0.192681 0.973249 1.125770 0.657917 0.000000 0.000000 0.000000
246.390179 0.048713 0.172022 0.950116 1.118840 0.683672 0.000000 0.000000 0.000000
256.390179 0.041312 0.153113 0.914389 1.050091 0.704759 0.000000 0.000000 0.000000
266.390179 0.035090 0.135933 0.868084 0.849826 0.722023 0.000000 0.000000 0.000000
276.390179 0.029874 0.120424 0.813625 0.491707 0.736158 0.000000 0.000000 0.000000
286.390179 0.025516 0.106500 0.753576 0.299771 0.747731 0.000000 0.000000 0.000000
296.390179 0.021889 0.094061 0.690392 0.225199 0.757205 0.000000 0.000000 0.000000
306.390179 0.018886 0.083001 0.626260 0.175756 0.764963 0.000000 0.000000 0.000000
316.390179 0.016419 0.073208 0.563015 0.136026 0.771314 0.000000 0.000000 0.000000
316.410086 0.016414 0.073190 0.562890 0.135954 0.771325 0.000000 0.000000 0.000000
326.403451 0.014436 0.064334 0.499109 0.102909 0.776520 0.000000 0.000000 0.000000
336.396815 0.013063 0.058145 0.450475 0.075933 0.780774 0.000000 0.000000 0.000000
346.390179 0.012311 0.054277 0.412973 0.054727 0.784257 0.000000 0.000000 0.000000
356.403451 0.011782 0.050899 0.377409 0.038690 0.787114 0.000000 0.000000 0.000000
366.396815 0.011426 0.049432 0.357156 0.027078 0.789448 0.000000 0.000000 0.000000
376.390179 0.011432 0.049371 0.342903 0.019063 0.791360 0.000000 0.000000 0.000000
386.403451 0.011449 0.049373 0.329518 0.014149 0.792928 0.000000 0.000000 0.000000
396.396815 0.011449 0.049373 0.324229 0.012603 0.794209 0.000000 0.000000 0.000000


-225.600531 0.010737 0.033394 0.360426 0.952617 0.000000 0.000000 0.000000 0.000000
-215.600531 0.010435 0.031884 0.322273 0.952617 0.000000 0.000000 0.000000 0.000000
-205.600531 0.010286 0.030517 0.287798 0.952617 0.000000 0.000000 0.000000 0.000000
-195.600531 0.010311 0.029307 0.256912 0.952617 0.000000 0.000000 0.000000 0.000000
-185.600531 0.010539 0.028278 0.229467 0.952617 0.000000 0.000000 0.000000 0.000000
-175.600531 0.011012 0.027459 0.205358 0.952617 0.000000 0.000000 0.000000 0.000000
-165.600531 0.011784 0.026884 0.184512 0.952617 0.000000 0.000000 0.000000 0.000000
-155.600531 0.012930 0.026602 0.166816 0.952617 0.000000 0.000000 0.000000 0.000000
-145.600531 0.014553 0.026677 0.152158 0.952617 0.000000 0.000000 0.000000 0.000000
-135.600531 0.016789 0.027196 0.140430 0.952617 0.000000 0.000000 0.000000 0.000000
-125.600531 0.019830 0.028277 0.131491 0.952617 0.000000 0.000000 0.000000 0.000000
-115.600531 0.023926 0.030080 0.125217 0.952617 0.000000 0.000000 0.000000 0.000000
-105.600531 0.029389 0.032803 0.121473 0.952617 0.000000 0.000000 0.000000 0.000000
-95.600531 0.036627 0.036721 0.120032 0.952618 0.000000 0.000000 0.000000 0.000000
-85.600531 0.046133 0.042178 0.120612 0.952618 0.000000 0.000000 0.000000 0.000000
-75.600531 0.058469 0.049607 0.122860 0.952619 0.000000 0.000000 0.000000 0.000000
-65.600531 0.074271 0.059558 0.126341 0.952620 0.000000 0.000000 0.000000 0.000000
-55.600531 0.094035 0.072606 0.130612 0.952622 0.000000 0.000000 0.000000 0.000000
-45.600531 0.118016 0.089323 0.135232 0.952625 0.000000 0.000000 0.000000 0.000000
-35.600531 0.146058 0.110191 0.139863 0.952629 0.000000 0.000000 0.000000 0.000000
-25.600531 0.177423 0.135467 0.144362 0.952634 0.000000 0.000000 0.000000 0.000000
-15.600531 0.210706 0.165006 0.148812 0.952643 0.000000 0.000000 0.000000 0.000000
-5.600531 0.244218 0.198422 0.153512 0.952656 0.000000 0.000000 0.000000 0.000000
4.399469 0.275656 0.234536 0.158963 0.952675 0.000000 0.000000 0.000000 0.000000
14.399469 0.302909 0.271862 0.165828 0.952704 0.000000 0.000000 0.000000 0.000000
24.399469 0.324245 0.308654 0.174922 0.952747 0.000000 0.000000 0.000000 0.000000
34.399469 0.338540 0.343119 0.187205 0.952811 0.000000 0.000000 0.000000 0.000000
44.399469 0.345385 0.373623 0.203764 0.952907 0.000000 0.000000 0.000000 0.000000
54.399469 0.345123 0.399000 0.225834 0.953050 0.000000 0.000000 0.000000 0.000000
64.399469 0.338366 0.418201 0.254522 0.953262 0.000000 0.000000 0.000000 0.000000
74.399469 0.326080 0.430765 0.290795 0.953577 0.000000 0.000000 0.000000 0.000000
84.399469 0.309287 0.436617 0.335226 0.954045 0.000000 0.000000 0.000000 0.000000
94.399469 0.288985 0.435977 0.387766 0.954738 0.000000 0.000000 0.000000 0.000000
104.399469 0.266162 0.429363 0.447733 0.955762 0.000000 0.000000 0.000000 0.000000
114.399469 0.241769 0.417449 0.513727 0.957268 0.000000 0.000000 0.000000 0.000000
124.399469 0.007142 0.011941 0.034150 0.004884 0.000000 0.000000 0.000000 0.000000
134.399469 0.014000 0.023881 0.066272 0.007221 0.000000 0.000000 0.000000 0.000000
144.399469 0.023576 0.040896 0.101605 0.010637 0.000000 0.000000 0.000000 0.000000
154.399469 0.032040 0.063742 0.184615 0.015593 0.067675 0.000000 0.000000 0.000000
164.399469 0.030214 0.078562 0.322418 0.022728 0.200423 0.000000 0.000000 0.000000
174.399469 0.035628 0.114839 0.582753 0.032960 0.309108 0.000000 0.000000 0.000000
184.399469 0.052797 0.183775 0.930409 0.048017 0.398092 0.000000 0.000000 0.000000
194.399469 0.077188 0.232372 0.977474 0.908455 0.470945 0.000000 0.000000 0.000000
204.399469 0.065697 0.209401 0.991547 1.039770 0.530593 0.000000 0.000000 0.000000
214.399469 0.055582 0.187648 0.990750 1.073224 0.579428 0.000000 0.000000 0.000000
224.399469 0.047018 0.167521 0.975205 1.103169 0.619411 0.000000 0.000000 0.000000
234.399469 0.039800 0.149071 0.945888 1.125269 0.652146 0.000000 0.000000 0.000000
244.399469 0.033739 0.132291 0.904541 1.125411 0.678948 0.000000 0.000000 0.000000
254.399469 0.028666 0.117134 0.853479 1.072912 0.700891 0.000000 0.000000 0.000000
264.399469 0.024431 0.103523 0.795292 0.905632 0.718856 0.000000 0.000000 0.000000
274.399469 0.020908 0.091362 0.732581 0.562275 0.733565 0.000000 0.000000 0.000000
284.399469 0.017991 0.080547 0.667756 0.322396 0.745608 0.000000 0.000000 0.000000
294.399469 0.015591 0.070972 0.602891 0.237043 0.755467 0.000000 0.000000 0.000000
304.399469 0.013636 0.062530 0.539665 0.184631 0.763540 0.000000 0.000000 0.000000
314.399469 0.012068 0.055121 0.479361 0.143368 0.770149 0.000000 0.000000 0.000000
314.419376 0.012065 0.055107 0.479244 0.143293 0.770161 0.000000 0.000000 0.000000
324.412741 0.010875 0.048494 0.420440 0.109001 0.775566 0.000000 0.000000 0.000000
334.406105 0.010075 0.043879 0.376130 0.080835 0.779993 0.000000 0.000000 0.000000
344.399469 0.009697 0.041038 0.342659 0.058515 0.783617 0.000000 0.000000 0.000000
354.412741 0.009506 0.038605 0.311497 0.041500 0.786591 0.000000 0.000000 0.000000
364.406105 0.009341 0.037510 0.293397 0.029082 0.789020 0.000000 0.000000 0.000000
374.399469 0.009412 0.037483 0.280938 0.020404 0.791009 0.000000 0.000000 0.000000
384.412741 0.009478 0.037499 0.269250 0.014882 0.792641 0.000000 0.000000 0.000000
394.406105 0.009478 0.037499 0.263229 0.012588 0.793974 0.000000 0.000000 0.000000


-227.591241 0.008565 0.026290 0.295605 0.952608 0.000000 0.000000 0.000000 0.000000
-217.591241 0.008619 0.025219 0.264670 0.952608 0.000000 0.000000 0.000000 0.000000
-207.591241 0.008842 0.024303 0.237209 0.952608 0.000000 0.000000 0.000000 0.000000
-197.591241 0.009266 0.023563 0.213110 0.952608 0.000000 0.000000 0.000000 0.000000
-187.591241 0.009937 0.023030 0.192226 0.952608 0.000000 0.000000 0.000000 0.000000
-177.591241 0.010919 0.022740 0.174454 0.952608 0.000000 0.000000 0.000000 0.000000
-167.591241 0.012292 0.022745 0.159723 0.952608 0.000000 0.000000 0.000000 0.000000
-157.591241 0.014166 0.023109 0.147924 0.952608 0.000000 0.000000 0.000000 0.000000
-147.591241 0.016689 0.023924 0.138941 0.952608 0.000000 0.000000 0.000000 0.000000
-137.591241 0.020055 0.025310 0.132635 0.952608 0.000000 0.000000 0.000000 0.000000
-127.591241 0.024530 0.027431 0.128808 0.952608 0.000000 0.000000 0.000000 0.000000
-117.591241 0.030446 0.030505 0.127231 0.952608 0.000000 0.000000 0.000000 0.000000
-107.591241 0.038196 0.034799 0.127621 0.952609 0.000000 0.000000 0.000000 0.000000
-97.591241 0.048263 0.040664 0.129595 0.952609 0.000000 0.000000 0.000000 0.000000
-87.591241 0.061165 0.048528 0.132717 0.952610 0.000000 0.000000 0.000000 0.000000
-77.591241 0.077393 0.058885 0.136524 0.952610 0.000000 0.000000 0.000000 0.000000
-67.591241 0.097364 0.072310 0.140551 0.952611 0.000000 0.000000 0.000000 0.000000
-57.591241 0.121125 0.089303 0.144435 0.952613 0.000000 0.000000 0.000000 0.000000
-47.591241 0.148256 0.110224 0.147971 0.952615 0.000000 0.000000 0.000000 0.000000
-37.591241 0.177787 0.135191 0.151155 0.952619 0.000000 0.000000 0.000000 0.000000
-27.591241 0.208195 0.163946 0.154192 0.952624 0.000000 0.000000 0.000000 0.000000
-17.591241 0.237546 0.195753 0.157469 0.952632 0.000000 0.000000 0.000000 0.000000
-7.591241 0.264038 0.229681 0.161554 0.952645 0.000000 0.000000 0.000000 0.000000
2.408759 0.285750 0.264127 0.167159 0.952662 0.000000 0.000000 0.000000 0.000000
12.408759 0.301398 0.297439 0.175145 0.952689 0.000000 0.000000 0.000000 0.000000
22.408759 0.310362 0.327994 0.186527 0.952729 0.000000 0.000000 0.000000 0.000000
32.408759 0.312701 0.354387 0.202464 0.952789 0.000000 0.000000 0.000000 0.000000
42.408759 0.308989 0.375559 0.224220 0.952877 0.000000 0.000000 0.000000 0.000000
52.408759 0.300135 0.390978 0.253160 0.953009 0.000000 0.000000 0.000000 0.000000
62.408759 0.286956 0.400212 0.290319 0.953206 0.000000 0.000000 0.000000 0.000000
72.408759 0.270317 0.403296 0.336363 0.953498 0.000000 0.000000 0.000000 0.000000
82.408759 0.251026 0.400520 0.391281 0.953932 0.000000 0.000000 0.000000 0.000000
92.408759 0.229861 0.392356 0.454183 0.954575 0.000000 0.000000 0.000000 0.000000
102.408759 0.207614 0.379484 0.523442 0.955525 0.000000 0.000000 0.000000 0.000000
112.408759 0.185062 0.362677 0.596745 0.956922 0.000000 0.000000 0.000000 0.000000
122.408759 0.006120 0.010580 0.035439 0.004520 0.000000 0.000000 0.000000 0.000000
132.408759 0.011686 0.021001 0.068871 0.006687 0.000000 0.000000 0.000000 0.000000
142.408759 0.019170 0.035727 0.106707 0.009857 0.000000 0.000000 0.000000 0.000000
152.408759 0.024508 0.053804 0.191603 0.014466 0.037930 0.000000 0.000000 0.000000
162.408759 0.022072 0.063104 0.329066 0.021113 0.176070 0.000000 0.000000 0.000000
172.408759 0.024257 0.089179 0.578299 0.030658 0.289169 0.000000 0.000000 0.000000
182.408759 0.035687 0.141380 0.943374 0.044671 0.381767 0.000000 0.000000 0.000000
192.408759 0.053782 0.182258 0.998251 0.921922 0.457580 0.000000 0.000000 0.000000
202.408759 0.045671 0.163033 0.991741 1.037072 0.519650 0.000000 0.000000 0.000000
212.408759 0.038578 0.145075 0.970350 1.069286 0.570469 0.000000 0.000000 0.000000
222.408759 0.032629 0.128715 0.935525 1.099414 0.612076 0.000000 0.000000 0.000000
232.408759 0.027658 0.113922 0.889376 1.123662 0.646141 0.000000 0.000000 0.000000
242.408759 0.023515 0.100629 0.834429 1.129762 0.674031 0.000000 0.000000 0.000000
252.408759 0.020073 0.088749 0.773379 1.091176 0.696865 0.000000 0.000000 0.000000
262.408759 0.017225 0.078182 0.708821 0.953275 0.715560 0.000000 0.000000 0.000000
272.408759 0.014880 0.068824 0.643077 0.639212 0.730867 0.000000 0.000000 0.000000
282.408759 0.012966 0.060573 0.578095 0.350370 0.743398 0.000000 0.000000 0.000000
292.408759 0.011424 0.053329 0.515404 0.249964 0.753658 0.000000 0.000000 0.000000
302.408759 0.010209 0.046997 0.456126 0.193912 0.762059 0.000000 0.000000 0.000000
312.408759 0.009287 0.041493 0.401020 0.150976 0.768936 0.000000 0.000000 0.000000
312.428666 0.009285 0.041482 0.400914 0.150899 0.768949 0.000000 0.000000 0.000000
322.422031 0.008677 0.036648 0.348587 0.115335 0.774574 0.000000 0.000000 0.000000
332.415395 0.008316 0.033291 0.309527 0.085970 0.779180 0.000000 0.000000 0.000000
342.408759 0.008244 0.031272 0.280505 0.062515 0.782952 0.000000 0.000000 0.000000
352.422031 0.008345 0.029598 0.253909 0.044492 0.786046 0.000000 0.000000 0.000000
362.415395 0.008353 0.028824 0.238205 0.031234 0.788574 0.000000 0.000000 0.000000
372.408759 0.008508 0.028847 0.227587 0.021869 0.790644 0.000000 0.000000 0.000000
382.422031 0.008651 0.028896 0.217656 0.015739 0.792342 0.000000 0.000000 0.000000
392.415395 0.008651 0.028896 0.211704 0.012749 0.793729 0.000000 0.000000 0.000000


-229.581951 0.007513 0.020865 0.243228 0.952601 0.000000 0.000000 0.000000 0.000000
-219.581951 0.007911 0.020220 0.219244 0.952601 0.000000 0.000000 0.000000 0.000000
-209.581951 0.008518 0.019750 0.198500 0.952601 0.000000 0.000000 0.000000 0.000000
-199.581951 0.009383 0.019484 0.180888 0.952601 0.000000 0.000000 0.000000 0.000000
-189.581951 0.010577 0.019465 0.166277 0.952601 0.000000 0.000000 0.000000 0.000000
-179.581951 0.012193 0.019746 0.154565 0.952601 0.000000 0.000000 0.000000 0.000000
-169.581951 0.014348 0.020399 0.145660 0.952601 0.000000 0.000000 0.000000 0.000000
-159.581951 0.017201 0.021518 0.139413 0.952601 0.000000 0.000000 0.000000 0.000000
-149.581951 0.020960 0.023230 0.135627 0.952601 0.000000 0.000000 0.000000 0.000000
-139.581951 0.025887 0.025702 0.134046 0.952601 0.000000 0.000000 0.000000 0.000000
-129.581951 0.032325 0.029160 0.134327 0.952601 0.000000 0.000000 0.000000 0.000000
-119.581951 0.040678 0.033889 0.136074 0.952601 0.000000 0.000000 0.000000 0.000000
-109.581951 0.051371 0.040224 0.138859 0.952601 0.000000 0.000000 0.000000 0.000000
-99.581951 0.064858 0.048585 0.142211 0.952602 0.000000 0.000000 0.000000 0.000000
-89.581951 0.081502 0.059429 0.145682 0.952602 0.000000 0.000000 0.000000 0.000000
-79.581951 0.101462 0.073220 0.148894 0.952603 0.000000 0.000000 0.000000 0.000000
-69.581951 0.124629 0.090412 0.151588 0.952604 0.000000 0.000000 0.000000 0.000000
-59.581951 0.150323 0.111227 0.153704 0.952605 0.000000 0.000000 0.000000 0.000000
-49.581951 0.177354 0.135602 0.155366 0.952607 0.000000 0.000000 0.000000 0.000000
-39.581951 0.204134 0.163127 0.156869 0.952611 0.000000 0.000000 0.000000 0.000000
-29.581951 0.228878 0.192991 0.158662 0.952616 0.000000 0.000000 0.000000 0.000000
-19.581951 0.249869 0.223995 0.161327 0.952623 0.000000 0.000000 0.000000 0.000000
-9.581951 0.265967 0.254949 0.165621 0.952634 0.000000 0.000000 0.000000 0.000000
0.418049 0.276293 0.284239 0.172416 0.952651 0.000000 0.000000 0.000000 0.000000
10.418049 0.280728 0.310493 0.182759 0.952676 0.000000 0.000000 0.000000 0.000000
20.418049 0.279680 0.332591 0.197865 0.952713 0.000000 0.000000 0.000000 0.000000
30.418049 0.273856 0.349748 0.219085 0.952768 0.000000 0.000000 0.000000 0.000000
40.418049 0.264043 0.361517 0.247806 0.952850 0.000000 0.000000 0.000000 0.000000
50.418049 0.251013 0.367856 0.285390 0.952972 0.000000 0.000000 0.000000 0.000000
60.418049 0.235344 0.368731 0.332545 0.953154 0.000000 0.000000 0.000000 0.000000
70.418049 0.217631 0.364430 0.389311 0.953425 0.000000 0.000000 0.000000 0.000000
80.418049 0.198471 0.355403 0.454765 0.953827 0.000000 0.000000 0.000000 0.000000
90.418049 0.178500 0.342229 0.526955 0.954423 0.000000 0.000000 0.000000 0.000000
100.418049 0.158391 0.325637 0.603258 0.955305 0.000000 0.000000 0.000000 0.000000
110.418049 0.138791 0.306417 0.680543 0.956602 0.000000 0.000000 0.000000 0.000000
120.418049 0.005205 0.009295 0.035949 0.004182 0.000000 0.000000 0.000000 0.000000
130.418049 0.009607 0.018228 0.069997 0.006191 0.000000 0.000000 0.000000 0.000000
140.418049 0.015325 0.030683 0.109855 0.009133 0.000000 0.000000 0.000000 0.000000
150.418049 0.018441 0.044532 0.194764 0.013416 0.006977 0.000000 0.000000 0.000000
160.418049 0.016014 0.049974 0.326885 0.019606 0.150727 0.000000 0.000000 0.000000
170.418049 0.016490 0.068212 0.559832 0.028507 0.268421 0.000000 0.000000 0.000000
180.418049 0.024005 0.107251 0.919915 0.041547 0.364780 0.000000 0.000000 0.000000
190.418049 0.037444 0.140870 0.985731 0.933029 0.443672 0.000000 0.000000 0.000000
200.418049 0.031794 0.125262 0.959166 1.034117 0.508263 0.000000 0.000000 0.000000
210.418049 0.026875 0.110836 0.919623 1.065101 0.561146 0.000000 0.000000 0.000000
220.418049 0.022785 0.097858 0.869526 1.095208 0.604443 0.000000 0.000000 0.000000
230.418049 0.019394 0.086253 0.811576 1.121141 0.639891 0.000000 0.000000 0.000000
240.418049 0.016591 0.075928 0.748501 1.132233 0.668914 0.000000 0.000000 0.000000
250.418049 0.014285 0.066783 0.682855 1.105519 0.692676 0.000000 0.000000 0.000000
260.418049 0.012402 0.058718 0.616855 0.993373 0.712131 0.000000 0.000000 0.000000
270.418049 0.010880 0.051635 0.552306 0.715900 0.728059 0.000000 0.000000 0.000000
280.418049 0.009672 0.045442 0.490591 0.386026 0.741099 0.000000 0.000000 0.000000
290.418049 0.008744 0.040054 0.432687 0.264298 0.751776 0.000000 0.000000 0.000000
300.418049 0.008070 0.035394 0.379217 0.203661 0.760518 0.000000 0.000000 0.000000
310.418049 0.007636 0.031395 0.330516 0.158864 0.767675 0.000000 0.000000 0.000000
310.437956 0.007636 0.031388 0.330424 0.158784 0.767687 0.000000 0.000000 0.000000
320.431321 0.007492 0.027956 0.285162 0.121913 0.773541 0.000000 0.000000 0.000000
330.424685 0.007505 0.025605 0.251643 0.091339 0.778335 0.000000 0.000000 0.000000
340.418049 0.007717 0.024255 0.227083 0.066733 0.782259 0.000000 0.000000 0.000000
350.431321 0.008108 0.023205 0.204883 0.047671 0.785479 0.000000 0.000000 0.000000
360.424685 0.008303 0.022715 0.191594 0.033539 0.788110 0.000000 0.000000 0.000000
370.418049 0.008569 0.022808 0.182750 0.023460 0.790264 0.000000 0.000000 0.000000
380.431321 0.008827 0.022915 0.174502 0.016716 0.792031 0.000000 0.000000 0.000000
390.424685 0.008827 0.022915 0.169060 0.013070 0.793474 0.000000 0.000000 0.000000


-221.572661 0.008208 0.016743 0.186084 0.952594 0.000000 0.000000 0.000000 0.000000
-211.572661 0.009278 0.016731 0.171739 0.952594 0.000000 0.000000 0.000000 0.000000
-201.572661 0.010705 0.016972 0.160302 0.952594 0.000000 0.000000 0.000000 0.000000
-191.572661 0.012591 0.017526 0.151624 0.952594 0.000000 0.000000 0.000000 0.000000
-181.572661 0.015071 0.018471 0.145550 0.952594 0.000000 0.000000 0.000000 0.000000
-171.572661 0.018313 0.019909 0.141886 0.952594 0.000000 0.000000 0.000000 0.000000
-161.572661 0.022534 0.021975 0.140351 0.952594 0.000000 0.000000 0.000000 0.000000
-151.572661 0.028005 0.024842 0.140592 0.952594 0.000000 0.000000 0.000000 0.000000
-141.572661 0.035049 0.028736 0.142191 0.952594 0.000000 0.000000 0.000000 0.000000
-131.572661 0.044054 0.033946 0.144679 0.952595 0.000000 0.000000 0.000000 0.000000
-121.572661 0.055414 0.040819 0.147598 0.952595 0.000000 0.000000 0.000000 0.000000
-111.572661 0.069444 0.049724 0.150530 0.952595 0.000000 0.000000 0.000000 0.000000
-101.572661 0.086346 0.061075 0.153104 0.952595 0.000000 0.000000 0.000000 0.000000
-91.572661 0.106054 0.075243 0.155059 0.952596 0.000000 0.000000 0.000000 0.000000
-81.572661 0.128120 0.092491 0.156284 0.952596 0.000000 0.000000 0.000000 0.000000
-71.572661 0.151746 0.112954 0.156829 0.952597 0.000000 0.000000 0.000000 0.000000
-61.572661 0.175620 0.136400 0.156915 0.952599 0.000000 0.000000 0.000000 0.000000
-51.572661 0.198191 0.162258 0.156896 0.952601 0.000000 0.000000 0.000000 0.000000
-41.572661 0.217941 0.189650 0.157248 0.952604 0.000000 0.000000 0.000000 0.000000
-31.572661 0.233621 0.217448 0.158567 0.952608 0.000000 0.000000 0.000000 0.000000
-21.572661 0.244427 0.244364 0.161569 0.952615 0.000000 0.000000 0.000000 0.000000
-11.572661 0.250271 0.269369 0.167170 0.952626 0.000000 0.000000 0.000000 0.000000
-1.572661 0.251297 0.291252 0.176409 0.952641 0.000000 0.000000 0.000000 0.000000
8.427339 0.248076 0.309192 0.190537 0.952664 0.000000 0.000000 0.000000 0.000000
18.427339 0.241275 0.322648 0.210976 0.952698 0.000000 0.000000 0.000000 0.000000
28.427339 0.231512 0.331342 0.239226 0.952749 0.000000 0.000000 0.000000 0.000000
38.427339 0.219296 0.335211 0.276661 0.952825 0.000000 0.000000 0.000000 0.000000
48.427339 0.205069 0.334446 0.324379 0.952938 0.000000 0.000000 0.000000 0.000000
58.427339 0.189185 0.329189 0.382406 0.953107 0.000000 0.000000 0.000000 0.000000
68.427339 0.172085 0.319820 0.449801 0.953358 0.000000 0.000000 0.000000 0.000000
78.427339 0.154292 0.306847 0.524492 0.953730 0.000000 0.000000 0.000000 0.000000
88.427339 0.136400 0.290891 0.603413 0.954283 0.000000 0.000000 0.000000 0.000000
98.427339 0.119006 0.272681 0.683067 0.955100 0.000000 0.000000 0.000000 0.000000
108.427339 0.102633 0.252971 0.759745 0.956304 0.000000 0.000000 0.000000 0.000000
118.427339 0.004395 0.008101 0.035731 0.003869 0.000000 0.000000 0.000000 0.000000
128.427339 0.007793 0.015620 0.069723 0.005730 0.000000 0.000000 0.000000 0.000000
138.427339 0.012084 0.025940 0.110917 0.008460 0.000000 0.000000 0.000000 0.000000
148.427339 0.013728 0.036236 0.193992 0.012439 0.000000 0.000000 0.000000 0.000000
158.427339 0.011577 0.039107 0.315912 0.018200 0.124356 0.000000 0.000000 0.000000
168.427339 0.011245 0.051556 0.528236 0.026496 0.246829 0.000000 0.000000 0.000000
178.427339 0.016114 0.080429 0.866417 0.038631 0.347102 0.000000 0.000000 0.000000
188.427339 0.026169 0.107637 0.942170 0.942112 0.429199 0.000000 0.000000 0.000000
198.427339 0.022256 0.095258 0.898782 1.030982 0.496413 0.000000 0.000000 0.000000
208.427339 0.018890 0.083916 0.845623 1.060745 0.551444 0.000000 0.000000 0.000000
218.427339 0.016103 0.073818 0.785521 1.090655 0.596500 0.000000 0.000000 0.000000
228.427339 0.013814 0.064872 0.721217 1.117869 0.633388 0.000000 0.000000 0.000000
238.427339 0.011945 0.056983 0.655183 1.133114 0.663590 0.000000 0.000000 0.000000
248.427339 0.010432 0.050054 0.589518 1.116505 0.688317 0.000000 0.000000 0.000000
258.427339 0.009227 0.043993 0.525888 1.026713 0.708561 0.000000 0.000000 0.000000
268.427339 0.008291 0.038717 0.465529 0.787454 0.725136 0.000000 0.000000 0.000000
278.427339 0.007597 0.034149 0.409284 0.432218 0.738707 0.000000 0.000000 0.000000
288.427339 0.007128 0.030221 0.357661 0.280527 0.749817 0.000000 0.000000 0.000000
298.427339 0.006878 0.026877 0.310890 0.213967 0.758914 0.000000 0.000000 0.000000
308.427339 0.006852 0.024068 0.269001 0.167050 0.766362 0.000000 0.000000 0.000000
308.447246 0.006852 0.024063 0.268922 0.166966 0.766375 0.000000 0.000000 0.000000
318.440610 0.007128 0.021749 0.230691 0.128737 0.772467 0.000000 0.000000 0.000000
328.433975 0.007510 0.020219 0.202567 0.096947 0.777455 0.000000 0.000000 0.000000
338.427339 0.008030 0.019434 0.182214 0.071173 0.781539 0.000000 0.000000 0.000000
348.440610 0.008761 0.018924 0.164054 0.051045 0.784889 0.000000 0.000000 0.000000
358.433975 0.009186 0.018704 0.153056 0.036005 0.787627 0.000000 0.000000 0.000000
368.427339 0.009613 0.018895 0.145849 0.025183 0.789868 0.000000 0.000000 0.000000
378.440610 0.010038 0.019094 0.139152 0.017812 0.791707 0.000000 0.000000 0.000000
388.433975 0.010038 0.019094 0.134428 0.013536 0.793209 0.000000 0.000000 0.000000
398.427339 0.010038 0.019094 0.133681 0.012825 0.794440 0.000000 0.000000 0.000000


-223.563371 0.009584 0.014682 0.165112 0.952589 0.000000 0.000000 0.000000 0.000000
-213.563371 0.011278 0.015183 0.156770 0.952589 0.000000 0.000000 0.000000 0.000000
-203.563371 0.013481 0.016014 0.151002 0.952589 0.000000 0.000000 0.000000 0.000000
-193.563371 0.016340 0.017265 0.147559 0.952589 0.000000 0.000000 0.000000 0.000000
-183.563371 0.020040 0.019047 0.146136 0.952589 0.000000 0.000000 0.000000 0.000000
-173.563371 0.024803 0.021502 0.146374 0.952589 0.000000 0.000000 0.000000 0.000000
-163.563371 0.030899 0.024812 0.147839 0.952589 0.000000 0.000000 0.000000 0.000000
-153.563371 0.038636 0.029207 0.150067 0.952589 0.000000 0.000000 0.000000 0.000000
-143.563371 0.048334 0.034959 0.152604 0.952589 0.000000 0.000000 0.000000 0.000000
-133.563371 0.060307 0.042402 0.155028 0.952589 0.000000 0.000000 0.000000 0.000000
-123.563371 0.074759 0.051886 0.156998 0.952589 0.000000 0.000000 0.000000 0.000000
-113.563371 0.091644 0.063719 0.158275 0.952589 0.000000 0.000000 0.000000 0.000000
-103.563371 0.110663 0.078165 0.158728 0.952590 0.000000 0.000000 0.000000 0.000000
-93.563371 0.131138 0.095336 0.158369 0.952590 0.000000 0.000000 0.000000 0.000000
-83.563371 0.152040 0.115126 0.157347 0.952591 0.000000 0.000000 0.000000 0.000000
-73.563371 0.172188 0.137240 0.155931 0.952592 0.000000 0.000000 0.000000 0.000000
-63.563371 0.190237 0.161007 0.154505 0.952593 0.000000 0.000000 0.000000 0.000000
-53.563371 0.205036 0.185522 0.153550 0.952595 0.000000 0.000000 0.000000 0.000000
-43.563371 0.215840 0.209761 0.153647 0.952598 0.000000 0.000000 0.000000 0.000000
-33.563371 0.222363 0.232682 0.155496 0.952602 0.000000 0.000000 0.000000 0.000000
-23.563371 0.224742 0.253302 0.159939 0.952608 0.000000 0.000000 0.000000 0.000000
-13.563371 0.223537 0.271036 0.168077 0.952618 0.000000 0.000000 0.000000 0.000000
-3.563371 0.219222 0.285197 0.181147 0.952632 0.000000 0.000000 0.000000 0.000000
6.436629 0.212323 0.295441 0.200623 0.952653 0.000000 0.000000 0.000000 0.000000
16.436629 0.203251 0.301603 0.228098 0.952685 0.000000 0.000000 0.000000 0.000000
26.436629 0.192300 0.303656 0.265086 0.952732 0.000000 0.000000 0.000000 0.000000
36.436629 0.179692 0.301687 0.312674 0.952803 0.000000 0.000000 0.000000 0.000000
46.436629 0.165665 0.295943 0.371323 0.952907 0.000000 0.000000 0.000000 0.000000
56.436629 0.150507 0.286634 0.439988 0.953064 0.000000 0.000000 0.000000 0.000000
66.436629 0.134657 0.274176 0.516485 0.953296 0.000000 0.000000 0.000000 0.000000
76.436629 0.118661 0.259114 0.597541 0.953641 0.000000 0.000000 0.000000 0.000000
86.436629 0.103099 0.242084 0.679134 0.954153 0.000000 0.000000 0.000000 0.000000
96.436629 0.088484 0.223792 0.757174 0.954911 0.000000 0.000000 0.000000 0.000000
106.436629 0.075187 0.204914 0.827718 0.956027 0.000000 0.000000 0.000000 0.000000
116.436629 0.003689 0.007008 0.034877 0.003579 0.000000 0.000000 0.000000 0.000000
126.436629 0.006260 0.013226 0.068204 0.005303 0.000000 0.000000 0.000000 0.000000
136.436629 0.009436 0.021626 0.109904 0.007835 0.000000 0.000000 0.000000 0.000000
146.436629 0.010166 0.029069 0.189387 0.011530 0.000000 0.000000 0.000000 0.000000
156.436629 0.008372 0.030305 0.297317 0.016889 0.096913 0.000000 0.000000 0.000000
166.436629 0.007721 0.038609 0.485840 0.024618 0.224361 0.000000 0.000000 0.000000
176.436629 0.010819 0.059747 0.791348 0.035911 0.328707 0.000000 0.000000 0.000000
186.436629 0.018449 0.081528 0.873630 0.949468 0.414138 0.000000 0.000000 0.000000
196.436629 0.015760 0.071887 0.818318 1.027726 0.484083 0.000000 0.000000 0.000000
206.436629 0.013480 0.063127 0.756885 1.056280 0.541349 0.000000 0.000000 0.000000
216.436629 0.011604 0.055394 0.692078 1.085844 0.588234 0.000000 0.000000 0.000000
226.436629 0.010086 0.048602 0.626286 1.113987 0.626621 0.000000 0.000000 0.000000
236.436629 0.008873 0.042663 0.561476 1.132658 0.658049 0.000000 0.000000 0.000000
246.436629 0.007924 0.037490 0.499178 1.124623 0.683780 0.000000 0.000000 0.000000
256.436629 0.007209 0.033009 0.440493 1.054106 0.704847 0.000000 0.000000 0.000000
266.436629 0.006708 0.029150 0.386139 0.851412 0.722096 0.000000 0.000000 0.000000
276.436629 0.006411 0.025856 0.336520 0.491074 0.736217 0.000000 0.000000 0.000000
286.436629 0.006319 0.023076 0.291784 0.299371 0.747779 0.000000 0.000000 0.000000
296.436629 0.006443 0.020774 0.251890 0.224948 0.757245 0.000000 0.000000 0.000000
306.436629 0.006807 0.018922 0.216663 0.175559 0.764995 0.000000 0.000000 0.000000
306.456536 0.006808 0.018919 0.216597 0.175472 0.765009 0.000000 0.000000 0.000000
316.449900 0.007530 0.017525 0.184952 0.135813 0.771348 0.000000 0.000000 0.000000
326.443265 0.008337 0.016701 0.161818 0.102793 0.776539 0.000000 0.000000 0.000000
336.436629 0.009245 0.016429 0.145277 0.075840 0.780789 0.000000 0.000000 0.000000
346.449900 0.010424 0.016432 0.130709 0.054619 0.784276 0.000000 0.000000 0.000000
356.443265 0.011168 0.016497 0.121804 0.038638 0.787124 0.000000 0.000000 0.000000
366.436629 0.011832 0.016827 0.116070 0.027042 0.789457 0.000000 0.000000 0.000000
376.449900 0.012511 0.017165 0.110771 0.019028 0.791370 0.000000 0.000000 0.000000
386.443265 0.012569 0.017172 0.106838 0.014138 0.792934 0.000000 0.000000 0.000000
396.436629 0.012569 0.017172 0.105677 0.012607 0.794214 0.000000 0.000000 0.000000


-225.554081 0.012301 0.014031 0.155757 0.952584 0.000000 0.000000 0.000000 0.000000
-215.554081 0.014883 0.015158 0.152596 0.952584 0.000000 0.000000 0.000000 0.000000
-205.554081 0.018191 0.016739 0.151365 0.952584 0.000000 0.000000 0.000000 0.000000
-195.554081 0.022423 0.018897 0.151651 0.952584 0.000000 0.000000 0.000000 0.000000
-185.554081 0.027811 0.021788 0.153009 0.952584 0.000000 0.000000 0.000000 0.000000
-175.554081 0.034606 0.025595 0.154989 0.952584 0.000000 0.000000 0.000000 0.000000
-165.554081 0.043077 0.030547 0.157147 0.952584 0.000000 0.000000 0.000000 0.000000
-155.554081 0.053470 0.036905 0.159092 0.952584 0.000000 0.000000 0.000000 0.000000
-145.554081 0.065944 0.044949 0.160509 0.952584 0.000000 0.000000 0.000000 0.000000
-135.554081 0.080531 0.054973 0.161164 0.952584 0.000000 0.000000 0.000000 0.000000
-125.554081 0.097009 0.067216 0.160933 0.952585 0.000000 0.000000 0.000000 0.000000
-115.554081 0.114800 0.081769 0.159815 0.952585 0.000000 0.000000 0.000000 0.000000
-105.554081 0.133086 0.098595 0.157912 0.952585 0.000000 0.000000 0.000000 0.000000
-95.554081 0.150821 0.117434 0.155435 0.952585 0.000000 0.000000 0.000000 0.000000
-85.554081 0.166905 0.137798 0.152684 0.952586 0.000000 0.000000 0.000000 0.000000
-75.554081 0.180457 0.159092 0.150039 0.952587 0.000000 0.000000 0.000000 0.000000
-65.554081 0.190768 0.180469 0.147967 0.952588 0.000000 0.000000 0.000000 0.000000
-55.554081 0.197525 0.201050 0.147021 0.952590 0.000000 0.000000 0.000000 0.000000
-45.554081 0.200812 0.220032 0.147866 0.952592 0.000000 0.000000 0.000000 0.000000
-35.554081 0.200985 0.236741 0.151319 0.952596 0.000000 0.000000 0.000000 0.000000
-25.554081 0.198513 0.250643 0.158380 0.952602 0.000000 0.000000 0.000000 0.000000
-15.554081 0.193937 0.261555 0.170380 0.952611 0.000000 0.000000 0.000000 0.000000
-5.554081 0.187540 0.269155 0.188783 0.952624 0.000000 0.000000 0.000000 0.000000
4.445919 0.179539 0.273341 0.215255 0.952644 0.000000 0.000000 0.000000 0.000000
14.445919 0.170040 0.274092 0.251426 0.952673 0.000000 0.000000 0.000000 0.000000
24.445919 0.159100 0.271447 0.298539 0.952717 0.000000 0.000000 0.000000 0.000000
34.445919 0.146813 0.265517 0.356995 0.952782 0.000000 0.000000 0.000000 0.000000
44.445919 0.133383 0.256545 0.426199 0.952879 0.000000 0.000000 0.000000 0.000000
54.445919 0.119178 0.244794 0.503750 0.953024 0.000000 0.000000 0.000000 0.000000
64.445919 0.104722 0.230725 0.586172 0.953239 0.000000 0.000000 0.000000 0.000000
74.445919 0.090599 0.214917 0.669168 0.953559 0.000000 0.000000 0.000000 0.000000
84.445919 0.077344 0.198013 0.748105 0.954033 0.000000 0.000000 0.000000 0.000000
94.445919 0.065334 0.180658 0.818735 0.954735 0.000000 0.000000 0.000000 0.000000
104.445919 0.054771 0.163418 0.877398 0.955771 0.000000 0.000000 0.000000 0.000000
114.445919 0.003084 0.006022 0.033505 0.003310 0.000000 0.000000 0.000000 0.000000
124.445919 0.005001 0.011081 0.065638 0.004907 0.000000 0.000000 0.000000 0.000000
134.445919 0.007328 0.017813 0.106946 0.007254 0.000000 0.000000 0.000000 0.000000
144.445919 0.007528 0.023051 0.181247 0.010685 0.000000 0.000000 0.000000 0.000000
154.445919 0.006079 0.023302 0.273013 0.015668 0.068355 0.000000 0.000000 0.000000
164.445919 0.005359 0.028713 0.436014 0.022866 0.200980 0.000000 0.000000 0.000000
174.445919 0.007284 0.044041 0.703514 0.033373 0.309564 0.000000 0.000000 0.000000
184.445919 0.013200 0.061368 0.788120 0.955363 0.398465 0.000000 0.000000 0.000000
194.445919 0.011371 0.053972 0.726233 1.024404 0.471251 0.000000 0.000000 0.000000
204.445919 0.009851 0.047309 0.661589 1.051762 0.530843 0.000000 0.000000 0.000000
214.445919 0.008616 0.041470 0.596589 1.080851 0.579633 0.000000 0.000000 0.000000
224.445919 0.007644 0.036386 0.533082 1.109617 0.619579 0.000000 0.000000 0.000000
234.445919 0.006904 0.031981 0.472463 1.131081 0.652283 0.000000 0.000000 0.000000
244.445919 0.006370 0.028185 0.415707 1.130297 0.679060 0.000000 0.000000 0.000000
254.445919 0.006030 0.024937 0.363426 1.076325 0.700983 0.000000 0.000000 0.000000
264.445919 0.005880 0.022188 0.315929 0.907028 0.718931 0.000000 0.000000 0.000000
274.445919 0.005926 0.019897 0.273294 0.561552 0.733627 0.000000 0.000000 0.000000
284.445919 0.006186 0.018034 0.235425 0.321908 0.745658 0.000000 0.000000 0.000000
294.445919 0.006694 0.016581 0.202108 0.236770 0.755509 0.000000 0.000000 0.000000
304.445919 0.007499 0.015534 0.173057 0.184425 0.763574 0.000000 0.000000 0.000000
304.465826 0.007501 0.015532 0.173002 0.184334 0.763588 0.000000 0.000000 0.000000
314.459190 0.008771 0.014948 0.147287 0.143147 0.770184 0.000000 0.000000 0.000000
324.452555 0.010139 0.014786 0.128608 0.108879 0.775586 0.000000 0.000000 0.000000
334.445919 0.011587 0.015033 0.115424 0.080737 0.780009 0.000000 0.000000 0.000000
344.459190 0.013406 0.015585 0.103990 0.058400 0.783637 0.000000 0.000000 0.000000
354.452555 0.014622 0.015989 0.096957 0.041445 0.786601 0.000000 0.000000 0.000000
364.445919 0.015648 0.016524 0.092536 0.029043 0.789029 0.000000 0.000000 0.000000
374.459190 0.016714 0.017075 0.088489 0.020365 0.791020 0.000000 0.000000 0.000000
384.452555 0.016983 0.017137 0.085347 0.014868 0.792647 0.000000 0.000000 0.000000
394.445919 0.016983 0.017137 0.084145 0.012588 0.793979 0.000000 0.000000 0.000000


-227.544791 0.016838 0.014921 0.156017 0.952580 0.000000 0.000000 0.000000 0.000000
-217.544791 0.020682 0.016872 0.156374 0.952580 0.000000 0.000000 0.000000 0.000000
-207.544791 0.025530 0.019454 0.157667 0.952580 0.000000 0.000000 0.000000 0.000000
-197.544791 0.031608 0.022828 0.159426 0.952580 0.000000 0.000000 0.000000 0.000000
-187.544791 0.039147 0.027190 0.161223 0.952580 0.000000 0.000000 0.000000 0.000000
-177.544791 0.048341 0.032751 0.162704 0.952580 0.000000 0.000000 0.000000 0.000000
-167.544791 0.059322 0.039743 0.163583 0.952580 0.000000 0.000000 0.000000 0.000000
-157.544791 0.072088 0.048395 0.163660 0.952580 0.000000 0.000000 0.000000 0.000000
-147.544791 0.086435 0.058890 0.162825 0.952580 0.000000 0.000000 0.000000 0.000000
-137.544791 0.101949 0.071356 0.161057 0.952580 0.000000 0.000000 0.000000 0.000000
-127.544791 0.117953 0.085782 0.158438 0.952581 0.000000 0.000000 0.000000 0.000000
-117.544791 0.133533 0.101936 0.155141 0.952581 0.000000 0.000000 0.000000 0.000000
-107.544791 0.147792 0.119460 0.151406 0.952581 0.000000 0.000000 0.000000 0.000000
-97.544791 0.159928 0.137818 0.147538 0.952581 0.000000 0.000000 0.000000 0.000000
-87.544791 0.169379 0.156365 0.143902 0.952582 0.000000 0.000000 0.000000 0.000000
-77.544791 0.175961 0.174504 0.140934 0.952582 0.000000 0.000000 0.000000 0.000000
-67.544791 0.179682 0.191543 0.139150 0.952584 0.000000 0.000000 0.000000 0.000000
-57.544791 0.180805 0.206893 0.139173 0.952585 0.000000 0.000000 0.000000 0.000000
-47.544791 0.179738 0.220118 0.141777 0.952588 0.000000 0.000000 0.000000 0.000000
-37.544791 0.176893 0.230914 0.147939 0.952591 0.000000 0.000000 0.000000 0.000000
-27.544791 0.172586 0.239068 0.158866 0.952597 0.000000 0.000000 0.000000 0.000000
-17.544791 0.167060 0.244598 0.176158 0.952605 0.000000 0.000000 0.000000 0.000000
-7.544791 0.160321 0.247333 0.201477 0.952617 0.000000 0.000000 0.000000 0.000000
2.455209 0.152319 0.247230 0.236547 0.952635 0.000000 0.000000 0.000000 0.000000
12.455209 0.142976 0.244272 0.282740 0.952663 0.000000 0.000000 0.000000 0.000000
22.455209 0.132267 0.238487 0.340603 0.952703 0.000000 0.000000 0.000000 0.000000
32.455209 0.120316 0.229986 0.409409 0.952763 0.000000 0.000000 0.000000 0.000000
42.455209 0.107437 0.219029 0.487197 0.952853 0.000000 0.000000 0.000000 0.000000
52.455209 0.094157 0.205959 0.570157 0.952987 0.000000 0.000000 0.000000 0.000000
62.455209 0.081090 0.191303 0.653734 0.953186 0.000000 0.000000 0.000000 0.000000
72.455209 0.068807 0.175671 0.733023 0.953482 0.000000 0.000000 0.000000 0.000000
82.455209 0.057724 0.159678 0.803322 0.953922 0.000000 0.000000 0.000000 0.000000
92.455209 0.048048 0.143871 0.860848 0.954572 0.000000 0.000000 0.000000 0.000000
102.455209 0.039812 0.128678 0.902834 0.955532 0.000000 0.000000 0.000000 0.000000
112.455209 0.002574 0.005144 0.031735 0.003061 0.000000 0.000000 0.000000 0.000000
122.455209 0.003993 0.009203 0.062240 0.004540 0.000000 0.000000 0.000000 0.000000
132.455209 0.005685 0.014526 0.102271 0.006715 0.000000 0.000000 0.000000 0.000000
142.455209 0.005601 0.018115 0.170071 0.009900 0.000000 0.000000 0.000000 0.000000
152.455209 0.004455 0.017813 0.245171 0.014531 0.038638 0.000000 0.000000 0.000000
162.455209 0.003777 0.021248 0.382489 0.021231 0.176649 0.000000 0.000000 0.000000
172.455209 0.004937 0.032263 0.610824 0.031006 0.289644 0.000000 0.000000 0.000000
182.455209 0.009662 0.046025 0.693886 0.960027 0.382155 0.000000 0.000000 0.000000
192.455209 0.008440 0.040426 0.630220 1.021055 0.457898 0.000000 0.000000 0.000000
202.455209 0.007459 0.035428 0.566493 1.047235 0.519910 0.000000 0.000000 0.000000
212.455209 0.006684 0.031081 0.504661 1.075741 0.570682 0.000000 0.000000 0.000000
222.455209 0.006114 0.027334 0.446001 1.104864 0.612250 0.000000 0.000000 0.000000
232.455209 0.005731 0.024126 0.391374 1.128573 0.646284 0.000000 0.000000 0.000000
242.455209 0.005527 0.021403 0.341297 1.133893 0.674148 0.000000 0.000000 0.000000
252.455209 0.005505 0.019124 0.296002 1.094076 0.696961 0.000000 0.000000 0.000000
262.455209 0.005676 0.017254 0.255503 0.954492 0.715639 0.000000 0.000000 0.000000
272.455209 0.006064 0.015773 0.219664 0.638463 0.730931 0.000000 0.000000 0.000000
282.455209 0.006712 0.014670 0.188239 0.349756 0.743451 0.000000 0.000000 0.000000
292.455209 0.007680 0.013950 0.160925 0.249664 0.753702 0.000000 0.000000 0.000000
302.455209 0.009055 0.013637 0.137386 0.193695 0.762094 0.000000 0.000000 0.000000
302.475116 0.009059 0.013636 0.137342 0.193600 0.762109 0.000000 0.000000 0.000000
312.468480 0.011084 0.013843 0.116813 0.150746 0.768973 0.000000 0.000000 0.000000
322.461845 0.013253 0.014382 0.102021 0.115208 0.774594 0.000000 0.000000 0.000000
332.455209 0.015495 0.015228 0.091749 0.085866 0.779197 0.000000 0.000000 0.000000
342.468480 0.018270 0.016448 0.083025 0.062394 0.782972 0.000000 0.000000 0.000000
352.461845 0.020204 0.017301 0.077658 0.044432 0.786057 0.000000 0.000000 0.000000
362.455209 0.021786 0.018144 0.074418 0.031191 0.788583 0.000000 0.000000 0.000000
372.468480 0.023447 0.019020 0.071510 0.021825 0.790655 0.000000 0.000000 0.000000
382.461845 0.024130 0.019234 0.069132 0.015722 0.792348 0.000000 0.000000 0.000000
392.455209 0.024130 0.019234 0.068121 0.012746 0.793734 0.000000 0.000000 0.000000


-229.535501 0.023877 0.017660 0.161797 0.952577 0.000000 0.000000 0.000000 0.000000
-219.535501 0.029423 0.020724 0.163341 0.952577 0.000000 0.000000 0.000000 0.000000
-209.535501 0.036239 0.024642 0.164809 0.952577 0.000000 0.000000 0.000000 0.000000
-199.535501 0.044502 0.029602 0.165853 0.952577 0.000000 0.000000 0.000000 0.000000
-189.535501 0.054321 0.035803 0.166220 0.952577 0.000000 0.000000 0.000000 0.000000
-179.535501 0.065668 0.043424 0.165747 0.952577 0.000000 0.000000 0.000000 0.000000
-169.535501 0.078358 0.052615 0.164348 0.952577 0.000000 0.000000 0.000000 0.000000
-159.535501 0.091998 0.063456 0.162010 0.952577 0.000000 0.000000 0.000000 0.000000
-149.535501 0.105998 0.075918 0.158802 0.952577 0.000000 0.000000 0.000000 0.000000
-139.535501 0.119663 0.089870 0.154859 0.952577 0.000000 0.000000 0.000000 0.000000
-129.535501 0.132246 0.105023 0.150383 0.952577 0.000000 0.000000 0.000000 0.000000
-119.535501 0.143037 0.120908 0.145630 0.952577 0.000000 0.000000 0.000000 0.000000
-109.535501 0.151600 0.137026 0.140891 0.952577 0.000000 0.000000 0.000000 0.000000
-99.535501 0.157737 0.152833 0.136507 0.952578 0.000000 0.000000 0.000000 0.000000
-89.535501 0.161495 0.167808 0.132871 0.952578 0.000000 0.000000 0.000000 0.000000
-79.535501 0.163162 0.181578 0.130462 0.952579 0.000000 0.000000 0.000000 0.000000
-69.535501 0.163049 0.193749 0.129857 0.952580 0.000000 0.000000 0.000000 0.000000
-59.535501 0.161506 0.204043 0.131781 0.952581 0.000000 0.000000 0.000000 0.000000
-49.535501 0.158838 0.212302 0.137168 0.952584 0.000000 0.000000 0.000000 0.000000
-39.535501 0.155239 0.218430 0.147208 0.952587 0.000000 0.000000 0.000000 0.000000
-29.535501 0.150760 0.222346 0.163353 0.952592 0.000000 0.000000 0.000000 0.000000
-19.535501 0.145357 0.224095 0.187454 0.952600 0.000000 0.000000 0.000000 0.000000
-9.535501 0.138826 0.223518 0.221229 0.952611 0.000000 0.000000 0.000000 0.000000
0.464499 0.130965 0.220535 0.266154 0.952628 0.000000 0.000000 0.000000 0.000000
10.464499 0.121645 0.215092 0.322901 0.952653 0.000000 0.000000 0.000000 0.000000
20.464499 0.110912 0.207208 0.390849 0.952690 0.000000 0.000000 0.000000 0.000000
30.464499 0.099060 0.197033 0.467817 0.952746 0.000000 0.000000 0.000000 0.000000
40.464499 0.086600 0.184896 0.550426 0.952829 0.000000 0.000000 0.000000 0.000000
50.464499 0.074217 0.171259 0.633715 0.952953 0.000000 0.000000 0.000000 0.000000
60.464499 0.062545 0.156713 0.712544 0.953138 0.000000 0.000000 0.000000 0.000000
70.464499 0.052043 0.141868 0.782058 0.953412 0.000000 0.000000 0.000000 0.000000
80.464499 0.042951 0.127262 0.838206 0.953819 0.000000 0.000000 0.000000 0.000000
90.464499 0.035295 0.113311 0.878309 0.954421 0.000000 0.000000 0.000000 0.000000
100.464499 0.028975 0.100291 0.900941 0.955311 0.000000 0.000000 0.000000 0.000000
110.464499 0.002150 0.004375 0.029685 0.002831 0.000000 0.000000 0.000000 0.000000
120.464499 0.003201 0.007593 0.058219 0.004200 0.000000 0.000000 0.000000 0.000000
130.464499 0.004425 0.011755 0.096175 0.006216 0.000000 0.000000 0.000000 0.000000
140.464499 0.004207 0.014144 0.156530 0.009170 0.000000 0.000000 0.000000 0.000000
150.464499 0.003312 0.013567 0.215821 0.013473 0.007713 0.000000 0.000000 0.000000
160.464499 0.002719 0.015678 0.328674 0.019707 0.151330 0.000000 0.000000 0.000000
170.464499 0.003387 0.023522 0.519530 0.028800 0.268914 0.000000 0.000000 0.000000
180.464499 0.007313 0.034491 0.598049 0.963657 0.365184 0.000000 0.000000 0.000000
190.464499 0.006529 0.030308 0.536340 1.017716 0.444003 0.000000 0.000000 0.000000
200.464499 0.005941 0.026615 0.476489 1.042735 0.508534 0.000000 0.000000 0.000000
210.464499 0.005512 0.023431 0.420005 1.070568 0.561368 0.000000 0.000000 0.000000
220.464499 0.005256 0.020726 0.367657 1.099820 0.604624 0.000000 0.000000 0.000000
230.464499 0.005171 0.018454 0.319874 1.125294 0.640040 0.000000 0.000000 0.000000
240.464499 0.005262 0.016578 0.276823 1.135729 0.669036 0.000000 0.000000 0.000000
250.464499 0.005549 0.015073 0.238470 1.107985 0.692776 0.000000 0.000000 0.000000
260.464499 0.006064 0.013925 0.204643 0.994430 0.712212 0.000000 0.000000 0.000000
270.464499 0.006855 0.013132 0.175076 0.715187 0.728125 0.000000 0.000000 0.000000
280.464499 0.007995 0.012708 0.149454 0.385234 0.741154 0.000000 0.000000 0.000000
290.464499 0.009586 0.012687 0.127438 0.263960 0.751821 0.000000 0.000000 0.000000
300.464499 0.011770 0.013127 0.108695 0.203432 0.760554 0.000000 0.000000 0.000000
300.484406 0.011775 0.013128 0.108661 0.203332 0.760570 0.000000 0.000000 0.000000
310.477770 0.014904 0.014216 0.092588 0.158625 0.767713 0.000000 0.000000 0.000000
320.471135 0.018273 0.015599 0.081144 0.121780 0.773562 0.000000 0.000000 0.000000
330.464499 0.021717 0.017219 0.073391 0.091231 0.778352 0.000000 0.000000 0.000000
340.477770 0.025934 0.019335 0.067028 0.066605 0.782281 0.000000 0.000000 0.000000
350.471135 0.028969 0.020828 0.063166 0.047607 0.785491 0.000000 0.000000 0.000000
360.464499 0.031401 0.022140 0.061021 0.033493 0.788119 0.000000 0.000000 0.000000
370.477770 0.033968 0.023514 0.059195 0.023412 0.790275 0.000000 0.000000 0.000000
380.471135 0.035354 0.024037 0.057570 0.016696 0.792037 0.000000 0.000000 0.000000
390.464499 0.035354 0.024037 0.056915 0.013063 0.793480 0.000000 0.000000 0.000000


-221.526211 0.041695 0.027246 0.168517 0.952574 0.000000 0.000000 0.000000 0.000000
-211.526211 0.050588 0.032839 0.168409 0.952574 0.000000 0.000000 0.000000 0.000000
-201.526211 0.060800 0.039666 0.167425 0.952574 0.000000 0.000000 0.000000 0.000000
-191.526211 0.072159 0.047853 0.165501 0.952574 0.000000 0.000000 0.000000 0.000000
-181.526211 0.084292 0.057446 0.162645 0.952574 0.000000 0.000000 0.000000 0.000000
-171.526211 0.096684 0.068409 0.158924 0.952574 0.000000 0.000000 0.000000 0.000000
-161.526211 0.108709 0.080597 0.154459 0.952574 0.000000 0.000000 0.000000 0.000000
-151.526211 0.119734 0.093750 0.149422 0.952574 0.000000 0.000000 0.000000 0.000000
-141.526211 0.129257 0.107546 0.144021 0.952574 0.000000 0.000000 0.000000 0.000000
-131.526211 0.136926 0.121579 0.138501 0.952574 0.000000 0.000000 0.000000 0.000000
-121.526211 0.142553 0.135368 0.133139 0.952574 0.000000 0.000000 0.000000 0.000000
-111.526211 0.146215 0.148519 0.128243 0.952574 0.000000 0.000000 0.000000 0.000000
-101.526211 0.148121 0.160677 0.124167 0.952575 0.000000 0.000000 0.000000 0.000000
-91.526211 0.148573 0.171566 0.121334 0.952575 0.000000 0.000000 0.000000 0.000000
-81.526211 0.147935 0.181061 0.120288 0.952576 0.000000 0.000000 0.000000 0.000000
-71.526211 0.146465 0.189003 0.121706 0.952577 0.000000 0.000000 0.000000 0.000000
-61.526211 0.144353 0.195306 0.126471 0.952578 0.000000 0.000000 0.000000 0.000000
-51.526211 0.141682 0.199929 0.135730 0.952580 0.000000 0.000000 0.000000 0.000000
-41.526211 0.138402 0.202832 0.150927 0.952583 0.000000 0.000000 0.000000 0.000000
-31.526211 0.134336 0.203931 0.173736 0.952588 0.000000 0.000000 0.000000 0.000000
-21.526211 0.129219 0.203197 0.206116 0.952595 0.000000 0.000000 0.000000 0.000000
-11.526211 0.122724 0.200419 0.249527 0.952606 0.000000 0.000000 0.000000 0.000000
-1.526211 0.114617 0.195459 0.304733 0.952621 0.000000 0.000000 0.000000 0.000000
8.473789 0.104862 0.188244 0.371211 0.952644 0.000000 0.000000 0.000000 0.000000
18.473789 0.093725 0.178843 0.446839 0.952679 0.000000 0.000000 0.000000 0.000000
28.473789 0.081769 0.167518 0.527950 0.952731 0.000000 0.000000 0.000000 0.000000
38.473789 0.069708 0.154721 0.610038 0.952808 0.000000 0.000000 0.000000 0.000000
48.473789 0.058292 0.141037 0.687588 0.952922 0.000000 0.000000 0.000000 0.000000
58.473789 0.048052 0.127087 0.755644 0.953093 0.000000 0.000000 0.000000 0.000000
68.473789 0.039255 0.113420 0.810187 0.953347 0.000000 0.000000 0.000000 0.000000
78.473789 0.031939 0.100454 0.848446 0.953723 0.000000 0.000000 0.000000 0.000000
88.473789 0.025982 0.088451 0.869187 0.954282 0.000000 0.000000 0.000000 0.000000
98.473789 0.021196 0.077544 0.872394 0.955106 0.000000 0.000000 0.000000 0.000000
108.473789 0.001802 0.003708 0.027459 0.002617 0.000000 0.000000 0.000000 0.000000
118.473789 0.002587 0.006238 0.053766 0.003885 0.000000 0.000000 0.000000 0.000000
128.473789 0.003471 0.009460 0.088994 0.005752 0.000000 0.000000 0.000000 0.000000
138.473789 0.003206 0.011000 0.141407 0.008492 0.000000 0.000000 0.000000 0.000000
148.473789 0.002516 0.010318 0.186640 0.012488 0.000000 0.000000 0.000000 0.000000
158.473789 0.002015 0.011558 0.277276 0.018287 0.124983 0.000000 0.000000 0.000000
168.473789 0.002372 0.017095 0.434022 0.026744 0.247343 0.000000 0.000000 0.000000
178.473789 0.005806 0.025924 0.506006 0.966426 0.347523 0.000000 0.000000 0.000000
188.473789 0.005349 0.022846 0.448806 1.014414 0.429543 0.000000 0.000000 0.000000
198.473789 0.005058 0.020168 0.394664 1.038294 0.496695 0.000000 0.000000 0.000000
208.473789 0.004920 0.017894 0.344692 1.065378 0.551675 0.000000 0.000000 0.000000
218.473789 0.004939 0.016007 0.299254 1.094562 0.596689 0.000000 0.000000 0.000000
228.473789 0.005136 0.014479 0.258460 1.121385 0.633543 0.000000 0.000000 0.000000
238.473789 0.005535 0.013291 0.222238 1.136077 0.663716 0.000000 0.000000 0.000000
248.473789 0.006176 0.012435 0.190388 1.118605 0.688420 0.000000 0.000000 0.000000
258.473789 0.007117 0.011920 0.162631 1.027630 0.708646 0.000000 0.000000 0.000000
268.473789 0.008444 0.011768 0.138646 0.786811 0.725206 0.000000 0.000000 0.000000
278.473789 0.010274 0.012024 0.118095 0.431193 0.738764 0.000000 0.000000 0.000000
288.473789 0.012773 0.012761 0.100651 0.280140 0.749864 0.000000 0.000000 0.000000
298.473789 0.016162 0.014083 0.086013 0.213723 0.758952 0.000000 0.000000 0.000000
298.493696 0.016170 0.014086 0.085986 0.213617 0.758969 0.000000 0.000000 0.000000
308.487060 0.020965 0.016282 0.073711 0.166802 0.766402 0.000000 0.000000 0.000000
318.480425 0.026157 0.018797 0.065157 0.128600 0.772488 0.000000 0.000000 0.000000
328.473789 0.031423 0.021501 0.059612 0.096834 0.777472 0.000000 0.000000 0.000000
338.487060 0.037805 0.024891 0.055361 0.071038 0.781561 0.000000 0.000000 0.000000
348.480425 0.042506 0.027330 0.052916 0.050977 0.784901 0.000000 0.000000 0.000000
358.473789 0.046210 0.029352 0.051850 0.035955 0.787637 0.000000 0.000000 0.000000
368.487060 0.050119 0.031480 0.051126 0.025131 0.789880 0.000000 0.000000 0.000000
378.480425 0.052610 0.032547 0.050312 0.017790 0.791714 0.000000 0.000000 0.000000
388.473789 0.052610 0.032547 0.050156 0.013526 0.793215 0.000000 0.000000 0.000000
398.487060 0.052610 0.032547 0.050461 0.012839 0.794446 0.000000 0.000000 0.000000


-223.516921 0.057192 0.036875 0.168681 0.952571 0.000000 0.000000 0.000000 0.000000
-213.516921 0.067452 0.044270 0.166279 0.952571 0.000000 0.000000 0.000000 0.000000
-203.516921 0.078336 0.052876 0.162956 0.952571 0.000000 0.000000 0.000000 0.000000
-193.516921 0.089390 0.062656 0.158782 0.952571 0.000000 0.000000 0.000000 0.000000
-183.516921 0.100053 0.073457 0.153877 0.952571 0.000000 0.000000 0.000000 0.000000
-173.516921 0.109795 0.085050 0.148393 0.952571 0.000000 0.000000 0.000000 0.000000
-163.516921 0.118181 0.097129 0.142513 0.952571 0.000000 0.000000 0.000000 0.000000
-153.516921 0.124939 0.109346 0.136441 0.952571 0.000000 0.000000 0.000000 0.000000
-143.516921 0.130009 0.121382 0.130404 0.952572 0.000000 0.000000 0.000000 0.000000
-133.516921 0.133468 0.132921 0.124652 0.952572 0.000000 0.000000 0.000000 0.000000
-123.516921 0.135475 0.143642 0.119459 0.952572 0.000000 0.000000 0.000000 0.000000
-113.516921 0.136313 0.153353 0.115143 0.952572 0.000000 0.000000 0.000000 0.000000
-103.516921 0.136273 0.161913 0.112087 0.952572 0.000000 0.000000 0.000000 0.000000
-93.516921 0.135623 0.169243 0.110771 0.952573 0.000000 0.000000 0.000000 0.000000
-83.516921 0.134599 0.175371 0.111844 0.952573 0.000000 0.000000 0.000000 0.000000
-73.516921 0.133291 0.180252 0.116144 0.952574 0.000000 0.000000 0.000000 0.000000
-63.516921 0.131690 0.183856 0.124764 0.952575 0.000000 0.000000 0.000000 0.000000
-53.516921 0.129664 0.186145 0.139105 0.952577 0.000000 0.000000 0.000000 0.000000
-43.516921 0.126954 0.187031 0.160837 0.952580 0.000000 0.000000 0.000000 0.000000
-33.516921 0.123195 0.186356 0.191703 0.952585 0.000000 0.000000 0.000000 0.000000
-23.516921 0.117966 0.183968 0.233451 0.952591 0.000000 0.000000 0.000000 0.000000
-13.516921 0.110919 0.179596 0.286801 0.952601 0.000000 0.000000 0.000000 0.000000
-3.516921 0.101931 0.173076 0.351300 0.952615 0.000000 0.000000 0.000000 0.000000
6.483079 0.091234 0.164392 0.424890 0.952637 0.000000 0.000000 0.000000 0.000000
16.483079 0.079431 0.153750 0.503939 0.952669 0.000000 0.000000 0.000000 0.000000
26.483079 0.067368 0.141592 0.583661 0.952716 0.000000 0.000000 0.000000 0.000000
36.483079 0.055860 0.128517 0.659105 0.952788 0.000000 0.000000 0.000000 0.000000
46.483079 0.045564 0.115184 0.725068 0.952894 0.000000 0.000000 0.000000 0.000000
56.483079 0.036794 0.102176 0.777598 0.953051 0.000000 0.000000 0.000000 0.000000
66.483079 0.029587 0.089921 0.814075 0.953286 0.000000 0.000000 0.000000 0.000000
76.483079 0.023809 0.078682 0.833233 0.953635 0.000000 0.000000 0.000000 0.000000
86.483079 0.019241 0.068573 0.835215 0.954152 0.000000 0.000000 0.000000 0.000000
96.483079 0.015658 0.059608 0.821169 0.954916 0.000000 0.000000 0.000000 0.000000
106.483079 0.001517 0.003138 0.025145 0.002420 0.000000 0.000000 0.000000 0.000000
116.483079 0.002115 0.005115 0.049053 0.003592 0.000000 0.000000 0.000000 0.000000
126.483079 0.002756 0.007591 0.081086 0.005322 0.000000 0.000000 0.000000 0.000000
136.483079 0.002490 0.008544 0.125512 0.007863 0.000000 0.000000 0.000000 0.000000
146.483079 0.001969 0.007857 0.158880 0.011573 0.000000 0.000000 0.000000 0.000000
156.483079 0.001553 0.008537 0.230148 0.016964 0.097566 0.000000 0.000000 0.000000
166.483079 0.001714 0.012407 0.356962 0.024828 0.224895 0.000000 0.000000 0.000000
176.483079 0.004915 0.019646 0.421333 0.968478 0.329144 0.000000 0.000000 0.000000
186.483079 0.004723 0.017429 0.370126 1.011172 0.414496 0.000000 0.000000 0.000000
196.483079 0.004684 0.015543 0.322592 1.033935 0.484376 0.000000 0.000000 0.000000
206.483079 0.004817 0.013993 0.279514 1.060212 0.541589 0.000000 0.000000 0.000000
216.483079 0.005114 0.012765 0.240963 1.089158 0.588431 0.000000 0.000000 0.000000
226.483079 0.005625 0.011853 0.206835 1.116969 0.626782 0.000000 0.000000 0.000000
236.483079 0.006397 0.011258 0.176913 1.135174 0.658181 0.000000 0.000000 0.000000
246.483079 0.007500 0.010995 0.150908 1.126414 0.683888 0.000000 0.000000 0.000000
256.483079 0.009033 0.011098 0.128496 1.054903 0.704936 0.000000 0.000000 0.000000
266.483079 0.011133 0.011623 0.109346 0.850854 0.722168 0.000000 0.000000 0.000000
276.483079 0.013989 0.012658 0.093139 0.489795 0.736277 0.000000 0.000000 0.000000
286.483079 0.017858 0.014328 0.079586 0.298915 0.747828 0.000000 0.000000 0.000000
296.483079 0.023083 0.016810 0.068441 0.224687 0.757285 0.000000 0.000000 0.000000
296.502986 0.023095 0.016816 0.068421 0.224573 0.757302 0.000000 0.000000 0.000000
306.496350 0.030420 0.020538 0.059399 0.175300 0.765037 0.000000 0.000000 0.000000
316.489715 0.038368 0.024666 0.053386 0.135671 0.771371 0.000000 0.000000 0.000000
326.483079 0.046352 0.028945 0.049849 0.102675 0.776557 0.000000 0.000000 0.000000
336.496350 0.055895 0.034188 0.047595 0.075698 0.780812 0.000000 0.000000 0.000000
346.489715 0.063022 0.038027 0.046582 0.054547 0.784288 0.000000 0.000000 0.000000
356.483079 0.068538 0.041105 0.046673 0.038584 0.787134 0.000000 0.000000 0.000000
366.496350 0.074333 0.044344 0.047179 0.026986 0.789469 0.000000 0.000000 0.000000
376.489715 0.078437 0.046286 0.047341 0.019003 0.791377 0.000000 0.000000 0.000000
386.483079 0.078687 0.046316 0.047852 0.014125 0.792939 0.000000 0.000000 0.000000
396.496350 0.078687 0.046316 0.048759 0.012614 0.794221 0.000000 0.000000 0.000000


-225.507631 0.073816 0.049466 0.162934 0.952569 0.000000 0.000000 0.000000 0.000000
-215.507631 0.083723 0.058287 0.158364 0.952569 0.000000 0.000000 0.000000 0.000000
-205.507631 0.093217 0.067963 0.153085 0.952569 0.000000 0.000000 0.000000 0.000000
-195.507631 0.101857 0.078293 0.147238 0.952569 0.000000 0.000000 0.000000 0.000000
-185.507631 0.109274 0.088994 0.140989 0.952569 0.000000 0.000000 0.000000 0.000000
-175.507631 0.115266 0.099771 0.134519 0.952569 0.000000 0.000000 0.000000 0.000000
-165.507631 0.119791 0.110333 0.128019 0.952569 0.000000 0.000000 0.000000 0.000000
-155.507631 0.122943 0.120418 0.121691 0.952569 0.000000 0.000000 0.000000 0.000000
-145.507631 0.124935 0.129850 0.115754 0.952569 0.000000 0.000000 0.000000 0.000000
-135.507631 0.126010 0.138479 0.110454 0.952569 0.000000 0.000000 0.000000 0.000000
-125.507631 0.126402 0.146167 0.106073 0.952570 0.000000 0.000000 0.000000 0.000000
-115.507631 0.126370 0.152886 0.102955 0.952570 0.000000 0.000000 0.000000 0.000000
-105.507631 0.126120 0.158632 0.101542 0.952570 0.000000 0.000000 0.000000 0.000000
-95.507631 0.125791 0.163428 0.102419 0.952570 0.000000 0.000000 0.000000 0.000000
-85.507631 0.125451 0.167345 0.106397 0.952571 0.000000 0.000000 0.000000 0.000000
-75.507631 0.125019 0.170352 0.114526 0.952572 0.000000 0.000000 0.000000 0.000000
-65.507631 0.124292 0.172390 0.128146 0.952573 0.000000 0.000000 0.000000 0.000000
-55.507631 0.122940 0.173345 0.148878 0.952575 0.000000 0.000000 0.000000 0.000000
-45.507631 0.120507 0.173022 0.178458 0.952577 0.000000 0.000000 0.000000 0.000000
-35.507631 0.116480 0.171149 0.218362 0.952581 0.000000 0.000000 0.000000 0.000000
-25.507631 0.110373 0.167452 0.269644 0.952587 0.000000 0.000000 0.000000 0.000000
-15.507631 0.101969 0.161636 0.331764 0.952596 0.000000 0.000000 0.000000 0.000000
-5.507631 0.091456 0.153599 0.402726 0.952610 0.000000 0.000000 0.000000 0.000000
4.492369 0.079489 0.143491 0.478968 0.952630 0.000000 0.000000 0.000000 0.000000
14.492369 0.067045 0.131751 0.555792 0.952659 0.000000 0.000000 0.000000 0.000000
24.492369 0.055126 0.119028 0.628076 0.952703 0.000000 0.000000 0.000000 0.000000
34.492369 0.044455 0.106018 0.691337 0.952769 0.000000 0.000000 0.000000 0.000000
44.492369 0.035441 0.093371 0.741501 0.952867 0.000000 0.000000 0.000000 0.000000
54.492369 0.028127 0.081546 0.776086 0.953013 0.000000 0.000000 0.000000 0.000000
64.492369 0.022350 0.070810 0.793964 0.953231 0.000000 0.000000 0.000000 0.000000
74.492369 0.017864 0.061268 0.795195 0.953554 0.000000 0.000000 0.000000 0.000000
84.492369 0.014405 0.052909 0.780977 0.954032 0.000000 0.000000 0.000000 0.000000
94.492369 0.011748 0.045657 0.753242 0.954740 0.000000 0.000000 0.000000 0.000000
104.492369 0.001285 0.002654 0.022815 0.002237 0.000000 0.000000 0.000000 0.000000
114.492369 0.001753 0.004197 0.044232 0.003322 0.000000 0.000000 0.000000 0.000000
124.492369 0.002224 0.006089 0.072803 0.004924 0.000000 0.000000 0.000000 0.000000
134.492369 0.001982 0.006645 0.109590 0.007279 0.000000 0.000000 0.000000 0.000000
144.492369 0.001601 0.006013 0.133372 0.010723 0.000000 0.000000 0.000000 0.000000
154.492369 0.001258 0.006338 0.188334 0.015733 0.069035 0.000000 0.000000 0.000000
164.492369 0.001297 0.009014 0.289604 0.023043 0.201536 0.000000 0.000000 0.000000
174.492369 0.004507 0.015128 0.346020 0.969940 0.310019 0.000000 0.000000 0.000000
184.492369 0.004555 0.013591 0.301438 1.008006 0.398838 0.000000 0.000000 0.000000
194.492369 0.004765 0.012337 0.260712 1.029678 0.471556 0.000000 0.000000 0.000000
204.492369 0.005189 0.011383 0.224366 1.055102 0.531093 0.000000 0.000000 0.000000
214.492369 0.005815 0.010715 0.192280 1.083665 0.579837 0.000000 0.000000 0.000000
224.492369 0.006728 0.010355 0.164222 1.112150 0.619746 0.000000 0.000000 0.000000
234.492369 0.008008 0.010326 0.139901 1.133222 0.652421 0.000000 0.000000 0.000000
244.492369 0.009772 0.010673 0.118994 1.131828 0.679172 0.000000 0.000000 0.000000
254.492369 0.012178 0.011465 0.101178 1.077021 0.701075 0.000000 0.000000 0.000000
264.492369 0.015444 0.012808 0.086144 0.906556 0.719007 0.000000 0.000000 0.000000
274.492369 0.019865 0.014848 0.073617 0.560084 0.733688 0.000000 0.000000 0.000000
284.492369 0.025833 0.017792 0.063364 0.321354 0.745709 0.000000 0.000000 0.000000
294.492369 0.033854 0.021917 0.055213 0.236487 0.755550 0.000000 0.000000 0.000000
294.512276 0.033872 0.021926 0.055199 0.236364 0.755568 0.000000 0.000000 0.000000
304.505640 0.044989 0.027853 0.049032 0.184155 0.763617 0.000000 0.000000 0.000000
314.499005 0.056996 0.034338 0.045352 0.142999 0.770208 0.000000 0.000000 0.000000
324.492369 0.068871 0.040913 0.043765 0.108756 0.775605 0.000000 0.000000 0.000000
334.505640 0.082777 0.048813 0.043562 0.080588 0.780033 0.000000 0.000000 0.000000
344.499005 0.093203 0.054671 0.044138 0.058324 0.783650 0.000000 0.000000 0.000000
354.492369 0.101094 0.059247 0.045598 0.041388 0.786612 0.000000 0.000000 0.000000
364.505640 0.109298 0.064045 0.047608 0.028982 0.789042 0.000000 0.000000 0.000000
374.499005 0.115516 0.067278 0.049065 0.020337 0.791027 0.000000 0.000000 0.000000
384.492369 0.116627 0.067540 0.050475 0.014853 0.792652 0.000000 0.000000 0.000000
394.505640 0.116627 0.067540 0.052269 0.012589 0.793986 0.000000 0.000000 0.000000


-227.498341 0.087892 0.063807 0.152065 0.952567 0.000000 0.000000 0.000000 0.000000
-217.498341 0.095554 0.073086 0.145923 0.952567 0.000000 0.000000 0.000000 0.000000
-207.498341 0.102111 0.082642 0.139390 0.952567 0.000000 0.000000 0.000000 0.000000
-197.498341 0.107425 0.092231 0.132627 0.952567 0.000000 0.000000 0.000000 0.000000
-187.498341 0.111471 0.101590 0.125803 0.952567 0.000000 0.000000 0.000000 0.000000
-177.498341 0.114359 0.110512 0.119090 0.952567 0.000000 0.000000 0.000000 0.000000
-167.498341 0.116275 0.118833 0.112667 0.952567 0.000000 0.000000 0.000000 0.000000
-157.498341 0.117447 0.126442 0.106725 0.952567 0.000000 0.000000 0.000000 0.000000
-147.498341 0.118131 0.133310 0.101475 0.952568 0.000000 0.000000 0.000000 0.000000
-137.498341 0.118554 0.139425 0.097175 0.952568 0.000000 0.000000 0.000000 0.000000
-127.498341 0.118895 0.144769 0.094131 0.952568 0.000000 0.000000 0.000000 0.000000
-117.498341 0.119314 0.149400 0.092754 0.952568 0.000000 0.000000 0.000000 0.000000
-107.498341 0.119898 0.153370 0.093589 0.952568 0.000000 0.000000 0.000000 0.000000
-97.498341 0.120647 0.156716 0.097378 0.952568 0.000000 0.000000 0.000000 0.000000
-87.498341 0.121463 0.159482 0.105149 0.952569 0.000000 0.000000 0.000000 0.000000
-77.498341 0.122086 0.161582 0.118193 0.952570 0.000000 0.000000 0.000000 0.000000
-67.498341 0.122113 0.162862 0.138055 0.952571 0.000000 0.000000 0.000000 0.000000
-57.498341 0.121002 0.163082 0.166404 0.952572 0.000000 0.000000 0.000000 0.000000
-47.498341 0.118120 0.161908 0.204693 0.952575 0.000000 0.000000 0.000000 0.000000
-37.498341 0.112885 0.158946 0.253636 0.952579 0.000000 0.000000 0.000000 0.000000
-27.498341 0.104908 0.153844 0.313089 0.952584 0.000000 0.000000 0.000000 0.000000
-17.498341 0.094341 0.146383 0.380949 0.952592 0.000000 0.000000 0.000000 0.000000
-7.498341 0.081896 0.136658 0.453760 0.952605 0.000000 0.000000 0.000000 0.000000
2.501659 0.068712 0.125108 0.526986 0.952623 0.000000 0.000000 0.000000 0.000000
12.501659 0.055993 0.112444 0.595726 0.952651 0.000000 0.000000 0.000000 0.000000
22.501659 0.044651 0.099468 0.655473 0.952691 0.000000 0.000000 0.000000 0.000000
32.501659 0.035115 0.086870 0.702949 0.952752 0.000000 0.000000 0.000000 0.000000
42.501659 0.027475 0.075183 0.735565 0.952843 0.000000 0.000000 0.000000 0.000000
52.501659 0.021532 0.064688 0.752279 0.952978 0.000000 0.000000 0.000000 0.000000
62.501659 0.016993 0.055478 0.753185 0.953179 0.000000 0.000000 0.000000 0.000000
72.501659 0.013560 0.047524 0.739302 0.953478 0.000000 0.000000 0.000000 0.000000
82.501659 0.010971 0.040720 0.712504 0.953921 0.000000 0.000000 0.000000 0.000000
92.501659 0.009021 0.034934 0.675153 0.954577 0.000000 0.000000 0.000000 0.000000
102.501659 0.001096 0.002247 0.020526 0.002068 0.000000 0.000000 0.000000 0.000000
112.501659 0.001477 0.003455 0.039438 0.003072 0.000000 0.000000 0.000000 0.000000
122.501659 0.001830 0.004895 0.064467 0.004555 0.000000 0.000000 0.000000 0.000000
132.501659 0.001625 0.005193 0.094262 0.006737 0.000000 0.000000 0.000000 0.000000
142.501659 0.001366 0.004645 0.110585 0.009932 0.000000 0.000000 0.000000 0.000000
152.501659 0.001085 0.004753 0.152224 0.014588 0.039345 0.000000 0.000000 0.000000
162.501659 0.001047 0.006578 0.232168 0.021382 0.177228 0.000000 0.000000 0.000000
172.501659 0.004521 0.011977 0.280821 0.970916 0.290117 0.000000 0.000000 0.000000
182.501659 0.004821 0.010993 0.242882 1.004932 0.382543 0.000000 0.000000 0.000000
192.501659 0.005320 0.010268 0.208695 1.025540 0.458216 0.000000 0.000000 0.000000
202.501659 0.006106 0.009840 0.178581 1.050075 0.520171 0.000000 0.000000 0.000000
212.501659 0.007171 0.009695 0.152314 1.078134 0.570895 0.000000 0.000000 0.000000
222.501659 0.008650 0.009888 0.129601 1.107020 0.612425 0.000000 0.000000 0.000000
232.501659 0.010675 0.010475 0.110126 1.130398 0.646426 0.000000 0.000000 0.000000
242.501659 0.013431 0.011541 0.093574 1.135206 0.674265 0.000000 0.000000 0.000000
252.501659 0.017168 0.013208 0.079648 1.094686 0.697056 0.000000 0.000000 0.000000
262.501659 0.022225 0.015650 0.068086 0.954102 0.715717 0.000000 0.000000 0.000000
272.501659 0.029047 0.019105 0.058672 0.636936 0.730995 0.000000 0.000000 0.000000
282.501659 0.038207 0.023890 0.051249 0.349061 0.743503 0.000000 0.000000 0.000000
292.501659 0.050408 0.030419 0.045738 0.249352 0.753744 0.000000 0.000000 0.000000
292.521566 0.050436 0.030434 0.045729 0.249217 0.753763 0.000000 0.000000 0.000000
302.514930 0.067040 0.039578 0.042196 0.193412 0.762139 0.000000 0.000000 0.000000
312.508295 0.084714 0.049472 0.040823 0.150593 0.768998 0.000000 0.000000 0.000000
322.501659 0.101768 0.059298 0.041311 0.115080 0.774614 0.000000 0.000000 0.000000
332.514930 0.121144 0.070843 0.043433 0.085710 0.779222 0.000000 0.000000 0.000000
342.508295 0.135567 0.079441 0.045950 0.062313 0.782986 0.000000 0.000000 0.000000
352.501659 0.146156 0.085991 0.049167 0.044371 0.786068 0.000000 0.000000 0.000000
362.514930 0.156979 0.092797 0.053157 0.031125 0.788597 0.000000 0.000000 0.000000
372.508295 0.165554 0.097749 0.056433 0.021795 0.790662 0.000000 0.000000 0.000000
382.501659 0.167969 0.098581 0.059077 0.015704 0.792354 0.000000 0.000000 0.000000
392.514930 0.167969 0.098581 0.062146 0.012741 0.793742 0.000000 0.000000 0.000000


-229.489051 0.096413 0.077755 0.137672 0.952566 0.000000 0.000000 0.000000 0.000000
-219.489051 0.101098 0.086330 0.130696 0.952566 0.000000 0.000000 0.000000 0.000000
-209.489051 0.104697 0.094671 0.123649 0.952566 0.000000 0.000000 0.000000 0.000000
-199.489051 0.107334 0.102618 0.116681 0.952566 0.000000 0.000000 0.000000 0.000000
-189.489051 0.109172 0.110024 0.109943 0.952566 0.000000 0.000000 0.000000 0.000000
-179.489051 0.110425 0.116814 0.103590 0.952566 0.000000 0.000000 0.000000 0.000000
-169.489051 0.111313 0.122955 0.097786 0.952566 0.000000 0.000000 0.000000 0.000000
-159.489051 0.112046 0.128455 0.092718 0.952566 0.000000 0.000000 0.000000 0.000000
-149.489051 0.112831 0.133379 0.088611 0.952566 0.000000 0.000000 0.000000 0.000000
-139.489051 0.113823 0.137790 0.085755 0.952566 0.000000 0.000000 0.000000 0.000000
-129.489051 0.115117 0.141725 0.084522 0.952566 0.000000 0.000000 0.000000 0.000000
-119.489051 0.116768 0.145262 0.085429 0.952566 0.000000 0.000000 0.000000 0.000000
-109.489051 0.118740 0.148445 0.089181 0.952566 0.000000 0.000000 0.000000 0.000000
-99.489051 0.120887 0.151272 0.096721 0.952567 0.000000 0.000000 0.000000 0.000000
-89.489051 0.122924 0.153701 0.109320 0.952567 0.000000 0.000000 0.000000 0.000000
-79.489051 0.124378 0.155538 0.128454 0.952568 0.000000 0.000000 0.000000 0.000000
-69.489051 0.124612 0.156485 0.155689 0.952569 0.000000 0.000000 0.000000 0.000000
-59.489051 0.122866 0.156138 0.192380 0.952570 0.000000 0.000000 0.000000 0.000000
-49.489051 0.118403 0.154009 0.239201 0.952573 0.000000 0.000000 0.000000 0.000000
-39.489051 0.110751 0.149632 0.295617 0.952576 0.000000 0.000000 0.000000 0.000000
-29.489051 0.099904 0.142683 0.360023 0.952581 0.000000 0.000000 0.000000 0.000000
-19.489051 0.086666 0.133190 0.428914 0.952589 0.000000 0.000000 0.000000 0.000000
-9.489051 0.072369 0.121599 0.497984 0.952600 0.000000 0.000000 0.000000 0.000000
0.510949 0.058471 0.108701 0.562641 0.952617 0.000000 0.000000 0.000000 0.000000
10.510949 0.046086 0.095418 0.618715 0.952643 0.000000 0.000000 0.000000 0.000000
20.510949 0.035775 0.082572 0.662967 0.952681 0.000000 0.000000 0.000000 0.000000
30.510949 0.027580 0.070718 0.693535 0.952737 0.000000 0.000000 0.000000 0.000000
40.510949 0.021301 0.060192 0.709189 0.952821 0.000000 0.000000 0.000000 0.000000
50.510949 0.016584 0.051083 0.709991 0.952946 0.000000 0.000000 0.000000 0.000000
60.510949 0.013078 0.043331 0.696873 0.953132 0.000000 0.000000 0.000000 0.000000
70.510949 0.010485 0.036807 0.671451 0.953408 0.000000 0.000000 0.000000 0.000000
80.510949 0.008569 0.031344 0.635958 0.953818 0.000000 0.000000 0.000000 0.000000
90.510949 0.007157 0.026785 0.592903 0.954426 0.000000 0.000000 0.000000 0.000000
100.510949 0.000941 0.001906 0.018321 0.001911 0.000000 0.000000 0.000000 0.000000
110.510949 0.001265 0.002860 0.034787 0.002840 0.000000 0.000000 0.000000 0.000000
120.510949 0.001541 0.003957 0.056355 0.004213 0.000000 0.000000 0.000000 0.000000
130.510949 0.001379 0.004093 0.079987 0.006235 0.000000 0.000000 0.000000 0.000000
140.510949 0.001229 0.003645 0.090697 0.009199 0.000000 0.000000 0.000000 0.000000
150.510949 0.001002 0.003626 0.121723 0.013522 0.008449 0.000000 0.000000 0.000000
160.510949 0.000917 0.004848 0.184183 0.019836 0.151933 0.000000 0.000000 0.000000
170.510949 0.004965 0.009913 0.225613 0.971496 0.269407 0.000000 0.000000 0.000000
180.510949 0.005571 0.009408 0.193938 1.001958 0.365587 0.000000 0.000000 0.000000
190.510949 0.006448 0.009167 0.165735 1.021532 0.444333 0.000000 0.000000 0.000000
200.510949 0.007736 0.009255 0.141177 1.045153 0.508805 0.000000 0.000000 0.000000
210.510949 0.009438 0.009664 0.119993 1.072606 0.561589 0.000000 0.000000 0.000000
220.510949 0.011761 0.010493 0.101873 1.101658 0.604806 0.000000 0.000000 0.000000
230.510949 0.014918 0.011844 0.086513 1.126854 0.640189 0.000000 0.000000 0.000000
240.510949 0.019198 0.013861 0.073629 1.136859 0.669157 0.000000 0.000000 0.000000
250.510949 0.024988 0.016746 0.062974 1.108524 0.692875 0.000000 0.000000 0.000000
260.510949 0.032794 0.020772 0.054347 0.994116 0.712294 0.000000 0.000000 0.000000
270.510949 0.043256 0.026302 0.047607 0.713720 0.728192 0.000000 0.000000 0.000000
280.510949 0.057149 0.033804 0.042691 0.384337 0.741209 0.000000 0.000000 0.000000
290.510949 0.075337 0.043852 0.039637 0.263612 0.751866 0.000000 0.000000 0.000000
290.530856 0.075378 0.043875 0.039633 0.263461 0.751885 0.000000 0.000000 0.000000
300.524220 0.099422 0.057612 0.038731 0.203134 0.760601 0.000000 0.000000 0.000000
310.517585 0.124316 0.072232 0.039868 0.158466 0.767739 0.000000 0.000000 0.000000
320.510949 0.147472 0.086386 0.042800 0.121647 0.773583 0.000000 0.000000 0.000000
330.524220 0.172697 0.102541 0.047811 0.091068 0.778378 0.000000 0.000000 0.000000
340.517585 0.191116 0.114512 0.052877 0.066519 0.782295 0.000000 0.000000 0.000000
350.510949 0.204089 0.123366 0.058474 0.047543 0.785502 0.000000 0.000000 0.000000
360.524220 0.217018 0.132435 0.065165 0.033422 0.788133 0.000000 0.000000 0.000000
370.517585 0.227601 0.139384 0.071032 0.023380 0.790283 0.000000 0.000000 0.000000
380.510949 0.231325 0.141104 0.075444 0.016676 0.792043 0.000000 0.000000 0.000000
390.524220 0.231325 0.141104 0.080308 0.013053 0.793487 0.000000 0.000000 0.000000


-221.479761 0.101617 0.096362 0.114363 0.952564 0.000000 0.000000 0.000000 0.000000
-211.479761 0.103357 0.102980 0.107428 0.952564 0.000000 0.000000 0.000000 0.000000
-201.479761 0.104660 0.109074 0.100818 0.952564 0.000000 0.000000 0.000000 0.000000
-191.479761 0.105716 0.114615 0.094666 0.952564 0.000000 0.000000 0.000000 0.000000
-181.479761 0.106721 0.119626 0.089116 0.952564 0.000000 0.000000 0.000000 0.000000
-171.479761 0.107853 0.124160 0.084331 0.952565 0.000000 0.000000 0.000000 0.000000
-161.479761 0.109272 0.128289 0.080510 0.952565 0.000000 0.000000 0.000000 0.000000
-151.479761 0.111113 0.132121 0.077921 0.952565 0.000000 0.000000 0.000000 0.000000
-141.479761 0.113460 0.135741 0.076922 0.952565 0.000000 0.000000 0.000000 0.000000
-131.479761 0.116320 0.139193 0.077995 0.952565 0.000000 0.000000 0.000000 0.000000
-121.479761 0.119636 0.142529 0.081814 0.952565 0.000000 0.000000 0.000000 0.000000
-111.479761 0.123230 0.145739 0.089282 0.952565 0.000000 0.000000 0.000000 0.000000
-101.479761 0.126767 0.148734 0.101559 0.952565 0.000000 0.000000 0.000000 0.000000
-91.479761 0.129720 0.151335 0.120093 0.952566 0.000000 0.000000 0.000000 0.000000
-81.479761 0.131345 0.153186 0.146343 0.952566 0.000000 0.000000 0.000000 0.000000
-71.479761 0.130746 0.153798 0.181521 0.952567 0.000000 0.000000 0.000000 0.000000
-61.479761 0.127012 0.152582 0.226174 0.952569 0.000000 0.000000 0.000000 0.000000
-51.479761 0.119501 0.148943 0.279744 0.952571 0.000000 0.000000 0.000000 0.000000
-41.479761 0.108203 0.142465 0.340257 0.952574 0.000000 0.000000 0.000000 0.000000
-31.479761 0.093852 0.133058 0.404881 0.952579 0.000000 0.000000 0.000000 0.000000
-21.479761 0.078058 0.121194 0.469396 0.952586 0.000000 0.000000 0.000000 0.000000
-11.479761 0.062579 0.107760 0.529587 0.952596 0.000000 0.000000 0.000000 0.000000
-1.479761 0.048788 0.093832 0.581682 0.952612 0.000000 0.000000 0.000000 0.000000
8.520239 0.037374 0.080376 0.622773 0.952636 0.000000 0.000000 0.000000 0.000000
18.520239 0.028420 0.068067 0.650985 0.952671 0.000000 0.000000 0.000000 0.000000
28.520239 0.021626 0.057230 0.665647 0.952723 0.000000 0.000000 0.000000 0.000000
38.520239 0.016602 0.047981 0.666525 0.952800 0.000000 0.000000 0.000000 0.000000
48.520239 0.012931 0.040235 0.654399 0.952916 0.000000 0.000000 0.000000 0.000000
58.520239 0.010263 0.033820 0.630705 0.953088 0.000000 0.000000 0.000000 0.000000
68.520239 0.008331 0.028545 0.597387 0.953344 0.000000 0.000000 0.000000 0.000000
78.520239 0.006935 0.024215 0.556804 0.953723 0.000000 0.000000 0.000000 0.000000
88.520239 0.005935 0.020666 0.511401 0.954285 0.000000 0.000000 0.000000 0.000000
98.520239 0.000812 0.001622 0.016233 0.001766 0.000000 0.000000 0.000000 0.000000
108.520239 0.001102 0.002385 0.030376 0.002625 0.000000 0.000000 0.000000 0.000000
118.520239 0.001330 0.003225 0.048687 0.003896 0.000000 0.000000 0.000000 0.000000
128.520239 0.001215 0.003267 0.067061 0.005769 0.000000 0.000000 0.000000 0.000000
138.520239 0.001170 0.002927 0.073682 0.008518 0.000000 0.000000 0.000000 0.000000
148.520239 0.000995 0.002840 0.096437 0.012532 0.000000 0.000000 0.000000 0.000000
158.520239 0.000879 0.003637 0.144780 0.018397 0.125610 0.000000 0.000000 0.000000
168.520239 0.005919 0.008762 0.179730 0.971755 0.247856 0.000000 0.000000 0.000000
178.520239 0.006941 0.008717 0.153713 0.999094 0.347943 0.000000 0.000000 0.000000
188.520239 0.008359 0.008974 0.130801 1.017663 0.429887 0.000000 0.000000 0.000000
198.520239 0.010349 0.009637 0.111060 1.040354 0.496977 0.000000 0.000000 0.000000
208.520239 0.013052 0.010722 0.094216 1.067118 0.551906 0.000000 0.000000 0.000000
218.520239 0.016672 0.012377 0.079975 1.096132 0.596878 0.000000 0.000000 0.000000
228.520239 0.021578 0.014777 0.068069 1.122723 0.633697 0.000000 0.000000 0.000000
238.520239 0.028212 0.018155 0.058262 1.137054 0.663843 0.000000 0.000000 0.000000
248.520239 0.037146 0.022824 0.050370 1.119083 0.688524 0.000000 0.000000 0.000000
258.520239 0.049093 0.029199 0.044268 1.027383 0.708731 0.000000 0.000000 0.000000
268.520239 0.064894 0.037801 0.039909 0.785477 0.725275 0.000000 0.000000 0.000000
278.520239 0.085453 0.049266 0.037350 0.430031 0.738821 0.000000 0.000000 0.000000
288.520239 0.111593 0.064306 0.036787 0.279741 0.749911 0.000000 0.000000 0.000000
288.540146 0.111651 0.064340 0.036788 0.279568 0.749931 0.000000 0.000000 0.000000
298.533510 0.144745 0.084289 0.038791 0.213407 0.759001 0.000000 0.000000 0.000000
308.526875 0.177570 0.104972 0.042951 0.166636 0.766429 0.000000 0.000000 0.000000
318.520239 0.206597 0.124330 0.049013 0.128462 0.772510 0.000000 0.000000 0.000000
328.533510 0.236532 0.145621 0.057847 0.096663 0.777499 0.000000 0.000000 0.000000
338.526875 0.257727 0.161170 0.066394 0.070948 0.781576 0.000000 0.000000 0.000000
348.520239 0.271813 0.172260 0.075257 0.050908 0.784913 0.000000 0.000000 0.000000
358.533510 0.285358 0.183391 0.085635 0.035880 0.787651 0.000000 0.000000 0.000000
368.526875 0.296820 0.192247 0.095111 0.025096 0.789888 0.000000 0.000000 0.000000
378.520239 0.301209 0.194951 0.102062 0.017767 0.791720 0.000000 0.000000 0.000000
388.533510 0.301209 0.194951 0.109344 0.013512 0.793223 0.000000 0.000000 0.000000
398.526875 0.301209 0.194951 0.112741 0.012844 0.794451 0.000000 0.000000 0.000000


-223.470471 0.099968 0.102890 0.098264 0.952563 0.000000 0.000000 0.000000 0.000000
-213.470471 0.101149 0.107902 0.091903 0.952563 0.000000 0.000000 0.000000 0.000000
-203.470471 0.102378 0.112494 0.086055 0.952563 0.000000 0.000000 0.000000 0.000000
-193.470471 0.103812 0.116708 0.080844 0.952563 0.000000 0.000000 0.000000 0.000000
-183.470471 0.105604 0.120625 0.076415 0.952563 0.000000 0.000000 0.000000 0.000000
-173.470471 0.107888 0.124337 0.072952 0.952563 0.000000 0.000000 0.000000 0.000000
-163.470471 0.110769 0.127942 0.070697 0.952563 0.000000 0.000000 0.000000 0.000000
-153.470471 0.114319 0.131550 0.069993 0.952563 0.000000 0.000000 0.000000 0.000000
-143.470471 0.118540 0.135235 0.071313 0.952563 0.000000 0.000000 0.000000 0.000000
-133.470471 0.123337 0.139012 0.075290 0.952564 0.000000 0.000000 0.000000 0.000000
-123.470471 0.128502 0.142867 0.082792 0.952564 0.000000 0.000000 0.000000 0.000000
-113.470471 0.133655 0.146691 0.094922 0.952564 0.000000 0.000000 0.000000 0.000000
-103.470471 0.138198 0.150252 0.112973 0.952564 0.000000 0.000000 0.000000 0.000000
-93.470471 0.141279 0.153173 0.138349 0.952565 0.000000 0.000000 0.000000 0.000000
-83.470471 0.141841 0.154877 0.172113 0.952565 0.000000 0.000000 0.000000 0.000000
-73.470471 0.138790 0.154657 0.214638 0.952566 0.000000 0.000000 0.000000 0.000000
-63.470471 0.131300 0.151782 0.265259 0.952567 0.000000 0.000000 0.000000 0.000000
-53.470471 0.119242 0.145693 0.322070 0.952569 0.000000 0.000000 0.000000 0.000000
-43.470471 0.103522 0.136265 0.381998 0.952572 0.000000 0.000000 0.000000 0.000000
-33.470471 0.085831 0.123893 0.441712 0.952577 0.000000 0.000000 0.000000 0.000000
-23.470471 0.068356 0.109616 0.497205 0.952583 0.000000 0.000000 0.000000 0.000000
-13.470471 0.052775 0.094693 0.545138 0.952593 0.000000 0.000000 0.000000 0.000000
-3.470471 0.039941 0.080270 0.582957 0.952607 0.000000 0.000000 0.000000 0.000000
6.529529 0.029961 0.067150 0.609011 0.952629 0.000000 0.000000 0.000000 0.000000
16.529529 0.022497 0.055739 0.622507 0.952661 0.000000 0.000000 0.000000 0.000000
26.529529 0.017033 0.046101 0.623575 0.952710 0.000000 0.000000 0.000000 0.000000
36.529529 0.013101 0.038155 0.612608 0.952781 0.000000 0.000000 0.000000 0.000000
46.529529 0.010292 0.031688 0.590810 0.952888 0.000000 0.000000 0.000000 0.000000
56.529529 0.008291 0.026461 0.559899 0.953047 0.000000 0.000000 0.000000 0.000000
66.529529 0.006875 0.022252 0.521963 0.953284 0.000000 0.000000 0.000000 0.000000
76.529529 0.005883 0.018864 0.479319 0.953635 0.000000 0.000000 0.000000 0.000000
86.529529 0.005208 0.016139 0.434203 0.954156 0.000000 0.000000 0.000000 0.000000
96.529529 0.000705 0.001385 0.014287 0.001632 0.000000 0.000000 0.000000 0.000000
106.529529 0.000973 0.002008 0.026279 0.002427 0.000000 0.000000 0.000000 0.000000
116.529529 0.001177 0.002660 0.041615 0.003603 0.000000 0.000000 0.000000 0.000000
126.529529 0.001114 0.002656 0.055632 0.005337 0.000000 0.000000 0.000000 0.000000
136.529529 0.001176 0.002428 0.059367 0.007885 0.000000 0.000000 0.000000 0.000000
146.529529 0.001056 0.002315 0.075800 0.011611 0.000000 0.000000 0.000000 0.000000
156.529529 0.000921 0.002812 0.112892 0.017059 0.098218 0.000000 0.000000 0.000000
166.529529 0.007556 0.008453 0.142196 0.971757 0.225429 0.000000 0.000000 0.000000
176.529529 0.009185 0.008909 0.121134 0.996343 0.329581 0.000000 0.000000 0.000000
186.529529 0.011417 0.009753 0.102781 1.013940 0.414854 0.000000 0.000000 0.000000
196.529529 0.014484 0.011132 0.087133 1.035693 0.484669 0.000000 0.000000 0.000000
206.529529 0.018731 0.013147 0.073939 1.061699 0.541829 0.000000 0.000000 0.000000
216.529529 0.024359 0.015972 0.062944 1.090503 0.588627 0.000000 0.000000 0.000000
226.529529 0.031964 0.019904 0.053929 1.118119 0.626943 0.000000 0.000000 0.000000
236.529529 0.042188 0.025303 0.046722 1.136022 0.658313 0.000000 0.000000 0.000000
246.529529 0.055820 0.032635 0.041215 1.126842 0.683996 0.000000 0.000000 0.000000
256.529529 0.073759 0.042483 0.037378 1.054715 0.705024 0.000000 0.000000 0.000000
266.529529 0.096927 0.055537 0.035285 0.849681 0.722240 0.000000 0.000000 0.000000
276.529529 0.126084 0.072547 0.035153 0.488346 0.736336 0.000000 0.000000 0.000000
286.529529 0.161559 0.094223 0.037387 0.298445 0.747876 0.000000 0.000000 0.000000
286.549436 0.161635 0.094272 0.037394 0.298242 0.747897 0.000000 0.000000 0.000000
296.542800 0.203963 0.121891 0.042941 0.224348 0.757336 0.000000 0.000000 0.000000
306.536165 0.243567 0.149480 0.051038 0.175128 0.765065 0.000000 0.000000 0.000000
316.529529 0.276403 0.174212 0.061320 0.135527 0.771394 0.000000 0.000000 0.000000
326.542800 0.308034 0.200213 0.075333 0.102496 0.776585 0.000000 0.000000 0.000000
336.536165 0.329479 0.218772 0.088631 0.075603 0.780827 0.000000 0.000000 0.000000
346.529529 0.342527 0.231403 0.101889 0.054474 0.784301 0.000000 0.000000 0.000000
356.542800 0.354381 0.243739 0.117116 0.038504 0.787150 0.000000 0.000000 0.000000
366.536165 0.364920 0.253888 0.131348 0.026948 0.789478 0.000000 0.000000 0.000000
376.529529 0.368740 0.257283 0.141769 0.018978 0.791384 0.000000 0.000000 0.000000
386.542800 0.368291 0.257233 0.152055 0.014107 0.792948 0.000000 0.000000 0.000000
396.536165 0.368291 0.257233 0.159971 0.012615 0.794225 0.000000 0.000000 0.000000


-225.461181 0.098888 0.106775 0.083347 0.952562 0.000000 0.000000 0.000000 0.000000
-215.461181 0.100575 0.110702 0.077877 0.952562 0.000000 0.000000 0.000000 0.000000
-205.461181 0.102692 0.114436 0.073066 0.952562 0.000000 0.000000 0.000000 0.000000
-195.461181 0.105364 0.118058 0.069045 0.952562 0.000000 0.000000 0.000000 0.000000
-185.461181 0.108709 0.121672 0.065985 0.952562 0.000000 0.000000 0.000000 0.000000
-175.461181 0.112819 0.125382 0.064118 0.952562 0.000000 0.000000 0.000000 0.000000
-165.461181 0.117744 0.129284 0.063764 0.952562 0.000000 0.000000 0.000000 0.000000
-155.461181 0.123479 0.133465 0.065381 0.952562 0.000000 0.000000 0.000000 0.000000
-145.461181 0.129914 0.137956 0.069597 0.952562 0.000000 0.000000 0.000000 0.000000
-135.461181 0.136797 0.142704 0.077226 0.952563 0.000000 0.000000 0.000000 0.000000
-125.461181 0.143693 0.147583 0.089318 0.952563 0.000000 0.000000 0.000000 0.000000
-115.461181 0.149921 0.152322 0.107071 0.952563 0.000000 0.000000 0.000000 0.000000
-105.461181 0.154520 0.156477 0.131669 0.952563 0.000000 0.000000 0.000000 0.000000
-95.461181 0.156258 0.159402 0.164093 0.952563 0.000000 0.000000 0.000000 0.000000
-85.461181 0.153830 0.160262 0.204545 0.952564 0.000000 0.000000 0.000000 0.000000
-75.461181 0.146214 0.158173 0.252218 0.952565 0.000000 0.000000 0.000000 0.000000
-65.461181 0.133165 0.152425 0.305217 0.952566 0.000000 0.000000 0.000000 0.000000
-55.461181 0.115637 0.142781 0.360711 0.952568 0.000000 0.000000 0.000000 0.000000
-45.461181 0.095731 0.129720 0.415301 0.952571 0.000000 0.000000 0.000000 0.000000
-35.461181 0.075836 0.114287 0.466015 0.952575 0.000000 0.000000 0.000000 0.000000
-25.461181 0.058074 0.098006 0.509728 0.952581 0.000000 0.000000 0.000000 0.000000
-15.461181 0.043493 0.082246 0.544249 0.952590 0.000000 0.000000 0.000000 0.000000
-5.461181 0.032233 0.067968 0.568152 0.952603 0.000000 0.000000 0.000000 0.000000
4.538819 0.023891 0.055653 0.580722 0.952623 0.000000 0.000000 0.000000 0.000000
14.538819 0.017872 0.045399 0.581861 0.952653 0.000000 0.000000 0.000000 0.000000
24.538819 0.013582 0.037041 0.572149 0.952697 0.000000 0.000000 0.000000 0.000000
34.538819 0.010562 0.030352 0.552356 0.952764 0.000000 0.000000 0.000000 0.000000
44.538819 0.008445 0.025042 0.523933 0.952863 0.000000 0.000000 0.000000 0.000000
54.538819 0.006971 0.020843 0.488748 0.953010 0.000000 0.000000 0.000000 0.000000
64.538819 0.005961 0.017530 0.448905 0.953229 0.000000 0.000000 0.000000 0.000000
74.538819 0.005293 0.014917 0.406554 0.953554 0.000000 0.000000 0.000000 0.000000
84.538819 0.004889 0.012861 0.363620 0.954035 0.000000 0.000000 0.000000 0.000000
94.538819 0.000614 0.001187 0.012499 0.001508 0.000000 0.000000 0.000000 0.000000
104.538819 0.000870 0.001708 0.022547 0.002243 0.000000 0.000000 0.000000 0.000000
114.538819 0.001067 0.002227 0.035237 0.003331 0.000000 0.000000 0.000000 0.000000
124.538819 0.001061 0.002212 0.045732 0.004937 0.000000 0.000000 0.000000 0.000000
134.538819 0.001239 0.002101 0.047502 0.007299 0.000000 0.000000 0.000000 0.000000
144.538819 0.001187 0.001992 0.059184 0.010756 0.000000 0.000000 0.000000 0.000000
154.538819 0.001042 0.002280 0.087415 0.015814 0.069713 0.000000 0.000000 0.000000
164.538819 0.010184 0.009025 0.111920 0.971554 0.202092 0.000000 0.000000 0.000000
174.538819 0.012735 0.010102 0.095098 0.993709 0.310474 0.000000 0.000000 0.000000
184.538819 0.016221 0.011726 0.080600 1.010367 0.399210 0.000000 0.000000 0.000000
194.538819 0.020974 0.014101 0.068383 1.031180 0.471861 0.000000 0.000000 0.000000
204.538819 0.027596 0.017468 0.058236 1.056375 0.531343 0.000000 0.000000 0.000000
214.538819 0.036316 0.022028 0.049956 1.084820 0.580042 0.000000 0.000000 0.000000
224.538819 0.048012 0.028254 0.043387 1.113143 0.619914 0.000000 0.000000 0.000000
234.538819 0.063544 0.036672 0.038434 1.133961 0.652558 0.000000 0.000000 0.000000
244.538819 0.083860 0.047926 0.035084 1.132215 0.679284 0.000000 0.000000 0.000000
254.538819 0.109868 0.062755 0.033429 1.076884 0.701166 0.000000 0.000000 0.000000
264.538819 0.142218 0.081932 0.033706 0.905549 0.719082 0.000000 0.000000 0.000000
274.538819 0.181002 0.106138 0.036347 0.558416 0.733750 0.000000 0.000000 0.000000
284.538819 0.225450 0.135783 0.042050 0.320784 0.745759 0.000000 0.000000 0.000000
284.558726 0.225543 0.135848 0.042065 0.320538 0.745781 0.000000 0.000000 0.000000
294.552090 0.274770 0.171737 0.052272 0.236120 0.755603 0.000000 0.000000 0.000000
304.545455 0.317640 0.205924 0.065716 0.183975 0.763646 0.000000 0.000000 0.000000
314.538819 0.350470 0.235030 0.081752 0.142850 0.770232 0.000000 0.000000 0.000000
324.552090 0.379439 0.264052 0.102697 0.108571 0.775634 0.000000 0.000000 0.000000
334.545455 0.397826 0.284129 0.122249 0.080488 0.780048 0.000000 0.000000 0.000000
344.538819 0.407237 0.296931 0.141095 0.058246 0.783663 0.000000 0.000000 0.000000
354.552090 0.414717 0.308952 0.162279 0.041301 0.786628 0.000000 0.000000 0.000000
364.545455 0.422131 0.319225 0.182269 0.028941 0.789050 0.000000 0.000000 0.000000
374.538819 0.423816 0.322586 0.196948 0.020310 0.791034 0.000000 0.000000 0.000000
384.552090 0.421502 0.322073 0.210615 0.014830 0.792661 0.000000 0.000000 0.000000
394.545455 0.421502 0.322073 0.222888 0.012586 0.793991 0.000000 0.000000 0.000000


-227.451891 0.100456 0.109489 0.070212 0.952561 0.000000 0.000000 0.000000 0.000000
-217.451891 0.103468 0.113026 0.065841 0.952561 0.000000 0.000000 0.000000 0.000000
-207.451891 0.107223 0.116650 0.062262 0.952561 0.000000 0.000000 0.000000 0.000000
-197.451891 0.111821 0.120460 0.059638 0.952561 0.000000 0.000000 0.000000 0.000000
-187.451891 0.117345 0.124563 0.058190 0.952561 0.000000 0.000000 0.000000 0.000000
-177.451891 0.123836 0.129055 0.058233 0.952561 0.000000 0.000000 0.000000 0.000000
-167.451891 0.131266 0.134005 0.060201 0.952562 0.000000 0.000000 0.000000 0.000000
-157.451891 0.139506 0.139449 0.064706 0.952562 0.000000 0.000000 0.000000 0.000000
-147.451891 0.148265 0.145337 0.072552 0.952562 0.000000 0.000000 0.000000 0.000000
-137.451891 0.157036 0.151491 0.084702 0.952562 0.000000 0.000000 0.000000 0.000000
-127.451891 0.165040 0.157605 0.102262 0.952562 0.000000 0.000000 0.000000 0.000000
-117.451891 0.171183 0.163165 0.126268 0.952562 0.000000 0.000000 0.000000 0.000000
-107.451891 0.174082 0.167433 0.157411 0.952562 0.000000 0.000000 0.000000 0.000000
-97.451891 0.172192 0.169449 0.195823 0.952562 0.000000 0.000000 0.000000 0.000000
-87.451891 0.164273 0.168159 0.240581 0.952563 0.000000 0.000000 0.000000 0.000000
-77.451891 0.149966 0.162689 0.289783 0.952564 0.000000 0.000000 0.000000 0.000000
-67.451891 0.130297 0.152690 0.340799 0.952565 0.000000 0.000000 0.000000 0.000000
-57.451891 0.107659 0.138627 0.390652 0.952567 0.000000 0.000000 0.000000 0.000000
-47.451891 0.085026 0.121794 0.436403 0.952569 0.000000 0.000000 0.000000 0.000000
-37.451891 0.064698 0.103793 0.475950 0.952573 0.000000 0.000000 0.000000 0.000000
-27.451891 0.048045 0.086318 0.507224 0.952578 0.000000 0.000000 0.000000 0.000000
-17.451891 0.035247 0.070521 0.529022 0.952587 0.000000 0.000000 0.000000 0.000000
-7.451891 0.025836 0.056983 0.540711 0.952599 0.000000 0.000000 0.000000 0.000000
2.548109 0.019107 0.045822 0.542134 0.952618 0.000000 0.000000 0.000000 0.000000
12.548109 0.014377 0.036862 0.533568 0.952645 0.000000 0.000000 0.000000 0.000000
22.548109 0.011074 0.029775 0.515823 0.952686 0.000000 0.000000 0.000000 0.000000
32.548109 0.008791 0.024244 0.489919 0.952748 0.000000 0.000000 0.000000 0.000000
42.548109 0.007225 0.019950 0.457472 0.952839 0.000000 0.000000 0.000000 0.000000
52.548109 0.006170 0.016625 0.420413 0.952975 0.000000 0.000000 0.000000 0.000000
62.548109 0.005491 0.014058 0.380757 0.953178 0.000000 0.000000 0.000000 0.000000
72.548109 0.005098 0.012082 0.340394 0.953478 0.000000 0.000000 0.000000 0.000000
82.548109 0.004942 0.010579 0.300879 0.953924 0.000000 0.000000 0.000000 0.000000
92.548109 0.000536 0.001021 0.010876 0.001394 0.000000 0.000000 0.000000 0.000000
102.548109 0.000786 0.001470 0.019207 0.002073 0.000000 0.000000 0.000000 0.000000
112.548109 0.000989 0.001897 0.029594 0.003080 0.000000 0.000000 0.000000 0.000000
122.548109 0.001048 0.001897 0.037306 0.004567 0.000000 0.000000 0.000000 0.000000
132.548109 0.001355 0.001911 0.037792 0.006755 0.000000 0.000000 0.000000 0.000000
142.548109 0.001395 0.001835 0.045960 0.009962 0.000000 0.000000 0.000000 0.000000
152.548109 0.001251 0.001978 0.067281 0.014658 0.040051 0.000000 0.000000 0.000000
162.548109 0.014309 0.010653 0.087811 0.971191 0.177806 0.000000 0.000000 0.000000
172.548109 0.018287 0.012585 0.074557 0.991195 0.290591 0.000000 0.000000 0.000000
182.548109 0.023721 0.015328 0.063278 1.006946 0.382931 0.000000 0.000000 0.000000
192.548109 0.031094 0.019172 0.053924 1.026825 0.458533 0.000000 0.000000 0.000000
202.548109 0.041350 0.024567 0.046325 1.051167 0.520430 0.000000 0.000000 0.000000
212.548109 0.054716 0.031734 0.040345 1.079128 0.571108 0.000000 0.000000 0.000000
222.548109 0.072377 0.041383 0.035907 1.107880 0.612599 0.000000 0.000000 0.000000
232.548109 0.095309 0.054215 0.033012 1.131046 0.646569 0.000000 0.000000 0.000000
242.548109 0.124369 0.071014 0.031770 1.135559 0.674381 0.000000 0.000000 0.000000
252.548109 0.160043 0.092554 0.032437 1.094595 0.697152 0.000000 0.000000 0.000000
262.548109 0.202125 0.119456 0.035473 0.953252 0.715795 0.000000 0.000000 0.000000
272.548109 0.249462 0.151991 0.041609 0.635196 0.731059 0.000000 0.000000 0.000000
282.548109 0.299868 0.189880 0.051931 0.348346 0.743556 0.000000 0.000000 0.000000
282.568016 0.299969 0.189960 0.051956 0.348038 0.743578 0.000000 0.000000 0.000000
292.561380 0.351124 0.233139 0.068510 0.248949 0.753800 0.000000 0.000000 0.000000
302.554745 0.392036 0.272051 0.089247 0.193223 0.762169 0.000000 0.000000 0.000000
312.548109 0.420220 0.303249 0.112945 0.150439 0.769023 0.000000 0.000000 0.000000
322.561380 0.441851 0.332442 0.142723 0.114887 0.774645 0.000000 0.000000 0.000000
332.554745 0.453734 0.351759 0.169971 0.085605 0.779238 0.000000 0.000000 0.000000
342.548109 0.456828 0.362820 0.195331 0.062231 0.782999 0.000000 0.000000 0.000000
352.561380 0.457184 0.372483 0.223090 0.044279 0.786085 0.000000 0.000000 0.000000
362.554745 0.459034 0.381225 0.249296 0.031081 0.788606 0.000000 0.000000 0.000000
372.548109 0.456912 0.383452 0.268520 0.021765 0.790670 0.000000 0.000000 0.000000
382.561380 0.451121 0.381625 0.285461 0.015678 0.792363 0.000000 0.000000 0.000000
392.554745 0.451121 0.381625 0.301581 0.012735 0.793747 0.000000 0.000000 0.000000


-229.442601 0.106272 0.112698 0.059206 0.952561 0.000000 0.000000 0.000000 0.000000
-219.442601 0.111304 0.116592 0.056089 0.952561 0.000000 0.000000 0.000000 0.000000
-209.442601 0.117355 0.120874 0.053918 0.952561 0.000000 0.000000 0.000000 0.000000
-199.442601 0.124495 0.125642 0.052912 0.952561 0.000000 0.000000 0.000000 0.000000
-189.442601 0.132751 0.130991 0.053380 0.952561 0.000000 0.000000 0.000000 0.000000
-179.442601 0.142077 0.136984 0.055750 0.952561 0.000000 0.000000 0.000000 0.000000
-169.442601 0.152305 0.143636 0.060605 0.952561 0.000000 0.000000 0.000000 0.000000
-159.442601 0.163094 0.150886 0.068716 0.952561 0.000000 0.000000 0.000000 0.000000
-149.442601 0.173854 0.158537 0.081018 0.952561 0.000000 0.000000 0.000000 0.000000
-139.442601 0.183696 0.166212 0.098473 0.952561 0.000000 0.000000 0.000000 0.000000
-129.442601 0.191375 0.173329 0.121970 0.952561 0.000000 0.000000 0.000000 0.000000
-119.442601 0.195328 0.179042 0.152003 0.952561 0.000000 0.000000 0.000000 0.000000
-109.442601 0.193844 0.182269 0.188395 0.952561 0.000000 0.000000 0.000000 0.000000
-99.442601 0.185417 0.181774 0.230262 0.952562 0.000000 0.000000 0.000000 0.000000
-89.442601 0.169561 0.176503 0.275741 0.952562 0.000000 0.000000 0.000000 0.000000
-79.442601 0.147398 0.165989 0.322385 0.952563 0.000000 0.000000 0.000000 0.000000
-69.442601 0.121660 0.150699 0.367577 0.952564 0.000000 0.000000 0.000000 0.000000
-59.442601 0.095783 0.132061 0.408866 0.952565 0.000000 0.000000 0.000000 0.000000
-49.442601 0.072631 0.112067 0.444175 0.952568 0.000000 0.000000 0.000000 0.000000
-39.442601 0.053598 0.092501 0.472327 0.952571 0.000000 0.000000 0.000000 0.000000
-29.442601 0.039015 0.074822 0.492110 0.952576 0.000000 0.000000 0.000000 0.000000
-19.442601 0.028343 0.059735 0.502973 0.952584 0.000000 0.000000 0.000000 0.000000
-9.442601 0.020764 0.047389 0.504714 0.952596 0.000000 0.000000 0.000000 0.000000
0.557399 0.015480 0.037579 0.497446 0.952613 0.000000 0.000000 0.000000 0.000000
10.557399 0.011836 0.029938 0.481631 0.952638 0.000000 0.000000 0.000000 0.000000
20.557399 0.009335 0.024044 0.458227 0.952676 0.000000 0.000000 0.000000 0.000000
30.557399 0.007641 0.019546 0.428468 0.952733 0.000000 0.000000 0.000000 0.000000
40.557399 0.006517 0.016127 0.394092 0.952817 0.000000 0.000000 0.000000 0.000000
50.557399 0.005807 0.013538 0.357014 0.952943 0.000000 0.000000 0.000000 0.000000
60.557399 0.005414 0.011591 0.319064 0.953131 0.000000 0.000000 0.000000 0.000000
70.557399 0.005279 0.010148 0.281801 0.953409 0.000000 0.000000 0.000000 0.000000
80.557399 0.005378 0.009113 0.246390 0.953821 0.000000 0.000000 0.000000 0.000000
90.557399 0.000468 0.000881 0.009422 0.001288 0.000000 0.000000 0.000000 0.000000
100.557399 0.000714 0.001278 0.016265 0.001916 0.000000 0.000000 0.000000 0.000000
110.557399 0.000934 0.001648 0.024686 0.002847 0.000000 0.000000 0.000000 0.000000
120.557399 0.001065 0.001683 0.030244 0.004224 0.000000 0.000000 0.000000 0.000000
130.557399 0.001519 0.001834 0.029939 0.006251 0.000000 0.000000 0.000000 0.000000
140.557399 0.001692 0.001821 0.035545 0.009225 0.000000 0.000000 0.000000 0.000000
150.557399 0.001568 0.001868 0.051528 0.013583 0.009184 0.000000 0.000000 0.000000
160.557399 0.020743 0.013700 0.068856 0.970705 0.152534 0.000000 0.000000 0.000000
170.557399 0.026935 0.016882 0.058575 0.988799 0.269900 0.000000 0.000000 0.000000
180.557399 0.035377 0.021299 0.049971 1.003679 0.365991 0.000000 0.000000 0.000000
190.557399 0.046743 0.027362 0.043016 1.022633 0.444663 0.000000 0.000000 0.000000
200.557399 0.062401 0.035805 0.037583 1.046092 0.509075 0.000000 0.000000 0.000000
210.557399 0.082428 0.046842 0.033622 1.073465 0.561811 0.000000 0.000000 0.000000
220.557399 0.108208 0.061439 0.031151 1.102405 0.604987 0.000000 0.000000 0.000000
230.557399 0.140501 0.080406 0.030296 1.127426 0.640337 0.000000 0.000000 0.000000
240.557399 0.179566 0.104497 0.031336 1.137183 0.669279 0.000000 0.000000 0.000000
250.557399 0.224852 0.134236 0.034755 1.108472 0.692975 0.000000 0.000000 0.000000
260.557399 0.274801 0.169718 0.041319 0.993408 0.712375 0.000000 0.000000 0.000000
270.557399 0.326883 0.210429 0.052159 0.712045 0.728259 0.000000 0.000000 0.000000
280.557399 0.377865 0.255150 0.068830 0.383417 0.741263 0.000000 0.000000 0.000000
280.577306 0.377963 0.255241 0.068869 0.383020 0.741287 0.000000 0.000000 0.000000
290.570670 0.424678 0.302887 0.094066 0.263161 0.751923 0.000000 0.000000 0.000000
300.564035 0.458062 0.343215 0.124433 0.202935 0.760633 0.000000 0.000000 0.000000
310.557399 0.477099 0.373246 0.157764 0.158306 0.767765 0.000000 0.000000 0.000000
320.570670 0.486997 0.398993 0.197947 0.121447 0.773615 0.000000 0.000000 0.000000
330.564035 0.489005 0.414743 0.233744 0.090958 0.778395 0.000000 0.000000 0.000000
340.557399 0.483108 0.421771 0.265803 0.066433 0.782309 0.000000 0.000000 0.000000
350.570670 0.473663 0.426675 0.299834 0.047445 0.785520 0.000000 0.000000 0.000000
360.564035 0.467463 0.431834 0.331747 0.033375 0.788143 0.000000 0.000000 0.000000
370.557399 0.460074 0.431587 0.354924 0.023347 0.790291 0.000000 0.000000 0.000000
380.570670 0.449446 0.427300 0.374330 0.016646 0.792053 0.000000 0.000000 0.000000
390.564035 0.449446 0.427300 0.393212 0.013045 0.793493 0.000000 0.000000 0.000000


-221.433311 0.125501 0.123100 0.048820 0.952560 0.000000 0.000000 0.000000 0.000000
-211.433311 0.134473 0.128799 0.048271 0.952560 0.000000 0.000000 0.000000 0.000000
-201.433311 0.144709 0.135267 0.049186 0.952560 0.000000 0.000000 0.000000 0.000000
-191.433311 0.156132 0.142561 0.051992 0.952560 0.000000 0.000000 0.000000 0.000000
-181.433311 0.168523 0.150679 0.057256 0.952560 0.000000 0.000000 0.000000 0.000000
-171.433311 0.181472 0.159523 0.065702 0.952560 0.000000 0.000000 0.000000 0.000000
-161.433311 0.194298 0.168866 0.078197 0.952560 0.000000 0.000000 0.000000 0.000000
-151.433311 0.205976 0.178277 0.095633 0.952560 0.000000 0.000000 0.000000 0.000000
-141.433311 0.215116 0.187076 0.118685 0.952560 0.000000 0.000000 0.000000 0.000000
-131.433311 0.219966 0.194307 0.147659 0.952560 0.000000 0.000000 0.000000 0.000000
-121.433311 0.218613 0.198742 0.182200 0.952560 0.000000 0.000000 0.000000 0.000000
-111.433311 0.209433 0.199010 0.221201 0.952561 0.000000 0.000000 0.000000 0.000000
-101.433311 0.191736 0.193841 0.263035 0.952561 0.000000 0.000000 0.000000 0.000000
-91.433311 0.166738 0.182638 0.305478 0.952561 0.000000 0.000000 0.000000 0.000000
-81.433311 0.137548 0.165878 0.346227 0.952562 0.000000 0.000000 0.000000 0.000000
-71.433311 0.108110 0.145154 0.383233 0.952563 0.000000 0.000000 0.000000 0.000000
-61.433311 0.081714 0.122720 0.414855 0.952564 0.000000 0.000000 0.000000 0.000000
-51.433311 0.060126 0.100797 0.439861 0.952567 0.000000 0.000000 0.000000 0.000000
-41.433311 0.043534 0.080883 0.457759 0.952570 0.000000 0.000000 0.000000 0.000000
-31.433311 0.031423 0.063921 0.467871 0.952575 0.000000 0.000000 0.000000 0.000000
-21.433311 0.022857 0.050107 0.469963 0.952582 0.000000 0.000000 0.000000 0.000000
-11.433311 0.016918 0.039213 0.463999 0.952592 0.000000 0.000000 0.000000 0.000000
-1.433311 0.012850 0.030815 0.450200 0.952608 0.000000 0.000000 0.000000 0.000000
8.566689 0.010089 0.024434 0.429164 0.952632 0.000000 0.000000 0.000000 0.000000
18.566689 0.008229 0.019619 0.402013 0.952667 0.000000 0.000000 0.000000 0.000000
28.566689 0.007010 0.016020 0.370193 0.952719 0.000000 0.000000 0.000000 0.000000
38.566689 0.006253 0.013345 0.335512 0.952797 0.000000 0.000000 0.000000 0.000000
48.566689 0.005845 0.011375 0.299777 0.952914 0.000000 0.000000 0.000000 0.000000
58.566689 0.005726 0.009954 0.264550 0.953087 0.000000 0.000000 0.000000 0.000000
68.566689 0.005865 0.008971 0.231022 0.953344 0.000000 0.000000 0.000000 0.000000
78.566689 0.006267 0.008357 0.199979 0.953726 0.000000 0.000000 0.000000 0.000000
88.566689 0.000409 0.000762 0.008132 0.001190 0.000000 0.000000 0.000000 0.000000
98.566689 0.000651 0.001123 0.013712 0.001771 0.000000 0.000000 0.000000 0.000000
108.566689 0.000892 0.001460 0.020481 0.002632 0.000000 0.000000 0.000000 0.000000
118.566689 0.001103 0.001548 0.024403 0.003906 0.000000 0.000000 0.000000 0.000000
128.566689 0.001726 0.001850 0.023653 0.005783 0.000000 0.000000 0.000000 0.000000
138.566689 0.002086 0.001939 0.027419 0.008541 0.000000 0.000000 0.000000 0.000000
148.566689 0.002020 0.001935 0.039311 0.012584 0.000000 0.000000 0.000000 0.000000
158.566689 0.030744 0.018792 0.054161 0.970126 0.126236 0.000000 0.000000 0.000000
168.566689 0.040335 0.023860 0.046351 0.986522 0.248369 0.000000 0.000000 0.000000
178.566689 0.053311 0.030807 0.039987 1.000565 0.348363 0.000000 0.000000 0.000000
188.566689 0.070537 0.040201 0.035083 1.018608 0.430231 0.000000 0.000000 0.000000
198.566689 0.093431 0.053080 0.031564 1.041163 0.497258 0.000000 0.000000 0.000000
208.566689 0.122641 0.069687 0.029488 1.067861 0.552136 0.000000 0.000000 0.000000
218.566689 0.158301 0.091019 0.028998 1.096785 0.597066 0.000000 0.000000 0.000000
228.566689 0.200751 0.117830 0.030394 1.123230 0.633852 0.000000 0.000000 0.000000
238.566689 0.249054 0.150513 0.034187 1.137354 0.663969 0.000000 0.000000 0.000000
248.566689 0.301254 0.188951 0.041177 1.119065 0.688628 0.000000 0.000000 0.000000
258.566689 0.354535 0.232378 0.052538 1.026801 0.708816 0.000000 0.000000 0.000000
268.566689 0.405571 0.279330 0.069885 0.783951 0.725345 0.000000 0.000000 0.000000
278.566689 0.450893 0.327716 0.095241 0.428839 0.738878 0.000000 0.000000 0.000000
278.586596 0.450975 0.327812 0.095300 0.428325 0.738902 0.000000 0.000000 0.000000
288.579960 0.487100 0.375656 0.131839 0.279226 0.749970 0.000000 0.000000 0.000000
298.573324 0.507916 0.413185 0.174153 0.213196 0.759034 0.000000 0.000000 0.000000
308.566689 0.513632 0.438237 0.218571 0.166470 0.766455 0.000000 0.000000 0.000000
318.579960 0.507599 0.456495 0.269677 0.128254 0.772543 0.000000 0.000000 0.000000
328.573324 0.496480 0.465534 0.313768 0.096549 0.777517 0.000000 0.000000 0.000000
338.566689 0.479266 0.466021 0.351561 0.070857 0.781590 0.000000 0.000000 0.000000
348.579960 0.458211 0.463666 0.390264 0.050804 0.784931 0.000000 0.000000 0.000000
358.573324 0.442441 0.463062 0.426204 0.035829 0.787661 0.000000 0.000000 0.000000
368.566689 0.429325 0.459051 0.451689 0.025060 0.789897 0.000000 0.000000 0.000000
378.579960 0.413770 0.451227 0.471783 0.017733 0.791730 0.000000 0.000000 0.000000
388.573324 0.413770 0.451227 0.491800 0.013501 0.793228 0.000000 0.000000 0.000000
398.566689 0.413770 0.451227 0.496856 0.012850 0.794455 0.000000 0.000000 0.000000


-223.424021 0.147525 0.134241 0.044246 0.952560 0.000000 0.000000 0.000000 0.000000
-213.424021 0.159956 0.142091 0.045628 0.952560 0.000000 0.000000 0.000000 0.000000
-203.424021 0.173662 0.150941 0.048897 0.952560 0.000000 0.000000 0.000000 0.000000
-193.424021 0.188360 0.160765 0.054613 0.952560 0.000000 0.000000 0.000000 0.000000
-183.424021 0.203549 0.171430 0.063461 0.952560 0.000000 0.000000 0.000000 0.000000
-173.424021 0.218439 0.182649 0.076216 0.952560 0.000000 0.000000 0.000000 0.000000
-163.424021 0.231875 0.193929 0.093649 0.952560 0.000000 0.000000 0.000000 0.000000
-153.424021 0.242294 0.204493 0.116316 0.952560 0.000000 0.000000 0.000000 0.000000
-143.424021 0.247792 0.213266 0.144266 0.952560 0.000000 0.000000 0.000000 0.000000
-133.424021 0.246266 0.218872 0.176998 0.952560 0.000000 0.000000 0.000000 0.000000
-123.424021 0.235924 0.219772 0.213347 0.952560 0.000000 0.000000 0.000000 0.000000
-113.424021 0.216098 0.214581 0.251630 0.952560 0.000000 0.000000 0.000000 0.000000
-103.424021 0.187980 0.202514 0.290052 0.952560 0.000000 0.000000 0.000000 0.000000
-93.424021 0.155048 0.184046 0.326634 0.952561 0.000000 0.000000 0.000000 0.000000
-83.424021 0.121789 0.160956 0.359656 0.952561 0.000000 0.000000 0.000000 0.000000
-73.424021 0.091937 0.135791 0.387816 0.952562 0.000000 0.000000 0.000000 0.000000
-63.424021 0.067486 0.111075 0.410204 0.952564 0.000000 0.000000 0.000000 0.000000
-53.424021 0.048783 0.088695 0.426193 0.952566 0.000000 0.000000 0.000000 0.000000
-43.424021 0.035077 0.069549 0.435652 0.952569 0.000000 0.000000 0.000000 0.000000
-33.424021 0.025397 0.053988 0.438137 0.952573 0.000000 0.000000 0.000000 0.000000
-23.424021 0.018704 0.041776 0.433482 0.952580 0.000000 0.000000 0.000000 0.000000
-13.424021 0.014140 0.032429 0.421680 0.952589 0.000000 0.000000 0.000000 0.000000
-3.424021 0.011058 0.025396 0.403038 0.952604 0.000000 0.000000 0.000000 0.000000
6.575979 0.009004 0.020165 0.378344 0.952626 0.000000 0.000000 0.000000 0.000000
16.575979 0.007662 0.016297 0.348937 0.952658 0.000000 0.000000 0.000000 0.000000
26.575979 0.006839 0.013470 0.316456 0.952707 0.000000 0.000000 0.000000 0.000000
36.575979 0.006406 0.011429 0.282693 0.952779 0.000000 0.000000 0.000000 0.000000
46.575979 0.006294 0.009991 0.249245 0.952886 0.000000 0.000000 0.000000 0.000000
56.575979 0.006473 0.009033 0.217345 0.953047 0.000000 0.000000 0.000000 0.000000
66.575979 0.006946 0.008476 0.187813 0.953284 0.000000 0.000000 0.000000 0.000000
76.575979 0.007749 0.008278 0.161101 0.953638 0.000000 0.000000 0.000000 0.000000
86.575979 0.000357 0.000660 0.007000 0.001099 0.000000 0.000000 0.000000 0.000000
96.575979 0.000593 0.000995 0.011523 0.001636 0.000000 0.000000 0.000000 0.000000
106.575979 0.000858 0.001319 0.016925 0.002433 0.000000 0.000000 0.000000 0.000000
116.575979 0.001155 0.001473 0.019630 0.003611 0.000000 0.000000 0.000000 0.000000
126.575979 0.001959 0.001943 0.018673 0.005350 0.000000 0.000000 0.000000 0.000000
136.575979 0.002578 0.002184 0.021135 0.007906 0.000000 0.000000 0.000000 0.000000
146.575979 0.002638 0.002179 0.029917 0.011657 0.000000 0.000000 0.000000 0.000000
156.575979 0.046181 0.026936 0.042973 0.969479 0.098870 0.000000 0.000000 0.000000
166.575979 0.060836 0.034849 0.037237 0.984361 0.225963 0.000000 0.000000 0.000000
176.575979 0.080350 0.045569 0.032793 0.997602 0.330018 0.000000 0.000000 0.000000
186.575979 0.105618 0.059815 0.029720 1.014752 0.415211 0.000000 0.000000 0.000000
196.575979 0.137746 0.078768 0.028013 1.036391 0.484962 0.000000 0.000000 0.000000
206.575979 0.177763 0.102929 0.027868 1.062345 0.542069 0.000000 0.000000 0.000000
216.575979 0.223508 0.132604 0.029605 1.091075 0.588824 0.000000 0.000000 0.000000
226.575979 0.274550 0.168291 0.033762 1.118572 0.627103 0.000000 0.000000 0.000000
236.575979 0.328568 0.209639 0.041175 1.136301 0.658444 0.000000 0.000000 0.000000
246.575979 0.382537 0.255621 0.053065 1.126853 0.684104 0.000000 0.000000 0.000000
256.575979 0.433131 0.304548 0.071100 1.054244 0.705112 0.000000 0.000000 0.000000
266.575979 0.477051 0.354182 0.097367 0.848338 0.722313 0.000000 0.000000 0.000000
276.575979 0.511084 0.401865 0.134155 0.486856 0.736395 0.000000 0.000000 0.000000
276.595886 0.511140 0.401956 0.134239 0.486212 0.736420 0.000000 0.000000 0.000000
286.589250 0.531349 0.444983 0.184709 0.297840 0.747938 0.000000 0.000000 0.000000
296.582614 0.534891 0.475062 0.240507 0.224122 0.757370 0.000000 0.000000 0.000000
306.575979 0.523163 0.491011 0.296238 0.174955 0.765093 0.000000 0.000000 0.000000
316.589250 0.497530 0.497542 0.357141 0.135312 0.771428 0.000000 0.000000 0.000000
326.582614 0.471257 0.496699 0.407735 0.102378 0.776604 0.000000 0.000000 0.000000
336.575979 0.442367 0.488388 0.448968 0.075508 0.780843 0.000000 0.000000 0.000000
346.589250 0.410784 0.476889 0.489401 0.054364 0.784319 0.000000 0.000000 0.000000
356.582614 0.386841 0.468986 0.526421 0.038450 0.787160 0.000000 0.000000 0.000000
366.575979 0.369520 0.460525 0.551541 0.026909 0.789486 0.000000 0.000000 0.000000
376.589250 0.351091 0.448808 0.569612 0.018940 0.791394 0.000000 0.000000 0.000000
386.582614 0.349158 0.448563 0.588665 0.014093 0.792953 0.000000 0.000000 0.000000
396.575979 0.349158 0.448563 0.597034 0.012617 0.794230 0.000000 0.000000 0.000000


-225.414731 0.178742 0.151700 0.042678 0.952559 0.000000 0.000000 0.000000 0.000000
-215.414731 0.194879 0.162353 0.046439 0.952559 0.000000 0.000000 0.000000 0.000000
-205.414731 0.211963 0.174109 0.052641 0.952559 0.000000 0.000000 0.000000 0.000000
-195.414731 0.229385 0.186785 0.061935 0.952559 0.000000 0.000000 0.000000 0.000000
-185.414731 0.246231 0.200030 0.075014 0.952559 0.000000 0.000000 0.000000 0.000000
-175.414731 0.261221 0.213265 0.092490 0.952559 0.000000 0.000000 0.000000 0.000000
-165.414731 0.272650 0.225621 0.114746 0.952559 0.000000 0.000000 0.000000 0.000000
-155.414731 0.278430 0.235889 0.141712 0.952559 0.000000 0.000000 0.000000 0.000000
-145.414731 0.276344 0.242562 0.172674 0.952559 0.000000 0.000000 0.000000 0.000000
-135.414731 0.264456 0.243937 0.206460 0.952559 0.000000 0.000000 0.000000 0.000000
-125.414731 0.242058 0.238474 0.241502 0.952559 0.000000 0.000000 0.000000 0.000000
-115.414731 0.210606 0.225362 0.276097 0.952560 0.000000 0.000000 0.000000 0.000000
-105.414731 0.173767 0.204982 0.308783 0.952560 0.000000 0.000000 0.000000 0.000000
-95.414731 0.136533 0.179282 0.338157 0.952560 0.000000 0.000000 0.000000 0.000000
-85.414731 0.103093 0.151125 0.363172 0.952561 0.000000 0.000000 0.000000 0.000000
-75.414731 0.075669 0.123358 0.383158 0.952562 0.000000 0.000000 0.000000 0.000000
-65.414731 0.054643 0.098121 0.397691 0.952563 0.000000 0.000000 0.000000 0.000000
-55.414731 0.039289 0.076604 0.406454 0.952565 0.000000 0.000000 0.000000 0.000000
-45.414731 0.028389 0.059041 0.409388 0.952567 0.000000 0.000000 0.000000 0.000000
-35.414731 0.020855 0.045282 0.406059 0.952571 0.000000 0.000000 0.000000 0.000000
-25.414731 0.015723 0.034794 0.396244 0.952578 0.000000 0.000000 0.000000 0.000000
-15.414731 0.012269 0.026955 0.379960 0.952587 0.000000 0.000000 0.000000 0.000000
-5.414731 0.009976 0.021178 0.357693 0.952600 0.000000 0.000000 0.000000 0.000000
4.585269 0.008491 0.016965 0.330524 0.952620 0.000000 0.000000 0.000000 0.000000
14.585269 0.007582 0.013916 0.300035 0.952650 0.000000 0.000000 0.000000 0.000000
24.585269 0.007113 0.011752 0.267982 0.952695 0.000000 0.000000 0.000000 0.000000
34.585269 0.007002 0.010261 0.236022 0.952762 0.000000 0.000000 0.000000 0.000000
44.585269 0.007217 0.009300 0.205458 0.952861 0.000000 0.000000 0.000000 0.000000
54.585269 0.007766 0.008781 0.177165 0.953009 0.000000 0.000000 0.000000 0.000000
64.585269 0.008689 0.008657 0.151620 0.953229 0.000000 0.000000 0.000000 0.000000
74.585269 0.010066 0.008922 0.129000 0.953556 0.000000 0.000000 0.000000 0.000000
84.585269 0.000311 0.000573 0.006015 0.001016 0.000000 0.000000 0.000000 0.000000
94.585269 0.000539 0.000887 0.009668 0.001512 0.000000 0.000000 0.000000 0.000000
104.585269 0.000826 0.001210 0.013955 0.002248 0.000000 0.000000 0.000000 0.000000
114.585269 0.001208 0.001441 0.015771 0.003339 0.000000 0.000000 0.000000 0.000000
124.585269 0.002195 0.002094 0.014767 0.004949 0.000000 0.000000 0.000000 0.000000
134.585269 0.003146 0.002548 0.016321 0.007318 0.000000 0.000000 0.000000 0.000000
144.585269 0.003448 0.002610 0.022754 0.010796 0.000000 0.000000 0.000000 0.000000
154.585269 0.069634 0.039642 0.034690 0.968786 0.070391 0.000000 0.000000 0.000000
164.585269 0.091444 0.051758 0.030744 0.982315 0.202647 0.000000 0.000000 0.000000
174.585269 0.119679 0.067886 0.028024 0.994787 0.310929 0.000000 0.000000 0.000000
184.585269 0.154866 0.088793 0.026704 1.011066 0.399582 0.000000 0.000000 0.000000
194.585269 0.197280 0.115550 0.026896 1.031785 0.472166 0.000000 0.000000 0.000000
204.585269 0.247690 0.148843 0.028960 1.056938 0.531592 0.000000 0.000000 0.000000
214.585269 0.301110 0.187546 0.033475 1.085324 0.580246 0.000000 0.000000 0.000000
224.585269 0.356458 0.231698 0.041311 1.113549 0.620081 0.000000 0.000000 0.000000
234.585269 0.410593 0.280019 0.053736 1.134224 0.652695 0.000000 0.000000 0.000000
244.585269 0.460276 0.330625 0.072473 1.132251 0.679397 0.000000 0.000000 0.000000
254.585269 0.502434 0.381173 0.099670 1.076509 0.701258 0.000000 0.000000 0.000000
264.585269 0.534101 0.428989 0.137668 0.904393 0.719157 0.000000 0.000000 0.000000
274.585269 0.552061 0.471093 0.188501 0.556698 0.733811 0.000000 0.000000 0.000000
274.605176 0.552081 0.471169 0.188614 0.555955 0.733838 0.000000 0.000000 0.000000
284.598540 0.551285 0.504070 0.254611 0.320050 0.745824 0.000000 0.000000 0.000000
294.591904 0.532821 0.521780 0.323856 0.235876 0.755638 0.000000 0.000000 0.000000
304.585269 0.500398 0.524398 0.389325 0.183794 0.763675 0.000000 0.000000 0.000000
314.598540 0.454545 0.515432 0.456925 0.142627 0.770267 0.000000 0.000000 0.000000
324.591904 0.415007 0.502471 0.510681 0.108447 0.775654 0.000000 0.000000 0.000000
334.585269 0.378097 0.484430 0.551764 0.080388 0.780064 0.000000 0.000000 0.000000
344.598540 0.341116 0.463705 0.589725 0.058130 0.783682 0.000000 0.000000 0.000000
354.591904 0.313614 0.448637 0.623782 0.041244 0.786639 0.000000 0.000000 0.000000
364.585269 0.295208 0.436172 0.645021 0.028900 0.789059 0.000000 0.000000 0.000000
374.598540 0.277108 0.421360 0.657641 0.020268 0.791045 0.000000 0.000000 0.000000
384.591904 0.272205 0.419859 0.673443 0.014814 0.792667 0.000000 0.000000 0.000000
394.585269 0.272205 0.419859 0.681325 0.012585 0.793996 0.000000 0.000000 0.000000


-227.405441 0.219915 0.177033 0.044589 0.952559 0.000000 0.000000 0.000000 0.000000
-217.405441 0.239366 0.190914 0.051310 0.952559 0.000000 0.000000 0.000000 0.000000
-207.405441 0.258898 0.205747 0.061083 0.952559 0.000000 0.000000 0.000000 0.000000
-197.405441 0.277468 0.221103 0.074514 0.952559 0.000000 0.000000 0.000000 0.000000
-187.405441 0.293669 0.236311 0.092075 0.952559 0.000000 0.000000 0.000000 0.000000
-177.405441 0.305695 0.250401 0.113935 0.952559 0.000000 0.000000 0.000000 0.000000
-167.405441 0.311342 0.262052 0.139862 0.952559 0.000000 0.000000 0.000000 0.000000
-157.405441 0.308223 0.269602 0.169114 0.952559 0.000000 0.000000 0.000000 0.000000
-147.405441 0.294373 0.271228 0.200438 0.952559 0.000000 0.000000 0.000000 0.000000
-137.405441 0.269065 0.265249 0.232426 0.952559 0.000000 0.000000 0.000000 0.000000
-127.405441 0.233940 0.250774 0.263608 0.952559 0.000000 0.000000 0.000000 0.000000
-117.405441 0.193171 0.228315 0.292672 0.952559 0.000000 0.000000 0.000000 0.000000
-107.405441 0.151973 0.199838 0.318710 0.952559 0.000000 0.000000 0.000000 0.000000
-97.405441 0.114933 0.168495 0.340917 0.952560 0.000000 0.000000 0.000000 0.000000
-87.405441 0.084506 0.137472 0.358785 0.952560 0.000000 0.000000 0.000000 0.000000
-77.405441 0.061117 0.109175 0.372036 0.952561 0.000000 0.000000 0.000000 0.000000
-67.405441 0.043973 0.084958 0.380462 0.952562 0.000000 0.000000 0.000000 0.000000
-57.405441 0.031829 0.065250 0.383787 0.952564 0.000000 0.000000 0.000000 0.000000
-47.405441 0.023379 0.049736 0.381814 0.952566 0.000000 0.000000 0.000000 0.000000
-37.405441 0.017618 0.037925 0.373994 0.952570 0.000000 0.000000 0.000000 0.000000
-27.405441 0.013741 0.029128 0.360056 0.952576 0.000000 0.000000 0.000000 0.000000
-17.405441 0.011169 0.022683 0.340165 0.952584 0.000000 0.000000 0.000000 0.000000
-7.405441 0.009509 0.018021 0.315142 0.952597 0.000000 0.000000 0.000000 0.000000
2.594559 0.008502 0.014693 0.286436 0.952615 0.000000 0.000000 0.000000 0.000000
12.594559 0.007981 0.012354 0.255822 0.952643 0.000000 0.000000 0.000000 0.000000
22.594559 0.007864 0.010771 0.225036 0.952684 0.000000 0.000000 0.000000 0.000000
32.594559 0.008115 0.009781 0.195486 0.952746 0.000000 0.000000 0.000000 0.000000
42.594559 0.008742 0.009280 0.168123 0.952838 0.000000 0.000000 0.000000 0.000000
52.594559 0.009795 0.009220 0.143473 0.952975 0.000000 0.000000 0.000000 0.000000
62.594559 0.011368 0.009593 0.121722 0.953178 0.000000 0.000000 0.000000 0.000000
72.594559 0.013606 0.010437 0.102833 0.953480 0.000000 0.000000 0.000000 0.000000
82.594559 0.000271 0.000498 0.005164 0.000938 0.000000 0.000000 0.000000 0.000000
92.594559 0.000488 0.000794 0.008112 0.001397 0.000000 0.000000 0.000000 0.000000
102.594559 0.000791 0.001123 0.011500 0.002078 0.000000 0.000000 0.000000 0.000000
112.594559 0.001250 0.001437 0.012682 0.003087 0.000000 0.000000 0.000000 0.000000
122.594559 0.002402 0.002279 0.011737 0.004577 0.000000 0.000000 0.000000 0.000000
132.594559 0.003737 0.003013 0.012673 0.006772 0.000000 0.000000 0.000000 0.000000
142.594559 0.004443 0.003238 0.017343 0.009997 0.000000 0.000000 0.000000 0.000000
152.594559 0.104231 0.059011 0.028866 0.968063 0.040757 0.000000 0.000000 0.000000
162.594559 0.135284 0.077046 0.026548 0.980380 0.178384 0.000000 0.000000 0.000000
172.594559 0.173813 0.100418 0.025506 0.992118 0.291064 0.000000 0.000000 0.000000
182.594559 0.219351 0.129672 0.026036 1.007549 0.383318 0.000000 0.000000 0.000000
192.594559 0.270811 0.165386 0.028455 1.027349 0.458850 0.000000 0.000000 0.000000
202.594559 0.328461 0.208212 0.033321 1.051659 0.520690 0.000000 0.000000 0.000000
212.594559 0.384621 0.255007 0.041581 1.079573 0.571320 0.000000 0.000000 0.000000
222.594559 0.438411 0.305405 0.054548 1.108246 0.612773 0.000000 0.000000 0.000000
232.594559 0.486759 0.357365 0.074002 1.131294 0.646711 0.000000 0.000000 0.000000
242.594559 0.526853 0.408484 0.102149 1.135617 0.674498 0.000000 0.000000 0.000000
252.594559 0.555972 0.456107 0.141377 1.094302 0.697248 0.000000 0.000000 0.000000
262.594559 0.571029 0.497317 0.193743 0.952273 0.715873 0.000000 0.000000 0.000000
272.594559 0.568124 0.528782 0.260234 0.633399 0.731123 0.000000 0.000000 0.000000
272.614466 0.568097 0.528833 0.260379 0.632621 0.731150 0.000000 0.000000 0.000000
282.607830 0.541068 0.546065 0.341613 0.347426 0.743623 0.000000 0.000000 0.000000
292.601194 0.497493 0.546519 0.422088 0.248681 0.753836 0.000000 0.000000 0.000000
302.594559 0.445375 0.532414 0.493767 0.193034 0.762199 0.000000 0.000000 0.000000
312.607830 0.385196 0.506347 0.563127 0.150207 0.769060 0.000000 0.000000 0.000000
322.601194 0.339310 0.481451 0.615265 0.114758 0.774665 0.000000 0.000000 0.000000
332.594559 0.301032 0.455072 0.651524 0.085501 0.779255 0.000000 0.000000 0.000000
342.607830 0.265219 0.427355 0.681875 0.062108 0.783020 0.000000 0.000000 0.000000
352.601194 0.239192 0.407104 0.708132 0.044218 0.786096 0.000000 0.000000 0.000000
362.594559 0.222548 0.392094 0.721641 0.031037 0.788615 0.000000 0.000000 0.000000
372.607830 0.207109 0.375789 0.725341 0.021720 0.790681 0.000000 0.000000 0.000000
382.601194 0.201190 0.372703 0.735775 0.015659 0.792369 0.000000 0.000000 0.000000
392.594559 0.201190 0.372703 0.740149 0.012730 0.793752 0.000000 0.000000 0.000000


-229.396151 0.270442 0.211344 0.050591 0.952558 0.000000 0.000000 0.000000 0.000000
-219.396151 0.291817 0.228413 0.060868 0.952558 0.000000 0.000000 0.000000 0.000000
-209.396151 0.311739 0.245886 0.074662 0.952558 0.000000 0.000000 0.000000 0.000000
-199.396151 0.328693 0.262994 0.092300 0.952558 0.000000 0.000000 0.000000 0.000000
-189.396151 0.340785 0.278664 0.113781 0.952558 0.000000 0.000000 0.000000 0.000000
-179.396151 0.345766 0.291480 0.138675 0.952558 0.000000 0.000000 0.000000 0.000000
-169.396151 0.341169 0.299667 0.166187 0.952558 0.000000 0.000000 0.000000 0.000000
-159.396151 0.324900 0.301239 0.195188 0.952558 0.000000 0.000000 0.000000 0.000000
-149.396151 0.296372 0.294455 0.224319 0.952559 0.000000 0.000000 0.000000 0.000000
-139.396151 0.257424 0.278358 0.252370 0.952559 0.000000 0.000000 0.000000 0.000000
-129.396151 0.212601 0.253517 0.278289 0.952559 0.000000 0.000000 0.000000 0.000000
-119.396151 0.167635 0.222185 0.301293 0.952559 0.000000 0.000000 0.000000 0.000000
-109.396151 0.127156 0.187576 0.320996 0.952559 0.000000 0.000000 0.000000 0.000000
-99.396151 0.093805 0.153180 0.337042 0.952559 0.000000 0.000000 0.000000 0.000000
-89.396151 0.068078 0.121684 0.349239 0.952560 0.000000 0.000000 0.000000 0.000000
-79.396151 0.049139 0.094622 0.357450 0.952561 0.000000 0.000000 0.000000 0.000000
-69.396151 0.035653 0.072502 0.361438 0.952562 0.000000 0.000000 0.000000 0.000000
-59.396151 0.026279 0.055130 0.360766 0.952563 0.000000 0.000000 0.000000 0.000000
-49.396151 0.019838 0.041831 0.354971 0.952565 0.000000 0.000000 0.000000 0.000000
-39.396151 0.015492 0.031932 0.343398 0.952569 0.000000 0.000000 0.000000 0.000000
-29.396151 0.012606 0.024699 0.325872 0.952574 0.000000 0.000000 0.000000 0.000000
-19.396151 0.010743 0.019494 0.302917 0.952582 0.000000 0.000000 0.000000 0.000000
-9.396151 0.009611 0.015806 0.275828 0.952593 0.000000 0.000000 0.000000 0.000000
0.603849 0.009032 0.013247 0.246398 0.952611 0.000000 0.000000 0.000000 0.000000
10.603849 0.008901 0.011532 0.216458 0.952636 0.000000 0.000000 0.000000 0.000000
20.603849 0.009183 0.010484 0.187569 0.952675 0.000000 0.000000 0.000000 0.000000
30.603849 0.009892 0.009985 0.160799 0.952732 0.000000 0.000000 0.000000 0.000000
40.603849 0.011085 0.009978 0.136736 0.952816 0.000000 0.000000 0.000000 0.000000
50.603849 0.012873 0.010458 0.115594 0.952943 0.000000 0.000000 0.000000 0.000000
60.603849 0.015422 0.011469 0.097330 0.953131 0.000000 0.000000 0.000000 0.000000
70.603849 0.018977 0.013106 0.081757 0.953410 0.000000 0.000000 0.000000 0.000000
80.603849 0.000235 0.000433 0.004432 0.000867 0.000000 0.000000 0.000000 0.000000
90.603849 0.000440 0.000712 0.006816 0.001291 0.000000 0.000000 0.000000 0.000000
100.603849 0.000750 0.001050 0.009490 0.001920 0.000000 0.000000 0.000000 0.000000
110.603849 0.001271 0.001446 0.010234 0.002854 0.000000 0.000000 0.000000 0.000000
120.603849 0.002550 0.002471 0.009416 0.004233 0.000000 0.000000 0.000000 0.000000
130.603849 0.004273 0.003539 0.009945 0.006266 0.000000 0.000000 0.000000 0.000000
140.603849 0.005562 0.004061 0.013301 0.009256 0.000000 0.000000 0.000000 0.000000
150.603849 0.152901 0.087623 0.025219 0.967324 0.009918 0.000000 0.000000 0.000000
160.603849 0.194338 0.113371 0.024512 0.978553 0.153136 0.000000 0.000000 0.000000
170.603849 0.242909 0.145503 0.025281 0.989592 0.270392 0.000000 0.000000 0.000000
180.603849 0.296682 0.183943 0.027999 1.004199 0.366394 0.000000 0.000000 0.000000
190.603849 0.353213 0.228407 0.033297 1.023089 0.444993 0.000000 0.000000 0.000000
200.603849 0.412743 0.279411 0.041981 1.046523 0.509345 0.000000 0.000000 0.000000
210.603849 0.465711 0.331587 0.055498 1.073860 0.562032 0.000000 0.000000 0.000000
220.603849 0.512357 0.384559 0.075683 1.102737 0.605168 0.000000 0.000000 0.000000
230.603849 0.550148 0.435905 0.104800 1.127661 0.640485 0.000000 0.000000 0.000000
240.603849 0.576590 0.483025 0.145279 1.137259 0.669400 0.000000 0.000000 0.000000
250.603849 0.588690 0.523080 0.199190 1.108250 0.693074 0.000000 0.000000 0.000000
260.603849 0.582492 0.552790 0.267503 0.992590 0.712456 0.000000 0.000000 0.000000
270.603849 0.553572 0.568307 0.349364 0.710313 0.728325 0.000000 0.000000 0.000000
270.623756 0.553490 0.568321 0.349537 0.709562 0.728354 0.000000 0.000000 0.000000
280.617120 0.497325 0.564485 0.443254 0.382233 0.741333 0.000000 0.000000 0.000000
290.610484 0.431720 0.544251 0.530545 0.262861 0.751961 0.000000 0.000000 0.000000
300.603849 0.368024 0.512848 0.603122 0.202736 0.760664 0.000000 0.000000 0.000000
310.617120 0.304635 0.471919 0.667758 0.158066 0.767803 0.000000 0.000000 0.000000
320.610484 0.260633 0.438178 0.712396 0.121313 0.773636 0.000000 0.000000 0.000000
330.603849 0.226695 0.406792 0.738425 0.090849 0.778412 0.000000 0.000000 0.000000
340.617120 0.196425 0.375680 0.755723 0.066304 0.782330 0.000000 0.000000 0.000000
350.610484 0.174778 0.353074 0.769439 0.047380 0.785531 0.000000 0.000000 0.000000
360.603849 0.161289 0.337293 0.771954 0.033328 0.788152 0.000000 0.000000 0.000000
370.617120 0.149292 0.321143 0.764299 0.023298 0.790302 0.000000 0.000000 0.000000
380.610484 0.143847 0.316918 0.767631 0.016625 0.792059 0.000000 0.000000 0.000000
390.603849 0.143847 0.316918 0.766667 0.013037 0.793498 0.000000 0.000000 0.000000


-221.386861 0.348429 0.274277 0.075406 0.952558 0.000000 0.000000 0.000000 0.000000
-211.386861 0.365575 0.293112 0.093095 0.952558 0.000000 0.000000 0.000000 0.000000
-201.386861 0.377153 0.310116 0.114159 0.952558 0.000000 0.000000 0.000000 0.000000
-191.386861 0.380867 0.323779 0.138048 0.952558 0.000000 0.000000 0.000000 0.000000
-181.386861 0.374265 0.332254 0.163871 0.952558 0.000000 0.000000 0.000000 0.000000
-171.386861 0.355237 0.333462 0.190593 0.952558 0.000000 0.000000 0.000000 0.000000
-161.386861 0.323187 0.325522 0.217106 0.952558 0.000000 0.000000 0.000000 0.000000
-151.386861 0.280347 0.307536 0.242310 0.952558 0.000000 0.000000 0.000000 0.000000
-141.386861 0.231592 0.280132 0.265420 0.952558 0.000000 0.000000 0.000000 0.000000
-131.386861 0.182965 0.245738 0.285875 0.952558 0.000000 0.000000 0.000000 0.000000
-121.386861 0.139384 0.207913 0.303356 0.952558 0.000000 0.000000 0.000000 0.000000
-111.386861 0.103339 0.170164 0.317840 0.952559 0.000000 0.000000 0.000000 0.000000
-101.386861 0.075386 0.135427 0.329218 0.952559 0.000000 0.000000 0.000000 0.000000
-91.386861 0.054697 0.105438 0.337385 0.952559 0.000000 0.000000 0.000000 0.000000
-81.386861 0.039878 0.080808 0.342120 0.952560 0.000000 0.000000 0.000000 0.000000
-71.386861 0.029511 0.061366 0.342957 0.952561 0.000000 0.000000 0.000000 0.000000
-61.386861 0.022389 0.046509 0.339166 0.952562 0.000000 0.000000 0.000000 0.000000
-51.386861 0.017539 0.035379 0.330011 0.952565 0.000000 0.000000 0.000000 0.000000
-41.386861 0.014307 0.027245 0.314885 0.952568 0.000000 0.000000 0.000000 0.000000
-31.386861 0.012212 0.021404 0.293974 0.952573 0.000000 0.000000 0.000000 0.000000
-21.386861 0.010936 0.017281 0.268373 0.952580 0.000000 0.000000 0.000000 0.000000
-11.386861 0.010278 0.014439 0.239875 0.952590 0.000000 0.000000 0.000000 0.000000
-1.386861 0.010127 0.012562 0.210475 0.952606 0.000000 0.000000 0.000000 0.000000
8.613139 0.010437 0.011426 0.181875 0.952630 0.000000 0.000000 0.000000 0.000000
18.613139 0.011229 0.010909 0.155326 0.952665 0.000000 0.000000 0.000000 0.000000
28.613139 0.012571 0.010945 0.131511 0.952718 0.000000 0.000000 0.000000 0.000000
38.613139 0.014590 0.011529 0.110683 0.952797 0.000000 0.000000 0.000000 0.000000
48.613139 0.017483 0.012715 0.092804 0.952914 0.000000 0.000000 0.000000 0.000000
58.613139 0.021526 0.014613 0.077662 0.953087 0.000000 0.000000 0.000000 0.000000
68.613139 0.027109 0.017406 0.064978 0.953346 0.000000 0.000000 0.000000 0.000000
78.613139 0.000204 0.000376 0.003807 0.000801 0.000000 0.000000 0.000000 0.000000
88.613139 0.000393 0.000639 0.005745 0.001193 0.000000 0.000000 0.000000 0.000000
98.613139 0.000703 0.000984 0.007859 0.001775 0.000000 0.000000 0.000000 0.000000
108.613139 0.001264 0.001454 0.008313 0.002638 0.000000 0.000000 0.000000 0.000000
118.613139 0.002617 0.002641 0.007669 0.003914 0.000000 0.000000 0.000000 0.000000
128.613139 0.004673 0.004072 0.007948 0.005797 0.000000 0.000000 0.000000 0.000000
138.613139 0.006675 0.005038 0.010332 0.008568 0.000000 0.000000 0.000000 0.000000
148.613139 0.216889 0.128047 0.023652 0.966580 0.000000 0.000000 0.000000 0.000000
158.613139 0.267700 0.162768 0.024719 0.976830 0.126862 0.000000 0.000000 0.000000
168.613139 0.323368 0.204091 0.027675 0.987202 0.248881 0.000000 0.000000 0.000000
178.613139 0.380690 0.250986 0.033240 1.001015 0.348782 0.000000 0.000000 0.000000
188.613139 0.436626 0.302215 0.042511 1.019005 0.430574 0.000000 0.000000 0.000000
198.613139 0.490782 0.358145 0.056587 1.041542 0.497539 0.000000 0.000000 0.000000
208.613139 0.536877 0.411989 0.077519 1.068213 0.552366 0.000000 0.000000 0.000000
218.613139 0.572191 0.463230 0.107624 1.097088 0.597255 0.000000 0.000000 0.000000
228.613139 0.595878 0.509558 0.149373 1.123455 0.634006 0.000000 0.000000 0.000000
238.613139 0.605001 0.548221 0.204842 1.137446 0.664096 0.000000 0.000000 0.000000
248.613139 0.595515 0.575992 0.274971 1.118904 0.688731 0.000000 0.000000 0.000000
258.613139 0.562902 0.589019 0.358861 1.026125 0.708901 0.000000 0.000000 0.000000
268.613139 0.505235 0.583381 0.453382 0.782371 0.725414 0.000000 0.000000 0.000000
268.633046 0.505097 0.583350 0.453576 0.781685 0.725444 0.000000 0.000000 0.000000
278.626410 0.424777 0.555056 0.554580 0.427305 0.738950 0.000000 0.000000 0.000000
288.619774 0.348523 0.514592 0.642342 0.278883 0.750010 0.000000 0.000000 0.000000
298.613139 0.285006 0.469400 0.709111 0.212985 0.759066 0.000000 0.000000 0.000000
308.626410 0.228264 0.419188 0.761403 0.166221 0.766495 0.000000 0.000000 0.000000
318.619774 0.191338 0.381234 0.792063 0.128115 0.772565 0.000000 0.000000 0.000000
328.613139 0.164284 0.348619 0.802600 0.096434 0.777535 0.000000 0.000000 0.000000
338.626410 0.140884 0.317566 0.802380 0.070721 0.781612 0.000000 0.000000 0.000000
348.619774 0.124289 0.295150 0.800290 0.050735 0.784943 0.000000 0.000000 0.000000
358.613139 0.114097 0.280059 0.790225 0.035778 0.787671 0.000000 0.000000 0.000000
368.626410 0.105300 0.265254 0.770751 0.025007 0.789909 0.000000 0.000000 0.000000
378.619774 0.100902 0.260562 0.766161 0.017710 0.791737 0.000000 0.000000 0.000000
388.613139 0.100902 0.260562 0.759547 0.013490 0.793234 0.000000 0.000000 0.000000
398.626410 0.100902 0.260562 0.754860 0.012864 0.794462 0.000000 0.000000 0.000000


-223.377571 0.403460 0.326317 0.094388 0.952558 0.000000 0.000000 0.000000 0.000000
-213.377571 0.413911 0.344316 0.114986 0.952558 0.000000 0.000000 0.000000 0.000000
-203.377571 0.415792 0.358442 0.137844 0.952558 0.000000 0.000000 0.000000 0.000000
-193.377571 0.406638 0.366775 0.162069 0.952558 0.000000 0.000000 0.000000 0.000000
-183.377571 0.384451 0.367208 0.186652 0.952558 0.000000 0.000000 0.000000 0.000000
-173.377571 0.348775 0.357817 0.210682 0.952558 0.000000 0.000000 0.000000 0.000000
-163.377571 0.302019 0.337641 0.233354 0.952558 0.000000 0.000000 0.000000 0.000000
-153.377571 0.249564 0.307527 0.253984 0.952558 0.000000 0.000000 0.000000 0.000000
-143.377571 0.197628 0.270040 0.272233 0.952558 0.000000 0.000000 0.000000 0.000000
-133.377571 0.151191 0.228928 0.287940 0.952558 0.000000 0.000000 0.000000 0.000000
-123.377571 0.112828 0.187995 0.301102 0.952558 0.000000 0.000000 0.000000 0.000000
-113.377571 0.082880 0.150117 0.311867 0.952558 0.000000 0.000000 0.000000 0.000000
-103.377571 0.060550 0.117213 0.320168 0.952559 0.000000 0.000000 0.000000 0.000000
-93.377571 0.044444 0.090034 0.325777 0.952559 0.000000 0.000000 0.000000 0.000000
-83.377571 0.033096 0.068459 0.328196 0.952560 0.000000 0.000000 0.000000 0.000000
-73.377571 0.025242 0.051876 0.326582 0.952561 0.000000 0.000000 0.000000 0.000000
-63.377571 0.019892 0.039469 0.319884 0.952562 0.000000 0.000000 0.000000 0.000000
-53.377571 0.016286 0.030336 0.307244 0.952564 0.000000 0.000000 0.000000 0.000000
-43.377571 0.013936 0.023771 0.288413 0.952567 0.000000 0.000000 0.000000 0.000000
-33.377571 0.012494 0.019142 0.264231 0.952571 0.000000 0.000000 0.000000 0.000000
-23.377571 0.011740 0.015960 0.236462 0.952578 0.000000 0.000000 0.000000 0.000000
-13.377571 0.011553 0.013868 0.207261 0.952588 0.000000 0.000000 0.000000 0.000000
-3.377571 0.011887 0.012622 0.178598 0.952602 0.000000 0.000000 0.000000 0.000000
6.622429 0.012758 0.012065 0.151866 0.952624 0.000000 0.000000 0.000000 0.000000
16.622429 0.014254 0.012132 0.127925 0.952657 0.000000 0.000000 0.000000 0.000000
26.622429 0.016520 0.012818 0.107085 0.952706 0.000000 0.000000 0.000000 0.000000
36.622429 0.019783 0.014186 0.089314 0.952778 0.000000 0.000000 0.000000 0.000000
46.622429 0.024361 0.016365 0.074388 0.952886 0.000000 0.000000 0.000000 0.000000
56.622429 0.030696 0.019564 0.061988 0.953047 0.000000 0.000000 0.000000 0.000000
66.622429 0.039375 0.024086 0.051786 0.953286 0.000000 0.000000 0.000000 0.000000
76.622429 0.000176 0.000326 0.003273 0.000740 0.000000 0.000000 0.000000 0.000000
86.622429 0.000349 0.000572 0.004864 0.001102 0.000000 0.000000 0.000000 0.000000
96.622429 0.000651 0.000921 0.006547 0.001640 0.000000 0.000000 0.000000 0.000000
106.622429 0.001228 0.001452 0.006823 0.002438 0.000000 0.000000 0.000000 0.000000
116.622429 0.002598 0.002765 0.006385 0.003619 0.000000 0.000000 0.000000 0.000000
126.622429 0.004884 0.004547 0.006535 0.005363 0.000000 0.000000 0.000000 0.000000
136.622429 0.007612 0.006086 0.008208 0.007930 0.000000 0.000000 0.000000 0.000000
146.622429 0.294091 0.181885 0.024286 0.965840 0.000000 0.000000 0.000000 0.000000
156.622429 0.350584 0.225543 0.027533 0.975208 0.099521 0.000000 0.000000 0.000000
166.622429 0.408171 0.274795 0.033380 0.984946 0.226496 0.000000 0.000000 0.000000
176.622429 0.463233 0.327646 0.042897 0.997991 0.330455 0.000000 0.000000 0.000000
186.622429 0.513118 0.382183 0.057795 1.015099 0.415569 0.000000 0.000000 0.000000
196.622429 0.557114 0.438430 0.079503 1.036726 0.485254 0.000000 0.000000 0.000000
206.622429 0.592881 0.490259 0.110614 1.062660 0.542308 0.000000 0.000000 0.000000
216.622429 0.613781 0.535533 0.153650 1.091352 0.589020 0.000000 0.000000 0.000000
226.622429 0.619935 0.572598 0.210685 1.118786 0.627264 0.000000 0.000000 0.000000
236.622429 0.607178 0.598269 0.282621 1.136406 0.658576 0.000000 0.000000 0.000000
246.622429 0.570909 0.608689 0.368502 1.126745 0.684212 0.000000 0.000000 0.000000
256.622429 0.509463 0.599956 0.465171 1.053693 0.705200 0.000000 0.000000 0.000000
266.622429 0.428531 0.570034 0.567280 0.846946 0.722385 0.000000 0.000000 0.000000
266.642336 0.428358 0.569954 0.567483 0.846341 0.722416 0.000000 0.000000 0.000000
276.635700 0.338134 0.518634 0.668582 0.484935 0.736471 0.000000 0.000000 0.000000
286.629064 0.264970 0.463171 0.749000 0.297437 0.747980 0.000000 0.000000 0.000000
296.622429 0.210283 0.410474 0.802194 0.223897 0.757404 0.000000 0.000000 0.000000
306.635700 0.164806 0.357433 0.834180 0.174695 0.765134 0.000000 0.000000 0.000000
316.629064 0.136379 0.319580 0.845007 0.135168 0.771451 0.000000 0.000000 0.000000
326.622429 0.116225 0.288718 0.836383 0.102259 0.776623 0.000000 0.000000 0.000000
336.635700 0.099120 0.260160 0.816695 0.075365 0.780865 0.000000 0.000000 0.000000
346.629064 0.087021 0.239646 0.798164 0.054291 0.784332 0.000000 0.000000 0.000000
356.622429 0.079652 0.226158 0.776140 0.038395 0.787170 0.000000 0.000000 0.000000
366.635700 0.073435 0.213334 0.746445 0.026852 0.789499 0.000000 0.000000 0.000000
376.629064 0.070121 0.208726 0.734453 0.018915 0.791401 0.000000 0.000000 0.000000
386.622429 0.070067 0.208719 0.723092 0.014079 0.792959 0.000000 0.000000 0.000000
396.635700 0.070067 0.208719 0.712961 0.012624 0.794237 0.000000 0.000000 0.000000


-225.368281 0.450150 0.380696 0.116184 0.952558 0.000000 0.000000 0.000000 0.000000
-215.368281 0.449663 0.394841 0.137990 0.952558 0.000000 0.000000 0.000000 0.000000
-205.368281 0.437504 0.402582 0.160658 0.952558 0.000000 0.000000 0.000000 0.000000
-195.368281 0.411757 0.401770 0.183286 0.952558 0.000000 0.000000 0.000000 0.000000
-185.368281 0.372300 0.390542 0.205061 0.952558 0.000000 0.000000 0.000000 0.000000
-175.368281 0.321862 0.368001 0.225402 0.952558 0.000000 0.000000 0.000000 0.000000
-165.368281 0.265989 0.335022 0.243899 0.952558 0.000000 0.000000 0.000000 0.000000
-155.368281 0.211197 0.294475 0.260268 0.952558 0.000000 0.000000 0.000000 0.000000
-145.368281 0.162357 0.250207 0.274517 0.952558 0.000000 0.000000 0.000000 0.000000
-135.368281 0.121954 0.206141 0.286744 0.952558 0.000000 0.000000 0.000000 0.000000
-125.368281 0.090355 0.165371 0.297086 0.952558 0.000000 0.000000 0.000000 0.000000
-115.368281 0.066583 0.129701 0.305679 0.952558 0.000000 0.000000 0.000000 0.000000
-105.368281 0.049282 0.100019 0.312302 0.952558 0.000000 0.000000 0.000000 0.000000
-95.368281 0.036993 0.076300 0.316411 0.952559 0.000000 0.000000 0.000000 0.000000
-85.368281 0.028418 0.057953 0.317066 0.952559 0.000000 0.000000 0.000000 0.000000
-75.368281 0.022528 0.044137 0.312993 0.952560 0.000000 0.000000 0.000000 0.000000
-65.368281 0.018555 0.033975 0.302952 0.952561 0.000000 0.000000 0.000000 0.000000
-55.368281 0.015928 0.026610 0.286305 0.952563 0.000000 0.000000 0.000000 0.000000
-45.368281 0.014299 0.021406 0.263545 0.952566 0.000000 0.000000 0.000000 0.000000
-35.368281 0.013430 0.017828 0.236357 0.952570 0.000000 0.000000 0.000000 0.000000
-25.368281 0.013190 0.015477 0.207062 0.952576 0.000000 0.000000 0.000000 0.000000
-15.368281 0.013530 0.014080 0.177914 0.952585 0.000000 0.000000 0.000000 0.000000
-5.368281 0.014477 0.013466 0.150613 0.952599 0.000000 0.000000 0.000000 0.000000
4.631719 0.016123 0.013548 0.126130 0.952619 0.000000 0.000000 0.000000 0.000000
14.631719 0.018644 0.014330 0.104914 0.952649 0.000000 0.000000 0.000000 0.000000
24.631719 0.022296 0.015885 0.086950 0.952694 0.000000 0.000000 0.000000 0.000000
34.631719 0.027447 0.018361 0.071989 0.952761 0.000000 0.000000 0.000000 0.000000
44.631719 0.034596 0.021999 0.059683 0.952861 0.000000 0.000000 0.000000 0.000000
54.631719 0.044403 0.027145 0.049657 0.953010 0.000000 0.000000 0.000000 0.000000
64.631719 0.057709 0.034270 0.041573 0.953231 0.000000 0.000000 0.000000 0.000000
74.631719 0.000152 0.000283 0.002819 0.000683 0.000000 0.000000 0.000000 0.000000
84.631719 0.000308 0.000511 0.004141 0.001018 0.000000 0.000000 0.000000 0.000000
94.631719 0.000595 0.000858 0.005499 0.001515 0.000000 0.000000 0.000000 0.000000
104.631719 0.001167 0.001432 0.005684 0.002253 0.000000 0.000000 0.000000 0.000000
114.631719 0.002504 0.002828 0.005479 0.003346 0.000000 0.000000 0.000000 0.000000
124.631719 0.004897 0.004910 0.005599 0.004960 0.000000 0.000000 0.000000 0.000000
134.631719 0.008233 0.007088 0.006763 0.007339 0.000000 0.000000 0.000000 0.000000
144.631719 0.378632 0.248707 0.027532 0.965111 0.000000 0.000000 0.000000 0.000000
154.631719 0.435350 0.299526 0.033697 0.973682 0.071069 0.000000 0.000000 0.000000
164.631719 0.489177 0.353780 0.043588 0.982818 0.203202 0.000000 0.000000 0.000000
174.631719 0.536923 0.408840 0.058734 0.995126 0.311383 0.000000 0.000000 0.000000
184.631719 0.576808 0.462590 0.081513 1.011370 0.399954 0.000000 0.000000 0.000000
194.631719 0.607981 0.514762 0.113772 1.032081 0.472470 0.000000 0.000000 0.000000
204.631719 0.630264 0.560790 0.158110 1.057221 0.531841 0.000000 0.000000 0.000000
214.631719 0.633480 0.596081 0.216718 1.085579 0.580450 0.000000 0.000000 0.000000
224.631719 0.617483 0.619520 0.290448 1.113755 0.620248 0.000000 0.000000 0.000000
234.631719 0.577598 0.627233 0.378282 1.134340 0.652831 0.000000 0.000000 0.000000
244.631719 0.512486 0.615350 0.477023 1.132187 0.679508 0.000000 0.000000 0.000000
254.631719 0.428565 0.582047 0.581366 1.076067 0.701350 0.000000 0.000000 0.000000
264.631719 0.338961 0.529629 0.684104 0.903194 0.719232 0.000000 0.000000 0.000000
264.651626 0.338787 0.529509 0.684300 0.902673 0.719264 0.000000 0.000000 0.000000
274.644990 0.254303 0.461975 0.776778 0.554477 0.733890 0.000000 0.000000 0.000000
284.638354 0.192962 0.399313 0.840948 0.319562 0.745867 0.000000 0.000000 0.000000
294.631719 0.150227 0.345503 0.872561 0.235631 0.755674 0.000000 0.000000 0.000000
304.644990 0.116250 0.294819 0.877565 0.183523 0.763718 0.000000 0.000000 0.000000
314.638354 0.095510 0.260047 0.865123 0.142478 0.770291 0.000000 0.000000 0.000000
324.631719 0.081115 0.232719 0.836642 0.108323 0.775673 0.000000 0.000000 0.000000
334.644990 0.069043 0.207943 0.798777 0.080238 0.780088 0.000000 0.000000 0.000000
344.638354 0.060496 0.190204 0.765897 0.058053 0.783695 0.000000 0.000000 0.000000
354.631719 0.055319 0.178728 0.734328 0.041186 0.786649 0.000000 0.000000 0.000000
364.644990 0.051034 0.168078 0.697368 0.028838 0.789072 0.000000 0.000000 0.000000
374.638354 0.048638 0.163896 0.679592 0.020240 0.791052 0.000000 0.000000 0.000000
384.631719 0.048509 0.163856 0.664964 0.014798 0.792673 0.000000 0.000000 0.000000
394.644990 0.048509 0.163856 0.651246 0.012585 0.794003 0.000000 0.000000 0.000000


-227.358991 0.481674 0.432269 0.138416 0.952557 0.000000 0.000000 0.000000 0.000000
-217.358991 0.466115 0.438942 0.159578 0.952557 0.000000 0.000000 0.000000 0.000000
-207.358991 0.436543 0.436445 0.180381 0.952557 0.000000 0.000000 0.000000 0.000000
-197.358991 0.393157 0.422959 0.200167 0.952557 0.000000 0.000000 0.000000 0.000000
-187.358991 0.339222 0.397797 0.218462 0.952557 0.000000 0.000000 0.000000 0.000000
-177.358991 0.280487 0.361986 0.235055 0.952557 0.000000 0.000000 0.000000 0.000000
-167.358991 0.223311 0.318418 0.249886 0.952558 0.000000 0.000000 0.000000 0.000000
-157.358991 0.172587 0.271202 0.262975 0.952558 0.000000 0.000000 0.000000 0.000000
-147.358991 0.130582 0.224259 0.274538 0.952558 0.000000 0.000000 0.000000 0.000000
-137.358991 0.097579 0.180728 0.284782 0.952558 0.000000 0.000000 0.000000 0.000000
-127.358991 0.072648 0.142576 0.293816 0.952558 0.000000 0.000000 0.000000 0.000000
-117.358991 0.054311 0.110557 0.301580 0.952558 0.000000 0.000000 0.000000 0.000000
-107.358991 0.041153 0.084757 0.307503 0.952558 0.000000 0.000000 0.000000 0.000000
-97.358991 0.031889 0.064651 0.310547 0.952558 0.000000 0.000000 0.000000 0.000000
-87.358991 0.025467 0.049404 0.309238 0.952559 0.000000 0.000000 0.000000 0.000000
-77.358991 0.021092 0.038110 0.301976 0.952560 0.000000 0.000000 0.000000 0.000000
-67.358991 0.018194 0.029926 0.287692 0.952561 0.000000 0.000000 0.000000 0.000000
-57.358991 0.016358 0.024089 0.266439 0.952563 0.000000 0.000000 0.000000 0.000000
-47.358991 0.015352 0.020060 0.239758 0.952565 0.000000 0.000000 0.000000 0.000000
-37.358991 0.015036 0.017405 0.210118 0.952569 0.000000 0.000000 0.000000 0.000000
-27.358991 0.015362 0.015818 0.180101 0.952575 0.000000 0.000000 0.000000 0.000000
-17.358991 0.016362 0.015112 0.151750 0.952583 0.000000 0.000000 0.000000 0.000000
-7.358991 0.018149 0.015196 0.126320 0.952596 0.000000 0.000000 0.000000 0.000000
2.641009 0.020917 0.016062 0.104317 0.952614 0.000000 0.000000 0.000000 0.000000
12.641009 0.024966 0.017801 0.085816 0.952642 0.000000 0.000000 0.000000 0.000000
22.641009 0.030713 0.020586 0.070546 0.952684 0.000000 0.000000 0.000000 0.000000
32.641009 0.038723 0.024691 0.058113 0.952746 0.000000 0.000000 0.000000 0.000000
42.641009 0.049733 0.030508 0.048098 0.952838 0.000000 0.000000 0.000000 0.000000
52.641009 0.064667 0.038567 0.040114 0.952975 0.000000 0.000000 0.000000 0.000000
62.641009 0.084601 0.049546 0.033836 0.953179 0.000000 0.000000 0.000000 0.000000
72.641009 0.000131 0.000245 0.002432 0.000631 0.000000 0.000000 0.000000 0.000000
82.641009 0.000271 0.000455 0.003549 0.000940 0.000000 0.000000 0.000000 0.000000
92.641009 0.000538 0.000793 0.004667 0.001400 0.000000 0.000000 0.000000 0.000000
102.641009 0.001086 0.001392 0.004827 0.002082 0.000000 0.000000 0.000000 0.000000
112.641009 0.002353 0.002824 0.004880 0.003093 0.000000 0.000000 0.000000 0.000000
122.641009 0.004741 0.005129 0.005061 0.004587 0.000000 0.000000 0.000000 0.000000
132.641009 0.008479 0.007929 0.005880 0.006791 0.000000 0.000000 0.000000 0.000000
142.641009 0.462534 0.325570 0.034181 0.964399 0.000000 0.000000 0.000000 0.000000
152.641009 0.514126 0.380292 0.044455 0.972249 0.041462 0.000000 0.000000 0.000000
162.641009 0.559713 0.435655 0.060124 0.980813 0.178961 0.000000 0.000000 0.000000
172.641009 0.596797 0.488828 0.083232 0.992413 0.291537 0.000000 0.000000 0.000000
182.641009 0.624180 0.537842 0.116702 1.007816 0.383705 0.000000 0.000000 0.000000
192.641009 0.640409 0.582106 0.162735 1.027612 0.459167 0.000000 0.000000 0.000000
202.641009 0.645637 0.618556 0.222917 1.051914 0.520949 0.000000 0.000000 0.000000
212.641009 0.626439 0.639657 0.298426 1.079809 0.571533 0.000000 0.000000 0.000000
222.641009 0.582990 0.644586 0.388170 1.108444 0.612947 0.000000 0.000000 0.000000
232.641009 0.514336 0.629515 0.488907 1.131419 0.646854 0.000000 0.000000 0.000000
242.641009 0.427657 0.592858 0.595366 1.135590 0.674614 0.000000 0.000000 0.000000
252.641009 0.336553 0.537312 0.700496 1.093953 0.697343 0.000000 0.000000 0.000000
262.641009 0.253599 0.469450 0.795510 0.951257 0.715952 0.000000 0.000000 0.000000
262.660916 0.253448 0.469308 0.795682 0.950815 0.715985 0.000000 0.000000 0.000000
272.654280 0.183787 0.394827 0.869719 0.631071 0.731205 0.000000 0.000000 0.000000
282.647644 0.136659 0.332228 0.908508 0.346816 0.743668 0.000000 0.000000 0.000000
292.641009 0.105229 0.282008 0.911982 0.248413 0.753873 0.000000 0.000000 0.000000
302.654280 0.080922 0.236845 0.886832 0.192750 0.762245 0.000000 0.000000 0.000000
312.647644 0.066288 0.206708 0.851392 0.150053 0.769084 0.000000 0.000000 0.000000
322.641009 0.056279 0.183643 0.805586 0.114630 0.774685 0.000000 0.000000 0.000000
332.654280 0.047953 0.163049 0.753478 0.085344 0.779279 0.000000 0.000000 0.000000
342.647644 0.042042 0.148329 0.710120 0.062027 0.783033 0.000000 0.000000 0.000000
352.641009 0.038482 0.138919 0.672353 0.044157 0.786107 0.000000 0.000000 0.000000
362.654280 0.035590 0.130355 0.631491 0.030971 0.788628 0.000000 0.000000 0.000000
372.647644 0.033902 0.126762 0.610018 0.021689 0.790688 0.000000 0.000000 0.000000
382.641009 0.033752 0.126681 0.593709 0.015641 0.792375 0.000000 0.000000 0.000000
392.654280 0.033752 0.126681 0.578155 0.012726 0.793759 0.000000 0.000000 0.000000


-229.349701 0.491841 0.475110 0.158784 0.952557 0.000000 0.000000 0.000000 0.000000
-219.349701 0.458248 0.470494 0.177899 0.952557 0.000000 0.000000 0.000000 0.000000
-209.349701 0.410961 0.454405 0.195898 0.952557 0.000000 0.000000 0.000000 0.000000
-199.349701 0.353714 0.426344 0.212457 0.952557 0.000000 0.000000 0.000000 0.000000
-189.349701 0.292594 0.387655 0.227448 0.952557 0.000000 0.000000 0.000000 0.000000
-179.349701 0.233744 0.341329 0.240968 0.952557 0.000000 0.000000 0.000000 0.000000
-169.349701 0.181641 0.291376 0.253208 0.952557 0.000000 0.000000 0.000000 0.000000
-159.349701 0.138506 0.241882 0.264368 0.952557 0.000000 0.000000 0.000000 0.000000
-149.349701 0.104466 0.195914 0.274742 0.952557 0.000000 0.000000 0.000000 0.000000
-139.349701 0.078573 0.155452 0.284487 0.952557 0.000000 0.000000 0.000000 0.000000
-129.349701 0.059421 0.121383 0.293515 0.952558 0.000000 0.000000 0.000000 0.000000
-119.349701 0.045516 0.093665 0.301371 0.952558 0.000000 0.000000 0.000000 0.000000
-109.349701 0.035616 0.071866 0.306938 0.952558 0.000000 0.000000 0.000000 0.000000
-99.349701 0.028685 0.055201 0.308553 0.952558 0.000000 0.000000 0.000000 0.000000
-89.349701 0.023913 0.042762 0.304276 0.952559 0.000000 0.000000 0.000000 0.000000
-79.349701 0.020708 0.033677 0.292539 0.952559 0.000000 0.000000 0.000000 0.000000
-69.349701 0.018665 0.027195 0.273000 0.952560 0.000000 0.000000 0.000000 0.000000
-59.349701 0.017498 0.022667 0.246839 0.952562 0.000000 0.000000 0.000000 0.000000
-49.349701 0.017078 0.019660 0.216667 0.952564 0.000000 0.000000 0.000000 0.000000
-39.349701 0.017358 0.017844 0.185422 0.952568 0.000000 0.000000 0.000000 0.000000
-29.349701 0.018380 0.017010 0.155561 0.952573 0.000000 0.000000 0.000000 0.000000
-19.349701 0.020274 0.017061 0.128669 0.952581 0.000000 0.000000 0.000000 0.000000
-9.349701 0.023268 0.017995 0.105475 0.952592 0.000000 0.000000 0.000000 0.000000
0.650299 0.027697 0.019907 0.086046 0.952610 0.000000 0.000000 0.000000 0.000000
10.650299 0.034039 0.023001 0.070153 0.952636 0.000000 0.000000 0.000000 0.000000
20.650299 0.042930 0.027589 0.057349 0.952674 0.000000 0.000000 0.000000 0.000000
30.650299 0.055192 0.034114 0.047154 0.952731 0.000000 0.000000 0.000000 0.000000
40.650299 0.071831 0.043168 0.039128 0.952816 0.000000 0.000000 0.000000 0.000000
50.650299 0.093987 0.055497 0.032899 0.952943 0.000000 0.000000 0.000000 0.000000
60.650299 0.122793 0.071983 0.028184 0.953132 0.000000 0.000000 0.000000 0.000000
70.650299 0.000113 0.000212 0.002102 0.000583 0.000000 0.000000 0.000000 0.000000
80.650299 0.000236 0.000404 0.003063 0.000869 0.000000 0.000000 0.000000 0.000000
90.650299 0.000481 0.000729 0.004011 0.001294 0.000000 0.000000 0.000000 0.000000
100.650299 0.000993 0.001332 0.004197 0.001924 0.000000 0.000000 0.000000 0.000000
110.650299 0.002165 0.002758 0.004533 0.002860 0.000000 0.000000 0.000000 0.000000
120.650299 0.004459 0.005195 0.004865 0.004242 0.000000 0.000000 0.000000 0.000000
130.650299 0.008373 0.008523 0.005483 0.006283 0.000000 0.000000 0.000000 0.000000
140.650299 0.538445 0.407570 0.045542 0.963707 0.000000 0.000000 0.000000 0.000000
150.650299 0.581072 0.462269 0.061700 0.970903 0.010652 0.000000 0.000000 0.000000
160.650299 0.615693 0.514778 0.085542 0.978927 0.153736 0.000000 0.000000 0.000000
170.650299 0.640117 0.562325 0.119525 0.989848 0.270884 0.000000 0.000000 0.000000
180.650299 0.652844 0.603099 0.166708 1.004435 0.366796 0.000000 0.000000 0.000000
190.650299 0.651103 0.635928 0.229287 1.023323 0.445323 0.000000 0.000000 0.000000
200.650299 0.634057 0.658603 0.306557 1.046754 0.509615 0.000000 0.000000 0.000000
210.650299 0.587104 0.660694 0.398167 1.074078 0.562253 0.000000 0.000000 0.000000
220.650299 0.515047 0.642416 0.500825 1.102928 0.605349 0.000000 0.000000 0.000000
230.650299 0.425847 0.602447 0.609283 1.127793 0.640633 0.000000 0.000000 0.000000
240.650299 0.333516 0.543888 0.716639 1.137265 0.669522 0.000000 0.000000 0.000000
250.650299 0.250383 0.473611 0.814391 1.107981 0.693173 0.000000 0.000000 0.000000
260.650299 0.182536 0.399544 0.892252 0.991740 0.712538 0.000000 0.000000 0.000000
260.670206 0.182418 0.399397 0.892379 0.991370 0.712573 0.000000 0.000000 0.000000
270.663570 0.129490 0.326175 0.937811 0.708065 0.728411 0.000000 0.000000 0.000000
280.656934 0.095190 0.268653 0.943785 0.381447 0.741380 0.000000 0.000000 0.000000
290.650299 0.072922 0.224649 0.916248 0.262562 0.752000 0.000000 0.000000 0.000000
300.663570 0.055999 0.186370 0.862560 0.202437 0.760711 0.000000 0.000000 0.000000
310.656934 0.045894 0.161331 0.807927 0.157906 0.767829 0.000000 0.000000 0.000000
320.650299 0.039063 0.142551 0.749525 0.121180 0.773657 0.000000 0.000000 0.000000
330.663570 0.033420 0.125975 0.688419 0.090685 0.778438 0.000000 0.000000 0.000000
340.656934 0.029400 0.114137 0.639037 0.066218 0.782344 0.000000 0.000000 0.000000
350.650299 0.026999 0.106639 0.598435 0.047315 0.785543 0.000000 0.000000 0.000000
360.663570 0.025094 0.099930 0.556752 0.033257 0.788166 0.000000 0.000000 0.000000
370.656934 0.023932 0.096963 0.533626 0.023265 0.790310 0.000000 0.000000 0.000000
380.650299 0.023800 0.096855 0.516968 0.016604 0.792066 0.000000 0.000000 0.000000
390.663570 0.023800 0.096855 0.501018 0.013027 0.793506 0.000000 0.000000 0.000000


-221.340411 0.425384 0.484214 0.192216 0.952557 0.000000 0.000000 0.000000 0.000000
-211.340411 0.365193 0.453096 0.207284 0.952557 0.000000 0.000000 0.000000 0.000000
-201.340411 0.302123 0.411460 0.220994 0.952557 0.000000 0.000000 0.000000 0.000000
-191.340411 0.242187 0.362549 0.233494 0.952557 0.000000 0.000000 0.000000 0.000000
-181.340411 0.189390 0.310299 0.245093 0.952557 0.000000 0.000000 0.000000 0.000000
-171.340411 0.145563 0.258572 0.256126 0.952557 0.000000 0.000000 0.000000 0.000000
-161.340411 0.110869 0.210547 0.266854 0.952557 0.000000 0.000000 0.000000 0.000000
-151.340411 0.084299 0.168114 0.277504 0.952557 0.000000 0.000000 0.000000 0.000000
-141.340411 0.064479 0.132175 0.288025 0.952557 0.000000 0.000000 0.000000 0.000000
-131.340411 0.049995 0.102806 0.297930 0.952557 0.000000 0.000000 0.000000 0.000000
-121.340411 0.039550 0.079464 0.306152 0.952558 0.000000 0.000000 0.000000 0.000000
-111.340411 0.032146 0.061443 0.310863 0.952558 0.000000 0.000000 0.000000 0.000000
-101.340411 0.026988 0.047874 0.309794 0.952558 0.000000 0.000000 0.000000 0.000000
-91.340411 0.023474 0.037879 0.300880 0.952558 0.000000 0.000000 0.000000 0.000000
-81.340411 0.021184 0.030682 0.283213 0.952559 0.000000 0.000000 0.000000 0.000000
-71.340411 0.019845 0.025645 0.257752 0.952560 0.000000 0.000000 0.000000 0.000000
-61.340411 0.019286 0.022243 0.226945 0.952562 0.000000 0.000000 0.000000 0.000000
-51.340411 0.019478 0.020152 0.194159 0.952564 0.000000 0.000000 0.000000 0.000000
-41.340411 0.020474 0.019149 0.162332 0.952567 0.000000 0.000000 0.000000 0.000000
-31.340411 0.022425 0.019127 0.133467 0.952572 0.000000 0.000000 0.000000 0.000000
-21.340411 0.025590 0.020091 0.108556 0.952579 0.000000 0.000000 0.000000 0.000000
-11.340411 0.030353 0.022153 0.087810 0.952590 0.000000 0.000000 0.000000 0.000000
-1.340411 0.037251 0.025538 0.070933 0.952606 0.000000 0.000000 0.000000 0.000000
8.659589 0.047001 0.030604 0.057477 0.952629 0.000000 0.000000 0.000000 0.000000
18.659589 0.060517 0.037853 0.046889 0.952665 0.000000 0.000000 0.000000 0.000000
28.659589 0.078898 0.047944 0.038658 0.952718 0.000000 0.000000 0.000000 0.000000
38.659589 0.103334 0.061691 0.032360 0.952797 0.000000 0.000000 0.000000 0.000000
48.659589 0.134943 0.080031 0.027661 0.952914 0.000000 0.000000 0.000000 0.000000
58.659589 0.174453 0.103925 0.024338 0.953088 0.000000 0.000000 0.000000 0.000000
68.659589 0.000097 0.000183 0.001821 0.000539 0.000000 0.000000 0.000000 0.000000
78.659589 0.000206 0.000356 0.002664 0.000803 0.000000 0.000000 0.000000 0.000000
88.659589 0.000426 0.000664 0.003494 0.001195 0.000000 0.000000 0.000000 0.000000
98.659589 0.000895 0.001256 0.003747 0.001778 0.000000 0.000000 0.000000 0.000000
108.659589 0.001958 0.002640 0.004387 0.002643 0.000000 0.000000 0.000000 0.000000
118.659589 0.004101 0.005120 0.004966 0.003923 0.000000 0.000000 0.000000 0.000000
128.659589 0.007993 0.008834 0.005528 0.005812 0.000000 0.000000 0.000000 0.000000
138.659589 0.601450 0.489097 0.063570 0.963039 0.000000 0.000000 0.000000 0.000000
148.659589 0.632964 0.540021 0.088039 0.969641 0.000000 0.000000 0.000000 0.000000
158.659589 0.655005 0.586216 0.123003 0.977153 0.127487 0.000000 0.000000 0.000000
168.659589 0.664882 0.624917 0.170944 0.987426 0.249393 0.000000 0.000000 0.000000
178.659589 0.659634 0.654086 0.234332 1.001222 0.349201 0.000000 0.000000 0.000000
188.659589 0.634976 0.671592 0.314799 1.019214 0.430917 0.000000 0.000000 0.000000
198.659589 0.588882 0.675355 0.408229 1.041752 0.497820 0.000000 0.000000 0.000000
208.659589 0.514665 0.654028 0.512731 1.068417 0.552596 0.000000 0.000000 0.000000
218.659589 0.423193 0.610809 0.623076 1.097272 0.597443 0.000000 0.000000 0.000000
228.659589 0.329901 0.549362 0.732501 1.123592 0.634160 0.000000 0.000000 0.000000
238.659589 0.246807 0.476841 0.832786 1.137478 0.664222 0.000000 0.000000 0.000000
248.659589 0.179480 0.401213 0.913997 1.118703 0.688834 0.000000 0.000000 0.000000
258.659589 0.128206 0.328919 0.964754 1.025423 0.708985 0.000000 0.000000 0.000000
258.679496 0.128119 0.328781 0.964818 1.025117 0.709021 0.000000 0.000000 0.000000
268.672860 0.089884 0.262253 0.973136 0.780317 0.725503 0.000000 0.000000 0.000000
278.666224 0.065737 0.212413 0.943101 0.426287 0.738999 0.000000 0.000000 0.000000
288.659589 0.050326 0.175571 0.886591 0.278541 0.750050 0.000000 0.000000 0.000000
298.672860 0.038754 0.144303 0.810095 0.212669 0.759115 0.000000 0.000000 0.000000
308.666224 0.031882 0.124151 0.742196 0.166054 0.766522 0.000000 0.000000 0.000000
318.659589 0.027293 0.109275 0.676720 0.127977 0.772587 0.000000 0.000000 0.000000
328.672860 0.023534 0.096268 0.611820 0.096263 0.777562 0.000000 0.000000 0.000000
338.666224 0.020849 0.086980 0.560513 0.070631 0.781627 0.000000 0.000000 0.000000
348.659589 0.019272 0.081145 0.519944 0.050666 0.784955 0.000000 0.000000 0.000000
358.672860 0.018065 0.076007 0.479820 0.035702 0.787686 0.000000 0.000000 0.000000
368.666224 0.017287 0.073631 0.456731 0.024972 0.789917 0.000000 0.000000 0.000000
378.659589 0.017197 0.073517 0.440718 0.017687 0.791743 0.000000 0.000000 0.000000
388.672860 0.017197 0.073517 0.425394 0.013475 0.793242 0.000000 0.000000 0.000000
398.666224 0.017197 0.073517 0.422470 0.012869 0.794466 0.000000 0.000000 0.000000


-223.331121 0.373543 0.477518 0.202902 0.952557 0.000000 0.000000 0.000000 0.000000
-213.331121 0.309095 0.433011 0.215587 0.952557 0.000000 0.000000 0.000000 0.000000
-203.331121 0.248566 0.381644 0.227377 0.952557 0.000000 0.000000 0.000000 0.000000
-193.331121 0.195618 0.327426 0.238604 0.952557 0.000000 0.000000 0.000000 0.000000
-183.331121 0.151673 0.273999 0.249697 0.952557 0.000000 0.000000 0.000000 0.000000
-173.331121 0.116668 0.224277 0.261022 0.952557 0.000000 0.000000 0.000000 0.000000
-163.331121 0.089716 0.180256 0.272777 0.952557 0.000000 0.000000 0.000000 0.000000
-153.331121 0.069442 0.142769 0.284964 0.952557 0.000000 0.000000 0.000000 0.000000
-143.331121 0.054482 0.111917 0.297117 0.952557 0.000000 0.000000 0.000000 0.000000
-133.331121 0.043617 0.087267 0.308120 0.952557 0.000000 0.000000 0.000000 0.000000
-123.331121 0.035803 0.068021 0.316092 0.952557 0.000000 0.000000 0.000000 0.000000
-113.331121 0.030278 0.053374 0.318460 0.952558 0.000000 0.000000 0.000000 0.000000
-103.331121 0.026453 0.042482 0.312659 0.952558 0.000000 0.000000 0.000000 0.000000
-93.331121 0.023900 0.034560 0.297178 0.952558 0.000000 0.000000 0.000000 0.000000
-83.331121 0.022337 0.028949 0.272495 0.952559 0.000000 0.000000 0.000000 0.000000
-73.331121 0.021611 0.025138 0.241151 0.952560 0.000000 0.000000 0.000000 0.000000
-63.331121 0.021662 0.022727 0.206581 0.952561 0.000000 0.000000 0.000000 0.000000
-53.331121 0.022569 0.021505 0.172362 0.952563 0.000000 0.000000 0.000000 0.000000
-43.331121 0.024504 0.021360 0.141000 0.952566 0.000000 0.000000 0.000000 0.000000
-33.331121 0.027759 0.022302 0.113839 0.952571 0.000000 0.000000 0.000000 0.000000
-23.331121 0.032767 0.024461 0.091262 0.952577 0.000000 0.000000 0.000000 0.000000
-13.331121 0.040130 0.028096 0.073038 0.952587 0.000000 0.000000 0.000000 0.000000
-3.331121 0.050657 0.033607 0.058606 0.952602 0.000000 0.000000 0.000000 0.000000
6.668879 0.065366 0.041561 0.047378 0.952624 0.000000 0.000000 0.000000 0.000000
16.668879 0.085451 0.052693 0.038761 0.952657 0.000000 0.000000 0.000000 0.000000
26.668879 0.112170 0.067893 0.032254 0.952705 0.000000 0.000000 0.000000 0.000000
36.668879 0.146596 0.088149 0.027475 0.952778 0.000000 0.000000 0.000000 0.000000
46.668879 0.189281 0.114422 0.024154 0.952887 0.000000 0.000000 0.000000 0.000000
56.668879 0.239871 0.147447 0.022141 0.953048 0.000000 0.000000 0.000000 0.000000
66.668879 0.000083 0.000158 0.001580 0.000497 0.000000 0.000000 0.000000 0.000000
76.668879 0.000178 0.000314 0.002332 0.000741 0.000000 0.000000 0.000000 0.000000
86.668879 0.000375 0.000600 0.003088 0.001104 0.000000 0.000000 0.000000 0.000000
96.668879 0.000797 0.001168 0.003436 0.001643 0.000000 0.000000 0.000000 0.000000
106.668879 0.001749 0.002483 0.004397 0.002443 0.000000 0.000000 0.000000 0.000000
116.668879 0.003706 0.004929 0.005320 0.003627 0.000000 0.000000 0.000000 0.000000
126.668879 0.007430 0.008868 0.005985 0.005376 0.000000 0.000000 0.000000 0.000000
136.668879 0.649126 0.565018 0.090945 0.962397 0.000000 0.000000 0.000000 0.000000
146.668879 0.668230 0.609017 0.126690 0.968459 0.000000 0.000000 0.000000 0.000000
156.668879 0.675877 0.645949 0.175860 0.975487 0.100171 0.000000 0.000000 0.000000
166.668879 0.667929 0.672684 0.240241 0.985142 0.227028 0.000000 0.000000 0.000000
176.668879 0.639312 0.686325 0.320851 0.998175 0.330891 0.000000 0.000000 0.000000
186.668879 0.586510 0.683856 0.418291 1.015287 0.415926 0.000000 0.000000 0.000000
196.668879 0.511366 0.663648 0.524619 1.036917 0.485547 0.000000 0.000000 0.000000
206.668879 0.419744 0.617943 0.636741 1.062849 0.542547 0.000000 0.000000 0.000000
216.668879 0.325755 0.553749 0.748081 1.091529 0.589216 0.000000 0.000000 0.000000
226.668879 0.242903 0.479156 0.850696 1.118928 0.627424 0.000000 0.000000 0.000000
236.668879 0.176235 0.402149 0.935025 1.136461 0.658707 0.000000 0.000000 0.000000
246.668879 0.125683 0.329031 0.989882 1.126602 0.684319 0.000000 0.000000 0.000000
256.668879 0.088769 0.263683 1.004708 1.053119 0.705288 0.000000 0.000000 0.000000
256.688786 0.088708 0.263562 1.004694 1.052869 0.705326 0.000000 0.000000 0.000000
266.682150 0.061929 0.206393 0.971905 0.845134 0.722477 0.000000 0.000000 0.000000
276.675514 0.045281 0.165008 0.908275 0.483658 0.736521 0.000000 0.000000 0.000000
286.668879 0.034781 0.135189 0.828920 0.297036 0.748021 0.000000 0.000000 0.000000
296.682150 0.026975 0.110355 0.737558 0.223558 0.757455 0.000000 0.000000 0.000000
306.675514 0.022367 0.094532 0.662776 0.174522 0.765162 0.000000 0.000000 0.000000
316.668879 0.019339 0.083007 0.595321 0.135025 0.771473 0.000000 0.000000 0.000000
326.682150 0.016894 0.073013 0.531007 0.102080 0.776651 0.000000 0.000000 0.000000
336.675514 0.015152 0.065877 0.481005 0.075270 0.780881 0.000000 0.000000 0.000000
346.668879 0.014163 0.061433 0.442569 0.054218 0.784344 0.000000 0.000000 0.000000
356.682150 0.013458 0.057583 0.405629 0.038315 0.787186 0.000000 0.000000 0.000000
366.675514 0.012967 0.055733 0.383793 0.026814 0.789507 0.000000 0.000000 0.000000
376.668879 0.012931 0.055632 0.369063 0.018889 0.791408 0.000000 0.000000 0.000000
386.682150 0.012943 0.055633 0.355028 0.014061 0.792967 0.000000 0.000000 0.000000
396.675514 0.012943 0.055633 0.349628 0.012625 0.794241 0.000000 0.000000 0.000000


-225.321831 0.313535 0.451930 0.211182 0.952557 0.000000 0.000000 0.000000 0.000000
-215.321831 0.252981 0.398375 0.222509 0.952557 0.000000 0.000000 0.000000 0.000000
-205.321831 0.200301 0.342445 0.233654 0.952557 0.000000 0.000000 0.000000 0.000000
-195.321831 0.156674 0.287723 0.245051 0.952557 0.000000 0.000000 0.000000 0.000000
-185.321831 0.121809 0.236854 0.257147 0.952557 0.000000 0.000000 0.000000 0.000000
-175.321831 0.094730 0.191601 0.270225 0.952557 0.000000 0.000000 0.000000 0.000000
-165.321831 0.074219 0.152920 0.284259 0.952557 0.000000 0.000000 0.000000 0.000000
-155.321831 0.058939 0.120872 0.298820 0.952557 0.000000 0.000000 0.000000 0.000000
-145.321831 0.047719 0.095060 0.312780 0.952557 0.000000 0.000000 0.000000 0.000000
-135.321831 0.039583 0.074787 0.324166 0.952557 0.000000 0.000000 0.000000 0.000000
-125.321831 0.033729 0.059170 0.330192 0.952557 0.000000 0.000000 0.000000 0.000000
-115.321831 0.029593 0.047420 0.327804 0.952557 0.000000 0.000000 0.000000 0.000000
-105.321831 0.026757 0.038777 0.314852 0.952558 0.000000 0.000000 0.000000 0.000000
-95.321831 0.024937 0.032577 0.291249 0.952558 0.000000 0.000000 0.000000 0.000000
-85.321831 0.023976 0.028291 0.259314 0.952559 0.000000 0.000000 0.000000 0.000000
-75.321831 0.023835 0.025535 0.222938 0.952559 0.000000 0.000000 0.000000 0.000000
-65.321831 0.024575 0.024038 0.185949 0.952561 0.000000 0.000000 0.000000 0.000000
-55.321831 0.026399 0.023707 0.151574 0.952563 0.000000 0.000000 0.000000 0.000000
-45.321831 0.029633 0.024559 0.121603 0.952565 0.000000 0.000000 0.000000 0.000000
-35.321831 0.034755 0.026741 0.096667 0.952569 0.000000 0.000000 0.000000 0.000000
-25.321831 0.042438 0.030547 0.076612 0.952576 0.000000 0.000000 0.000000 0.000000
-15.321831 0.053578 0.036429 0.060874 0.952585 0.000000 0.000000 0.000000 0.000000
-5.321831 0.069324 0.045022 0.048721 0.952598 0.000000 0.000000 0.000000 0.000000
4.678169 0.090985 0.057147 0.039504 0.952619 0.000000 0.000000 0.000000 0.000000
14.678169 0.119892 0.073780 0.032636 0.952649 0.000000 0.000000 0.000000 0.000000
24.678169 0.157092 0.095967 0.027660 0.952694 0.000000 0.000000 0.000000 0.000000
34.678169 0.202921 0.124657 0.024259 0.952761 0.000000 0.000000 0.000000 0.000000
44.678169 0.256650 0.160483 0.022247 0.952862 0.000000 0.000000 0.000000 0.000000
54.678169 0.316317 0.203512 0.021573 0.953011 0.000000 0.000000 0.000000 0.000000
64.678169 0.000071 0.000136 0.001372 0.000460 0.000000 0.000000 0.000000 0.000000
74.678169 0.000154 0.000275 0.002054 0.000685 0.000000 0.000000 0.000000 0.000000
84.678169 0.000327 0.000538 0.002765 0.001020 0.000000 0.000000 0.000000 0.000000
94.678169 0.000703 0.001072 0.003228 0.001518 0.000000 0.000000 0.000000 0.000000
104.678169 0.001545 0.002299 0.004515 0.002258 0.000000 0.000000 0.000000 0.000000
114.678169 0.003305 0.004651 0.005874 0.003353 0.000000 0.000000 0.000000 0.000000
124.678169 0.006769 0.008663 0.006826 0.004972 0.000000 0.000000 0.000000 0.000000
134.678169 0.680330 0.631236 0.130909 0.961782 0.000000 0.000000 0.000000 0.000000
144.678169 0.685234 0.665629 0.180976 0.967352 0.000000 0.000000 0.000000 0.000000
154.678169 0.675023 0.690338 0.246765 0.973924 0.071746 0.000000 0.000000 0.000000
164.678169 0.643846 0.701348 0.328512 0.982990 0.203756 0.000000 0.000000 0.000000
174.678169 0.586489 0.694661 0.425159 0.995289 0.311837 0.000000 0.000000 0.000000
184.678169 0.506308 0.668039 0.535972 1.011539 0.400326 0.000000 0.000000 0.000000
194.678169 0.413608 0.622671 0.650228 1.032256 0.472774 0.000000 0.000000 0.000000
204.678169 0.321129 0.557068 0.763341 1.057398 0.532090 0.000000 0.000000 0.000000
214.678169 0.238711 0.480584 0.868095 1.085750 0.580654 0.000000 0.000000 0.000000
224.678169 0.172825 0.402374 0.955314 1.113899 0.620415 0.000000 0.000000 0.000000
234.678169 0.123069 0.328595 1.014086 1.134414 0.652968 0.000000 0.000000 0.000000
244.678169 0.086827 0.262945 1.033521 1.132094 0.679620 0.000000 0.000000 0.000000
254.678169 0.061029 0.207000 1.007549 1.075604 0.701442 0.000000 0.000000 0.000000
254.698076 0.060987 0.206899 1.007453 1.075403 0.701481 0.000000 0.000000 0.000000
264.691440 0.042592 0.159725 0.935839 0.901633 0.719329 0.000000 0.000000 0.000000
274.684804 0.031273 0.126435 0.845736 0.552998 0.733943 0.000000 0.000000 0.000000
284.678169 0.024206 0.102917 0.751752 0.319076 0.745910 0.000000 0.000000 0.000000
294.691440 0.019011 0.083626 0.653598 0.235265 0.755727 0.000000 0.000000 0.000000
304.684804 0.015976 0.071451 0.577585 0.183343 0.763747 0.000000 0.000000 0.000000
314.678169 0.014037 0.062691 0.512198 0.142329 0.770315 0.000000 0.000000 0.000000
324.691440 0.012516 0.055157 0.451638 0.108138 0.775702 0.000000 0.000000 0.000000
334.684804 0.011449 0.049781 0.405174 0.080139 0.780104 0.000000 0.000000 0.000000
344.678169 0.010893 0.046471 0.370223 0.057976 0.783708 0.000000 0.000000 0.000000
354.691440 0.010566 0.043660 0.337378 0.041100 0.786665 0.000000 0.000000 0.000000
364.684804 0.010299 0.042261 0.317560 0.028797 0.789081 0.000000 0.000000 0.000000
374.678169 0.010328 0.042191 0.304474 0.020213 0.791059 0.000000 0.000000 0.000000
384.691440 0.010382 0.042203 0.292068 0.014776 0.792682 0.000000 0.000000 0.000000
394.684804 0.010382 0.042203 0.285707 0.012583 0.794007 0.000000 0.000000 0.000000


-227.312541 0.255504 0.412502 0.218849 0.952557 0.000000 0.000000 0.000000 0.000000
-217.312541 0.203551 0.355234 0.230146 0.952557 0.000000 0.000000 0.000000 0.000000
-207.312541 0.160557 0.299526 0.242117 0.952557 0.000000 0.000000 0.000000 0.000000
-197.312541 0.126158 0.247925 0.255209 0.952557 0.000000 0.000000 0.000000 0.000000
-187.312541 0.099292 0.201958 0.269775 0.952557 0.000000 0.000000 0.000000 0.000000
-177.312541 0.078728 0.162406 0.285856 0.952557 0.000000 0.000000 0.000000 0.000000
-167.312541 0.063282 0.129472 0.302992 0.952557 0.000000 0.000000 0.000000 0.000000
-157.312541 0.051816 0.102741 0.320061 0.952557 0.000000 0.000000 0.000000 0.000000
-147.312541 0.043392 0.081559 0.335018 0.952557 0.000000 0.000000 0.000000 0.000000
-137.312541 0.037261 0.065132 0.344895 0.952557 0.000000 0.000000 0.000000 0.000000
-127.312541 0.032824 0.052606 0.346214 0.952557 0.000000 0.000000 0.000000 0.000000
-117.312541 0.029685 0.043266 0.336153 0.952557 0.000000 0.000000 0.000000 0.000000
-107.312541 0.027570 0.036468 0.313977 0.952558 0.000000 0.000000 0.000000 0.000000
-97.312541 0.026321 0.031681 0.281675 0.952558 0.000000 0.000000 0.000000 0.000000
-87.312541 0.025903 0.028507 0.243277 0.952558 0.000000 0.000000 0.000000 0.000000
-77.312541 0.026398 0.026694 0.203367 0.952559 0.000000 0.000000 0.000000 0.000000
-67.312541 0.028002 0.026104 0.165496 0.952560 0.000000 0.000000 0.000000 0.000000
-57.312541 0.031077 0.026780 0.132145 0.952562 0.000000 0.000000 0.000000 0.000000
-47.312541 0.036143 0.028887 0.104283 0.952565 0.000000 0.000000 0.000000 0.000000
-37.312541 0.043939 0.032752 0.081894 0.952568 0.000000 0.000000 0.000000 0.000000
-27.312541 0.055458 0.038881 0.064408 0.952574 0.000000 0.000000 0.000000 0.000000
-17.312541 0.071963 0.047982 0.051039 0.952582 0.000000 0.000000 0.000000 0.000000
-7.312541 0.094943 0.060979 0.040975 0.952595 0.000000 0.000000 0.000000 0.000000
2.687459 0.125825 0.078948 0.033563 0.952614 0.000000 0.000000 0.000000 0.000000
12.687459 0.165650 0.103005 0.028261 0.952642 0.000000 0.000000 0.000000 0.000000
22.687459 0.214563 0.134103 0.024685 0.952684 0.000000 0.000000 0.000000 0.000000
32.687459 0.271406 0.172742 0.022606 0.952746 0.000000 0.000000 0.000000 0.000000
42.687459 0.333719 0.218755 0.021943 0.952838 0.000000 0.000000 0.000000 0.000000
52.687459 0.398127 0.271171 0.022779 0.952976 0.000000 0.000000 0.000000 0.000000
62.687459 0.000061 0.000117 0.001194 0.000424 0.000000 0.000000 0.000000 0.000000
72.687459 0.000132 0.000240 0.001819 0.000633 0.000000 0.000000 0.000000 0.000000
82.687459 0.000285 0.000479 0.002504 0.000942 0.000000 0.000000 0.000000 0.000000
92.687459 0.000616 0.000974 0.003091 0.001403 0.000000 0.000000 0.000000 0.000000
102.687459 0.001355 0.002101 0.004695 0.002087 0.000000 0.000000 0.000000 0.000000
112.687459 0.002917 0.004316 0.006559 0.003100 0.000000 0.000000 0.000000 0.000000
122.687459 0.006072 0.008271 0.007995 0.004598 0.000000 0.000000 0.000000 0.000000
132.687459 0.693447 0.684496 0.186780 0.961195 0.000000 0.000000 0.000000 0.000000
142.687459 0.680498 0.706469 0.253494 0.966316 0.000000 0.000000 0.000000 0.000000
152.687459 0.646781 0.715214 0.336714 0.972458 0.042166 0.000000 0.000000 0.000000
162.687459 0.587287 0.705855 0.434512 0.980964 0.179538 0.000000 0.000000 0.000000
172.687459 0.502719 0.674671 0.543685 0.992558 0.292009 0.000000 0.000000 0.000000
182.687459 0.407037 0.623465 0.662217 1.007968 0.384092 0.000000 0.000000 0.000000
192.687459 0.314383 0.557861 0.778269 1.027773 0.459483 0.000000 0.000000 0.000000
202.687459 0.234266 0.481153 0.884975 1.052080 0.521208 0.000000 0.000000 0.000000
212.687459 0.169272 0.401919 0.974855 1.079974 0.571745 0.000000 0.000000 0.000000
222.687459 0.120379 0.327632 1.037331 1.108591 0.613120 0.000000 0.000000 0.000000
232.687459 0.084848 0.261810 1.061319 1.131509 0.646996 0.000000 0.000000 0.000000
242.687459 0.059588 0.205882 1.039730 1.135540 0.674731 0.000000 0.000000 0.000000
252.687459 0.041890 0.159848 0.974190 1.093587 0.697438 0.000000 0.000000 0.000000
252.707366 0.041861 0.159765 0.974022 1.093427 0.697479 0.000000 0.000000 0.000000
262.700730 0.029388 0.122003 0.871409 0.949934 0.716052 0.000000 0.000000 0.000000
272.694094 0.021777 0.095871 0.764302 0.629517 0.731260 0.000000 0.000000 0.000000
282.687459 0.017080 0.077701 0.663915 0.346208 0.743713 0.000000 0.000000 0.000000
292.700730 0.013689 0.062989 0.565867 0.248012 0.753928 0.000000 0.000000 0.000000
302.694094 0.011753 0.053785 0.492934 0.192562 0.762275 0.000000 0.000000 0.000000
312.687459 0.010583 0.047248 0.432394 0.149899 0.769109 0.000000 0.000000 0.000000
322.700730 0.009731 0.041681 0.377587 0.114437 0.774715 0.000000 0.000000 0.000000
332.694094 0.009169 0.037720 0.335971 0.085240 0.779296 0.000000 0.000000 0.000000
342.687459 0.008950 0.035323 0.305199 0.061945 0.783047 0.000000 0.000000 0.000000
352.700730 0.008933 0.033345 0.276821 0.044065 0.786123 0.000000 0.000000 0.000000
362.694094 0.008859 0.032329 0.259407 0.030927 0.788637 0.000000 0.000000 0.000000
372.687459 0.008967 0.032307 0.248100 0.021659 0.790696 0.000000 0.000000 0.000000
382.700730 0.009090 0.032348 0.237448 0.015614 0.792384 0.000000 0.000000 0.000000
392.694094 0.009090 0.032348 0.231042 0.012720 0.793764 0.000000 0.000000 0.000000


-229.303251 0.205435 0.365655 0.228044 0.952557 0.000000 0.000000 0.000000 0.000000
-219.303251 0.163410 0.309360 0.240812 0.952557 0.000000 0.000000 0.000000 0.000000
-209.303251 0.129702 0.257337 0.255154 0.952557 0.000000 0.000000 0.000000 0.000000
-199.303251 0.103287 0.211042 0.271420 0.952557 0.000000 0.000000 0.000000 0.000000
-189.303251 0.082920 0.171080 0.289705 0.952557 0.000000 0.000000 0.000000 0.000000
-179.303251 0.067434 0.137535 0.309594 0.952557 0.000000 0.000000 0.000000 0.000000
-169.303251 0.055824 0.110145 0.329917 0.952557 0.000000 0.000000 0.000000 0.000000
-159.303251 0.047176 0.088250 0.348584 0.952557 0.000000 0.000000 0.000000 0.000000
-149.303251 0.040773 0.071101 0.362460 0.952557 0.000000 0.000000 0.000000 0.000000
-139.303251 0.036058 0.057921 0.367745 0.952557 0.000000 0.000000 0.000000 0.000000
-129.303251 0.032602 0.047939 0.360951 0.952557 0.000000 0.000000 0.000000 0.000000
-119.303251 0.030150 0.040548 0.340597 0.952557 0.000000 0.000000 0.000000 0.000000
-109.303251 0.028559 0.035236 0.308220 0.952557 0.000000 0.000000 0.000000 0.000000
-99.303251 0.027794 0.031603 0.267898 0.952558 0.000000 0.000000 0.000000 0.000000
-89.303251 0.027943 0.029390 0.224686 0.952558 0.000000 0.000000 0.000000 0.000000
-79.303251 0.029221 0.028480 0.183051 0.952559 0.000000 0.000000 0.000000 0.000000
[truncated: 3,857,343 more chars]
