# Supplementary material for: Ripply suppresses Tbx6 to induce dynamic-to-static conversion in somite segmentation
Source: Nat Commun. 2023 Apr 13;14:2115. doi: 10.1038/s41467-023-37745-w (PMC10102234; doi:10.1038/s41467-023-37745-w)
Supplement: Supplementary file 11 — Supplementary Software 1 [file 41467_2023_37745_MOESM11_ESM.zip › Supplementary_Software/ripplyKO/x_vs_her_tbx_erk_ripply_v1_1.0.dat]

-230.000000 1.000000 0.000000 1.925000 1.000000 0.000000 0.000000 0.000000 0.000000
-220.000000 1.000000 0.000000 1.925000 1.000000 0.000000 0.000000 0.000000 0.000000
-210.000000 1.000000 0.000000 1.925000 1.000000 0.000000 0.000000 0.000000 0.000000
-200.000000 1.000000 0.000000 1.925000 1.000000 0.000000 0.000000 0.000000 0.000000
-190.000000 1.000000 0.000000 1.925000 1.000000 0.000000 0.000000 0.000000 0.000000
-180.000000 1.000000 0.000000 1.925000 1.000000 0.000000 0.000000 0.000000 0.000000
-170.000000 1.000000 0.000000 1.925000 1.000000 0.000000 0.000000 0.000000 0.000000
-160.000000 1.000000 0.000000 1.925000 1.000000 0.000000 0.000000 0.000000 0.000000
-150.000000 1.000000 0.000000 1.925000 1.000000 0.000000 0.000000 0.000000 0.000000
-140.000000 1.000000 0.000000 1.925000 1.000000 0.000000 0.000000 0.000000 0.000000
-130.000000 1.000000 0.000000 1.925000 1.000000 0.000000 0.000000 0.000000 0.000000
-120.000000 1.000000 0.000000 1.925000 1.000000 0.000000 0.000000 0.000000 0.000000
-110.000000 1.000000 0.000000 1.925000 1.000000 0.000000 0.000000 0.000000 0.000000
-100.000000 1.000000 0.000000 1.925000 1.000000 0.000000 0.000000 0.000000 0.000000
-90.000000 1.000000 0.000000 1.925000 1.000000 0.000000 0.000000 0.000000 0.000000
-80.000000 1.000000 0.000000 1.925000 1.000000 0.000000 0.000000 0.000000 0.000000
-70.000000 1.000000 0.000000 1.925000 1.000000 0.000000 0.000000 0.000000 0.000000
-60.000000 1.000000 0.000000 1.925000 1.000000 0.000000 0.000000 0.000000 0.000000
-50.000000 1.000000 0.000000 1.925000 1.000000 0.000000 0.000000 0.000000 0.000000
-40.000000 1.000000 0.000000 1.925000 1.000000 0.000000 0.000000 0.000000 0.000000
-30.000000 1.000000 0.000000 1.925000 1.000000 0.000000 0.000000 0.000000 0.000000
-20.000000 1.000000 0.000000 1.925000 1.000000 0.000000 0.000000 0.000000 0.000000
-10.000000 1.000000 0.000000 1.925000 1.000000 0.000000 0.000000 0.000000 0.000000
0.000000 1.000000 0.000000 1.925000 1.000000 0.000000 0.000000 0.000000 0.000000
10.000000 1.000000 0.000000 1.925000 1.000000 0.000000 0.000000 0.000000 0.000000
20.000000 1.000000 0.000000 1.925000 1.000000 0.000000 0.000000 0.000000 0.000000
30.000000 1.000000 0.000000 1.925000 1.000000 0.000000 0.000000 0.000000 0.000000
40.000000 1.000000 0.000000 1.925000 1.000000 0.000000 0.000000 0.000000 0.000000
50.000000 1.000000 0.000000 1.925000 1.000000 0.000000 0.000000 0.000000 0.000000
60.000000 1.000000 0.000000 1.925000 1.000000 0.000000 0.000000 0.000000 0.000000
70.000000 1.000000 0.000000 1.925000 1.000000 0.000000 0.000000 0.000000 0.000000
80.000000 1.000000 0.000000 1.925000 1.000000 0.000000 0.000000 0.000000 0.000000
90.000000 1.000000 0.000000 1.925000 1.000000 0.000000 0.000000 0.000000 0.000000
100.000000 1.000000 0.000000 1.925000 1.000000 0.000000 0.000000 0.000000 0.000000
110.000000 1.000000 0.000000 1.925000 1.000000 0.000000 0.000000 0.000000 0.000000
120.000000 1.000000 0.000000 1.925000 1.000000 0.000000 0.000000 0.000000 0.000000
130.000000 1.000000 0.000000 1.925000 1.000000 0.000000 0.000000 0.000000 0.000000
140.000000 1.000000 0.000000 1.925000 1.000000 0.000000 0.000000 0.000000 0.000000
150.000000 1.000000 0.000000 1.925000 1.000000 0.000000 0.000000 0.000000 0.000000
160.000000 1.000000 0.000000 1.925000 1.000000 0.145015 0.000000 0.000000 0.000000
170.000000 1.000000 0.000000 1.925000 1.000000 0.263744 0.000000 0.000000 0.000000
180.000000 1.000000 0.000000 1.925000 1.000000 0.360951 0.000000 0.000000 0.000000
190.000000 1.000000 0.000000 1.925000 1.000000 0.440537 0.000000 0.000000 0.000000
200.000000 1.000000 0.000000 1.925000 1.000000 0.505696 0.000000 0.000000 0.000000
210.000000 1.000000 0.000000 1.925000 0.000000 0.559045 0.000000 0.000000 0.000000
220.000000 1.000000 0.000000 1.925000 0.000000 0.602722 0.000000 0.000000 0.000000
230.000000 1.000000 0.000000 1.925000 0.000000 0.638483 0.000000 0.000000 0.000000
240.000000 1.000000 0.000000 1.925000 0.000000 0.667761 0.000000 0.000000 0.000000
250.000000 1.000000 0.000000 1.925000 0.000000 0.691732 0.000000 0.000000 0.000000
260.000000 1.000000 0.000000 1.925000 0.000000 0.711357 0.000000 0.000000 0.000000
270.000000 1.000000 0.000000 1.925000 0.000000 0.727426 0.000000 0.000000 0.000000
280.000000 1.000000 0.000000 1.925000 0.000000 0.740581 0.000000 0.000000 0.000000
290.000000 1.000000 0.000000 1.925000 0.000000 0.751352 0.000000 0.000000 0.000000
300.000000 1.000000 0.000000 1.925000 0.000000 0.760170 0.000000 0.000000 0.000000
310.000000 1.000000 0.000000 1.925000 0.000000 0.767390 0.000000 0.000000 0.000000
320.000000 1.000000 0.000000 1.925000 0.000000 0.773301 0.000000 0.000000 0.000000
330.000000 1.000000 0.000000 1.925000 0.000000 0.778141 0.000000 0.000000 0.000000
340.000000 1.000000 0.000000 1.925000 0.000000 0.782103 0.000000 0.000000 0.000000
350.000000 1.000000 0.000000 1.925000 0.000000 0.785347 0.000000 0.000000 0.000000
360.000000 1.000000 0.000000 1.925000 0.000000 0.788004 0.000000 0.000000 0.000000
370.000000 1.000000 0.000000 1.925000 0.000000 0.790178 0.000000 0.000000 0.000000
380.000000 1.000000 0.000000 1.925000 0.000000 0.791959 0.000000 0.000000 0.000000
390.000000 1.000000 0.000000 1.925000 0.000000 0.793416 0.000000 0.000000 0.000000
400.000000 1.000000 0.000000 1.925000 0.000000 0.794610 0.000000 0.000000 0.000000


-221.990710 0.642442 0.293940 1.314161 0.993065 0.000000 0.000249 0.000052 0.000000
-211.990710 0.642442 0.293940 1.314161 0.993065 0.000000 0.000249 0.000052 0.000000
-201.990710 0.642442 0.293940 1.314161 0.993065 0.000000 0.000249 0.000052 0.000000
-191.990710 0.642442 0.293940 1.314161 0.993065 0.000000 0.000249 0.000052 0.000000
-181.990710 0.642442 0.293940 1.314161 0.993065 0.000000 0.000249 0.000052 0.000000
-171.990710 0.642442 0.293940 1.314161 0.993065 0.000000 0.000249 0.000052 0.000000
-161.990710 0.642442 0.293940 1.314161 0.993065 0.000000 0.000249 0.000052 0.000000
-151.990710 0.642442 0.293940 1.314161 0.993065 0.000000 0.000249 0.000052 0.000000
-141.990710 0.642442 0.293940 1.314161 0.993065 0.000000 0.000249 0.000052 0.000000
-131.990710 0.642442 0.293940 1.314161 0.993065 0.000000 0.000249 0.000052 0.000000
-121.990710 0.642442 0.293940 1.314161 0.993065 0.000000 0.000249 0.000052 0.000000
-111.990710 0.642442 0.293940 1.314161 0.993065 0.000000 0.000249 0.000052 0.000000
-101.990710 0.642442 0.293940 1.314161 0.993065 0.000000 0.000249 0.000052 0.000000
-91.990710 0.642442 0.293940 1.314161 0.993065 0.000000 0.000249 0.000052 0.000000
-81.990710 0.642442 0.293940 1.314161 0.993065 0.000000 0.000249 0.000052 0.000000
-71.990710 0.642442 0.293940 1.314161 0.993065 0.000000 0.000249 0.000052 0.000000
-61.990710 0.642442 0.293940 1.314161 0.993065 0.000000 0.000249 0.000052 0.000000
-51.990710 0.642442 0.293940 1.314161 0.993065 0.000000 0.000249 0.000052 0.000000
-41.990710 0.642442 0.293940 1.314161 0.993066 0.000000 0.000249 0.000052 0.000000
-31.990710 0.642442 0.293940 1.314161 0.993066 0.000000 0.000249 0.000052 0.000000
-21.990710 0.642442 0.293940 1.314161 0.993066 0.000000 0.000249 0.000052 0.000000
-11.990710 0.642442 0.293940 1.314161 0.993067 0.000000 0.000249 0.000052 0.000000
-1.990710 0.642442 0.293940 1.314161 0.993068 0.000000 0.000249 0.000052 0.000000
8.009290 0.642442 0.293940 1.314161 0.993070 0.000000 0.000249 0.000052 0.000000
18.009290 0.642442 0.293940 1.314161 0.993073 0.000000 0.000249 0.000052 0.000000
28.009290 0.642442 0.293940 1.314161 0.993076 0.000000 0.000249 0.000052 0.000000
38.009290 0.642442 0.293940 1.314161 0.993082 0.000000 0.000249 0.000052 0.000000
48.009290 0.642442 0.293940 1.314161 0.993090 0.000000 0.000249 0.000052 0.000000
58.009290 0.642442 0.293940 1.314161 0.993103 0.000000 0.000249 0.000052 0.000000
68.009290 0.642442 0.293940 1.314161 0.993121 0.000000 0.000249 0.000052 0.000000
78.009290 0.642442 0.293940 1.314161 0.993149 0.000000 0.000249 0.000052 0.000000
88.009290 0.642442 0.293940 1.314161 0.993190 0.000000 0.000249 0.000052 0.000000
98.009290 0.642442 0.293940 1.314161 0.993251 0.000000 0.000249 0.000052 0.000000
108.009290 0.642442 0.293940 1.314161 0.993342 0.000000 0.000249 0.000052 0.000000
118.009290 0.642442 0.293940 1.314161 0.993477 0.000000 0.000249 0.000052 0.000000
128.009290 0.642442 0.293940 1.314161 0.993678 0.000000 0.000249 0.000052 0.000000
138.009290 0.642442 0.293940 1.314161 0.993975 0.000000 0.000249 0.000052 0.000000
148.009290 0.642442 0.293940 1.314161 0.994414 0.000000 0.000249 0.000052 0.000000
158.009290 0.642442 0.293940 1.314161 0.995058 0.118683 0.000180 0.000037 0.000000
168.009290 0.642442 0.293940 1.314161 0.995996 0.242185 0.000076 0.000016 0.000000
178.009290 0.642442 0.293940 1.314161 0.997345 0.343300 0.000036 0.000008 0.000000
188.009290 0.642442 0.293940 1.314161 0.999255 0.426085 0.000021 0.000004 0.000000
198.009290 0.642442 0.293940 1.314161 1.001894 0.493865 0.000015 0.000003 0.000000
208.009290 0.642445 0.293940 1.314161 0.012183 0.549357 0.000000 0.000000 0.000000
218.009290 0.642445 0.293940 1.314161 0.016620 0.594791 0.000000 0.000000 0.000000
228.009290 0.642445 0.293940 1.314161 0.021938 0.631989 0.000000 0.000000 0.000000
238.009290 0.642445 0.293940 1.314161 0.027807 0.662444 0.000000 0.000000 0.000000
248.009290 0.642445 0.293940 1.314161 0.033620 0.687379 0.000000 0.000000 0.000000
258.009290 0.642445 0.293940 1.314161 0.038578 0.707794 0.000000 0.000000 0.000000
268.009290 0.642445 0.293940 1.314161 0.041887 0.724508 0.000000 0.000000 0.000000
278.009290 0.642445 0.293940 1.314161 0.042975 0.738192 0.000000 0.000000 0.000000
288.009290 0.642445 0.293940 1.314161 0.041648 0.749396 0.000000 0.000000 0.000000
298.009290 0.642445 0.293940 1.314161 0.038141 0.758569 0.000000 0.000000 0.000000
308.009290 0.642445 0.293940 1.314161 0.033059 0.766079 0.000000 0.000000 0.000000
318.009290 0.642445 0.293940 1.314161 0.027206 0.772228 0.000000 0.000000 0.000000
328.009290 0.642445 0.293940 1.314161 0.021369 0.777262 0.000000 0.000000 0.000000
338.009290 0.642445 0.293940 1.314161 0.016130 0.781384 0.000000 0.000000 0.000000
348.009290 0.642445 0.293940 1.314161 0.011790 0.784758 0.000000 0.000000 0.000000
358.009290 0.642445 0.293940 1.314161 0.008406 0.787521 0.000000 0.000000 0.000000
368.009290 0.642445 0.293940 1.314161 0.005883 0.789783 0.000000 0.000000 0.000000
378.009290 0.642445 0.293940 1.314161 0.004063 0.791635 0.000000 0.000000 0.000000
388.009290 0.642445 0.293940 1.314161 0.002780 0.793152 0.000000 0.000000 0.000000
398.009290 0.642445 0.293940 1.314161 0.001889 0.794393 0.000000 0.000000 0.000000
398.029197 0.642445 0.293940 1.314161 0.001888 0.794395 0.000000 0.000000 0.000000


-223.981420 0.412838 0.389528 0.897153 0.987160 0.000000 0.000428 0.000161 0.000001
-213.981420 0.412838 0.389528 0.897153 0.987160 0.000000 0.000428 0.000161 0.000001
-203.981420 0.412838 0.389528 0.897153 0.987160 0.000000 0.000428 0.000161 0.000001
-193.981420 0.412838 0.389528 0.897153 0.987160 0.000000 0.000428 0.000161 0.000001
-183.981420 0.412838 0.389528 0.897153 0.987160 0.000000 0.000428 0.000161 0.000001
-173.981420 0.412838 0.389528 0.897153 0.987160 0.000000 0.000428 0.000161 0.000001
-163.981420 0.412838 0.389528 0.897153 0.987160 0.000000 0.000428 0.000161 0.000001
-153.981420 0.412838 0.389528 0.897153 0.987160 0.000000 0.000428 0.000161 0.000001
-143.981420 0.412838 0.389528 0.897153 0.987160 0.000000 0.000428 0.000161 0.000001
-133.981420 0.412838 0.389528 0.897153 0.987160 0.000000 0.000428 0.000161 0.000001
-123.981420 0.412838 0.389528 0.897153 0.987160 0.000000 0.000428 0.000161 0.000001
-113.981420 0.412838 0.389528 0.897153 0.987160 0.000000 0.000428 0.000161 0.000001
-103.981420 0.412838 0.389528 0.897153 0.987160 0.000000 0.000428 0.000161 0.000001
-93.981420 0.412838 0.389528 0.897153 0.987161 0.000000 0.000428 0.000161 0.000001
-83.981420 0.412838 0.389528 0.897153 0.987161 0.000000 0.000428 0.000161 0.000001
-73.981420 0.412838 0.389528 0.897153 0.987161 0.000000 0.000428 0.000161 0.000001
-63.981420 0.412838 0.389528 0.897153 0.987161 0.000000 0.000428 0.000161 0.000001
-53.981420 0.412838 0.389528 0.897153 0.987161 0.000000 0.000428 0.000161 0.000001
-43.981420 0.412838 0.389528 0.897153 0.987162 0.000000 0.000428 0.000161 0.000001
-33.981420 0.412838 0.389528 0.897153 0.987162 0.000000 0.000428 0.000161 0.000001
-23.981420 0.412838 0.389528 0.897153 0.987163 0.000000 0.000428 0.000161 0.000001
-13.981420 0.412838 0.389528 0.897153 0.987164 0.000000 0.000428 0.000161 0.000001
-3.981420 0.412838 0.389528 0.897153 0.987166 0.000000 0.000428 0.000161 0.000001
6.018580 0.412838 0.389528 0.897153 0.987169 0.000000 0.000428 0.000161 0.000001
16.018580 0.412838 0.389528 0.897153 0.987174 0.000000 0.000428 0.000161 0.000001
26.018580 0.412838 0.389528 0.897153 0.987180 0.000000 0.000428 0.000161 0.000001
36.018580 0.412838 0.389528 0.897153 0.987190 0.000000 0.000428 0.000161 0.000001
46.018580 0.412838 0.389528 0.897153 0.987205 0.000000 0.000428 0.000161 0.000001
56.018580 0.412838 0.389528 0.897153 0.987227 0.000000 0.000428 0.000161 0.000001
66.018580 0.412838 0.389528 0.897153 0.987260 0.000000 0.000428 0.000161 0.000001
76.018580 0.412838 0.389528 0.897153 0.987309 0.000000 0.000428 0.000161 0.000001
86.018580 0.412838 0.389528 0.897153 0.987382 0.000000 0.000428 0.000161 0.000001
96.018580 0.412838 0.389528 0.897153 0.987490 0.000000 0.000428 0.000161 0.000001
106.018580 0.412838 0.389528 0.897153 0.987652 0.000000 0.000428 0.000161 0.000001
116.018580 0.412838 0.389528 0.897153 0.987892 0.000000 0.000428 0.000161 0.000001
126.018580 0.412838 0.389528 0.897153 0.988249 0.000000 0.000428 0.000161 0.000001
136.018580 0.412838 0.389528 0.897153 0.988778 0.000000 0.000428 0.000161 0.000001
146.018580 0.412838 0.389528 0.897153 0.989558 0.000000 0.000428 0.000161 0.000001
156.018580 0.412838 0.389528 0.897153 0.990703 0.091010 0.000313 0.000117 0.000000
166.018580 0.412838 0.389528 0.897153 0.992373 0.219528 0.000131 0.000049 0.000000
176.018580 0.412838 0.389528 0.897153 0.994778 0.324750 0.000063 0.000023 0.000000
186.018580 0.412838 0.389528 0.897153 0.998189 0.410898 0.000037 0.000014 0.000000
196.018580 0.412838 0.389528 0.897153 1.002914 0.481430 0.000025 0.000009 0.000000
206.018580 0.412843 0.389530 0.897153 0.021484 0.539177 0.000000 0.000000 0.000000
216.018580 0.412843 0.389530 0.897153 0.029397 0.586456 0.000000 0.000000 0.000000
226.018580 0.412843 0.389530 0.897153 0.038954 0.625165 0.000000 0.000000 0.000000
236.018580 0.412843 0.389530 0.897153 0.049610 0.656857 0.000000 0.000000 0.000000
246.018580 0.412843 0.389530 0.897153 0.060311 0.682805 0.000000 0.000000 0.000000
256.018580 0.412843 0.389530 0.897153 0.069623 0.704049 0.000000 0.000000 0.000000
266.018580 0.412843 0.389530 0.897153 0.076068 0.721442 0.000000 0.000000 0.000000
276.018580 0.412843 0.389530 0.897153 0.078533 0.735682 0.000000 0.000000 0.000000
286.018580 0.412843 0.389530 0.897153 0.076578 0.747341 0.000000 0.000000 0.000000
296.018580 0.412843 0.389530 0.897153 0.070552 0.756886 0.000000 0.000000 0.000000
306.018580 0.412843 0.389530 0.897153 0.061503 0.764701 0.000000 0.000000 0.000000
316.018580 0.412843 0.389530 0.897153 0.050887 0.771100 0.000000 0.000000 0.000000
326.018580 0.412843 0.389530 0.897153 0.040162 0.776339 0.000000 0.000000 0.000000
336.018580 0.412843 0.389530 0.897153 0.030438 0.780628 0.000000 0.000000 0.000000
346.018580 0.412843 0.389530 0.897153 0.022320 0.784139 0.000000 0.000000 0.000000
356.018580 0.412843 0.389530 0.897153 0.015953 0.787014 0.000000 0.000000 0.000000
366.018580 0.412843 0.389530 0.897153 0.011186 0.789368 0.000000 0.000000 0.000000
376.018580 0.412843 0.389530 0.897153 0.007735 0.791295 0.000000 0.000000 0.000000
386.018580 0.412843 0.389530 0.899572 0.005297 0.792873 0.000000 0.000000 0.000000
396.018580 0.412843 0.389530 0.912516 0.003603 0.794165 0.000000 0.000000 0.000000
396.038487 0.412843 0.389530 0.912543 0.003600 0.794168 0.000000 0.000000 0.000000


-225.972130 0.265399 0.387309 0.612469 0.982127 0.000000 0.000792 0.000329 0.000017
-215.972130 0.265399 0.387309 0.612469 0.982127 0.000000 0.000792 0.000329 0.000017
-205.972130 0.265399 0.387309 0.612469 0.982127 0.000000 0.000792 0.000329 0.000017
-195.972130 0.265399 0.387309 0.612469 0.982127 0.000000 0.000792 0.000329 0.000017
-185.972130 0.265399 0.387309 0.612469 0.982127 0.000000 0.000792 0.000329 0.000017
-175.972130 0.265399 0.387309 0.612469 0.982127 0.000000 0.000792 0.000329 0.000017
-165.972130 0.265399 0.387309 0.612469 0.982127 0.000000 0.000792 0.000329 0.000017
-155.972130 0.265399 0.387309 0.612469 0.982127 0.000000 0.000792 0.000329 0.000017
-145.972130 0.265399 0.387309 0.612469 0.982127 0.000000 0.000792 0.000329 0.000017
-135.972130 0.265399 0.387309 0.612469 0.982127 0.000000 0.000792 0.000329 0.000017
-125.972130 0.265399 0.387309 0.612469 0.982127 0.000000 0.000792 0.000329 0.000017
-115.972130 0.265399 0.387309 0.612469 0.982127 0.000000 0.000792 0.000329 0.000017
-105.972130 0.265399 0.387309 0.612469 0.982127 0.000000 0.000792 0.000329 0.000017
-95.972130 0.265399 0.387309 0.612469 0.982127 0.000000 0.000792 0.000329 0.000017
-85.972130 0.265399 0.387309 0.612469 0.982127 0.000000 0.000792 0.000329 0.000017
-75.972130 0.265399 0.387309 0.612469 0.982127 0.000000 0.000792 0.000329 0.000017
-65.972130 0.265399 0.387309 0.612469 0.982127 0.000000 0.000792 0.000329 0.000017
-55.972130 0.265399 0.387309 0.612469 0.982128 0.000000 0.000792 0.000329 0.000017
-45.972130 0.265399 0.387309 0.612469 0.982128 0.000000 0.000792 0.000329 0.000017
-35.972130 0.265399 0.387309 0.612469 0.982129 0.000000 0.000792 0.000329 0.000017
-25.972130 0.265399 0.387309 0.612469 0.982130 0.000000 0.000792 0.000329 0.000017
-15.972130 0.265399 0.387309 0.612469 0.982132 0.000000 0.000792 0.000329 0.000017
-5.972130 0.265399 0.387309 0.612469 0.982135 0.000000 0.000792 0.000329 0.000017
4.027870 0.265399 0.387309 0.612469 0.982139 0.000000 0.000792 0.000329 0.000017
14.027870 0.265399 0.387309 0.612469 0.982145 0.000000 0.000792 0.000329 0.000017
24.027870 0.265399 0.387309 0.612469 0.982154 0.000000 0.000792 0.000329 0.000017
34.027870 0.265399 0.387309 0.612469 0.982167 0.000000 0.000792 0.000329 0.000017
44.027870 0.265399 0.387309 0.612469 0.982186 0.000000 0.000792 0.000329 0.000017
54.027870 0.265399 0.387309 0.612469 0.982216 0.000000 0.000792 0.000329 0.000017
64.027870 0.265399 0.387309 0.612469 0.982259 0.000000 0.000792 0.000329 0.000017
74.027870 0.265399 0.387309 0.612469 0.982325 0.000000 0.000792 0.000329 0.000017
84.027870 0.265399 0.387309 0.612469 0.982422 0.000000 0.000792 0.000329 0.000017
94.027870 0.265399 0.387309 0.612469 0.982567 0.000000 0.000792 0.000329 0.000017
104.027870 0.265399 0.387309 0.612469 0.982782 0.000000 0.000792 0.000329 0.000017
114.027870 0.265399 0.387309 0.612469 0.983103 0.000000 0.000792 0.000329 0.000017
124.027870 0.265399 0.387309 0.612469 0.983579 0.000000 0.000792 0.000329 0.000017
134.027870 0.265399 0.387309 0.612469 0.984284 0.000000 0.000793 0.000329 0.000017
144.027870 0.265399 0.387309 0.612469 0.985325 0.000000 0.000793 0.000329 0.000017
154.027870 0.265399 0.387309 0.612469 0.986855 0.062212 0.000628 0.000247 0.000012
164.027870 0.265399 0.387309 0.612469 0.989087 0.195950 0.000271 0.000104 0.000005
174.027870 0.265399 0.387309 0.612469 0.992305 0.305446 0.000126 0.000049 0.000002
184.027870 0.265399 0.387309 0.612469 0.996876 0.395093 0.000072 0.000029 0.000001
194.027870 0.265399 0.387309 0.612469 1.003223 0.468491 0.000048 0.000019 0.000001
204.027870 0.265405 0.387313 0.612469 0.028442 0.528583 0.000000 0.000000 0.000000
214.027870 0.265405 0.387313 0.612469 0.039039 0.577783 0.000000 0.000000 0.000000
224.027870 0.265405 0.387313 0.612469 0.051940 0.618064 0.000000 0.000000 0.000000
234.027870 0.265405 0.387313 0.612469 0.066486 0.651043 0.000000 0.000000 0.000000
244.027870 0.265405 0.387313 0.612469 0.081316 0.678045 0.000000 0.000000 0.000000
254.027870 0.265405 0.387313 0.612469 0.094502 0.700151 0.000000 0.000000 0.000000
264.027870 0.265405 0.387313 0.612469 0.103972 0.718251 0.000000 0.000000 0.000000
274.027870 0.265405 0.387313 0.612469 0.108073 0.733069 0.000000 0.000000 0.000000
284.027870 0.265405 0.387313 0.612469 0.106059 0.745202 0.000000 0.000000 0.000000
294.027870 0.265405 0.387313 0.612469 0.098301 0.755135 0.000000 0.000000 0.000000
304.027870 0.265405 0.387313 0.612469 0.086183 0.763268 0.000000 0.000000 0.000000
314.027870 0.265405 0.387313 0.612469 0.071692 0.769926 0.000000 0.000000 0.000000
324.027870 0.265405 0.387313 0.612469 0.056862 0.775378 0.000000 0.000000 0.000000
334.027870 0.265405 0.387313 0.613604 0.043281 0.779841 0.000000 0.000000 0.000000
344.027870 0.265405 0.387313 0.624449 0.031850 0.783495 0.000000 0.000000 0.000000
354.027870 0.265405 0.387313 0.644743 0.022826 0.786487 0.000000 0.000000 0.000000
364.027870 0.265405 0.387313 0.672120 0.016038 0.788936 0.000000 0.000000 0.000000
374.027870 0.265405 0.387313 0.704541 0.011107 0.790942 0.000000 0.000000 0.000000
384.027870 0.265405 0.387313 0.740244 0.007614 0.792584 0.000000 0.000000 0.000000
394.027870 0.265405 0.387313 0.777855 0.005182 0.793928 0.000000 0.000000 0.000000
394.047777 0.265405 0.387313 0.777929 0.005178 0.793931 0.000000 0.000000 0.000000


-227.962840 0.170721 0.342465 0.418121 0.977823 0.000000 0.001614 0.000656 0.000065
-217.962840 0.170721 0.342465 0.418121 0.977823 0.000000 0.001614 0.000656 0.000065
-207.962840 0.170721 0.342465 0.418121 0.977823 0.000000 0.001614 0.000656 0.000065
-197.962840 0.170721 0.342465 0.418121 0.977823 0.000000 0.001614 0.000656 0.000065
-187.962840 0.170721 0.342465 0.418121 0.977823 0.000000 0.001614 0.000656 0.000065
-177.962840 0.170721 0.342465 0.418121 0.977823 0.000000 0.001614 0.000656 0.000065
-167.962840 0.170721 0.342465 0.418121 0.977823 0.000000 0.001614 0.000656 0.000065
-157.962840 0.170721 0.342465 0.418121 0.977823 0.000000 0.001614 0.000656 0.000065
-147.962840 0.170721 0.342465 0.418121 0.977823 0.000000 0.001614 0.000656 0.000065
-137.962840 0.170721 0.342465 0.418121 0.977823 0.000000 0.001614 0.000656 0.000065
-127.962840 0.170721 0.342465 0.418121 0.977823 0.000000 0.001614 0.000656 0.000065
-117.962840 0.170721 0.342465 0.418121 0.977823 0.000000 0.001614 0.000656 0.000065
-107.962840 0.170721 0.342465 0.418121 0.977823 0.000000 0.001614 0.000656 0.000065
-97.962840 0.170721 0.342465 0.418121 0.977823 0.000000 0.001614 0.000656 0.000065
-87.962840 0.170721 0.342465 0.418121 0.977823 0.000000 0.001614 0.000656 0.000065
-77.962840 0.170721 0.342465 0.418121 0.977824 0.000000 0.001614 0.000656 0.000065
-67.962840 0.170721 0.342465 0.418121 0.977824 0.000000 0.001614 0.000656 0.000065
-57.962840 0.170721 0.342465 0.418121 0.977824 0.000000 0.001614 0.000656 0.000065
-47.962840 0.170721 0.342465 0.418121 0.977825 0.000000 0.001614 0.000656 0.000065
-37.962840 0.170721 0.342465 0.418121 0.977826 0.000000 0.001614 0.000656 0.000065
-27.962840 0.170721 0.342465 0.418121 0.977827 0.000000 0.001614 0.000656 0.000065
-17.962840 0.170721 0.342465 0.418121 0.977830 0.000000 0.001614 0.000656 0.000065
-7.962840 0.170721 0.342465 0.418121 0.977833 0.000000 0.001614 0.000656 0.000065
2.037160 0.170721 0.342465 0.418121 0.977837 0.000000 0.001614 0.000656 0.000065
12.037160 0.170721 0.342465 0.418121 0.977844 0.000000 0.001614 0.000656 0.000065
22.037160 0.170721 0.342465 0.418121 0.977855 0.000000 0.001614 0.000656 0.000065
32.037160 0.170721 0.342465 0.418121 0.977871 0.000000 0.001614 0.000656 0.000065
42.037160 0.170721 0.342465 0.418121 0.977894 0.000000 0.001614 0.000656 0.000065
52.037160 0.170721 0.342465 0.418121 0.977929 0.000000 0.001614 0.000656 0.000065
62.037160 0.170721 0.342465 0.418121 0.977981 0.000000 0.001614 0.000656 0.000065
72.037160 0.170721 0.342465 0.418121 0.978058 0.000000 0.001614 0.000656 0.000065
82.037160 0.170721 0.342465 0.418121 0.978173 0.000000 0.001614 0.000656 0.000065
92.037160 0.170721 0.342465 0.418121 0.978345 0.000000 0.001614 0.000656 0.000065
102.037160 0.170721 0.342465 0.418121 0.978601 0.000000 0.001614 0.000656 0.000065
112.037160 0.170721 0.342465 0.418121 0.978981 0.000000 0.001615 0.000656 0.000065
122.037160 0.170721 0.342465 0.418121 0.979546 0.000000 0.001615 0.000656 0.000065
132.037160 0.170721 0.342465 0.418121 0.980383 0.000000 0.001615 0.000656 0.000065
142.037160 0.170721 0.342465 0.418121 0.981619 0.000000 0.001615 0.000656 0.000065
152.037160 0.170721 0.342465 0.418121 0.983440 0.032245 0.001413 0.000531 0.000047
162.037160 0.170721 0.342465 0.418121 0.986098 0.171416 0.000651 0.000234 0.000020
172.037160 0.170721 0.342465 0.418121 0.989930 0.285359 0.000291 0.000107 0.000010
182.037160 0.170721 0.342465 0.418121 0.995378 0.378647 0.000161 0.000061 0.000006
192.037160 0.170721 0.342465 0.418121 1.002961 0.455026 0.000105 0.000041 0.000004
202.037160 0.170728 0.342470 0.418121 0.033502 0.517559 0.000000 0.000000 0.000000
212.037160 0.170728 0.342470 0.418121 0.046131 0.568757 0.000000 0.000000 0.000000
222.037160 0.170728 0.342470 0.418121 0.061637 0.610674 0.000000 0.000000 0.000000
232.037160 0.170728 0.342470 0.418121 0.079331 0.644993 0.000000 0.000000 0.000000
242.037160 0.170728 0.342470 0.418121 0.097678 0.673091 0.000001 0.000000 0.000000
252.037160 0.170728 0.342470 0.418121 0.114385 0.696096 0.000001 0.000000 0.000000
262.037160 0.170728 0.342470 0.418121 0.126847 0.714930 0.000001 0.000000 0.000000
272.037160 0.170728 0.342470 0.418121 0.132845 0.730351 0.000001 0.000000 0.000000
282.037160 0.170728 0.342470 0.418441 0.131240 0.742976 0.000001 0.000000 0.000000
292.037160 0.170728 0.342470 0.427046 0.122355 0.753313 0.000001 0.000000 0.000000
302.037160 0.170728 0.342470 0.445692 0.107850 0.761776 0.000000 0.000000 0.000000
312.037160 0.170728 0.342470 0.471869 0.090181 0.768705 0.000000 0.000000 0.000000
322.037160 0.170728 0.342470 0.503416 0.071880 0.774378 0.000000 0.000000 0.000000
332.037160 0.170728 0.342470 0.538580 0.054957 0.779022 0.000000 0.000000 0.000000
342.037160 0.170728 0.342470 0.575909 0.040594 0.782825 0.000000 0.000000 0.000000
352.037160 0.170728 0.342470 0.614211 0.029180 0.785938 0.000000 0.000000 0.000000
362.037160 0.170728 0.342470 0.652549 0.020549 0.788487 0.000000 0.000000 0.000000
372.037160 0.170728 0.342470 0.690140 0.014254 0.790574 0.000000 0.000000 0.000000
382.037160 0.170728 0.342470 0.726321 0.009782 0.792283 0.000000 0.000000 0.000000
392.037160 0.170728 0.342470 0.760637 0.006663 0.793682 0.000000 0.000000 0.000000
392.057067 0.170728 0.342470 0.760704 0.006658 0.793684 0.000000 0.000000 0.000000


-229.953550 0.109924 0.284027 0.285443 0.974127 0.000000 0.003392 0.001345 0.000156
-219.953550 0.109924 0.284027 0.285443 0.974127 0.000000 0.003392 0.001345 0.000156
-209.953550 0.109924 0.284027 0.285443 0.974127 0.000000 0.003392 0.001345 0.000156
-199.953550 0.109924 0.284027 0.285443 0.974127 0.000000 0.003392 0.001345 0.000156
-189.953550 0.109924 0.284027 0.285443 0.974127 0.000000 0.003392 0.001345 0.000156
-179.953550 0.109924 0.284027 0.285443 0.974127 0.000000 0.003392 0.001345 0.000156
-169.953550 0.109924 0.284027 0.285443 0.974127 0.000000 0.003392 0.001345 0.000156
-159.953550 0.109924 0.284027 0.285443 0.974127 0.000000 0.003392 0.001345 0.000156
-149.953550 0.109924 0.284027 0.285443 0.974127 0.000000 0.003392 0.001345 0.000156
-139.953550 0.109924 0.284027 0.285443 0.974127 0.000000 0.003392 0.001345 0.000156
-129.953550 0.109924 0.284027 0.285443 0.974128 0.000000 0.003392 0.001345 0.000156
-119.953550 0.109924 0.284027 0.285443 0.974128 0.000000 0.003392 0.001345 0.000156
-109.953550 0.109924 0.284027 0.285443 0.974128 0.000000 0.003392 0.001345 0.000156
-99.953550 0.109924 0.284027 0.285443 0.974128 0.000000 0.003392 0.001345 0.000156
-89.953550 0.109924 0.284027 0.285443 0.974128 0.000000 0.003392 0.001345 0.000156
-79.953550 0.109924 0.284027 0.285443 0.974128 0.000000 0.003392 0.001345 0.000156
-69.953550 0.109924 0.284027 0.285443 0.974128 0.000000 0.003392 0.001345 0.000156
-59.953550 0.109924 0.284027 0.285443 0.974129 0.000000 0.003392 0.001345 0.000156
-49.953550 0.109924 0.284027 0.285443 0.974130 0.000000 0.003392 0.001345 0.000156
-39.953550 0.109924 0.284027 0.285443 0.974131 0.000000 0.003392 0.001345 0.000156
-29.953550 0.109924 0.284027 0.285443 0.974132 0.000000 0.003392 0.001345 0.000156
-19.953550 0.109924 0.284027 0.285443 0.974135 0.000000 0.003392 0.001345 0.000156
-9.953550 0.109924 0.284027 0.285443 0.974138 0.000000 0.003392 0.001345 0.000156
0.046450 0.109924 0.284027 0.285443 0.974143 0.000000 0.003392 0.001345 0.000156
10.046450 0.109924 0.284027 0.285443 0.974151 0.000000 0.003392 0.001345 0.000156
20.046450 0.109924 0.284027 0.285443 0.974163 0.000000 0.003392 0.001345 0.000156
30.046450 0.109924 0.284027 0.285443 0.974180 0.000000 0.003392 0.001345 0.000156
40.046450 0.109924 0.284027 0.285443 0.974206 0.000000 0.003392 0.001345 0.000156
50.046450 0.109924 0.284027 0.285443 0.974245 0.000000 0.003392 0.001345 0.000156
60.046450 0.109924 0.284027 0.285443 0.974303 0.000000 0.003392 0.001345 0.000156
70.046450 0.109924 0.284027 0.285443 0.974389 0.000000 0.003392 0.001345 0.000156
80.046450 0.109924 0.284027 0.285443 0.974517 0.000000 0.003392 0.001345 0.000156
90.046450 0.109924 0.284027 0.285443 0.974708 0.000000 0.003392 0.001345 0.000156
100.046450 0.109924 0.284027 0.285443 0.974993 0.000000 0.003393 0.001345 0.000156
110.046450 0.109924 0.284027 0.285443 0.975416 0.000000 0.003393 0.001345 0.000156
120.046450 0.109924 0.284027 0.285443 0.976045 0.000000 0.003394 0.001346 0.000156
130.046450 0.109924 0.284027 0.285443 0.976977 0.000000 0.003394 0.001346 0.000156
140.046450 0.109924 0.284027 0.285443 0.978354 0.000000 0.003395 0.001346 0.000156
150.046450 0.109924 0.284027 0.285443 0.980392 0.001061 0.003194 0.001185 0.000116
160.046450 0.109924 0.284027 0.285443 0.983371 0.145884 0.001634 0.000562 0.000049
170.046450 0.109924 0.284027 0.285443 0.987654 0.264455 0.000705 0.000249 0.000023
180.046450 0.109924 0.284027 0.285443 0.993747 0.361533 0.000375 0.000137 0.000014
190.046450 0.109924 0.284027 0.285443 1.002244 0.441014 0.000239 0.000089 0.000009
200.046450 0.109932 0.284033 0.285443 0.037031 0.506087 0.000001 0.000000 0.000000
210.046450 0.109932 0.284033 0.285443 0.051156 0.559364 0.000001 0.000000 0.000000
220.046450 0.109932 0.284033 0.285443 0.068653 0.602984 0.000001 0.000000 0.000000
230.046450 0.109932 0.284033 0.285443 0.088880 0.638697 0.000002 0.000000 0.000000
240.046450 0.109932 0.284033 0.291750 0.110244 0.667936 0.000003 0.000001 0.000000
250.046450 0.109932 0.284033 0.308674 0.130217 0.691875 0.000003 0.000001 0.000000
260.046450 0.109932 0.284033 0.333533 0.145716 0.711475 0.000004 0.000001 0.000000
270.046450 0.109932 0.284033 0.364128 0.153894 0.727522 0.000004 0.000001 0.000000
280.046450 0.109932 0.284033 0.398670 0.153107 0.740660 0.000003 0.000001 0.000000
290.046450 0.109932 0.284033 0.435648 0.143552 0.751416 0.000003 0.000001 0.000000
300.046450 0.109932 0.284033 0.473859 0.127159 0.760223 0.000002 0.000000 0.000000
310.046450 0.109932 0.284033 0.512282 0.106834 0.767433 0.000001 0.000000 0.000000
320.046450 0.109932 0.284033 0.550065 0.085560 0.773337 0.000001 0.000000 0.000000
330.046450 0.109932 0.284033 0.586565 0.065713 0.778170 0.000000 0.000000 0.000000
340.046450 0.109932 0.284033 0.621283 0.048732 0.782127 0.000000 0.000000 0.000000
350.046450 0.109932 0.284033 0.653843 0.035143 0.785367 0.000000 0.000000 0.000000
360.046450 0.109932 0.284033 0.683995 0.024809 0.788019 0.000000 0.000000 0.000000
370.046450 0.109932 0.284033 0.711550 0.017241 0.790191 0.000000 0.000000 0.000000
380.046450 0.109932 0.284033 0.736360 0.011847 0.791969 0.000000 0.000000 0.000000
390.046450 0.109932 0.284033 0.758384 0.008077 0.793425 0.000000 0.000000 0.000000
390.066357 0.109932 0.284033 0.758427 0.008071 0.793428 0.000000 0.000000 0.000000


-221.944260 0.070885 0.226266 0.194867 0.970929 0.000000 0.007169 0.002813 0.000328
-211.944260 0.070885 0.226266 0.194867 0.970929 0.000000 0.007169 0.002813 0.000328
-201.944260 0.070885 0.226266 0.194867 0.970929 0.000000 0.007169 0.002813 0.000328
-191.944260 0.070885 0.226266 0.194867 0.970929 0.000000 0.007169 0.002813 0.000328
-181.944260 0.070885 0.226266 0.194867 0.970929 0.000000 0.007169 0.002813 0.000328
-171.944260 0.070885 0.226266 0.194867 0.970929 0.000000 0.007169 0.002813 0.000328
-161.944260 0.070885 0.226266 0.194867 0.970929 0.000000 0.007169 0.002813 0.000328
-151.944260 0.070885 0.226266 0.194867 0.970929 0.000000 0.007169 0.002813 0.000328
-141.944260 0.070885 0.226266 0.194867 0.970929 0.000000 0.007169 0.002813 0.000328
-131.944260 0.070885 0.226266 0.194867 0.970929 0.000000 0.007169 0.002813 0.000328
-121.944260 0.070885 0.226266 0.194867 0.970929 0.000000 0.007169 0.002813 0.000328
-111.944260 0.070885 0.226266 0.194867 0.970929 0.000000 0.007169 0.002813 0.000328
-101.944260 0.070885 0.226266 0.194867 0.970929 0.000000 0.007169 0.002813 0.000328
-91.944260 0.070885 0.226266 0.194867 0.970929 0.000000 0.007169 0.002813 0.000328
-81.944260 0.070885 0.226266 0.194867 0.970929 0.000000 0.007169 0.002813 0.000328
-71.944260 0.070885 0.226266 0.194867 0.970930 0.000000 0.007169 0.002813 0.000328
-61.944260 0.070885 0.226266 0.194867 0.970930 0.000000 0.007169 0.002813 0.000328
-51.944260 0.070885 0.226266 0.194867 0.970931 0.000000 0.007169 0.002813 0.000328
-41.944260 0.070885 0.226266 0.194867 0.970932 0.000000 0.007169 0.002813 0.000328
-31.944260 0.070885 0.226266 0.194867 0.970934 0.000000 0.007169 0.002813 0.000328
-21.944260 0.070885 0.226266 0.194867 0.970936 0.000000 0.007169 0.002813 0.000328
-11.944260 0.070885 0.226266 0.194867 0.970940 0.000000 0.007169 0.002813 0.000328
-1.944260 0.070885 0.226266 0.194867 0.970946 0.000000 0.007169 0.002813 0.000328
8.055740 0.070885 0.226266 0.194867 0.970954 0.000000 0.007169 0.002813 0.000328
18.055740 0.070885 0.226266 0.194867 0.970966 0.000000 0.007169 0.002813 0.000328
28.055740 0.070885 0.226266 0.194867 0.970985 0.000000 0.007169 0.002813 0.000328
38.055740 0.070885 0.226266 0.194867 0.971013 0.000000 0.007169 0.002813 0.000328
48.055740 0.070885 0.226266 0.194867 0.971054 0.000000 0.007170 0.002813 0.000328
58.055740 0.070885 0.226266 0.194867 0.971116 0.000000 0.007170 0.002813 0.000328
68.055740 0.070885 0.226266 0.194867 0.971208 0.000000 0.007170 0.002813 0.000328
78.055740 0.070885 0.226266 0.194867 0.971345 0.000000 0.007170 0.002813 0.000328
88.055740 0.070885 0.226266 0.194867 0.971550 0.000000 0.007171 0.002814 0.000328
98.055740 0.070885 0.226266 0.194867 0.971854 0.000000 0.007171 0.002814 0.000328
108.055740 0.070885 0.226266 0.194867 0.972307 0.000000 0.007172 0.002814 0.000328
118.055740 0.070885 0.226266 0.194867 0.972980 0.000000 0.007173 0.002814 0.000328
128.055740 0.070885 0.226266 0.194867 0.973977 0.000000 0.007175 0.002815 0.000328
138.055740 0.070885 0.226266 0.194867 0.975450 0.000000 0.007178 0.002816 0.000328
148.055740 0.070885 0.226266 0.194867 0.977648 0.000000 0.007026 0.002641 0.000259
158.055740 0.070885 0.226266 0.194867 0.980870 0.119316 0.004119 0.001398 0.000113
168.055740 0.070885 0.226266 0.194867 0.985475 0.242703 0.001736 0.000601 0.000052
178.055740 0.070885 0.226266 0.194867 0.992023 0.343724 0.000886 0.000317 0.000030
188.055740 0.070885 0.226266 0.199017 1.001169 0.426432 0.000547 0.000201 0.000020
198.055740 0.070599 0.226214 0.214032 0.039331 0.494149 0.000002 0.000001 0.000000
208.055740 0.070893 0.226273 0.237467 0.054510 0.549590 0.000003 0.000001 0.000000
218.055740 0.070893 0.226273 0.267070 0.073487 0.594982 0.000005 0.000001 0.000000
228.055740 0.070893 0.226273 0.300954 0.095725 0.632145 0.000007 0.000002 0.000000
238.055740 0.070893 0.226273 0.337572 0.119687 0.662572 0.000009 0.000002 0.000000
248.055740 0.070893 0.226273 0.375667 0.142733 0.687484 0.000011 0.000003 0.000000
258.055740 0.070893 0.226273 0.414119 0.161373 0.707879 0.000012 0.000003 0.000000
268.055740 0.070893 0.226273 0.452063 0.172055 0.724578 0.000012 0.000003 0.000000
278.055740 0.070893 0.226273 0.488844 0.172468 0.738250 0.000011 0.000003 0.000000
288.055740 0.070893 0.226273 0.523934 0.162596 0.749443 0.000009 0.000002 0.000000
298.055740 0.070893 0.226273 0.556960 0.144660 0.758608 0.000006 0.000002 0.000000
308.055740 0.070893 0.226273 0.587625 0.122055 0.766111 0.000004 0.000001 0.000000
318.055740 0.070893 0.226273 0.615701 0.098191 0.772254 0.000002 0.000001 0.000000
328.055740 0.070893 0.226273 0.641060 0.075756 0.777283 0.000001 0.000000 0.000000
338.055740 0.070893 0.226273 0.663640 0.056413 0.781401 0.000001 0.000000 0.000000
348.055740 0.070893 0.226273 0.683428 0.040823 0.784773 0.000000 0.000000 0.000000
358.055740 0.070893 0.226273 0.700470 0.028896 0.787533 0.000000 0.000000 0.000000
368.055740 0.070893 0.226273 0.714826 0.020122 0.789793 0.000000 0.000000 0.000000
378.055740 0.070893 0.226273 0.726562 0.013847 0.791643 0.000000 0.000000 0.000000
388.055740 0.070893 0.226273 0.735796 0.009450 0.793158 0.000000 0.000000 0.000000
388.075647 0.070893 0.226273 0.735814 0.009443 0.793161 0.000000 0.000000 0.000000
398.069011 0.070893 0.226273 0.729663 0.008578 0.794400 0.000000 0.000000 0.000000


-223.934970 0.046010 0.175387 0.133032 0.968110 0.000000 0.015054 0.005914 0.000679
-213.934970 0.046010 0.175387 0.133032 0.968110 0.000000 0.015054 0.005914 0.000679
-203.934970 0.046010 0.175387 0.133032 0.968110 0.000000 0.015054 0.005914 0.000679
-193.934970 0.046010 0.175387 0.133032 0.968110 0.000000 0.015054 0.005914 0.000679
-183.934970 0.046010 0.175387 0.133032 0.968110 0.000000 0.015054 0.005914 0.000679
-173.934970 0.046010 0.175387 0.133032 0.968110 0.000000 0.015054 0.005914 0.000679
-163.934970 0.046010 0.175387 0.133032 0.968110 0.000000 0.015054 0.005914 0.000679
-153.934970 0.046010 0.175387 0.133032 0.968110 0.000000 0.015054 0.005914 0.000679
-143.934970 0.046010 0.175387 0.133032 0.968110 0.000000 0.015054 0.005914 0.000679
-133.934970 0.046010 0.175387 0.133032 0.968110 0.000000 0.015054 0.005914 0.000679
-123.934970 0.046010 0.175387 0.133032 0.968110 0.000000 0.015054 0.005914 0.000679
-113.934970 0.046010 0.175387 0.133032 0.968110 0.000000 0.015054 0.005914 0.000679
-103.934970 0.046010 0.175387 0.133032 0.968110 0.000000 0.015054 0.005914 0.000679
-93.934970 0.046010 0.175387 0.133032 0.968111 0.000000 0.015054 0.005914 0.000679
-83.934970 0.046010 0.175387 0.133032 0.968111 0.000000 0.015054 0.005914 0.000679
-73.934970 0.046010 0.175387 0.133032 0.968111 0.000000 0.015054 0.005914 0.000679
-63.934970 0.046010 0.175387 0.133032 0.968112 0.000000 0.015054 0.005914 0.000679
-53.934970 0.046010 0.175387 0.133032 0.968113 0.000000 0.015054 0.005914 0.000679
-43.934970 0.046010 0.175387 0.133032 0.968114 0.000000 0.015054 0.005914 0.000679
-33.934970 0.046010 0.175387 0.133032 0.968116 0.000000 0.015054 0.005914 0.000679
-23.934970 0.046010 0.175387 0.133032 0.968118 0.000000 0.015054 0.005914 0.000679
-13.934970 0.046010 0.175387 0.133032 0.968122 0.000000 0.015054 0.005914 0.000679
-3.934970 0.046010 0.175387 0.133032 0.968128 0.000000 0.015054 0.005914 0.000679
6.065030 0.046010 0.175387 0.133032 0.968137 0.000000 0.015054 0.005914 0.000679
16.065030 0.046010 0.175387 0.133032 0.968150 0.000000 0.015054 0.005914 0.000679
26.065030 0.046010 0.175387 0.133032 0.968169 0.000000 0.015054 0.005914 0.000679
36.065030 0.046010 0.175387 0.133032 0.968198 0.000000 0.015054 0.005914 0.000679
46.065030 0.046010 0.175387 0.133032 0.968241 0.000000 0.015055 0.005914 0.000679
56.065030 0.046010 0.175387 0.133032 0.968305 0.000000 0.015055 0.005914 0.000679
66.065030 0.046010 0.175387 0.133032 0.968401 0.000000 0.015055 0.005914 0.000679
76.065030 0.046010 0.175387 0.133032 0.968544 0.000000 0.015056 0.005914 0.000679
86.065030 0.046010 0.175387 0.133032 0.968756 0.000000 0.015057 0.005915 0.000679
96.065030 0.046010 0.175387 0.133032 0.969073 0.000000 0.015058 0.005915 0.000679
106.065030 0.046010 0.175387 0.133032 0.969544 0.000000 0.015061 0.005916 0.000679
116.065030 0.046010 0.175387 0.133032 0.970244 0.000000 0.015064 0.005917 0.000680
126.065030 0.046010 0.175387 0.133032 0.971282 0.000000 0.015068 0.005919 0.000680
136.065030 0.046010 0.175387 0.135451 0.972816 0.000000 0.015075 0.005921 0.000680
146.065030 0.046010 0.175387 0.148477 0.975129 0.000000 0.014985 0.005758 0.000577
156.065030 0.046010 0.175387 0.170421 0.978553 0.091668 0.010187 0.003486 0.000267
166.065030 0.046010 0.175387 0.198925 0.983387 0.220067 0.004285 0.001474 0.000120
176.065030 0.046010 0.175387 0.232087 0.990238 0.325191 0.002092 0.000745 0.000067
186.065030 0.046010 0.175387 0.268316 0.999816 0.411259 0.001252 0.000457 0.000044
196.065030 0.045339 0.175180 0.306198 0.040649 0.481726 0.000006 0.000002 0.000000
206.065030 0.046020 0.175395 0.344632 0.056520 0.539419 0.000009 0.000003 0.000000
216.065030 0.046020 0.175395 0.382732 0.076548 0.586654 0.000013 0.000004 0.000000
226.065030 0.046020 0.175395 0.419788 0.100347 0.625327 0.000018 0.000006 0.000000
236.065030 0.046020 0.175395 0.455263 0.126533 0.656990 0.000023 0.000007 0.000000
246.065030 0.046020 0.175395 0.488756 0.152491 0.682913 0.000026 0.000009 0.000000
256.065030 0.046020 0.175395 0.519910 0.174412 0.704138 0.000026 0.000009 0.000000
266.065030 0.046020 0.175395 0.548497 0.187969 0.721515 0.000024 0.000009 0.000000
276.065030 0.046020 0.175395 0.574391 0.189975 0.735742 0.000020 0.000008 0.000000
286.065030 0.046020 0.175395 0.597516 0.180070 0.747390 0.000015 0.000006 0.000000
296.065030 0.046020 0.175395 0.617867 0.160815 0.756926 0.000010 0.000004 0.000000
306.065030 0.046020 0.175395 0.635463 0.136182 0.764734 0.000006 0.000003 0.000000
316.065030 0.046020 0.175395 0.650342 0.110011 0.771127 0.000004 0.000002 0.000000
326.065030 0.046020 0.175395 0.662589 0.085255 0.776361 0.000002 0.000001 0.000000
336.065030 0.046020 0.175395 0.672311 0.063759 0.780646 0.000001 0.000000 0.000000
346.065030 0.046020 0.175395 0.679630 0.046309 0.784154 0.000000 0.000000 0.000000
356.065030 0.046020 0.175395 0.684692 0.032876 0.787026 0.000000 0.000000 0.000000
366.065030 0.046020 0.175395 0.687636 0.022943 0.789378 0.000000 0.000000 0.000000
376.065030 0.046020 0.175395 0.688593 0.015813 0.791304 0.000000 0.000000 0.000000
386.065030 0.046020 0.175395 0.687719 0.010804 0.792880 0.000000 0.000000 0.000000
386.084937 0.046020 0.175395 0.687718 0.010796 0.792883 0.000000 0.000000 0.000000
396.078301 0.046020 0.175395 0.676288 0.009126 0.794172 0.000000 0.000000 0.000000


-225.925680 0.030597 0.133444 0.090818 0.965524 0.000000 0.031017 0.012340 0.001415
-215.925680 0.030597 0.133444 0.090818 0.965524 0.000000 0.031017 0.012340 0.001415
-205.925680 0.030597 0.133444 0.090818 0.965524 0.000000 0.031017 0.012340 0.001415
-195.925680 0.030597 0.133444 0.090818 0.965524 0.000000 0.031017 0.012340 0.001415
-185.925680 0.030597 0.133444 0.090818 0.965524 0.000000 0.031017 0.012340 0.001415
-175.925680 0.030597 0.133444 0.090818 0.965524 0.000000 0.031017 0.012340 0.001415
-165.925680 0.030597 0.133444 0.090818 0.965524 0.000000 0.031017 0.012340 0.001415
-155.925680 0.030597 0.133444 0.090818 0.965524 0.000000 0.031017 0.012340 0.001415
-145.925680 0.030597 0.133444 0.090818 0.965524 0.000000 0.031017 0.012340 0.001415
-135.925680 0.030597 0.133444 0.090818 0.965524 0.000000 0.031017 0.012340 0.001415
-125.925680 0.030597 0.133444 0.090818 0.965524 0.000000 0.031017 0.012340 0.001415
-115.925680 0.030597 0.133444 0.090818 0.965524 0.000000 0.031017 0.012340 0.001415
-105.925680 0.030597 0.133444 0.090818 0.965524 0.000000 0.031017 0.012340 0.001415
-95.925680 0.030597 0.133444 0.090818 0.965524 0.000000 0.031017 0.012340 0.001415
-85.925680 0.030597 0.133444 0.090818 0.965525 0.000000 0.031017 0.012340 0.001415
-75.925680 0.030597 0.133444 0.090818 0.965525 0.000000 0.031017 0.012340 0.001415
-65.925680 0.030597 0.133444 0.090818 0.965525 0.000000 0.031017 0.012340 0.001415
-55.925680 0.030597 0.133444 0.090818 0.965526 0.000000 0.031017 0.012340 0.001415
-45.925680 0.030597 0.133444 0.090818 0.965527 0.000000 0.031017 0.012340 0.001415
-35.925680 0.030597 0.133444 0.090818 0.965529 0.000000 0.031017 0.012340 0.001415
-25.925680 0.030597 0.133444 0.090818 0.965532 0.000000 0.031017 0.012340 0.001415
-15.925680 0.030597 0.133444 0.090818 0.965536 0.000000 0.031018 0.012340 0.001415
-5.925680 0.030597 0.133444 0.090818 0.965542 0.000000 0.031018 0.012340 0.001415
4.074320 0.030597 0.133444 0.090818 0.965551 0.000000 0.031018 0.012340 0.001415
14.074320 0.030597 0.133444 0.090818 0.965564 0.000000 0.031018 0.012340 0.001415
24.074320 0.030597 0.133444 0.090818 0.965584 0.000000 0.031018 0.012340 0.001415
34.074320 0.030597 0.133444 0.090818 0.965613 0.000000 0.031018 0.012340 0.001415
44.074320 0.030597 0.133444 0.090818 0.965657 0.000000 0.031019 0.012340 0.001415
54.074320 0.030597 0.133444 0.090818 0.965723 0.000000 0.031019 0.012340 0.001415
64.074320 0.030597 0.133444 0.090818 0.965820 0.000000 0.031020 0.012341 0.001415
74.074320 0.030597 0.133444 0.090818 0.965966 0.000000 0.031022 0.012341 0.001415
84.074320 0.030597 0.133444 0.091953 0.966183 0.000000 0.031024 0.012342 0.001415
94.074320 0.030597 0.133444 0.102854 0.966505 0.000000 0.031027 0.012343 0.001415
104.074320 0.030597 0.133444 0.123193 0.966986 0.000000 0.031032 0.012345 0.001415
114.074320 0.030597 0.133444 0.150554 0.967700 0.000000 0.031040 0.012348 0.001416
124.074320 0.030597 0.133444 0.183003 0.968758 0.000000 0.031050 0.012351 0.001416
134.074320 0.030597 0.133444 0.218746 0.970324 0.000000 0.031066 0.012357 0.001416
144.074320 0.030597 0.133444 0.256387 0.972717 0.000000 0.031025 0.012222 0.001285
154.074320 0.030597 0.133444 0.294782 0.976350 0.062897 0.024177 0.008501 0.000654
164.074320 0.030597 0.133444 0.332988 0.981368 0.196511 0.010426 0.003615 0.000285
174.074320 0.030597 0.133444 0.370297 0.988409 0.305905 0.004770 0.001746 0.000153
184.074320 0.030597 0.133444 0.406154 0.998246 0.395469 0.002621 0.001028 0.000098
194.074320 0.029151 0.132922 0.440062 0.041189 0.468798 0.000014 0.000005 0.000000
204.074320 0.030614 0.133454 0.471688 0.057455 0.528835 0.000018 0.000007 0.000000
214.074320 0.030614 0.133454 0.500796 0.078171 0.577989 0.000022 0.000010 0.000001
224.074320 0.030614 0.133454 0.527232 0.103136 0.618233 0.000027 0.000013 0.000001
234.074320 0.030614 0.133454 0.550920 0.131198 0.651182 0.000032 0.000015 0.000001
244.074320 0.030614 0.133454 0.571842 0.159908 0.678158 0.000034 0.000017 0.000001
254.074320 0.030614 0.133454 0.589983 0.185266 0.700244 0.000033 0.000018 0.000001
264.074320 0.030614 0.133454 0.605386 0.202125 0.718327 0.000030 0.000017 0.000001
274.074320 0.030614 0.133454 0.618140 0.206156 0.733132 0.000025 0.000014 0.000001
284.074320 0.030614 0.133454 0.628348 0.196463 0.745253 0.000019 0.000011 0.000001
294.074320 0.030614 0.133454 0.636140 0.176015 0.755177 0.000013 0.000007 0.000001
304.074320 0.030614 0.133454 0.641648 0.149498 0.763302 0.000008 0.000005 0.000000
314.074320 0.030614 0.133454 0.644998 0.121220 0.769954 0.000005 0.000003 0.000000
324.074320 0.030614 0.133454 0.646338 0.094353 0.775400 0.000002 0.000001 0.000000
334.074320 0.030614 0.133454 0.645816 0.070873 0.779860 0.000001 0.000001 0.000000
344.074320 0.030614 0.133454 0.643581 0.051677 0.783510 0.000001 0.000000 0.000000
354.074320 0.030614 0.133454 0.639789 0.036802 0.786499 0.000000 0.000000 0.000000
364.074320 0.030614 0.133454 0.634584 0.025744 0.788947 0.000000 0.000000 0.000000
374.074320 0.030612 0.133454 0.628093 0.017775 0.790950 0.000000 0.000000 0.000000
384.074320 0.030602 0.133453 0.620458 0.012159 0.792591 0.000000 0.000000 0.000000
384.094227 0.030602 0.133453 0.620443 0.012150 0.792594 0.000000 0.000000 0.000000
394.087591 0.030602 0.133453 0.605738 0.009741 0.793935 0.000000 0.000000 0.000000


-227.916390 0.021896 0.100495 0.062000 0.962939 0.000000 0.061531 0.025189 0.002965
-217.916390 0.021896 0.100495 0.062000 0.962939 0.000000 0.061531 0.025189 0.002965
-207.916390 0.021896 0.100495 0.062000 0.962939 0.000000 0.061531 0.025189 0.002965
-197.916390 0.021896 0.100495 0.062000 0.962939 0.000000 0.061531 0.025189 0.002965
-187.916390 0.021896 0.100495 0.062000 0.962939 0.000000 0.061531 0.025189 0.002965
-177.916390 0.021896 0.100495 0.062000 0.962939 0.000000 0.061531 0.025189 0.002965
-167.916390 0.021896 0.100495 0.062000 0.962939 0.000000 0.061531 0.025189 0.002965
-157.916390 0.021896 0.100495 0.062000 0.962939 0.000000 0.061531 0.025189 0.002965
-147.916390 0.021896 0.100495 0.062000 0.962939 0.000000 0.061531 0.025189 0.002965
-137.916390 0.021896 0.100495 0.062000 0.962939 0.000000 0.061531 0.025189 0.002965
-127.916390 0.021896 0.100495 0.062000 0.962939 0.000000 0.061531 0.025189 0.002965
-117.916390 0.021896 0.100495 0.062000 0.962939 0.000000 0.061531 0.025189 0.002965
-107.916390 0.021896 0.100495 0.062000 0.962940 0.000000 0.061531 0.025189 0.002965
-97.916390 0.021896 0.100495 0.062000 0.962940 0.000000 0.061531 0.025189 0.002965
-87.916390 0.021896 0.100495 0.062000 0.962940 0.000000 0.061531 0.025189 0.002965
-77.916390 0.021896 0.100495 0.062000 0.962940 0.000000 0.061531 0.025189 0.002965
-67.916390 0.021896 0.100495 0.062000 0.962941 0.000000 0.061531 0.025189 0.002965
-57.916390 0.021896 0.100495 0.062000 0.962942 0.000000 0.061531 0.025189 0.002965
-47.916390 0.021896 0.100495 0.062000 0.962943 0.000000 0.061532 0.025189 0.002965
-37.916390 0.021896 0.100495 0.062000 0.962945 0.000000 0.061532 0.025189 0.002965
-27.916390 0.021896 0.100495 0.062000 0.962947 0.000000 0.061532 0.025189 0.002965
-17.916390 0.021896 0.100495 0.062000 0.962951 0.000000 0.061532 0.025189 0.002965
-7.916390 0.021896 0.100495 0.062000 0.962957 0.000000 0.061532 0.025189 0.002965
2.083610 0.021896 0.100495 0.062000 0.962966 0.000000 0.061532 0.025189 0.002965
12.083610 0.021896 0.100495 0.062000 0.962980 0.000000 0.061532 0.025189 0.002965
22.083610 0.021896 0.100495 0.062000 0.962999 0.000000 0.061533 0.025189 0.002965
32.083610 0.021896 0.100495 0.062320 0.963029 0.000000 0.061533 0.025190 0.002965
42.083610 0.021896 0.100495 0.071012 0.963073 0.000000 0.061534 0.025190 0.002965
52.083610 0.021896 0.100495 0.089645 0.963139 0.000000 0.061536 0.025190 0.002965
62.083610 0.021896 0.100495 0.115856 0.963237 0.000000 0.061538 0.025191 0.002965
72.083610 0.021896 0.100495 0.147429 0.963383 0.000000 0.061541 0.025192 0.002965
82.083610 0.021896 0.100495 0.182611 0.963601 0.000000 0.061546 0.025194 0.002965
92.083610 0.021896 0.100495 0.219952 0.963925 0.000000 0.061553 0.025197 0.002966
102.083610 0.021896 0.100495 0.258260 0.964407 0.000000 0.061563 0.025201 0.002966
112.083610 0.021896 0.100495 0.296567 0.965124 0.000000 0.061532 0.025206 0.002966
122.083610 0.021896 0.100495 0.334159 0.966187 0.000000 0.060462 0.025179 0.002967
132.083610 0.021896 0.100495 0.370352 0.967760 0.000000 0.057475 0.024998 0.002968
142.083610 0.021896 0.100495 0.404675 0.970200 0.000000 0.052879 0.024435 0.002822
152.083610 0.021896 0.100495 0.436773 0.974122 0.032958 0.040430 0.018439 0.001623
162.083610 0.021896 0.100495 0.466382 0.979366 0.171999 0.015968 0.007647 0.000692
172.083610 0.021896 0.100495 0.493358 0.986535 0.285836 0.006253 0.003340 0.000356
182.083610 0.021897 0.100495 0.517617 0.996500 0.379038 0.003038 0.001792 0.000221
192.083610 0.018868 0.099334 0.539088 0.041117 0.455346 0.000016 0.000009 0.000001
202.083610 0.021930 0.100511 0.557770 0.057537 0.517821 0.000019 0.000012 0.000001
212.083610 0.021930 0.100511 0.573711 0.078636 0.568971 0.000023 0.000015 0.000002
222.083610 0.021930 0.100511 0.586984 0.104416 0.610850 0.000027 0.000019 0.000002
232.083610 0.021930 0.100511 0.597695 0.134018 0.645137 0.000031 0.000022 0.000003
242.083610 0.021930 0.100511 0.605972 0.165298 0.673209 0.000034 0.000024 0.000004
252.083610 0.021930 0.100511 0.611924 0.194245 0.696192 0.000034 0.000025 0.000004
262.083610 0.021930 0.100511 0.615684 0.214894 0.715009 0.000031 0.000023 0.000004
272.083610 0.021930 0.100511 0.617406 0.221451 0.730416 0.000026 0.000019 0.000004
282.083610 0.021930 0.100511 0.617238 0.212200 0.743029 0.000020 0.000014 0.000003
292.083610 0.021930 0.100511 0.615336 0.190595 0.753356 0.000014 0.000010 0.000002
302.083610 0.021930 0.100511 0.611848 0.162242 0.761811 0.000009 0.000006 0.000001
312.083610 0.021930 0.100511 0.606910 0.131984 0.768734 0.000005 0.000004 0.000001
322.083610 0.021926 0.100511 0.600664 0.103164 0.774401 0.000003 0.000002 0.000000
332.083610 0.021900 0.100510 0.593245 0.077838 0.779042 0.000002 0.000001 0.000000
342.083610 0.021840 0.100506 0.584786 0.056988 0.782841 0.000001 0.000000 0.000000
352.083610 0.021745 0.100496 0.575416 0.040721 0.785951 0.000000 0.000000 0.000000
362.083610 0.021622 0.100481 0.565251 0.028559 0.788498 0.000000 0.000000 0.000000
372.083610 0.021482 0.100459 0.554398 0.019756 0.790583 0.000000 0.000000 0.000000
382.083610 0.021333 0.100431 0.542961 0.013533 0.792290 0.000000 0.000000 0.000000
382.103517 0.021332 0.100431 0.542939 0.013522 0.792293 0.000000 0.000000 0.000000
392.096881 0.021332 0.100431 0.526889 0.010426 0.793689 0.000000 0.000000 0.000000


-229.907100 0.018841 0.075900 0.042326 0.959949 0.000000 0.114280 0.049291 0.006193
-219.907100 0.018841 0.075900 0.042326 0.959949 0.000000 0.114280 0.049291 0.006193
-209.907100 0.018841 0.075900 0.042326 0.959949 0.000000 0.114280 0.049291 0.006193
-199.907100 0.018841 0.075900 0.042326 0.959949 0.000000 0.114280 0.049291 0.006193
-189.907100 0.018841 0.075900 0.042326 0.959949 0.000000 0.114280 0.049291 0.006193
-179.907100 0.018841 0.075900 0.042326 0.959949 0.000000 0.114280 0.049291 0.006193
-169.907100 0.018841 0.075900 0.042326 0.959949 0.000000 0.114280 0.049291 0.006193
-159.907100 0.018841 0.075900 0.042326 0.959949 0.000000 0.114280 0.049291 0.006193
-149.907100 0.018841 0.075900 0.042326 0.959949 0.000000 0.114280 0.049291 0.006193
-139.907100 0.018841 0.075900 0.042326 0.959949 0.000000 0.114280 0.049291 0.006193
-129.907100 0.018841 0.075900 0.042326 0.959949 0.000000 0.114280 0.049291 0.006193
-119.907100 0.018841 0.075900 0.042326 0.959949 0.000000 0.114280 0.049291 0.006193
-109.907100 0.018841 0.075900 0.042326 0.959949 0.000000 0.114280 0.049291 0.006193
-99.907100 0.018841 0.075900 0.042326 0.959949 0.000000 0.114280 0.049291 0.006193
-89.907100 0.018841 0.075900 0.042326 0.959949 0.000000 0.114280 0.049291 0.006193
-79.907100 0.018841 0.075900 0.042326 0.959950 0.000000 0.114280 0.049291 0.006193
-69.907100 0.018841 0.075900 0.042326 0.959950 0.000000 0.114280 0.049291 0.006193
-59.907100 0.018841 0.075900 0.042326 0.959951 0.000000 0.114280 0.049291 0.006193
-49.907100 0.018841 0.075900 0.042326 0.959952 0.000000 0.114280 0.049291 0.006193
-39.907100 0.018841 0.075900 0.042326 0.959954 0.000000 0.114280 0.049291 0.006193
-29.907100 0.018841 0.075900 0.042326 0.959957 0.000000 0.114280 0.049291 0.006193
-19.907100 0.018841 0.075900 0.042326 0.959961 0.000000 0.114280 0.049291 0.006193
-9.907100 0.018841 0.075900 0.048663 0.959967 0.000000 0.114281 0.049291 0.006193
0.092900 0.018841 0.075900 0.065608 0.959975 0.000000 0.114281 0.049292 0.006193
10.092900 0.018841 0.075900 0.090506 0.959989 0.000000 0.114282 0.049292 0.006193
20.092900 0.018841 0.075900 0.121154 0.960008 0.000000 0.114282 0.049292 0.006194
30.092900 0.018841 0.075900 0.155736 0.960038 0.000000 0.114284 0.049293 0.006194
40.092900 0.018841 0.075900 0.192743 0.960081 0.000000 0.114285 0.049293 0.006194
50.092900 0.018841 0.075900 0.230916 0.960146 0.000000 0.114288 0.049295 0.006194
60.092900 0.018841 0.075900 0.269339 0.960244 0.000000 0.114272 0.049296 0.006194
70.092900 0.018841 0.075900 0.307119 0.960388 0.000000 0.112705 0.049254 0.006194
80.092900 0.018841 0.075900 0.343613 0.960604 0.000000 0.107335 0.048941 0.006195
90.092900 0.018841 0.075900 0.378323 0.960926 0.000000 0.098564 0.048098 0.006195
100.092900 0.018841 0.075900 0.410873 0.961404 0.000000 0.088012 0.046614 0.006196
110.092900 0.018841 0.075900 0.440992 0.962115 0.000000 0.077125 0.044534 0.006197
120.092900 0.018841 0.075900 0.468537 0.963169 0.000000 0.066740 0.041972 0.006199
130.092900 0.018841 0.075900 0.493346 0.964730 0.000000 0.057352 0.039105 0.006202
140.092900 0.018841 0.075900 0.515368 0.967185 0.000000 0.049081 0.035995 0.006054
150.092900 0.018842 0.075900 0.534599 0.971562 0.001803 0.036980 0.027158 0.003973
160.092900 0.018842 0.075900 0.551070 0.977256 0.146491 0.014727 0.010963 0.001690
170.092900 0.018843 0.075901 0.564865 0.984576 0.264952 0.005553 0.004473 0.000829
180.092900 0.018844 0.075901 0.576091 0.994593 0.361940 0.002621 0.002270 0.000495
190.092900 0.012567 0.073435 0.584843 0.040571 0.441347 0.000014 0.000012 0.000002
200.092900 0.018912 0.075930 0.591239 0.056947 0.506360 0.000016 0.000014 0.000003
210.092900 0.018912 0.075930 0.595423 0.078173 0.559588 0.000020 0.000018 0.000004
220.092900 0.018912 0.075930 0.597539 0.104455 0.603167 0.000024 0.000022 0.000006
230.092900 0.018912 0.075930 0.597739 0.135269 0.638847 0.000028 0.000026 0.000007
240.092900 0.018912 0.075930 0.596179 0.168901 0.668059 0.000031 0.000029 0.000008
250.092900 0.018912 0.075930 0.592995 0.201562 0.691976 0.000032 0.000029 0.000009
260.092900 0.018912 0.075930 0.588329 0.226556 0.711557 0.000030 0.000027 0.000008
270.092900 0.018907 0.075930 0.582328 0.236248 0.727589 0.000027 0.000023 0.000007
280.092900 0.018847 0.075928 0.575129 0.227671 0.740715 0.000021 0.000017 0.000006
290.092900 0.018687 0.075917 0.566869 0.204858 0.751462 0.000016 0.000012 0.000004
300.092900 0.018429 0.075893 0.557674 0.174624 0.760260 0.000011 0.000008 0.000002
310.092900 0.018097 0.075852 0.547657 0.142443 0.767464 0.000007 0.000005 0.000001
320.092900 0.017720 0.075793 0.536932 0.111786 0.773362 0.000004 0.000003 0.000001
330.092900 0.017326 0.075718 0.525603 0.084725 0.778190 0.000002 0.000001 0.000000
340.092900 0.016934 0.075630 0.513771 0.062295 0.782144 0.000001 0.000001 0.000000
350.092900 0.016558 0.075534 0.501531 0.044673 0.785381 0.000001 0.000000 0.000000
360.092900 0.016206 0.075431 0.488969 0.031418 0.788031 0.000000 0.000000 0.000000
370.092900 0.015884 0.075327 0.476158 0.021779 0.790200 0.000000 0.000000 0.000000
380.092900 0.015593 0.075223 0.463174 0.014940 0.791977 0.000000 0.000000 0.000000
380.112807 0.015593 0.075222 0.463148 0.014929 0.791980 0.000000 0.000000 0.000000
390.106171 0.015593 0.075222 0.447243 0.011181 0.793433 0.000000 0.000000 0.000000


-221.897810 0.022166 0.059167 0.028895 0.955794 0.000000 0.192645 0.090170 0.012736
-211.897810 0.022166 0.059167 0.028895 0.955794 0.000000 0.192645 0.090170 0.012736
-201.897810 0.022166 0.059167 0.028895 0.955794 0.000000 0.192645 0.090170 0.012736
-191.897810 0.022166 0.059167 0.028895 0.955794 0.000000 0.192645 0.090170 0.012736
-181.897810 0.022166 0.059167 0.028895 0.955794 0.000000 0.192645 0.090170 0.012736
-171.897810 0.022166 0.059167 0.028895 0.955794 0.000000 0.192645 0.090170 0.012736
-161.897810 0.022166 0.059167 0.028895 0.955794 0.000000 0.192645 0.090170 0.012736
-151.897810 0.022166 0.059167 0.028895 0.955794 0.000000 0.192645 0.090170 0.012736
-141.897810 0.022166 0.059167 0.028895 0.955794 0.000000 0.192645 0.090170 0.012736
-131.897810 0.022166 0.059167 0.028895 0.955794 0.000000 0.192645 0.090170 0.012736
-121.897810 0.022166 0.059167 0.028895 0.955794 0.000000 0.192645 0.090170 0.012736
-111.897810 0.022166 0.059167 0.028895 0.955794 0.000000 0.192645 0.090170 0.012736
-101.897810 0.022166 0.059167 0.028895 0.955795 0.000000 0.192645 0.090170 0.012736
-91.897810 0.022166 0.059167 0.028895 0.955795 0.000000 0.192645 0.090170 0.012736
-81.897810 0.022166 0.059167 0.028895 0.955795 0.000000 0.192645 0.090170 0.012736
-71.897810 0.022166 0.059167 0.028895 0.955796 0.000000 0.192645 0.090170 0.012736
-61.897810 0.022166 0.059167 0.033046 0.955797 0.000000 0.192645 0.090170 0.012736
-51.897810 0.022166 0.059167 0.048140 0.955798 0.000000 0.192645 0.090170 0.012736
-41.897810 0.022166 0.059167 0.071612 0.955799 0.000000 0.192645 0.090170 0.012736
-31.897810 0.022166 0.059167 0.101242 0.955802 0.000000 0.192645 0.090170 0.012736
-21.897810 0.022166 0.059167 0.135145 0.955806 0.000000 0.192646 0.090170 0.012736
-11.897810 0.022166 0.059167 0.171756 0.955812 0.000000 0.192646 0.090170 0.012736
-1.897810 0.022166 0.059167 0.209841 0.955820 0.000000 0.192647 0.090171 0.012737
8.102190 0.022166 0.059167 0.248298 0.955833 0.000000 0.192647 0.090171 0.012737
18.102190 0.022166 0.059167 0.286259 0.955853 0.000000 0.191034 0.090134 0.012737
28.102190 0.022166 0.059167 0.323050 0.955881 0.000000 0.183536 0.089739 0.012737
38.102190 0.022166 0.059167 0.358145 0.955924 0.000000 0.169741 0.088496 0.012737
48.102190 0.022166 0.059167 0.391134 0.955988 0.000000 0.152228 0.086120 0.012737
58.102190 0.022166 0.059167 0.421788 0.956083 0.000000 0.133537 0.082570 0.012738
68.102190 0.022166 0.059167 0.449852 0.956225 0.000000 0.115534 0.078065 0.012738
78.102190 0.022166 0.059167 0.475199 0.956437 0.000000 0.099087 0.072886 0.012739
88.102190 0.022167 0.059167 0.497767 0.956752 0.000000 0.084522 0.067315 0.012740
98.102190 0.022167 0.059167 0.517543 0.957221 0.000000 0.071875 0.061598 0.012741
108.102190 0.022167 0.059167 0.534558 0.957918 0.000000 0.061036 0.055935 0.012734
118.102190 0.022167 0.059167 0.548903 0.958954 0.000000 0.051795 0.050446 0.012698
128.102190 0.022167 0.059167 0.560635 0.960491 0.000000 0.044007 0.045265 0.012610
138.102190 0.022168 0.059167 0.569864 0.962945 0.000000 0.037459 0.040389 0.012305
148.102190 0.022169 0.059168 0.576716 0.968041 0.000000 0.028762 0.030560 0.008854
158.102190 0.022170 0.059168 0.581322 0.974777 0.119948 0.012095 0.012393 0.003705
168.102190 0.022172 0.059169 0.583836 0.982440 0.243220 0.004547 0.004899 0.001686
178.102190 0.022174 0.059169 0.584415 0.992509 0.344147 0.002131 0.002417 0.000942
188.102190 0.009239 0.054030 0.583197 0.039662 0.426779 0.000011 0.000012 0.000005
198.102190 0.014386 0.057846 0.580320 0.055837 0.494433 0.000014 0.000015 0.000006
208.102190 0.022318 0.059228 0.575937 0.076975 0.549823 0.000017 0.000019 0.000008
218.102190 0.022313 0.059227 0.570190 0.103481 0.595172 0.000021 0.000024 0.000010
228.102190 0.022181 0.059223 0.563221 0.135183 0.632301 0.000025 0.000028 0.000013
238.102190 0.021775 0.059199 0.555169 0.170910 0.662700 0.000029 0.000031 0.000014
248.102190 0.021100 0.059138 0.546150 0.207362 0.687588 0.000031 0.000031 0.000014
258.102190 0.020233 0.059031 0.536284 0.237328 0.707965 0.000031 0.000030 0.000013
268.102190 0.019264 0.058877 0.525688 0.250914 0.724648 0.000028 0.000025 0.000011
278.102190 0.018269 0.058682 0.514469 0.243271 0.738307 0.000024 0.000020 0.000009
288.102190 0.017301 0.058456 0.502731 0.219099 0.749490 0.000018 0.000015 0.000006
298.102190 0.016394 0.058208 0.490568 0.186831 0.758646 0.000013 0.000010 0.000004
308.102190 0.015565 0.057949 0.478062 0.152716 0.766142 0.000008 0.000006 0.000002
318.102190 0.014820 0.057688 0.465294 0.120298 0.772280 0.000005 0.000003 0.000001
328.102190 0.014160 0.057431 0.452338 0.091590 0.777304 0.000003 0.000002 0.000001
338.102190 0.013580 0.057182 0.439263 0.067642 0.781418 0.000001 0.000001 0.000000
348.102190 0.013073 0.056946 0.426133 0.048692 0.784787 0.000001 0.000000 0.000000
358.102190 0.012633 0.056725 0.413004 0.034348 0.787544 0.000000 0.000000 0.000000
368.102190 0.012252 0.056520 0.399921 0.023862 0.789802 0.000000 0.000000 0.000000
378.102190 0.011924 0.056331 0.386929 0.016396 0.791651 0.000000 0.000000 0.000000
378.122097 0.011923 0.056331 0.386904 0.016383 0.791654 0.000000 0.000000 0.000000
388.115461 0.011923 0.056331 0.372130 0.012008 0.793166 0.000000 0.000000 0.000000
398.108825 0.011923 0.056331 0.368587 0.011161 0.794404 0.000000 0.000000 0.000000


-223.888520 0.035017 0.050672 0.019726 0.949110 0.000000 0.289225 0.150861 0.025345
-213.888520 0.035017 0.050672 0.019726 0.949110 0.000000 0.289225 0.150861 0.025345
-203.888520 0.035017 0.050672 0.019726 0.949110 0.000000 0.289225 0.150861 0.025345
-193.888520 0.035017 0.050672 0.019726 0.949110 0.000000 0.289225 0.150861 0.025345
-183.888520 0.035017 0.050672 0.019726 0.949110 0.000000 0.289225 0.150861 0.025345
-173.888520 0.035017 0.050672 0.019726 0.949110 0.000000 0.289225 0.150861 0.025345
-163.888520 0.035017 0.050672 0.019726 0.949110 0.000000 0.289225 0.150861 0.025345
-153.888520 0.035017 0.050672 0.019726 0.949110 0.000000 0.289225 0.150861 0.025345
-143.888520 0.035017 0.050672 0.019726 0.949110 0.000000 0.289225 0.150861 0.025345
-133.888520 0.035017 0.050672 0.019726 0.949110 0.000000 0.289225 0.150861 0.025345
-123.888520 0.035017 0.050672 0.019726 0.949111 0.000000 0.289225 0.150861 0.025345
-113.888520 0.035017 0.050672 0.022145 0.949111 0.000000 0.289225 0.150861 0.025345
-103.888520 0.035017 0.050672 0.035226 0.949111 0.000000 0.289225 0.150861 0.025345
-93.888520 0.035017 0.050672 0.057212 0.949111 0.000000 0.289225 0.150861 0.025345
-83.888520 0.035017 0.050672 0.085772 0.949111 0.000000 0.289225 0.150861 0.025345
-73.888520 0.035017 0.050672 0.118954 0.949112 0.000000 0.289225 0.150861 0.025345
-63.888520 0.035017 0.050672 0.155174 0.949113 0.000000 0.289225 0.150861 0.025345
-53.888520 0.035017 0.050672 0.193080 0.949114 0.000000 0.289225 0.150861 0.025345
-43.888520 0.035017 0.050672 0.231514 0.949115 0.000000 0.289225 0.150861 0.025345
-33.888520 0.035017 0.050672 0.269610 0.949118 0.000000 0.288116 0.150840 0.025345
-23.888520 0.035017 0.050672 0.306662 0.949122 0.000000 0.280301 0.150482 0.025345
-13.888520 0.035017 0.050672 0.342114 0.949127 0.000000 0.263099 0.149087 0.025345
-3.888520 0.035017 0.050672 0.375585 0.949136 0.000000 0.238945 0.146034 0.025345
6.111480 0.035017 0.050672 0.406730 0.949148 0.000000 0.211986 0.141138 0.025345
16.111480 0.035017 0.050672 0.435319 0.949167 0.000000 0.185203 0.134580 0.025345
26.111480 0.035017 0.050672 0.461210 0.949195 0.000000 0.160159 0.126720 0.025345
36.111480 0.035017 0.050672 0.484330 0.949236 0.000000 0.137537 0.117968 0.025346
46.111480 0.035017 0.050672 0.504649 0.949298 0.000000 0.117559 0.108732 0.025346
56.111480 0.035017 0.050672 0.522232 0.949391 0.000000 0.100063 0.099276 0.025333
66.111480 0.035017 0.050672 0.537098 0.949531 0.000000 0.084983 0.089939 0.025270
76.111480 0.035017 0.050672 0.549333 0.949746 0.000000 0.072092 0.080940 0.025107
86.111480 0.035017 0.050672 0.559044 0.950076 0.000000 0.061146 0.072432 0.024799
96.111480 0.035018 0.050672 0.566352 0.950579 0.000000 0.051900 0.064519 0.024318
106.111480 0.035018 0.050672 0.571392 0.951335 0.000000 0.044125 0.057257 0.023659
116.111480 0.035019 0.050672 0.574328 0.952457 0.000000 0.037587 0.050640 0.022829
126.111480 0.035020 0.050673 0.575282 0.954105 0.000000 0.032131 0.044699 0.021855
136.111480 0.035021 0.050673 0.574403 0.956707 0.000000 0.027580 0.039360 0.020640
146.111480 0.035023 0.050674 0.571842 0.962943 0.000000 0.021731 0.030027 0.015283
156.111480 0.035026 0.050675 0.567742 0.971702 0.092326 0.009935 0.012471 0.006265
166.111480 0.035027 0.050676 0.562254 0.980073 0.220605 0.003783 0.004860 0.002681
176.111480 0.034776 0.050671 0.555524 0.990259 0.325632 0.001768 0.002359 0.001422
186.111480 0.008505 0.040079 0.547664 0.038482 0.411620 0.000009 0.000012 0.000007
196.111480 0.013263 0.044505 0.538844 0.054331 0.482021 0.000012 0.000015 0.000009
206.111480 0.030295 0.050329 0.529137 0.075204 0.539661 0.000015 0.000019 0.000012
216.111480 0.027930 0.049947 0.518677 0.101689 0.586853 0.000019 0.000023 0.000015
226.111480 0.025554 0.049463 0.507575 0.133967 0.625490 0.000024 0.000028 0.000018
236.111480 0.023291 0.048905 0.495937 0.171484 0.657123 0.000029 0.000031 0.000019
246.111480 0.021220 0.048300 0.483852 0.211739 0.683022 0.000032 0.000033 0.000020
256.111480 0.019370 0.047677 0.471405 0.247379 0.704227 0.000034 0.000032 0.000018
266.111480 0.017740 0.047053 0.458681 0.265834 0.721587 0.000032 0.000029 0.000016
276.111480 0.016321 0.046446 0.445756 0.259434 0.735801 0.000028 0.000023 0.000012
286.111480 0.015093 0.045865 0.432701 0.233623 0.747438 0.000022 0.000017 0.000008
296.111480 0.014037 0.045319 0.419578 0.199043 0.756966 0.000016 0.000012 0.000005
306.111480 0.013132 0.044811 0.406444 0.162910 0.764767 0.000011 0.000008 0.000003
316.111480 0.012360 0.044345 0.393351 0.128768 0.771154 0.000007 0.000004 0.000002
326.111480 0.011702 0.043921 0.380346 0.098480 0.776383 0.000004 0.000002 0.000001
336.111480 0.011142 0.043538 0.367471 0.073064 0.780664 0.000002 0.000001 0.000000
346.111480 0.010667 0.043193 0.354762 0.052806 0.784169 0.000001 0.000001 0.000000
356.111480 0.010264 0.042884 0.342243 0.037369 0.787038 0.000001 0.000000 0.000000
366.111480 0.009925 0.042609 0.329930 0.026024 0.789388 0.000000 0.000000 0.000000
376.111480 0.009640 0.042366 0.317841 0.017912 0.791312 0.000000 0.000000 0.000000
376.131387 0.009639 0.042366 0.317818 0.017899 0.791315 0.000000 0.000000 0.000000
386.124751 0.009660 0.042369 0.304718 0.012911 0.792888 0.000000 0.000000 0.000000
396.118115 0.009660 0.042369 0.299452 0.011257 0.794177 0.000000 0.000000 0.000000


-225.879230 0.063739 0.052433 0.013467 0.937681 0.000000 0.388098 0.228809 0.047790
-215.879230 0.063739 0.052433 0.013467 0.937681 0.000000 0.388098 0.228809 0.047790
-205.879230 0.063739 0.052433 0.013467 0.937681 0.000000 0.388098 0.228809 0.047790
-195.879230 0.063739 0.052433 0.013467 0.937681 0.000000 0.388098 0.228809 0.047790
-185.879230 0.063739 0.052433 0.013467 0.937681 0.000000 0.388098 0.228809 0.047790
-175.879230 0.063739 0.052433 0.013467 0.937681 0.000000 0.388098 0.228809 0.047790
-165.879230 0.063739 0.052433 0.014601 0.937681 0.000000 0.388098 0.228809 0.047790
-155.879230 0.063739 0.052433 0.025559 0.937681 0.000000 0.388098 0.228809 0.047790
-145.879230 0.063739 0.052433 0.045941 0.937681 0.000000 0.388098 0.228809 0.047790
-135.879230 0.063739 0.052433 0.073336 0.937681 0.000000 0.388098 0.228809 0.047790
-125.879230 0.063739 0.052433 0.105763 0.937682 0.000000 0.388098 0.228809 0.047790
-115.879230 0.063739 0.052433 0.141526 0.937682 0.000000 0.388098 0.228809 0.047790
-105.879230 0.063739 0.052433 0.179181 0.937682 0.000000 0.388098 0.228809 0.047790
-95.879230 0.063739 0.052433 0.217585 0.937682 0.000000 0.388098 0.228809 0.047790
-85.879230 0.063739 0.052433 0.255811 0.937682 0.000000 0.387582 0.228801 0.047790
-75.879230 0.063739 0.052433 0.293119 0.937683 0.000000 0.381374 0.228560 0.047790
-65.879230 0.063739 0.052433 0.328955 0.937684 0.000000 0.363997 0.227324 0.047790
-55.879230 0.063739 0.052433 0.362867 0.937685 0.000000 0.336321 0.224182 0.047790
-45.879230 0.063739 0.052433 0.394483 0.937686 0.000000 0.303333 0.218661 0.047790
-35.879230 0.063739 0.052433 0.423580 0.937689 0.000000 0.269180 0.210766 0.047790
-25.879230 0.063739 0.052433 0.450005 0.937692 0.000000 0.236279 0.200819 0.047790
-15.879230 0.063739 0.052433 0.473671 0.937698 0.000000 0.205792 0.189277 0.047790
-5.879230 0.063739 0.052433 0.494572 0.937706 0.000000 0.178089 0.176562 0.047790
4.120770 0.063739 0.052433 0.512703 0.937718 0.000000 0.153367 0.163166 0.047777
14.120770 0.063739 0.052433 0.528102 0.937739 0.000000 0.131584 0.149524 0.047698
24.120770 0.063739 0.052433 0.540852 0.937778 0.000000 0.112560 0.135984 0.047470
34.120770 0.063739 0.052433 0.551053 0.937853 0.000000 0.096069 0.122829 0.047002
44.120770 0.063739 0.052433 0.558822 0.937986 0.000000 0.081883 0.110292 0.046230
54.120770 0.063739 0.052433 0.564318 0.938205 0.000000 0.069678 0.098441 0.045112
64.120770 0.063739 0.052433 0.567659 0.938540 0.000000 0.059285 0.087453 0.043657
74.120770 0.063740 0.052433 0.568989 0.939023 0.000000 0.050478 0.077386 0.041899
84.120770 0.063740 0.052433 0.568459 0.939693 0.000000 0.043048 0.068259 0.039890
94.120770 0.063741 0.052433 0.566216 0.940597 0.000000 0.036804 0.060063 0.037691
104.120770 0.063741 0.052434 0.562410 0.941801 0.000000 0.031575 0.052761 0.035366
114.120770 0.063743 0.052434 0.557199 0.943402 0.000000 0.027196 0.046276 0.032964
124.120770 0.063328 0.052426 0.550706 0.945537 0.000000 0.023554 0.040582 0.030554
134.120770 0.061315 0.052327 0.543068 0.948622 0.000000 0.020529 0.035572 0.028071
144.120770 0.057574 0.052017 0.534415 0.956404 0.000000 0.016702 0.027463 0.021009
154.120770 0.052717 0.051428 0.524867 0.968095 0.063582 0.008582 0.011883 0.008565
164.120770 0.047419 0.050558 0.514547 0.977531 0.197072 0.003377 0.004620 0.003529
174.120770 0.042169 0.049449 0.503569 0.987902 0.306364 0.001571 0.002218 0.001811
184.120770 0.007642 0.030371 0.491934 0.037104 0.395845 0.000008 0.000012 0.000009
194.120770 0.011441 0.034965 0.480032 0.052530 0.469106 0.000011 0.000014 0.000012
204.120770 0.029258 0.045561 0.467650 0.072995 0.529087 0.000014 0.000018 0.000015
214.120770 0.025873 0.044148 0.454975 0.099247 0.578195 0.000018 0.000023 0.000018
224.120770 0.022968 0.042782 0.442085 0.131801 0.618402 0.000024 0.000028 0.000022
234.120770 0.020486 0.041484 0.429053 0.170768 0.651320 0.000030 0.000032 0.000024
244.120770 0.018382 0.040274 0.415939 0.214748 0.678271 0.000036 0.000035 0.000024
254.120770 0.016604 0.039162 0.402801 0.256845 0.700337 0.000040 0.000035 0.000023
264.120770 0.015102 0.038148 0.389694 0.281447 0.718403 0.000040 0.000033 0.000019
274.120770 0.013837 0.037231 0.376667 0.276687 0.733194 0.000036 0.000028 0.000015
284.120770 0.012770 0.036407 0.363765 0.248782 0.745304 0.000030 0.000021 0.000011
294.120770 0.011871 0.035671 0.351028 0.211444 0.755218 0.000022 0.000015 0.000007
304.120770 0.011117 0.035017 0.338489 0.173122 0.763336 0.000016 0.000010 0.000004
314.120770 0.010484 0.034439 0.326178 0.137253 0.769982 0.000010 0.000006 0.000002
324.120770 0.009954 0.033930 0.314110 0.105436 0.775423 0.000006 0.000004 0.000001
334.120770 0.009513 0.033484 0.302294 0.078591 0.779878 0.000003 0.000002 0.000001
344.120770 0.009146 0.033093 0.290733 0.057040 0.783526 0.000002 0.000001 0.000000
354.120770 0.008843 0.032752 0.279434 0.040503 0.786512 0.000001 0.000001 0.000000
364.120770 0.008596 0.032457 0.268403 0.028280 0.788957 0.000000 0.000000 0.000000
374.120770 0.008398 0.032202 0.257650 0.019501 0.790959 0.000000 0.000000 0.000000
374.140677 0.008397 0.032201 0.257629 0.019487 0.790962 0.000000 0.000000 0.000000
384.134041 0.008472 0.032220 0.246401 0.013893 0.792600 0.000000 0.000000 0.000000
394.127405 0.008472 0.032220 0.240654 0.011499 0.793940 0.000000 0.000000 0.000000


-227.869940 0.117264 0.068735 0.009193 0.918512 0.000000 0.474925 0.316412 0.083765
-217.869940 0.117264 0.068735 0.009514 0.918512 0.000000 0.474925 0.316412 0.083765
-207.869940 0.117264 0.068735 0.018263 0.918512 0.000000 0.474925 0.316412 0.083765
-197.869940 0.117264 0.068735 0.036969 0.918512 0.000000 0.474925 0.316412 0.083765
-187.869940 0.117264 0.068735 0.063159 0.918512 0.000000 0.474925 0.316412 0.083765
-177.869940 0.117264 0.068735 0.094778 0.918512 0.000000 0.474925 0.316412 0.083765
-167.869940 0.117264 0.068735 0.129995 0.918512 0.000000 0.474925 0.316412 0.083765
-157.869940 0.117264 0.068735 0.167342 0.918512 0.000000 0.474925 0.316412 0.083765
-147.869940 0.117264 0.068735 0.205651 0.918512 0.000000 0.474925 0.316412 0.083765
-137.869940 0.117264 0.068735 0.243955 0.918512 0.000000 0.474777 0.316411 0.083765
-127.869940 0.117264 0.068735 0.281510 0.918512 0.000000 0.470817 0.316283 0.083765
-117.869940 0.117264 0.068735 0.317698 0.918512 0.000000 0.456034 0.315376 0.083765
-107.869940 0.117264 0.068735 0.352013 0.918512 0.000000 0.428535 0.312644 0.083765
-97.869940 0.117264 0.068735 0.384102 0.918513 0.000000 0.392848 0.307291 0.083765
-87.869940 0.117264 0.068735 0.413714 0.918513 0.000000 0.354211 0.299085 0.083765
-77.869940 0.117264 0.068735 0.440677 0.918513 0.000000 0.315901 0.288222 0.083765
-67.869940 0.117264 0.068735 0.464914 0.918514 0.000000 0.279485 0.275063 0.083765
-57.869940 0.117264 0.068735 0.486378 0.918515 0.000000 0.245724 0.260077 0.083765
-47.869940 0.117264 0.068735 0.505046 0.918517 0.000000 0.215015 0.243821 0.083755
-37.869940 0.117264 0.068735 0.520974 0.918522 0.000000 0.187349 0.226745 0.083683
-27.869940 0.117264 0.068735 0.534235 0.918538 0.000000 0.162636 0.209277 0.083437
-17.869940 0.117264 0.068735 0.544927 0.918582 0.000000 0.140719 0.191795 0.082878
-7.869940 0.117264 0.068735 0.553187 0.918679 0.000000 0.121338 0.174544 0.081872
2.130060 0.117264 0.068735 0.559129 0.918861 0.000000 0.104344 0.157838 0.080335
12.130060 0.117264 0.068735 0.562885 0.919158 0.000000 0.089547 0.141912 0.078236
22.130060 0.117264 0.068735 0.564603 0.919600 0.000000 0.076732 0.126924 0.075588
32.130060 0.117264 0.068736 0.564429 0.920209 0.000000 0.065692 0.112982 0.072447
42.130060 0.117264 0.068736 0.562511 0.921002 0.000000 0.056239 0.100167 0.068896
52.130060 0.117264 0.068736 0.559015 0.921997 0.000000 0.048138 0.088423 0.064998
62.130060 0.117265 0.068736 0.554070 0.923197 0.000000 0.041262 0.077816 0.060879
72.130060 0.116754 0.068727 0.547818 0.924608 0.000000 0.035452 0.068316 0.056641
82.130060 0.113183 0.068569 0.540394 0.926240 0.000000 0.030564 0.059872 0.052379
92.130060 0.105813 0.067992 0.531930 0.928113 0.000000 0.026470 0.052418 0.048174
102.130060 0.095922 0.066815 0.522550 0.930267 0.000000 0.023054 0.045880 0.044094
112.130060 0.085030 0.065006 0.512383 0.932784 0.000000 0.020206 0.040155 0.040174
122.130060 0.074342 0.062676 0.501528 0.935774 0.000000 0.017853 0.035191 0.036476
132.130060 0.064475 0.059977 0.490091 0.939638 0.000000 0.015915 0.030880 0.032929
142.130060 0.055688 0.057063 0.478170 0.949142 0.000000 0.013482 0.024221 0.024838
152.130060 0.048043 0.054074 0.465853 0.964219 0.033670 0.008044 0.011142 0.010198
162.130060 0.041474 0.051107 0.453229 0.974932 0.172582 0.003378 0.004384 0.004107
172.130060 0.035874 0.048236 0.440379 0.985515 0.286314 0.001557 0.002084 0.002061
182.130060 0.005955 0.023223 0.427075 0.035589 0.379429 0.000008 0.000011 0.000011
192.130060 0.008851 0.027577 0.414277 0.050519 0.455666 0.000010 0.000014 0.000013
202.130060 0.024034 0.040890 0.401140 0.070459 0.518083 0.000014 0.000017 0.000017
212.130060 0.021211 0.038770 0.388022 0.096298 0.569186 0.000019 0.000022 0.000021
222.130060 0.018849 0.036861 0.374976 0.128849 0.611025 0.000026 0.000028 0.000025
232.130060 0.016872 0.035152 0.362048 0.168896 0.645281 0.000035 0.000034 0.000027
242.130060 0.015222 0.033635 0.349275 0.216424 0.673327 0.000044 0.000039 0.000028
252.130060 0.013847 0.032296 0.336694 0.265837 0.696289 0.000051 0.000041 0.000027
262.130060 0.012700 0.031118 0.324338 0.298302 0.715088 0.000053 0.000039 0.000023
272.130060 0.011745 0.030086 0.312237 0.295721 0.730480 0.000050 0.000034 0.000018
282.130060 0.010950 0.029182 0.300418 0.265011 0.743082 0.000042 0.000028 0.000013
292.130060 0.010291 0.028394 0.288893 0.224238 0.753399 0.000032 0.000020 0.000009
302.130060 0.009747 0.027711 0.277659 0.183449 0.761847 0.000023 0.000014 0.000005
312.130060 0.009301 0.027119 0.266704 0.145806 0.768763 0.000015 0.000009 0.000003
322.130060 0.008938 0.026608 0.256020 0.112488 0.774425 0.000010 0.000005 0.000002
332.130060 0.008647 0.026170 0.245604 0.084248 0.779061 0.000006 0.000003 0.000001
342.130060 0.008419 0.025794 0.235459 0.061415 0.782857 0.000003 0.000002 0.000000
352.130060 0.008244 0.025474 0.225594 0.043768 0.785964 0.000002 0.000001 0.000000
362.130060 0.008119 0.025204 0.216015 0.030644 0.788508 0.000001 0.000000 0.000000
372.130060 0.008036 0.024978 0.206734 0.021174 0.790592 0.000000 0.000000 0.000000
372.149967 0.008036 0.024978 0.206716 0.021159 0.790595 0.000000 0.000000 0.000000
382.143331 0.008199 0.025035 0.197345 0.014958 0.792299 0.000000 0.000000 0.000000
392.136695 0.008199 0.025035 0.191816 0.011875 0.793694 0.000000 0.000000 0.000000


-229.860650 0.202024 0.105554 0.085224 0.888536 0.000000 0.542876 0.404611 0.135056
-219.860650 0.202024 0.105554 0.119827 0.888536 0.000000 0.542876 0.404611 0.135056
-209.860650 0.202024 0.105554 0.156849 0.888536 0.000000 0.542876 0.404611 0.135056
-199.860650 0.202024 0.105554 0.195051 0.888536 0.000000 0.542876 0.404611 0.135056
-189.860650 0.202024 0.105554 0.233441 0.888536 0.000000 0.542855 0.404611 0.135056
-179.860650 0.202024 0.105554 0.271236 0.888536 0.000000 0.540713 0.404554 0.135056
-169.860650 0.202024 0.105554 0.307739 0.888536 0.000000 0.529641 0.403973 0.135056
-159.860650 0.202024 0.105554 0.342440 0.888536 0.000000 0.504860 0.401847 0.135056
-149.860650 0.202024 0.105554 0.374981 0.888536 0.000000 0.469360 0.397151 0.135056
-139.860650 0.202024 0.105554 0.405089 0.888536 0.000000 0.428985 0.389404 0.135056
-129.860650 0.202024 0.105554 0.432601 0.888536 0.000000 0.387738 0.378602 0.135056
-119.860650 0.202024 0.105554 0.457399 0.888536 0.000000 0.347784 0.365042 0.135056
-109.860650 0.202024 0.105554 0.479410 0.888536 0.000000 0.310239 0.349197 0.135056
-99.860650 0.202024 0.105554 0.498631 0.888537 0.000000 0.275522 0.331546 0.135051
-89.860650 0.202024 0.105554 0.515098 0.888538 0.000000 0.243754 0.312557 0.134999
-79.860650 0.202024 0.105554 0.528882 0.888549 0.000000 0.214902 0.292670 0.134787
-69.860650 0.202024 0.105554 0.540090 0.888583 0.000000 0.188796 0.272226 0.134239
-59.860650 0.202024 0.105554 0.548832 0.888671 0.000000 0.165296 0.251578 0.133170
-49.860650 0.202024 0.105554 0.555218 0.888850 0.000000 0.144314 0.231119 0.131433
-39.860650 0.202024 0.105554 0.559391 0.889164 0.000000 0.125645 0.211093 0.128930
-29.860650 0.202024 0.105554 0.561497 0.889655 0.000000 0.109113 0.191734 0.125625
-19.860650 0.202024 0.105554 0.561684 0.890363 0.000000 0.094543 0.173231 0.121534
-9.860650 0.202024 0.105554 0.560112 0.891326 0.000000 0.081720 0.155662 0.116693
0.139350 0.202024 0.105554 0.556921 0.892565 0.000000 0.070520 0.139190 0.111206
10.139350 0.202024 0.105554 0.552253 0.894088 0.000000 0.060796 0.123913 0.105205
20.139350 0.201603 0.105548 0.546248 0.895894 0.000000 0.052398 0.109872 0.098824
30.139350 0.196724 0.105360 0.539046 0.897970 0.000000 0.045181 0.097076 0.092205
40.139350 0.184897 0.104508 0.530775 0.900291 0.000000 0.039017 0.085525 0.085492
50.139350 0.167746 0.102550 0.521576 0.902853 0.000000 0.033749 0.075109 0.078758
60.139350 0.148419 0.099382 0.511555 0.905614 0.000000 0.029292 0.065834 0.072153
70.139350 0.129193 0.095148 0.500825 0.908549 0.000000 0.025540 0.057633 0.065774
80.139350 0.111320 0.090121 0.489494 0.911643 0.000000 0.022401 0.050428 0.059694
90.139350 0.095338 0.084594 0.477659 0.914894 0.000000 0.019788 0.044137 0.053970
100.139350 0.081383 0.078839 0.465414 0.918327 0.000000 0.017628 0.038674 0.048637
110.139350 0.069335 0.073043 0.452850 0.922017 0.000000 0.015848 0.033936 0.043694
120.139350 0.059091 0.067409 0.440039 0.926056 0.000000 0.014402 0.029866 0.039175
130.139350 0.050442 0.062058 0.427055 0.930833 0.000000 0.013239 0.026368 0.034996
140.139350 0.043178 0.057065 0.413964 0.941969 0.000000 0.011779 0.021125 0.026610
150.139350 0.037104 0.052479 0.400826 0.960368 0.002544 0.008297 0.010592 0.011126
160.139350 0.032028 0.048306 0.387699 0.972392 0.147098 0.003884 0.004316 0.004423
170.139350 0.027789 0.044539 0.374636 0.983168 0.265449 0.001765 0.002028 0.002185
180.139350 0.004449 0.017743 0.360968 0.033986 0.362347 0.000009 0.000011 0.000011
190.139350 0.006660 0.021641 0.348888 0.048365 0.441680 0.000011 0.000013 0.000014
200.139350 0.019064 0.035764 0.336265 0.067692 0.506632 0.000015 0.000017 0.000018
210.139350 0.017022 0.033431 0.323862 0.092966 0.559811 0.000022 0.000023 0.000022
220.139350 0.015327 0.031389 0.311708 0.125262 0.603350 0.000031 0.000030 0.000026
230.139350 0.013920 0.029607 0.299833 0.166001 0.638996 0.000043 0.000037 0.000030
240.139350 0.012757 0.028060 0.288260 0.216785 0.668181 0.000057 0.000045 0.000031
250.139350 0.011799 0.026722 0.277011 0.274452 0.692076 0.000069 0.000050 0.000030
260.139350 0.011011 0.025567 0.266101 0.317130 0.711639 0.000076 0.000050 0.000027
270.139350 0.010368 0.024571 0.255522 0.317497 0.727656 0.000073 0.000046 0.000022
280.139350 0.009845 0.023715 0.245247 0.282892 0.740770 0.000062 0.000038 0.000016
290.139350 0.009426 0.022982 0.235246 0.237667 0.751507 0.000049 0.000029 0.000011
300.139350 0.009097 0.022356 0.225500 0.193991 0.760297 0.000036 0.000020 0.000007
310.139350 0.008846 0.021826 0.216003 0.154473 0.767494 0.000024 0.000013 0.000004
320.139350 0.008662 0.021378 0.206757 0.119664 0.773386 0.000015 0.000008 0.000002
330.139350 0.008538 0.021004 0.197772 0.090055 0.778211 0.000009 0.000005 0.000001
340.139350 0.008468 0.020693 0.189060 0.065948 0.782160 0.000005 0.000003 0.000001
350.139350 0.008446 0.020439 0.180631 0.047178 0.785394 0.000003 0.000001 0.000000
360.139350 0.008469 0.020236 0.172496 0.033129 0.788042 0.000001 0.000001 0.000000
370.139350 0.008533 0.020079 0.164665 0.022942 0.790209 0.000001 0.000000 0.000000
370.159257 0.008533 0.020079 0.164650 0.022925 0.790213 0.000001 0.000000 0.000000
380.152621 0.008831 0.020202 0.156998 0.016110 0.791986 0.000000 0.000000 0.000000
390.145985 0.008831 0.020202 0.152047 0.012374 0.793438 0.000000 0.000000 0.000000


-221.851360 0.313322 0.167406 0.298596 0.845805 0.000000 0.582846 0.485660 0.200378
-211.851360 0.313322 0.167406 0.333686 0.845805 0.000000 0.561950 0.484117 0.200378
-201.851360 0.313322 0.167406 0.366680 0.845805 0.000000 0.528409 0.480224 0.200378
-191.851360 0.313322 0.167406 0.397300 0.845805 0.000000 0.488085 0.473272 0.200378
-181.851360 0.313322 0.167406 0.425364 0.845805 0.000000 0.445718 0.463085 0.200378
-171.851360 0.313322 0.167406 0.450709 0.845805 0.000000 0.404122 0.449920 0.200378
-161.851360 0.313322 0.167406 0.473264 0.845805 0.000000 0.364608 0.434185 0.200378
-151.851360 0.313322 0.167406 0.493027 0.845805 0.000000 0.327678 0.416302 0.200375
-141.851360 0.313322 0.167406 0.510029 0.845806 0.000000 0.293528 0.396715 0.200344
-131.851360 0.313322 0.167406 0.524347 0.845812 0.000000 0.262106 0.375794 0.200187
-121.851360 0.313322 0.167406 0.536069 0.845837 0.000000 0.233346 0.353922 0.199724
-111.851360 0.313322 0.167406 0.545288 0.845908 0.000000 0.207194 0.331509 0.198741
-101.851360 0.313322 0.167406 0.552130 0.846064 0.000000 0.183500 0.308879 0.197037
-91.851360 0.313322 0.167406 0.556732 0.846355 0.000000 0.162108 0.286317 0.194459
-81.851360 0.313322 0.167406 0.559238 0.846833 0.000000 0.142858 0.264073 0.190908
-71.851360 0.313322 0.167406 0.559803 0.847557 0.000000 0.125555 0.242306 0.186327
-61.851360 0.313322 0.167406 0.558572 0.848583 0.000000 0.110058 0.221199 0.180718
-51.851360 0.313322 0.167406 0.555687 0.849950 0.000000 0.096274 0.200987 0.174160
-41.851360 0.313322 0.167406 0.551297 0.851694 0.000000 0.084048 0.181769 0.166742
-31.851360 0.313129 0.167404 0.545543 0.853836 0.000000 0.073250 0.163647 0.158590
-21.851360 0.308348 0.167249 0.538566 0.856382 0.000000 0.063756 0.146698 0.149853
-11.851360 0.293393 0.166280 0.530506 0.859341 0.000000 0.055420 0.130909 0.140645
-1.851360 0.269263 0.163726 0.521483 0.862686 0.000000 0.048155 0.116352 0.131155
8.148640 0.240430 0.159218 0.511616 0.866378 0.000000 0.041864 0.103052 0.121558
18.148640 0.210781 0.152834 0.501018 0.870372 0.000000 0.036447 0.090989 0.112008
28.148640 0.182591 0.144922 0.489798 0.874615 0.000000 0.031807 0.080129 0.102643
38.148640 0.156958 0.135943 0.478056 0.879046 0.000000 0.027862 0.070431 0.093594
48.148640 0.134107 0.126257 0.465890 0.883645 0.000000 0.024510 0.061775 0.084894
58.148640 0.114190 0.116319 0.453383 0.888334 0.000000 0.021694 0.054140 0.076673
68.148640 0.097039 0.106454 0.440613 0.893070 0.000000 0.019347 0.047449 0.068987
78.148640 0.082399 0.096912 0.427656 0.897823 0.000000 0.017409 0.041621 0.061871
88.148640 0.069989 0.087870 0.414580 0.902586 0.000000 0.015825 0.036575 0.055341
98.148640 0.059522 0.079446 0.401447 0.907377 0.000000 0.014548 0.032230 0.049399
108.148640 0.050701 0.071668 0.388317 0.912275 0.000000 0.013532 0.028496 0.044006
118.148640 0.043323 0.064607 0.375239 0.917365 0.000000 0.012749 0.025319 0.039169
128.148640 0.037170 0.058261 0.362257 0.923026 0.000000 0.012167 0.022620 0.034793
138.148640 0.032049 0.052603 0.349415 0.935507 0.000000 0.011422 0.018648 0.026706
148.148640 0.027798 0.047599 0.336750 0.956763 0.000000 0.009384 0.010469 0.011505
158.148640 0.024267 0.043191 0.324299 0.969992 0.120579 0.005106 0.004586 0.004557
168.148640 0.021335 0.039321 0.312093 0.980910 0.243737 0.002293 0.002124 0.002223
178.148640 0.003337 0.013522 0.298603 0.032332 0.344571 0.000010 0.000011 0.000012
188.148640 0.005076 0.016900 0.288546 0.046123 0.427126 0.000013 0.000013 0.000014
198.148640 0.013555 0.030320 0.277232 0.064769 0.494717 0.000019 0.000018 0.000018
208.148640 0.014015 0.028467 0.266258 0.089356 0.550055 0.000027 0.000025 0.000023
218.148640 0.012888 0.026563 0.255646 0.121174 0.595362 0.000039 0.000033 0.000028
228.148640 0.011967 0.024926 0.245414 0.162217 0.632457 0.000056 0.000044 0.000032
238.148640 0.011222 0.023525 0.235558 0.215853 0.662827 0.000078 0.000055 0.000035
248.148640 0.010626 0.022331 0.226036 0.282777 0.687692 0.000100 0.000065 0.000035
258.148640 0.010155 0.021315 0.216793 0.338938 0.708050 0.000114 0.000069 0.000032
268.148640 0.009794 0.020454 0.207782 0.343385 0.724718 0.000112 0.000065 0.000027
278.148640 0.009525 0.019727 0.198981 0.303241 0.738364 0.000097 0.000055 0.000021
288.148640 0.009338 0.019117 0.190384 0.252036 0.749537 0.000077 0.000043 0.000015
298.148640 0.009225 0.018610 0.182000 0.204856 0.758684 0.000057 0.000031 0.000010
308.148640 0.009176 0.018194 0.173845 0.163301 0.766174 0.000039 0.000021 0.000006
318.148640 0.009188 0.017858 0.165936 0.126990 0.772305 0.000026 0.000013 0.000003
328.148640 0.009254 0.017593 0.158291 0.096030 0.777326 0.000015 0.000008 0.000002
338.148640 0.009373 0.017390 0.150925 0.070655 0.781436 0.000009 0.000004 0.000001
348.148640 0.009540 0.017244 0.143847 0.050748 0.784801 0.000005 0.000002 0.000000
358.148640 0.009756 0.017150 0.137067 0.035749 0.787556 0.000003 0.000001 0.000000
368.148640 0.010020 0.017103 0.130590 0.024814 0.789812 0.000001 0.000001 0.000000
368.168547 0.010021 0.017103 0.130578 0.024795 0.789816 0.000001 0.000001 0.000000
378.161911 0.010519 0.017333 0.124467 0.017353 0.791661 0.000001 0.000000 0.000000
388.155275 0.010519 0.017333 0.120246 0.012990 0.793171 0.000000 0.000000 0.000000
398.148640 0.010519 0.017333 0.119519 0.012160 0.794409 0.000000 0.000000 0.000000


-223.842070 0.433954 0.253041 0.444517 0.790408 0.000000 0.446972 0.523928 0.275730
-213.842070 0.433954 0.253041 0.467628 0.790408 0.000000 0.406595 0.508785 0.275730
-203.842070 0.433954 0.253041 0.487945 0.790408 0.000000 0.368582 0.491293 0.275729
-193.842070 0.433954 0.253041 0.505500 0.790408 0.000000 0.333164 0.471850 0.275712
-183.842070 0.433954 0.253041 0.520363 0.790412 0.000000 0.300331 0.450803 0.275606
-173.842070 0.433954 0.253041 0.532594 0.790428 0.000000 0.270142 0.428603 0.275249
-163.842070 0.433954 0.253041 0.542293 0.790480 0.000000 0.242512 0.405623 0.274419
-153.842070 0.433954 0.253041 0.549590 0.790602 0.000000 0.217268 0.382146 0.272890
-143.842070 0.433954 0.253041 0.554621 0.790843 0.000000 0.194263 0.358452 0.270467
-133.842070 0.433954 0.253041 0.557537 0.791258 0.000000 0.173307 0.334731 0.266994
-123.842070 0.433954 0.253041 0.558483 0.791914 0.000000 0.154263 0.311198 0.262369
-113.842070 0.433954 0.253041 0.557597 0.792870 0.000000 0.137037 0.288101 0.256565
-103.842070 0.433954 0.253041 0.555029 0.794186 0.000000 0.121492 0.265604 0.249590
-93.842070 0.433954 0.253041 0.550927 0.795917 0.000000 0.107503 0.243850 0.241497
-83.842070 0.433918 0.253041 0.545433 0.798107 0.000000 0.094948 0.222958 0.232374
-73.842070 0.430489 0.252949 0.538694 0.800799 0.000000 0.083690 0.202975 0.222304
-63.842070 0.415824 0.252117 0.530841 0.804021 0.000000 0.073629 0.183983 0.211416
-53.842070 0.388188 0.249501 0.521997 0.807768 0.000000 0.064700 0.166112 0.199907
-43.842070 0.352184 0.244333 0.512285 0.812038 0.000000 0.056797 0.149384 0.187929
-33.842070 0.313309 0.236448 0.501821 0.816807 0.000000 0.049834 0.133830 0.175655
-23.842070 0.275122 0.226128 0.490714 0.822037 0.000000 0.043729 0.119464 0.163258
-13.842070 0.239302 0.213807 0.479072 0.827706 0.000000 0.038386 0.106234 0.150847
-3.842070 0.206750 0.200078 0.466984 0.833739 0.000000 0.033748 0.094164 0.138612
6.157930 0.177748 0.185515 0.454537 0.840057 0.000000 0.029752 0.083241 0.126710
16.157930 0.152240 0.170613 0.441814 0.846580 0.000000 0.026333 0.073423 0.115264
26.157930 0.130025 0.155785 0.428888 0.853231 0.000000 0.023430 0.064659 0.104374
36.157930 0.110853 0.141384 0.415831 0.859922 0.000000 0.020988 0.056895 0.094131
46.157930 0.094319 0.127560 0.402707 0.866634 0.000000 0.018943 0.050020 0.084521
56.157930 0.080216 0.114578 0.389572 0.873264 0.000000 0.017260 0.044003 0.075636
66.157930 0.068249 0.102556 0.376478 0.879764 0.000000 0.015896 0.038772 0.067493
76.157930 0.058141 0.091559 0.363472 0.886103 0.000000 0.014813 0.034253 0.060087
86.157930 0.049638 0.081604 0.350598 0.892275 0.000000 0.013977 0.030377 0.053404
96.157930 0.042510 0.072674 0.337895 0.898303 0.000000 0.013359 0.027073 0.047412
106.157930 0.036531 0.064693 0.325401 0.904276 0.000000 0.012932 0.024268 0.042050
116.157930 0.031551 0.057644 0.313144 0.910277 0.000000 0.012680 0.021916 0.037305
126.157930 0.027414 0.051456 0.301153 0.916678 0.000000 0.012584 0.019955 0.033075
136.157930 0.023985 0.046052 0.289453 0.930111 0.000000 0.012426 0.017086 0.025687
146.157930 0.021152 0.041360 0.278069 0.953521 0.000000 0.011483 0.010972 0.011567
156.157930 0.018812 0.037292 0.267022 0.967765 0.092983 0.007436 0.005420 0.004620
166.157930 0.016883 0.033775 0.256333 0.978763 0.221143 0.003341 0.002477 0.002227
176.157930 0.002583 0.010304 0.242781 0.030660 0.326072 0.000013 0.000012 0.000012
186.157930 0.004026 0.013188 0.235716 0.043838 0.411981 0.000017 0.000015 0.000014
196.157930 0.009906 0.024929 0.226649 0.061754 0.482317 0.000024 0.000020 0.000018
206.157930 0.012240 0.024212 0.217571 0.085558 0.539903 0.000035 0.000028 0.000024
216.157930 0.011568 0.022588 0.208877 0.116707 0.587051 0.000053 0.000040 0.000029
226.157930 0.011046 0.021211 0.200481 0.157681 0.625652 0.000078 0.000055 0.000035
236.157930 0.010653 0.020050 0.192293 0.213652 0.657256 0.000112 0.000072 0.000039
246.157930 0.010372 0.019078 0.184259 0.290897 0.683131 0.000151 0.000090 0.000041
256.157930 0.010190 0.018267 0.176356 0.365123 0.704316 0.000178 0.000100 0.000039
266.157930 0.010094 0.017598 0.168591 0.375314 0.721660 0.000178 0.000097 0.000034
276.157930 0.010077 0.017051 0.160985 0.327243 0.735861 0.000155 0.000084 0.000027
286.157930 0.010131 0.016612 0.153565 0.267760 0.747487 0.000124 0.000066 0.000020
296.157930 0.010253 0.016269 0.146361 0.216176 0.757006 0.000092 0.000048 0.000013
306.157930 0.010437 0.016011 0.139398 0.172337 0.764800 0.000065 0.000033 0.000009
316.157930 0.010683 0.015830 0.132697 0.134485 0.771180 0.000043 0.000021 0.000005
326.157930 0.010989 0.015717 0.126273 0.102186 0.776405 0.000026 0.000013 0.000003
336.157930 0.011354 0.015668 0.120136 0.075547 0.780682 0.000015 0.000007 0.000002
346.157930 0.011779 0.015677 0.114295 0.054491 0.784183 0.000008 0.000004 0.000001
356.157930 0.012264 0.015741 0.108754 0.038514 0.787051 0.000004 0.000002 0.000000
366.157930 0.012813 0.015858 0.103513 0.026800 0.789398 0.000002 0.000001 0.000000
366.177837 0.012814 0.015859 0.103503 0.026780 0.789402 0.000002 0.000001 0.000000
376.171201 0.013622 0.016255 0.098752 0.018694 0.791322 0.000001 0.000001 0.000000
386.164565 0.013708 0.016267 0.095300 0.013718 0.792894 0.000001 0.000000 0.000000
396.157930 0.013708 0.016267 0.094283 0.012079 0.794181 0.000001 0.000000 0.000000


-225.832780 0.544969 0.354525 0.529427 0.724413 0.000000 0.298193 0.491881 0.355420
-215.832780 0.544969 0.354525 0.539619 0.724448 0.000000 0.269804 0.468989 0.354750
-205.832780 0.544969 0.354525 0.547384 0.724538 0.000000 0.243743 0.445425 0.353437
-195.832780 0.544969 0.354525 0.552860 0.724724 0.000000 0.219850 0.421435 0.351259
-185.832780 0.544969 0.354525 0.556196 0.725062 0.000000 0.197940 0.397199 0.348029
-175.832780 0.544969 0.354525 0.557523 0.725610 0.000000 0.177947 0.373013 0.343629
-165.832780 0.544969 0.354525 0.556984 0.726431 0.000000 0.159748 0.349088 0.337994
-155.832780 0.544969 0.354525 0.554734 0.727589 0.000000 0.143192 0.325553 0.331087
-145.832780 0.544969 0.354525 0.550921 0.729148 0.000000 0.128155 0.302550 0.322923
-135.832780 0.544969 0.354525 0.545696 0.731170 0.000000 0.114496 0.280146 0.313522
-125.832780 0.543106 0.354484 0.539199 0.733714 0.000000 0.102113 0.258443 0.302951
-115.832780 0.531470 0.353917 0.531557 0.736817 0.000000 0.090935 0.237582 0.291338
-105.832780 0.504639 0.351703 0.522900 0.740513 0.000000 0.080870 0.217634 0.278807
-95.832780 0.465644 0.346720 0.513351 0.744823 0.000000 0.071830 0.198655 0.265500
-85.832780 0.421033 0.338453 0.503028 0.749757 0.000000 0.063735 0.180692 0.251567
-75.832780 0.375540 0.326945 0.492045 0.755330 0.000000 0.056494 0.163736 0.237128
-65.832780 0.331801 0.312598 0.480503 0.761530 0.000000 0.050040 0.147811 0.222339
-55.832780 0.291216 0.296044 0.468494 0.768302 0.000000 0.044330 0.132989 0.207420
-45.832780 0.254220 0.277868 0.456110 0.775609 0.000000 0.039296 0.119252 0.192512
-35.832780 0.220933 0.258655 0.443433 0.783391 0.000000 0.034881 0.106596 0.177775
-25.832780 0.191272 0.238933 0.430541 0.791574 0.000000 0.031034 0.095007 0.163354
-15.832780 0.164960 0.219079 0.417507 0.800115 0.000000 0.027692 0.084420 0.149323
-5.832780 0.141838 0.199539 0.404392 0.808905 0.000000 0.024820 0.074836 0.135839
4.167220 0.121674 0.180664 0.391255 0.817833 0.000000 0.022376 0.066227 0.123019
14.167220 0.104190 0.162706 0.378149 0.826804 0.000000 0.020321 0.058546 0.110943
24.167220 0.089115 0.145846 0.365121 0.835725 0.000000 0.018616 0.051739 0.099667
34.167220 0.076198 0.130226 0.352218 0.844496 0.000000 0.017228 0.045755 0.089241
44.167220 0.065120 0.115812 0.339481 0.853107 0.000000 0.016115 0.040498 0.079613
54.167220 0.055710 0.102715 0.326942 0.861444 0.000000 0.015256 0.035937 0.070839
64.167220 0.047754 0.090923 0.314635 0.869461 0.000000 0.014628 0.032012 0.062905
74.167220 0.041055 0.080392 0.302588 0.877135 0.000000 0.014205 0.028661 0.055779
84.167220 0.035437 0.071057 0.290827 0.884466 0.000000 0.013970 0.025826 0.049423
94.167220 0.030742 0.062835 0.279378 0.891489 0.000000 0.013907 0.023452 0.043786
104.167220 0.026819 0.055606 0.268264 0.898302 0.000000 0.013999 0.021481 0.038797
114.167220 0.023566 0.049314 0.257503 0.904994 0.000000 0.014241 0.019878 0.034425
124.167220 0.020880 0.043863 0.247114 0.911927 0.000000 0.014625 0.018596 0.030575
134.167220 0.018671 0.039162 0.237115 0.925889 0.000000 0.015031 0.016687 0.024112
144.167220 0.016866 0.035125 0.227524 0.950659 0.000000 0.015009 0.012348 0.011556
154.167220 0.015396 0.031664 0.218360 0.965698 0.064266 0.011505 0.007160 0.004750
164.167220 0.014209 0.028703 0.209642 0.976727 0.197632 0.005302 0.003264 0.002261
174.167220 0.002115 0.007887 0.194788 0.028992 0.306822 0.000018 0.000014 0.000012
184.167220 0.003409 0.010353 0.190866 0.041545 0.396220 0.000023 0.000017 0.000015
194.167220 0.007699 0.020200 0.186220 0.058698 0.469413 0.000032 0.000024 0.000019
204.167220 0.011645 0.020883 0.178976 0.081646 0.529338 0.000048 0.000035 0.000025
214.167220 0.011355 0.019603 0.171818 0.111968 0.578401 0.000073 0.000050 0.000032
224.167220 0.011180 0.018539 0.164690 0.152526 0.618570 0.000110 0.000072 0.000039
234.167220 0.011109 0.017664 0.157587 0.210229 0.651458 0.000164 0.000100 0.000046
244.167220 0.011131 0.016955 0.150535 0.298898 0.678384 0.000232 0.000132 0.000050
254.167220 0.011238 0.016390 0.143577 0.397527 0.700429 0.000285 0.000153 0.000050
264.167220 0.011427 0.015952 0.136759 0.415737 0.718478 0.000290 0.000152 0.000046
274.167220 0.011691 0.015626 0.130124 0.356628 0.733256 0.000252 0.000132 0.000037
284.167220 0.012029 0.015399 0.123709 0.285416 0.745354 0.000201 0.000104 0.000028
294.167220 0.012441 0.015263 0.117543 0.228113 0.755260 0.000151 0.000077 0.000020
304.167220 0.012925 0.015211 0.111648 0.181634 0.763370 0.000107 0.000054 0.000013
314.167220 0.013484 0.015235 0.106037 0.142171 0.770010 0.000071 0.000035 0.000008
324.167220 0.014119 0.015331 0.100721 0.108534 0.775446 0.000044 0.000022 0.000005
334.167220 0.014833 0.015495 0.095702 0.080637 0.779897 0.000026 0.000012 0.000003
344.167220 0.015629 0.015725 0.090984 0.058417 0.783541 0.000014 0.000007 0.000001
354.167220 0.016512 0.016020 0.086567 0.041435 0.786525 0.000008 0.000004 0.000001
364.167220 0.017489 0.016379 0.082450 0.028910 0.788967 0.000004 0.000002 0.000000
364.187127 0.017491 0.016380 0.082442 0.028889 0.788972 0.000004 0.000002 0.000000
374.180491 0.018776 0.017034 0.078901 0.020137 0.790970 0.000002 0.000001 0.000000
384.173855 0.019125 0.017118 0.076201 0.014555 0.792606 0.000001 0.000001 0.000000
394.167220 0.019125 0.017118 0.075208 0.012175 0.793945 0.000001 0.000001 0.000000


-227.823490 0.635546 0.460884 0.556776 0.651601 0.000000 0.195959 0.424461 0.424368
-217.823490 0.635546 0.460884 0.556595 0.652275 0.000000 0.177257 0.400368 0.419061
-207.823490 0.635546 0.460884 0.554674 0.653248 0.000000 0.160165 0.376531 0.412457
-197.823490 0.635546 0.460884 0.551164 0.654582 0.000000 0.144548 0.353061 0.404532
-187.823490 0.635546 0.460884 0.546217 0.656348 0.000000 0.130269 0.330024 0.395273
-177.823490 0.634745 0.460870 0.539962 0.658598 0.000000 0.117271 0.307596 0.384761
-167.823490 0.626858 0.460544 0.532533 0.661384 0.000000 0.105465 0.285882 0.373083
-157.823490 0.603805 0.458912 0.524064 0.664755 0.000000 0.094746 0.264927 0.360320
-147.823490 0.565562 0.454645 0.514681 0.668751 0.000000 0.085031 0.244787 0.346582
-137.823490 0.518662 0.446855 0.504505 0.673418 0.000000 0.076223 0.225466 0.331957
-127.823490 0.469126 0.435350 0.493648 0.678785 0.000000 0.068255 0.207004 0.316567
-117.823490 0.420539 0.420452 0.482208 0.684851 0.000000 0.061080 0.189475 0.300594
-107.823490 0.374581 0.402672 0.470285 0.691617 0.000000 0.054637 0.172900 0.284182
-97.823490 0.331982 0.382593 0.457969 0.699072 0.000000 0.048869 0.157292 0.267482
-87.823490 0.292994 0.360801 0.445344 0.707191 0.000000 0.043724 0.142658 0.250642
-77.823490 0.257544 0.337782 0.432491 0.715963 0.000000 0.039144 0.128966 0.233762
-67.823490 0.225533 0.314033 0.419481 0.725348 0.000000 0.035084 0.116213 0.216981
-57.823490 0.196891 0.290097 0.406376 0.735246 0.000000 0.031520 0.104434 0.200496
-47.823490 0.171369 0.266342 0.393237 0.745595 0.000000 0.028406 0.093598 0.184415
-37.823490 0.148744 0.243113 0.380119 0.756308 0.000000 0.025708 0.083686 0.168857
-27.823490 0.128789 0.220697 0.367071 0.767288 0.000000 0.023393 0.074672 0.153930
-17.823490 0.111217 0.199236 0.354142 0.778481 0.000000 0.021423 0.066496 0.139667
-7.823490 0.095859 0.178971 0.341368 0.789754 0.000000 0.019775 0.059146 0.126183
2.176510 0.082520 0.160061 0.328787 0.800982 0.000000 0.018425 0.052592 0.113556
12.176510 0.070994 0.142587 0.316431 0.812059 0.000000 0.017350 0.046790 0.101827
22.176510 0.061084 0.126589 0.304330 0.822890 0.000000 0.016525 0.041693 0.091015
32.176510 0.052615 0.112084 0.292511 0.833372 0.000000 0.015932 0.037256 0.081137
42.176510 0.045371 0.098955 0.280999 0.843510 0.000000 0.015547 0.033403 0.072118
52.176510 0.039235 0.087223 0.269816 0.853188 0.000000 0.015358 0.030106 0.063986
62.176510 0.034063 0.076817 0.258983 0.862369 0.000000 0.015353 0.027317 0.056705
72.176510 0.029726 0.067647 0.248517 0.871040 0.000000 0.015520 0.024989 0.050229
82.176510 0.026106 0.059616 0.238439 0.879212 0.000000 0.015851 0.023076 0.044506
92.176510 0.023101 0.052621 0.228765 0.886932 0.000000 0.016337 0.021537 0.039479
102.176510 0.020612 0.046536 0.219515 0.894312 0.000000 0.016975 0.020329 0.035069
112.176510 0.018572 0.041292 0.210706 0.901443 0.000000 0.017765 0.019427 0.031242
122.176510 0.016915 0.036792 0.202356 0.908678 0.000000 0.018707 0.018798 0.027910
132.176510 0.015582 0.032948 0.194486 0.922766 0.000000 0.019757 0.017765 0.022468
142.176510 0.014528 0.029679 0.187116 0.948112 0.000000 0.020647 0.014969 0.011709
152.176510 0.013707 0.026907 0.180265 0.963726 0.034382 0.018203 0.010325 0.005117
162.176510 0.013087 0.024563 0.173860 0.974776 0.173165 0.008889 0.004810 0.002401
172.176510 0.001875 0.006110 0.154959 0.027348 0.286791 0.000027 0.000018 0.000012
182.176510 0.003148 0.008262 0.153884 0.039271 0.379820 0.000033 0.000022 0.000015
192.176510 0.006550 0.016373 0.155521 0.055643 0.455986 0.000045 0.000031 0.000020
202.176510 0.012265 0.018624 0.149176 0.077683 0.518345 0.000067 0.000045 0.000027
212.176510 0.012334 0.017713 0.142719 0.107050 0.569400 0.000102 0.000066 0.000035
222.176510 0.012504 0.016988 0.136207 0.146887 0.611201 0.000157 0.000098 0.000045
232.176510 0.012770 0.016429 0.129717 0.205651 0.645424 0.000240 0.000143 0.000056
242.176510 0.013127 0.016016 0.123321 0.306876 0.673444 0.000357 0.000198 0.000065
252.176510 0.013574 0.015733 0.117082 0.438219 0.696385 0.000461 0.000241 0.000069
262.176510 0.014109 0.015568 0.111051 0.466941 0.715167 0.000476 0.000244 0.000064
272.176510 0.014733 0.015509 0.105264 0.393783 0.730545 0.000412 0.000211 0.000054
282.176510 0.015447 0.015548 0.099750 0.305846 0.743135 0.000325 0.000167 0.000042
292.176510 0.016255 0.015679 0.094527 0.240877 0.753443 0.000244 0.000125 0.000030
302.176510 0.017160 0.015898 0.089606 0.191252 0.761882 0.000174 0.000088 0.000020
312.176510 0.018167 0.016202 0.084993 0.150068 0.768792 0.000118 0.000059 0.000013
322.176510 0.019282 0.016589 0.080689 0.115085 0.774449 0.000074 0.000036 0.000007
332.176510 0.020513 0.017057 0.076692 0.085931 0.779080 0.000044 0.000021 0.000004
342.176510 0.021868 0.017608 0.073003 0.062537 0.782873 0.000025 0.000012 0.000002
352.176510 0.023358 0.018245 0.069620 0.044523 0.785977 0.000013 0.000006 0.000001
362.176510 0.024992 0.018968 0.066545 0.031153 0.788519 0.000007 0.000003 0.000001
362.196417 0.024995 0.018969 0.066539 0.031130 0.788524 0.000007 0.000003 0.000001
372.189781 0.027018 0.020023 0.064103 0.021689 0.790603 0.000004 0.000002 0.000000
382.183145 0.027869 0.020297 0.062130 0.015500 0.792305 0.000002 0.000001 0.000000
392.176510 0.027869 0.020297 0.061366 0.012430 0.793699 0.000002 0.000001 0.000000


-229.814200 0.703378 0.562436 0.540869 0.577819 0.000000 0.128746 0.347995 0.462248
-219.814200 0.698624 0.562271 0.533663 0.580241 0.000000 0.116614 0.326018 0.450839
-209.814200 0.680391 0.561168 0.525391 0.583210 0.000000 0.105548 0.304698 0.438264
-199.814200 0.645086 0.557748 0.516182 0.586778 0.000000 0.095457 0.284069 0.424597
-189.814200 0.598325 0.550836 0.506160 0.591004 0.000000 0.086248 0.264133 0.409900
-179.814200 0.547246 0.540044 0.495430 0.595912 0.000000 0.077882 0.244994 0.394331
-169.814200 0.496183 0.525545 0.484096 0.601525 0.000000 0.070301 0.226698 0.378031
-159.814200 0.447198 0.507750 0.472259 0.607870 0.000000 0.063434 0.209243 0.361103
-149.814200 0.401251 0.487194 0.460012 0.614960 0.000000 0.057228 0.192642 0.343676
-139.814200 0.358626 0.464372 0.447444 0.622819 0.000000 0.051621 0.176871 0.325836
-129.814200 0.319419 0.439807 0.434633 0.631448 0.000000 0.046568 0.161937 0.307706
-119.814200 0.283658 0.414063 0.421648 0.640810 0.000000 0.042041 0.147875 0.289460
-109.814200 0.251197 0.387601 0.408557 0.650874 0.000000 0.038000 0.134683 0.271226
-99.814200 0.221852 0.360835 0.395420 0.661601 0.000000 0.034410 0.122354 0.253128
-89.814200 0.195422 0.334130 0.382294 0.672937 0.000000 0.031236 0.110875 0.235284
-79.814200 0.171652 0.307734 0.369230 0.684852 0.000000 0.028444 0.100209 0.217763
-69.814200 0.150354 0.281921 0.356274 0.697281 0.000000 0.026007 0.090342 0.200668
-59.814200 0.131404 0.257021 0.343466 0.710091 0.000000 0.023909 0.081289 0.184160
-49.814200 0.114591 0.233196 0.330843 0.723204 0.000000 0.022122 0.073016 0.168309
-39.814200 0.099738 0.210606 0.318438 0.736515 0.000000 0.020628 0.065501 0.153195
-29.814200 0.086675 0.189375 0.306283 0.749913 0.000000 0.019406 0.058718 0.138886
-19.814200 0.075201 0.169511 0.294407 0.763344 0.000000 0.018434 0.052612 0.125385
-9.814200 0.065196 0.151126 0.282833 0.776660 0.000000 0.017700 0.047172 0.112770
0.185800 0.056527 0.134269 0.271583 0.789731 0.000000 0.017191 0.042369 0.101085
10.185800 0.049056 0.118933 0.260678 0.802454 0.000000 0.016894 0.038167 0.090340
20.185800 0.042650 0.105085 0.250138 0.814737 0.000000 0.016798 0.034527 0.080532
30.185800 0.037194 0.092686 0.239981 0.826485 0.000000 0.016894 0.031415 0.071653
40.185800 0.032548 0.081591 0.230226 0.837716 0.000000 0.017169 0.028770 0.063619
50.185800 0.028635 0.071781 0.220890 0.848323 0.000000 0.017620 0.026574 0.056438
60.185800 0.025360 0.063163 0.211991 0.858279 0.000000 0.018244 0.024788 0.050064
70.185800 0.022640 0.055638 0.203548 0.867585 0.000000 0.019036 0.023379 0.044443
80.185800 0.020400 0.049106 0.195579 0.876266 0.000000 0.019997 0.022313 0.039520
90.185800 0.018573 0.043466 0.188108 0.884378 0.000000 0.021125 0.021562 0.035235
100.185800 0.017096 0.038602 0.181157 0.892045 0.000000 0.022423 0.021096 0.031515
110.185800 0.015928 0.034448 0.174752 0.899363 0.000000 0.023896 0.020898 0.028324
120.185800 0.015026 0.030919 0.168921 0.906674 0.000000 0.025551 0.020947 0.025584
130.185800 0.014354 0.027937 0.163655 0.920530 0.000000 0.027404 0.020779 0.021178
140.185800 0.013884 0.025434 0.158760 0.945743 0.000000 0.029314 0.019392 0.012273
150.185800 0.013588 0.023343 0.153908 0.961726 0.003285 0.028507 0.015624 0.005953
160.185800 0.013446 0.021609 0.148835 0.972856 0.147705 0.015257 0.007684 0.002761
170.185800 0.001825 0.004846 0.122701 0.025742 0.265946 0.000041 0.000024 0.000013
180.185800 0.003205 0.006801 0.123824 0.037039 0.362753 0.000047 0.000030 0.000016
190.185800 0.006245 0.013506 0.131868 0.052621 0.442013 0.000063 0.000041 0.000022
200.185800 0.014302 0.017575 0.125672 0.073718 0.506905 0.000093 0.000060 0.000030
210.185800 0.014768 0.017053 0.119422 0.102035 0.560034 0.000142 0.000090 0.000041
220.185800 0.015339 0.016696 0.113221 0.140889 0.603532 0.000220 0.000136 0.000056
230.185800 0.016016 0.016488 0.107160 0.200016 0.639146 0.000347 0.000206 0.000073
240.185800 0.016801 0.016417 0.101308 0.314942 0.668304 0.000546 0.000301 0.000090
250.185800 0.017695 0.016471 0.095714 0.488619 0.692176 0.000743 0.000385 0.000099
260.185800 0.018702 0.016642 0.090412 0.529269 0.711721 0.000778 0.000396 0.000096
270.185800 0.019826 0.016922 0.085421 0.441442 0.727724 0.000670 0.000342 0.000082
280.185800 0.021074 0.017309 0.080752 0.330298 0.740825 0.000521 0.000269 0.000064
290.185800 0.022453 0.017800 0.076412 0.254756 0.751552 0.000389 0.000201 0.000047
300.185800 0.023973 0.018395 0.072402 0.201267 0.760334 0.000279 0.000143 0.000032
310.185800 0.025645 0.019094 0.068717 0.158199 0.767524 0.000190 0.000096 0.000021
320.185800 0.027482 0.019899 0.065356 0.121847 0.773411 0.000121 0.000061 0.000012
330.185800 0.029498 0.020814 0.062316 0.091438 0.778231 0.000072 0.000036 0.000007
340.185800 0.031708 0.021844 0.059596 0.066858 0.782177 0.000041 0.000020 0.000004
350.185800 0.034129 0.022995 0.057200 0.047786 0.785408 0.000022 0.000011 0.000002
360.185800 0.036776 0.024273 0.055133 0.033538 0.788053 0.000011 0.000006 0.000001
360.205707 0.036782 0.024276 0.055130 0.033513 0.788058 0.000011 0.000006 0.000001
370.199071 0.039923 0.025942 0.053768 0.023355 0.790221 0.000006 0.000003 0.000001
380.192435 0.041619 0.026595 0.052532 0.016552 0.791993 0.000003 0.000002 0.000000
390.185800 0.041619 0.026595 0.052154 0.012829 0.793443 0.000002 0.000001 0.000000


-221.804910 0.556242 0.620104 0.486098 0.512154 0.000000 0.077306 0.257345 0.449329
-211.804910 0.505575 0.602876 0.474354 0.517981 0.000000 0.070213 0.239538 0.432430
-201.804910 0.457623 0.582579 0.462183 0.524576 0.000000 0.063762 0.222492 0.414893
-191.804910 0.412791 0.559674 0.449675 0.531982 0.000000 0.057892 0.206183 0.396785
-181.804910 0.371371 0.534760 0.436907 0.540187 0.000000 0.052578 0.190668 0.378282
-171.804910 0.333359 0.508359 0.423949 0.549185 0.000000 0.047783 0.175962 0.359516
-161.804910 0.298577 0.480884 0.410872 0.558978 0.000000 0.043463 0.162044 0.340577
-151.804910 0.266854 0.452743 0.397739 0.569549 0.000000 0.039583 0.148906 0.321574
-141.804910 0.237944 0.424224 0.384607 0.580901 0.000000 0.036105 0.136514 0.302570
-131.804910 0.211667 0.395642 0.371529 0.593004 0.000000 0.033001 0.124860 0.283664
-121.804910 0.187896 0.367348 0.358548 0.605782 0.000000 0.030254 0.113960 0.265002
-111.804910 0.166448 0.339588 0.345707 0.619176 0.000000 0.027840 0.103800 0.246681
-101.804910 0.147147 0.312575 0.333044 0.633119 0.000000 0.025738 0.094366 0.228789
-91.804910 0.129825 0.286488 0.320593 0.647533 0.000000 0.023929 0.085641 0.211412
-81.804910 0.114294 0.261414 0.308388 0.662376 0.000000 0.022390 0.077587 0.194586
-71.804910 0.100412 0.237480 0.296454 0.677563 0.000000 0.021108 0.070188 0.178382
-61.804910 0.088090 0.214872 0.284817 0.692938 0.000000 0.020075 0.063450 0.162921
-51.804910 0.077180 0.193636 0.273500 0.708416 0.000000 0.019276 0.057344 0.148242
-41.804910 0.067565 0.173828 0.262524 0.723885 0.000000 0.018701 0.051848 0.134392
-31.804910 0.059128 0.155480 0.251910 0.739232 0.000000 0.018341 0.046938 0.121411
-21.804910 0.051738 0.138538 0.241676 0.754408 0.000000 0.018185 0.042574 0.109277
-11.804910 0.045314 0.123043 0.231840 0.769266 0.000000 0.018228 0.038742 0.098041
-1.804910 0.039771 0.108988 0.222419 0.783679 0.000000 0.018466 0.035421 0.087723
8.195090 0.035016 0.096328 0.213431 0.797554 0.000000 0.018895 0.032584 0.078314
18.195090 0.030965 0.085002 0.204895 0.810809 0.000000 0.019512 0.030201 0.069795
28.195090 0.027544 0.074947 0.196831 0.823363 0.000000 0.020314 0.028245 0.062145
38.195090 0.024661 0.066025 0.189259 0.835253 0.000000 0.021300 0.026676 0.055279
48.195090 0.022268 0.058199 0.182203 0.846381 0.000000 0.022471 0.025478 0.049193
58.195090 0.020306 0.051379 0.175686 0.856734 0.000000 0.023827 0.024626 0.043839
68.195090 0.018720 0.045472 0.169738 0.866327 0.000000 0.025373 0.024097 0.039162
78.195090 0.017464 0.040388 0.164388 0.875199 0.000000 0.027109 0.023868 0.035110
88.195090 0.016496 0.036039 0.159673 0.883416 0.000000 0.029039 0.023921 0.031626
98.195090 0.015777 0.032327 0.155626 0.891109 0.000000 0.031164 0.024236 0.028646
108.195090 0.015282 0.029196 0.152148 0.898379 0.000000 0.033489 0.024803 0.026135
118.195090 0.014986 0.026575 0.148843 0.905555 0.000000 0.036015 0.025612 0.024029
128.195090 0.014869 0.024401 0.145248 0.918873 0.000000 0.038809 0.026360 0.020638
138.195090 0.014915 0.022620 0.141080 0.943347 0.000000 0.041812 0.026330 0.013543
148.195090 0.015107 0.021178 0.136253 0.959497 0.000000 0.042886 0.023828 0.007595
158.195090 0.015437 0.020032 0.130825 0.970869 0.121210 0.025777 0.012756 0.003530
168.195090 0.001956 0.004000 0.096839 0.024184 0.244254 0.000063 0.000036 0.000015
178.195090 0.003583 0.005886 0.099443 0.034865 0.344993 0.000069 0.000042 0.000019
188.195090 0.006703 0.011584 0.112774 0.049658 0.427472 0.000087 0.000056 0.000025
198.195090 0.013741 0.017168 0.106496 0.069793 0.495000 0.000126 0.000081 0.000036
208.195090 0.019173 0.017860 0.100357 0.096990 0.550287 0.000192 0.000123 0.000051
218.195090 0.020272 0.017924 0.094440 0.134650 0.595552 0.000302 0.000189 0.000072
228.195090 0.021506 0.018134 0.088815 0.193451 0.632612 0.000489 0.000295 0.000098
238.195090 0.022881 0.018482 0.083523 0.323231 0.662955 0.000819 0.000456 0.000129
248.195090 0.024403 0.018963 0.078583 0.548015 0.687797 0.001183 0.000616 0.000150
258.195090 0.026080 0.019573 0.074008 0.599487 0.708136 0.001255 0.000643 0.000148
268.195090 0.027924 0.020310 0.069797 0.501253 0.724788 0.001074 0.000553 0.000128
278.195090 0.029948 0.021175 0.065949 0.360610 0.738422 0.000818 0.000429 0.000101
288.195090 0.032169 0.022171 0.062459 0.270151 0.749584 0.000604 0.000320 0.000074
298.195090 0.034606 0.023303 0.059320 0.211771 0.758723 0.000433 0.000229 0.000052
308.195090 0.037279 0.024577 0.056528 0.166590 0.766205 0.000295 0.000155 0.000034
318.195090 0.040209 0.026001 0.054079 0.128830 0.772331 0.000189 0.000098 0.000021
328.195090 0.043416 0.027583 0.051973 0.097164 0.777347 0.000113 0.000059 0.000012
338.195090 0.046924 0.029335 0.050217 0.071389 0.781453 0.000064 0.000033 0.000007
348.195090 0.050753 0.031268 0.048821 0.051234 0.784815 0.000034 0.000018 0.000004
358.195090 0.054925 0.033393 0.047804 0.036073 0.787568 0.000018 0.000009 0.000002
358.214997 0.054934 0.033397 0.047802 0.036047 0.787572 0.000018 0.000009 0.000002
368.208361 0.059706 0.035990 0.047579 0.025143 0.789824 0.000009 0.000005 0.000001
378.201725 0.062710 0.037297 0.047178 0.017713 0.791667 0.000005 0.000003 0.000001
388.195090 0.062710 0.037297 0.047345 0.013362 0.793177 0.000003 0.000002 0.000001
398.208361 0.062710 0.037297 0.047813 0.012555 0.794415 0.000003 0.000002 0.000001


-223.795620 0.373065 0.590889 0.426336 0.447874 0.000000 0.052048 0.198899 0.422490
-213.795620 0.336805 0.563188 0.413278 0.457299 0.000000 0.047573 0.184672 0.403445
-203.795620 0.303560 0.534565 0.400152 0.467627 0.000000 0.043526 0.171156 0.384197
-193.795620 0.273085 0.505299 0.387019 0.478882 0.000000 0.039869 0.158318 0.364795
-183.795620 0.245293 0.475802 0.373926 0.491007 0.000000 0.036586 0.146188 0.345396
-173.795620 0.220013 0.446380 0.360921 0.503952 0.000000 0.033655 0.134768 0.326110
-163.795620 0.197029 0.417235 0.348048 0.517684 0.000000 0.031049 0.124027 0.306996
-153.795620 0.176168 0.388575 0.335345 0.532147 0.000000 0.028748 0.113954 0.288136
-143.795620 0.157230 0.360514 0.322851 0.547309 0.000000 0.026728 0.104513 0.269565
-133.795620 0.140069 0.333206 0.310595 0.563105 0.000000 0.024975 0.095690 0.251353
-123.795620 0.124586 0.306849 0.298605 0.579414 0.000000 0.023479 0.087492 0.233614
-113.795620 0.110648 0.281552 0.286907 0.596149 0.000000 0.022227 0.079903 0.216413
-103.795620 0.098132 0.257406 0.275525 0.613219 0.000000 0.021210 0.072908 0.199810
-93.795620 0.086924 0.234482 0.264479 0.630530 0.000000 0.020417 0.066490 0.183858
-83.795620 0.076896 0.212784 0.253792 0.648034 0.000000 0.019837 0.060617 0.168569
-73.795620 0.067954 0.192355 0.243481 0.665639 0.000000 0.019467 0.055275 0.153987
-63.795620 0.060038 0.173295 0.233564 0.683181 0.000000 0.019303 0.050467 0.140202
-53.795620 0.053052 0.155591 0.224059 0.700579 0.000000 0.019341 0.046169 0.127227
-43.795620 0.046916 0.139247 0.214983 0.717729 0.000000 0.019577 0.042363 0.115086
-33.795620 0.041558 0.124251 0.206356 0.734527 0.000000 0.020012 0.039033 0.103799
-23.795620 0.036892 0.110526 0.198196 0.750940 0.000000 0.020641 0.036147 0.093330
-13.795620 0.032865 0.098077 0.190525 0.766831 0.000000 0.021467 0.033697 0.083711
-3.795620 0.029423 0.086874 0.183363 0.782087 0.000000 0.022491 0.031667 0.074945
6.204380 0.026508 0.076859 0.176737 0.796632 0.000000 0.023715 0.030038 0.067014
16.204380 0.024065 0.067965 0.170673 0.810400 0.000000 0.025140 0.028791 0.059890
26.204380 0.022049 0.060129 0.165202 0.823327 0.000000 0.026768 0.027907 0.053547
36.204380 0.020401 0.053229 0.160358 0.835469 0.000000 0.028600 0.027357 0.047905
46.204380 0.019091 0.047225 0.156178 0.846739 0.000000 0.030638 0.027134 0.042956
56.204380 0.018085 0.042040 0.152704 0.857144 0.000000 0.032882 0.027220 0.038651
66.204380 0.017348 0.037594 0.149980 0.866709 0.000000 0.035329 0.027599 0.034944
76.204380 0.016853 0.033813 0.148023 0.875484 0.000000 0.037974 0.028256 0.031784
86.204380 0.016576 0.030625 0.146530 0.883544 0.000000 0.040809 0.029178 0.029124
96.204380 0.016494 0.027952 0.144837 0.891026 0.000000 0.043821 0.030351 0.026908
106.204380 0.016594 0.025748 0.142373 0.898034 0.000000 0.046990 0.031765 0.025107
116.204380 0.016864 0.023959 0.138865 0.904879 0.000000 0.050297 0.033409 0.023669
126.204380 0.017295 0.022537 0.134311 0.917403 0.000000 0.053852 0.035109 0.021274
136.204380 0.017882 0.021441 0.128873 0.940636 0.000000 0.057719 0.036372 0.015910
146.204380 0.018614 0.020629 0.122778 0.956734 0.000000 0.060355 0.035373 0.010513
156.204380 0.019492 0.020071 0.116268 0.968646 0.093639 0.041283 0.021045 0.005027
166.204380 0.002281 0.003507 0.076198 0.022683 0.221681 0.000097 0.000054 0.000018
176.204380 0.004322 0.005468 0.079674 0.032761 0.326512 0.000100 0.000059 0.000023
186.204380 0.007954 0.010592 0.096610 0.046774 0.412341 0.000115 0.000075 0.000031
196.204380 0.014702 0.016904 0.090467 0.065940 0.482612 0.000166 0.000110 0.000045
206.204380 0.026390 0.020547 0.084557 0.091972 0.540144 0.000254 0.000167 0.000066
216.204380 0.028219 0.021129 0.079037 0.128274 0.587248 0.000403 0.000259 0.000096
226.204380 0.030227 0.021870 0.073939 0.186107 0.625814 0.000669 0.000415 0.000137
236.204380 0.032427 0.022765 0.069270 0.331911 0.657388 0.001200 0.000683 0.000190
246.204380 0.034833 0.023816 0.065027 0.612884 0.683239 0.001844 0.000976 0.000233
256.204380 0.037468 0.025025 0.061201 0.671857 0.704404 0.001967 0.001031 0.000236
266.204380 0.040355 0.026396 0.057779 0.571499 0.721733 0.001683 0.000884 0.000204
276.204380 0.043520 0.027939 0.054749 0.399304 0.735920 0.001251 0.000674 0.000160
286.204380 0.046992 0.029664 0.052104 0.287642 0.747536 0.000905 0.000496 0.000119
296.204380 0.050798 0.031583 0.049836 0.222889 0.757046 0.000645 0.000355 0.000084
306.204380 0.054966 0.033709 0.047942 0.175273 0.764832 0.000440 0.000241 0.000056
316.204380 0.059521 0.036055 0.046427 0.136041 0.771207 0.000282 0.000154 0.000035
326.204380 0.064490 0.038638 0.045298 0.103113 0.776426 0.000169 0.000092 0.000020
336.204380 0.069896 0.041473 0.044575 0.076135 0.780700 0.000095 0.000052 0.000011
346.204380 0.075762 0.044576 0.044284 0.054875 0.784198 0.000051 0.000028 0.000006
356.204380 0.082106 0.047962 0.044463 0.038768 0.787063 0.000026 0.000014 0.000003
356.224287 0.082119 0.047969 0.044464 0.038740 0.787068 0.000026 0.000014 0.000003
366.217651 0.089107 0.051908 0.045576 0.027058 0.789411 0.000013 0.000007 0.000002
376.211015 0.093957 0.054248 0.046238 0.018984 0.791329 0.000007 0.000004 0.000001
386.204380 0.094306 0.054295 0.047155 0.014021 0.792900 0.000004 0.000003 0.000001
396.217651 0.094306 0.054295 0.048373 0.012401 0.794188 0.000004 0.000003 0.000001


-225.786330 0.245699 0.514440 0.363361 0.385184 0.000000 0.036022 0.151609 0.380046
-215.786330 0.221722 0.484694 0.350459 0.398894 0.000000 0.033300 0.140610 0.360736
-205.786330 0.199851 0.455249 0.337720 0.413710 0.000000 0.030874 0.130226 0.341553
-195.786330 0.179884 0.426212 0.325183 0.429618 0.000000 0.028720 0.120423 0.322520
-185.786330 0.161732 0.397830 0.312878 0.446476 0.000000 0.026832 0.111220 0.303766
-175.786330 0.145266 0.370255 0.300832 0.464153 0.000000 0.025197 0.102608 0.285373
-165.786330 0.130330 0.343558 0.289073 0.482545 0.000000 0.023801 0.094563 0.267373
-155.786330 0.116804 0.317827 0.277626 0.501516 0.000000 0.022633 0.087069 0.249822
-145.786330 0.104550 0.293080 0.266512 0.520981 0.000000 0.021682 0.080095 0.232730
-135.786330 0.093470 0.269376 0.255752 0.540817 0.000000 0.020943 0.073630 0.216144
-125.786330 0.083494 0.246821 0.245365 0.560855 0.000000 0.020411 0.067676 0.200147
-115.786330 0.074536 0.225449 0.235368 0.580982 0.000000 0.020084 0.062218 0.184779
-105.786330 0.066514 0.205286 0.225779 0.601097 0.000000 0.019958 0.057244 0.170076
-95.786330 0.059352 0.186346 0.216617 0.621106 0.000000 0.020032 0.052740 0.156069
-85.786330 0.052969 0.168594 0.207899 0.640975 0.000000 0.020304 0.048684 0.142752
-75.786330 0.047302 0.152032 0.199645 0.660627 0.000000 0.020775 0.045064 0.130151
-65.786330 0.042314 0.136710 0.191874 0.679906 0.000000 0.021448 0.041882 0.118328
-55.786330 0.037943 0.122591 0.184609 0.698758 0.000000 0.022325 0.039122 0.107282
-45.786330 0.034138 0.109655 0.177874 0.717100 0.000000 0.023408 0.036772 0.097024
-35.786330 0.030853 0.097871 0.171696 0.734849 0.000000 0.024702 0.034822 0.087555
-25.786330 0.028034 0.087163 0.166104 0.752001 0.000000 0.026207 0.033249 0.078840
-15.786330 0.025649 0.077518 0.161132 0.768436 0.000000 0.027927 0.032049 0.070895
-5.786330 0.023663 0.068900 0.156817 0.784064 0.000000 0.029865 0.031213 0.063713
4.213670 0.022042 0.061253 0.153198 0.798830 0.000000 0.032020 0.030728 0.057273
14.213670 0.020752 0.054516 0.150322 0.812689 0.000000 0.034390 0.030581 0.051546
24.213670 0.019765 0.048633 0.148236 0.825596 0.000000 0.036970 0.030760 0.046503
34.213670 0.019048 0.043502 0.146993 0.837623 0.000000 0.039752 0.031243 0.042077
44.213670 0.018584 0.039090 0.146649 0.848701 0.000000 0.042719 0.032024 0.038254
54.213670 0.018352 0.035333 0.147118 0.858848 0.000000 0.045853 0.033087 0.034995
64.213670 0.018336 0.032169 0.147744 0.868102 0.000000 0.049124 0.034416 0.032257
74.213670 0.018519 0.029537 0.147600 0.876524 0.000000 0.052496 0.035995 0.029999
84.213670 0.018892 0.027384 0.146057 0.884193 0.000000 0.055924 0.037805 0.028181
94.213670 0.019443 0.025650 0.142882 0.891248 0.000000 0.059364 0.039823 0.026758
104.213670 0.020169 0.024301 0.138200 0.897795 0.000000 0.062817 0.042035 0.025707
114.213670 0.021066 0.023298 0.132298 0.904127 0.000000 0.066379 0.044438 0.024989
124.213670 0.022137 0.022605 0.125530 0.915634 0.000000 0.070374 0.046992 0.023592
134.213670 0.023383 0.022195 0.118249 0.937218 0.000000 0.075072 0.049427 0.019884
144.213670 0.024799 0.022038 0.110749 0.952997 0.000000 0.079309 0.050011 0.015294
154.213670 0.026390 0.022112 0.103269 0.965903 0.064949 0.061883 0.033404 0.007766
164.213670 0.002836 0.003334 0.059789 0.021243 0.198191 0.000148 0.000082 0.000025
174.213670 0.005494 0.005536 0.063680 0.030735 0.307280 0.000143 0.000085 0.000030
184.213670 0.010102 0.010546 0.082362 0.043984 0.396595 0.000149 0.000100 0.000040
194.213670 0.017645 0.017461 0.076964 0.062185 0.469720 0.000213 0.000145 0.000059
204.213670 0.037544 0.025764 0.071472 0.087026 0.529590 0.000326 0.000221 0.000087
214.213670 0.040351 0.027017 0.066496 0.121852 0.578607 0.000521 0.000348 0.000130
224.213670 0.043409 0.028455 0.062033 0.178155 0.618739 0.000885 0.000570 0.000194
234.213670 0.046751 0.030086 0.058065 0.341200 0.651596 0.001708 0.001002 0.000286
244.213670 0.050413 0.031918 0.054572 0.678321 0.678497 0.002778 0.001517 0.000369
254.213670 0.054432 0.033966 0.051532 0.741069 0.700522 0.002951 0.001610 0.000379
264.213670 0.058844 0.036243 0.048928 0.646745 0.718554 0.002543 0.001382 0.000327
274.213670 0.063686 0.038767 0.046747 0.449160 0.733318 0.001846 0.001030 0.000255
284.213670 0.068990 0.041558 0.044982 0.308085 0.745405 0.001299 0.000745 0.000190
294.213670 0.074786 0.044633 0.043635 0.234784 0.755301 0.000914 0.000530 0.000135
304.213670 0.081100 0.048012 0.042710 0.184287 0.763404 0.000620 0.000361 0.000091
314.213670 0.087956 0.051716 0.042227 0.143491 0.770038 0.000397 0.000231 0.000057
324.213670 0.095372 0.055761 0.042210 0.109289 0.775469 0.000238 0.000138 0.000034
334.213670 0.103361 0.060166 0.042699 0.081102 0.779916 0.000133 0.000077 0.000019
344.213670 0.111929 0.064949 0.043746 0.058716 0.783556 0.000071 0.000041 0.000010
354.213670 0.121074 0.070123 0.045419 0.041630 0.786537 0.000036 0.000021 0.000005
354.233577 0.121093 0.070134 0.045423 0.041601 0.786542 0.000036 0.000021 0.000005
364.226941 0.130744 0.075903 0.048246 0.029109 0.788980 0.000018 0.000011 0.000003
374.220305 0.137874 0.079718 0.050382 0.020370 0.790977 0.000009 0.000006 0.000002
384.213670 0.139174 0.080048 0.052338 0.014801 0.792611 0.000005 0.000004 0.000001
394.226941 0.139174 0.080048 0.054635 0.012436 0.793952 0.000005 0.000004 0.000001


-227.777040 0.161808 0.424279 0.303114 0.322589 0.000000 0.026088 0.114684 0.330400
-217.777040 0.146224 0.396878 0.291296 0.340675 0.000000 0.024588 0.106422 0.312159
-207.777040 0.132040 0.370312 0.279785 0.360408 0.000000 0.023310 0.098673 0.294253
-197.777040 0.119118 0.344594 0.268604 0.381698 0.000000 0.022243 0.091408 0.276687
-187.777040 0.107395 0.319864 0.257773 0.404243 0.000000 0.021386 0.084638 0.259563
-177.777040 0.096782 0.296187 0.247309 0.427715 0.000000 0.020734 0.078354 0.242934
-167.777040 0.087179 0.273565 0.237233 0.451818 0.000000 0.020283 0.072536 0.226814
-157.777040 0.078504 0.252023 0.227561 0.476234 0.000000 0.020029 0.067171 0.211237
-147.777040 0.070667 0.231530 0.218312 0.500748 0.000000 0.019971 0.062236 0.196196
-137.777040 0.063603 0.212099 0.209505 0.525147 0.000000 0.020110 0.057721 0.181720
-127.777040 0.057270 0.193780 0.201157 0.549206 0.000000 0.020448 0.053630 0.167867
-117.777040 0.051609 0.176573 0.193288 0.572807 0.000000 0.020987 0.049951 0.154660
-107.777040 0.046569 0.160470 0.185920 0.595872 0.000000 0.021731 0.046676 0.142118
-97.777040 0.042102 0.145459 0.179078 0.618345 0.000000 0.022683 0.043796 0.130255
-87.777040 0.038155 0.131492 0.172786 0.640240 0.000000 0.023847 0.041297 0.119058
-77.777040 0.034690 0.118552 0.167076 0.661524 0.000000 0.025229 0.039171 0.108537
-67.777040 0.031684 0.106663 0.161977 0.682082 0.000000 0.026831 0.037423 0.098738
-57.777040 0.029098 0.095781 0.157528 0.701903 0.000000 0.028659 0.036042 0.089650
-47.777040 0.026901 0.085878 0.153767 0.720942 0.000000 0.030712 0.035021 0.081275
-37.777040 0.025067 0.076919 0.150738 0.739155 0.000000 0.032992 0.034353 0.073608
-27.777040 0.023561 0.068838 0.148491 0.756569 0.000000 0.035495 0.034024 0.066613
-17.777040 0.022366 0.061617 0.147076 0.773090 0.000000 0.038213 0.034031 0.060298
-7.777040 0.021463 0.055220 0.146549 0.788657 0.000000 0.041133 0.034366 0.054654
2.222960 0.020832 0.049601 0.146970 0.803237 0.000000 0.044235 0.035017 0.049658
12.222960 0.020455 0.044709 0.148398 0.816808 0.000000 0.047492 0.035970 0.045284
22.222960 0.020318 0.040497 0.150880 0.829344 0.000000 0.050869 0.037210 0.041506
32.222960 0.020402 0.036887 0.154068 0.840932 0.000000 0.054319 0.038714 0.038267
42.222960 0.020702 0.033853 0.156846 0.851519 0.000000 0.057788 0.040462 0.035554
52.222960 0.021208 0.031345 0.158063 0.861135 0.000000 0.061211 0.042431 0.033335
62.222960 0.021915 0.029317 0.157096 0.869827 0.000000 0.064516 0.044588 0.031575
72.222960 0.022818 0.027724 0.153851 0.877662 0.000000 0.067659 0.046904 0.030240
82.222960 0.023916 0.026528 0.148587 0.884724 0.000000 0.070699 0.049355 0.029299
92.222960 0.025205 0.025685 0.141706 0.891151 0.000000 0.073818 0.051943 0.028715
102.222960 0.026690 0.025174 0.133732 0.897048 0.000000 0.077252 0.054707 0.028469
112.222960 0.028374 0.024965 0.125131 0.902687 0.000000 0.081246 0.057718 0.028530
122.222960 0.030265 0.025039 0.116301 0.912979 0.000000 0.086223 0.061091 0.028144
132.222960 0.032371 0.025378 0.107562 0.932584 0.000000 0.092519 0.064760 0.026020
142.222960 0.034682 0.025958 0.099131 0.947722 0.000000 0.099122 0.067147 0.022499
152.222960 0.037206 0.026768 0.091159 0.962190 0.035093 0.087301 0.050370 0.012448
162.222960 0.003679 0.003473 0.046806 0.019869 0.173747 0.000219 0.000123 0.000035
172.222960 0.007200 0.006115 0.050805 0.028795 0.287267 0.000200 0.000121 0.000041
182.222960 0.013218 0.011493 0.069694 0.041298 0.380210 0.000189 0.000131 0.000053
192.222960 0.022558 0.019309 0.065688 0.058546 0.456305 0.000267 0.000188 0.000078
202.222960 0.053749 0.034380 0.060800 0.082189 0.518606 0.000407 0.000286 0.000116
212.222960 0.057861 0.036509 0.056506 0.115462 0.569614 0.000653 0.000454 0.000178
222.222960 0.062376 0.038883 0.052781 0.169769 0.611376 0.001126 0.000761 0.000275
232.222960 0.067346 0.041524 0.049593 0.351383 0.645568 0.002351 0.001434 0.000428
242.222960 0.072820 0.044454 0.046914 0.740172 0.673562 0.003996 0.002286 0.000584
252.222960 0.078840 0.047697 0.044722 0.803854 0.696481 0.004188 0.002418 0.000610
262.222960 0.085443 0.051278 0.043001 0.720741 0.715246 0.003652 0.002087 0.000524
272.222960 0.092661 0.055221 0.041745 0.511531 0.730609 0.002618 0.001527 0.000404
282.222960 0.100515 0.059549 0.040960 0.332762 0.743188 0.001777 0.001077 0.000299
292.222960 0.109023 0.064286 0.040659 0.247681 0.753486 0.001228 0.000758 0.000213
302.222960 0.118190 0.069450 0.040868 0.193683 0.761918 0.000828 0.000514 0.000144
312.222960 0.128015 0.075060 0.041625 0.151192 0.768821 0.000528 0.000329 0.000091
322.222960 0.138487 0.081130 0.042986 0.115696 0.774473 0.000315 0.000196 0.000054
332.222960 0.149581 0.087670 0.045020 0.086295 0.779100 0.000176 0.000110 0.000030
342.222960 0.161259 0.094688 0.047820 0.062764 0.782888 0.000092 0.000058 0.000016
352.222960 0.173471 0.102183 0.051494 0.044668 0.785990 0.000046 0.000030 0.000008
352.242867 0.173496 0.102198 0.051502 0.044637 0.785996 0.000046 0.000030 0.000008
362.236231 0.185740 0.110207 0.056642 0.031302 0.788533 0.000022 0.000015 0.000004
372.229595 0.195166 0.115891 0.060904 0.021874 0.790610 0.000011 0.000008 0.000002
382.222960 0.197738 0.116838 0.064312 0.015697 0.792311 0.000006 0.000005 0.000002
392.236231 0.197738 0.116838 0.068144 0.012640 0.793707 0.000006 0.000005 0.000002


-229.767750 0.107406 0.337932 0.249297 0.261918 0.000000 0.020181 0.086651 0.279710
-219.767750 0.097381 0.314637 0.239142 0.282936 0.000000 0.019612 0.080645 0.263334
-209.767750 0.088279 0.292330 0.229388 0.306734 0.000000 0.019239 0.075065 0.247404
-199.767750 0.080009 0.270977 0.220055 0.333286 0.000000 0.019061 0.069888 0.231911
-189.767750 0.072529 0.250656 0.211158 0.362123 0.000000 0.019082 0.065122 0.216932
-179.767750 0.065783 0.231384 0.202717 0.392538 0.000000 0.019304 0.060762 0.202501
-169.767750 0.059704 0.213133 0.194751 0.423742 0.000000 0.019729 0.056793 0.188618
-159.767750 0.054241 0.195895 0.187281 0.454935 0.000000 0.020359 0.053207 0.175301
-149.767750 0.049336 0.179625 0.180332 0.485567 0.000000 0.021198 0.049988 0.162535
-139.767750 0.044948 0.164311 0.173929 0.515243 0.000000 0.022251 0.047131 0.150334
-129.767750 0.041051 0.149975 0.168101 0.543684 0.000000 0.023522 0.044638 0.138741
-119.767750 0.037609 0.136600 0.162878 0.570827 0.000000 0.025018 0.042506 0.127765
-109.767750 0.034589 0.124166 0.158296 0.596687 0.000000 0.026741 0.040729 0.117414
-99.767750 0.031963 0.112651 0.154395 0.621312 0.000000 0.028696 0.039304 0.107694
-89.767750 0.029698 0.102007 0.151217 0.644824 0.000000 0.030883 0.038220 0.098587
-79.767750 0.027773 0.092212 0.148810 0.667273 0.000000 0.033302 0.037476 0.090097
-69.767750 0.026174 0.083274 0.147225 0.688616 0.000000 0.035948 0.037073 0.082255
-59.767750 0.024880 0.075155 0.146517 0.708908 0.000000 0.038810 0.037004 0.075048
-49.767750 0.023874 0.067826 0.146744 0.728157 0.000000 0.041871 0.037262 0.068473
-39.767750 0.023141 0.061255 0.147967 0.746364 0.000000 0.045106 0.037838 0.062523
-29.767750 0.022664 0.055389 0.150249 0.763590 0.000000 0.048485 0.038717 0.057165
-19.767750 0.022434 0.050211 0.153652 0.779777 0.000000 0.051962 0.039887 0.052404
-9.767750 0.022445 0.045691 0.158241 0.794889 0.000000 0.055484 0.041331 0.048228
0.232250 0.022687 0.041793 0.163978 0.808918 0.000000 0.058987 0.043026 0.044619
10.232250 0.023155 0.038478 0.170046 0.821863 0.000000 0.062397 0.044943 0.041554
20.232250 0.023843 0.035710 0.174874 0.833718 0.000000 0.065636 0.047050 0.039010
30.232250 0.024746 0.033433 0.177152 0.844577 0.000000 0.068622 0.049305 0.036940
40.232250 0.025865 0.031628 0.176336 0.854405 0.000000 0.071279 0.051669 0.035335
50.232250 0.027200 0.030258 0.172490 0.863241 0.000000 0.073612 0.054103 0.034166
60.232250 0.028751 0.029292 0.166057 0.871141 0.000000 0.075786 0.056587 0.033403
70.232250 0.030522 0.028700 0.157653 0.878173 0.000000 0.078077 0.059145 0.033018
80.232250 0.032515 0.028454 0.147925 0.884427 0.000000 0.080789 0.061841 0.032983
90.232250 0.034732 0.028527 0.137422 0.890035 0.000000 0.084218 0.064776 0.033265
100.232250 0.037176 0.028904 0.126693 0.895102 0.000000 0.088601 0.068070 0.033847
110.232250 0.039850 0.029568 0.116130 0.899881 0.000000 0.094148 0.071857 0.034708
120.232250 0.042759 0.030508 0.106018 0.908785 0.000000 0.101268 0.076370 0.035315
130.232250 0.045904 0.031713 0.096554 0.926151 0.000000 0.110311 0.081688 0.034685
140.232250 0.049254 0.033161 0.087837 0.940295 0.000000 0.120329 0.086378 0.032446
150.232250 0.052812 0.034845 0.079915 0.956877 0.004024 0.117000 0.072159 0.019855
160.232250 0.004880 0.003946 0.036593 0.018562 0.148310 0.000312 0.000182 0.000052
170.232250 0.009542 0.007258 0.040522 0.026943 0.266442 0.000271 0.000170 0.000057
180.232250 0.017191 0.013459 0.058570 0.038723 0.363159 0.000235 0.000167 0.000071
190.232250 0.029263 0.022735 0.056521 0.055038 0.442345 0.000326 0.000238 0.000103
200.232250 0.075917 0.047358 0.052391 0.077486 0.507177 0.000494 0.000362 0.000155
210.232250 0.081886 0.050663 0.048901 0.109165 0.560257 0.000790 0.000577 0.000240
220.232250 0.088498 0.054329 0.046015 0.161124 0.603715 0.001377 0.000983 0.000383
230.232250 0.095804 0.058389 0.043699 0.362831 0.639295 0.003119 0.001990 0.000634
240.232250 0.103840 0.062876 0.041928 0.795950 0.668426 0.005447 0.003307 0.000915
250.232250 0.112631 0.067818 0.040687 0.858816 0.692276 0.005596 0.003462 0.000964
260.232250 0.122193 0.073244 0.039973 0.789088 0.711803 0.004940 0.003015 0.000828
270.232250 0.132525 0.079176 0.039796 0.584012 0.727791 0.003555 0.002183 0.000627
280.232250 0.143613 0.085631 0.040181 0.363561 0.740880 0.002319 0.001493 0.000458
290.232250 0.155427 0.092625 0.041165 0.261899 0.751597 0.001566 0.001035 0.000326
300.232250 0.167927 0.100164 0.042802 0.203526 0.760371 0.001045 0.000698 0.000221
310.232250 0.181054 0.108249 0.045168 0.159160 0.767554 0.000663 0.000445 0.000141
320.232250 0.194736 0.116877 0.048355 0.122338 0.773436 0.000394 0.000265 0.000084
330.232250 0.208883 0.126032 0.052482 0.091716 0.778251 0.000219 0.000148 0.000047
340.232250 0.223385 0.135693 0.057688 0.067025 0.782193 0.000114 0.000078 0.000025
350.232250 0.238118 0.145826 0.064137 0.047889 0.785421 0.000056 0.000039 0.000013
350.252157 0.238147 0.145847 0.064151 0.047856 0.785427 0.000056 0.000039 0.000013
360.245521 0.252006 0.156181 0.072490 0.033644 0.788067 0.000027 0.000019 0.000007
370.238885 0.263027 0.163874 0.079788 0.023500 0.790229 0.000013 0.000010 0.000004
380.232250 0.266645 0.165687 0.085281 0.016709 0.791999 0.000007 0.000006 0.000003
390.245521 0.266645 0.165687 0.091240 0.012997 0.793451 0.000006 0.000005 0.000003


-221.758461 0.066222 0.244164 0.196254 0.228979 0.000000 0.017117 0.061730 0.217811
-211.758461 0.060480 0.226279 0.188684 0.254350 0.000000 0.017586 0.057946 0.204163
-201.758461 0.055293 0.209293 0.181630 0.284322 0.000000 0.018287 0.054515 0.190985
-191.758461 0.050634 0.193248 0.175116 0.318763 0.000000 0.019224 0.051442 0.178332
-181.758461 0.046467 0.178139 0.169170 0.356744 0.000000 0.020400 0.048727 0.166227
-171.758461 0.042752 0.163928 0.163824 0.396599 0.000000 0.021817 0.046360 0.154661
-161.758461 0.039456 0.150594 0.159111 0.436355 0.000000 0.023474 0.044336 0.143642
-151.758461 0.036543 0.138090 0.155071 0.474567 0.000000 0.025373 0.042645 0.133151
-141.758461 0.033991 0.126396 0.151746 0.510426 0.000000 0.027511 0.041286 0.123196
-131.758461 0.031782 0.115519 0.149182 0.543629 0.000000 0.029887 0.040262 0.113806
-121.758461 0.029897 0.105438 0.147429 0.574298 0.000000 0.032496 0.039568 0.104982
-111.758461 0.028318 0.096131 0.146541 0.602681 0.000000 0.035327 0.039203 0.096729
-101.758461 0.027029 0.087573 0.146577 0.629041 0.000000 0.038369 0.039161 0.089047
-91.758461 0.026013 0.079724 0.147597 0.653675 0.000000 0.041600 0.039433 0.081918
-81.758461 0.025259 0.072563 0.149663 0.676768 0.000000 0.044993 0.040014 0.075342
-71.758461 0.024762 0.066093 0.152838 0.698378 0.000000 0.048506 0.040896 0.069341
-61.758461 0.024513 0.060281 0.157185 0.718639 0.000000 0.052090 0.042063 0.063904
-51.758461 0.024505 0.055103 0.162767 0.737623 0.000000 0.055685 0.043497 0.059025
-41.758461 0.024735 0.050536 0.169641 0.755377 0.000000 0.059219 0.045174 0.054697
-31.758461 0.025194 0.046537 0.177857 0.772001 0.000000 0.062618 0.047063 0.050893
-21.758461 0.025885 0.043095 0.187144 0.787468 0.000000 0.065795 0.049130 0.047614
-11.758461 0.026807 0.040188 0.196049 0.801769 0.000000 0.068664 0.051337 0.044850
-1.758461 0.027961 0.037789 0.202616 0.814919 0.000000 0.071146 0.053638 0.042584
8.241539 0.029347 0.035872 0.205545 0.826935 0.000000 0.073169 0.055984 0.040795
18.241539 0.030967 0.034412 0.204428 0.837827 0.000000 0.074698 0.058325 0.039463
28.241539 0.032823 0.033370 0.199429 0.847698 0.000000 0.075841 0.060624 0.038547
38.241539 0.034918 0.032732 0.191234 0.856527 0.000000 0.076868 0.062882 0.038035
48.241539 0.037255 0.032477 0.180653 0.864360 0.000000 0.078118 0.065149 0.037898
58.241539 0.039833 0.032583 0.168506 0.871260 0.000000 0.079925 0.067524 0.038106
68.241539 0.042652 0.033029 0.155535 0.877300 0.000000 0.082581 0.070135 0.038630
78.241539 0.045707 0.033799 0.142356 0.882570 0.000000 0.086337 0.073132 0.039444
88.241539 0.048987 0.034870 0.129394 0.887200 0.000000 0.091440 0.076683 0.040525
98.241539 0.052481 0.036234 0.117053 0.891290 0.000000 0.098069 0.080944 0.041875
108.241539 0.056165 0.037874 0.105564 0.895070 0.000000 0.106398 0.086076 0.043499
118.241539 0.060023 0.039781 0.095058 0.902452 0.000000 0.116820 0.092385 0.045072
128.241539 0.064059 0.041946 0.085602 0.917387 0.000000 0.129695 0.100058 0.045893
138.241539 0.068291 0.044346 0.077186 0.930169 0.000000 0.144088 0.107770 0.045154
148.241539 0.072822 0.046992 0.069775 0.949188 0.000000 0.150268 0.098680 0.030716
158.241539 0.006490 0.004790 0.028622 0.017322 0.121840 0.000422 0.000260 0.000077
168.241539 0.012582 0.009035 0.032404 0.025182 0.244770 0.000356 0.000232 0.000080
178.241539 0.021769 0.016389 0.049032 0.036264 0.345416 0.000288 0.000211 0.000093
188.241539 0.037465 0.027841 0.049453 0.051669 0.427818 0.000389 0.000295 0.000135
198.241539 0.080072 0.061360 0.046218 0.072941 0.495283 0.000581 0.000446 0.000204
208.241539 0.113505 0.070610 0.043653 0.103013 0.550519 0.000923 0.000711 0.000320
218.241539 0.123068 0.076091 0.041725 0.152379 0.595742 0.001612 0.001224 0.000522
228.241539 0.133556 0.082143 0.040410 0.376031 0.632768 0.003982 0.002672 0.000923
238.241539 0.144963 0.088794 0.039695 0.844612 0.663082 0.007019 0.004566 0.001404
248.241539 0.157261 0.096066 0.039584 0.905728 0.687901 0.007047 0.004706 0.001482
258.241539 0.170406 0.103971 0.040094 0.849638 0.708221 0.006274 0.004136 0.001276
268.241539 0.184332 0.112513 0.041260 0.660626 0.724858 0.004606 0.003001 0.000949
278.241539 0.198949 0.121687 0.043137 0.403057 0.738479 0.002895 0.001984 0.000680
288.241539 0.214155 0.131477 0.045800 0.277894 0.749631 0.001900 0.001348 0.000482
298.241539 0.229829 0.141859 0.049347 0.213905 0.758761 0.001251 0.000902 0.000327
308.241539 0.245834 0.152797 0.053900 0.167412 0.766236 0.000789 0.000573 0.000209
318.241539 0.262020 0.164246 0.059607 0.129218 0.772357 0.000465 0.000341 0.000125
328.241539 0.278220 0.176149 0.066639 0.097370 0.777368 0.000256 0.000189 0.000070
338.241539 0.294249 0.188433 0.075194 0.071504 0.781470 0.000132 0.000099 0.000037
348.241539 0.309912 0.201019 0.085483 0.051301 0.784829 0.000064 0.000049 0.000019
348.261447 0.309942 0.201044 0.085506 0.051266 0.784835 0.000064 0.000049 0.000019
358.254811 0.323462 0.213206 0.098175 0.036144 0.787582 0.000030 0.000024 0.000009
368.248175 0.334622 0.222596 0.109642 0.025254 0.789832 0.000014 0.000012 0.000005
378.241539 0.338402 0.225234 0.118066 0.017837 0.791674 0.000007 0.000007 0.000003
388.254811 0.338402 0.225234 0.126803 0.013495 0.793185 0.000005 0.000006 0.000003
398.248175 0.338402 0.225234 0.131327 0.012707 0.794420 0.000005 0.000006 0.000003


-223.749171 0.046867 0.187015 0.164808 0.182462 0.000000 0.016121 0.048218 0.177517
-213.749171 0.043387 0.173156 0.159967 0.206636 0.000000 0.017487 0.045979 0.166196
-203.749171 0.040287 0.160079 0.155790 0.236929 0.000000 0.019200 0.044085 0.155338
-193.749171 0.037554 0.147805 0.152319 0.274408 0.000000 0.021262 0.042542 0.144986
-183.749171 0.035166 0.136320 0.149600 0.319067 0.000000 0.023655 0.041347 0.135150
-173.749171 0.033100 0.125587 0.147681 0.368749 0.000000 0.026352 0.040490 0.125821
-163.749171 0.031336 0.115583 0.146617 0.419296 0.000000 0.029317 0.039962 0.117001
-153.749171 0.029856 0.106264 0.146465 0.467033 0.000000 0.032515 0.039752 0.108672
-143.749171 0.028647 0.097612 0.147284 0.510163 0.000000 0.035913 0.039853 0.100836
-133.749171 0.027702 0.089628 0.149136 0.548443 0.000000 0.039473 0.040260 0.093515
-123.749171 0.027013 0.082292 0.152086 0.582463 0.000000 0.043156 0.040964 0.086708
-113.749171 0.026572 0.075582 0.156195 0.612937 0.000000 0.046915 0.041952 0.080415
-103.749171 0.026372 0.069482 0.161526 0.640490 0.000000 0.050697 0.043209 0.074636
-93.749171 0.026409 0.063956 0.168139 0.665675 0.000000 0.054440 0.044714 0.069354
-83.749171 0.026680 0.058990 0.176088 0.688850 0.000000 0.058069 0.046442 0.064570
-73.749171 0.027187 0.054585 0.185422 0.710195 0.000000 0.061500 0.048365 0.060298
-63.749171 0.027929 0.050716 0.196183 0.729933 0.000000 0.064653 0.050446 0.056529
-53.749171 0.028909 0.047368 0.208369 0.748198 0.000000 0.067445 0.052643 0.053255
-43.749171 0.030128 0.044524 0.221255 0.765084 0.000000 0.069800 0.054911 0.050469
-33.749171 0.031588 0.042153 0.232728 0.780725 0.000000 0.071658 0.057200 0.048146
-23.749171 0.033294 0.040250 0.240596 0.795122 0.000000 0.072970 0.059460 0.046285
-13.749171 0.035248 0.038800 0.243630 0.808292 0.000000 0.073713 0.061640 0.044872
-3.749171 0.037455 0.037787 0.241584 0.820270 0.000000 0.073931 0.063697 0.043888
6.250829 0.039914 0.037191 0.234904 0.831091 0.000000 0.073828 0.065609 0.043308
16.250829 0.042625 0.036999 0.224450 0.840777 0.000000 0.073720 0.067402 0.043108
26.250829 0.045583 0.037181 0.211095 0.849440 0.000000 0.073961 0.069156 0.043248
36.250829 0.048780 0.037731 0.195919 0.857072 0.000000 0.074855 0.070992 0.043704
46.250829 0.052202 0.038630 0.179817 0.863729 0.000000 0.076675 0.073063 0.044446
56.250829 0.055828 0.039860 0.163535 0.869479 0.000000 0.079666 0.075540 0.045447
66.250829 0.059629 0.041404 0.147648 0.874399 0.000000 0.084057 0.078603 0.046692
76.250829 0.063565 0.043241 0.132570 0.878576 0.000000 0.090068 0.082440 0.048184
86.250829 0.067584 0.045347 0.118526 0.882128 0.000000 0.097945 0.087252 0.049941
96.250829 0.071646 0.047702 0.105737 0.885142 0.000000 0.107853 0.093210 0.052001
106.250829 0.075777 0.050289 0.094269 0.887818 0.000000 0.119949 0.100484 0.054415
116.250829 0.080104 0.053112 0.084124 0.893566 0.000000 0.134602 0.109423 0.057037
126.250829 0.084808 0.056200 0.075264 0.905914 0.000000 0.152141 0.120284 0.059415
136.250829 0.090035 0.059572 0.067601 0.916950 0.000000 0.171558 0.131808 0.060491
146.250829 0.095966 0.063293 0.061046 0.938284 0.000000 0.186559 0.129625 0.045611
156.250829 0.008511 0.006038 0.022462 0.016150 0.094295 0.000539 0.000356 0.000115
166.250829 0.016312 0.011502 0.026103 0.023512 0.222218 0.000451 0.000308 0.000113
176.250829 0.026713 0.020152 0.041116 0.033924 0.326952 0.000350 0.000262 0.000121
186.250829 0.046855 0.034586 0.044339 0.048447 0.412701 0.000452 0.000357 0.000174
196.250829 0.087932 0.072702 0.042386 0.068566 0.482906 0.000663 0.000535 0.000264
206.250829 0.153583 0.097487 0.040898 0.097042 0.540386 0.001039 0.000848 0.000417
216.250829 0.166957 0.105464 0.040099 0.143672 0.587446 0.001806 0.001468 0.000694
226.250829 0.181357 0.114198 0.039985 0.391612 0.625975 0.004892 0.003465 0.001310
236.250829 0.196692 0.123690 0.040565 0.886025 0.657521 0.008566 0.006004 0.002087
246.250829 0.212840 0.133927 0.041870 0.944972 0.683348 0.008399 0.006074 0.002194
256.250829 0.229663 0.144884 0.043949 0.901779 0.704493 0.007501 0.005377 0.001901
266.250829 0.246997 0.156523 0.046875 0.735113 0.721806 0.005663 0.003951 0.001393
276.250829 0.264661 0.168786 0.050750 0.454001 0.735980 0.003467 0.002532 0.000975
286.250829 0.282464 0.181610 0.055699 0.296335 0.747585 0.002195 0.001679 0.000683
296.250829 0.300208 0.194918 0.061877 0.224939 0.757086 0.001421 0.001111 0.000462
306.250829 0.317686 0.208619 0.069465 0.175977 0.764865 0.000886 0.000701 0.000295
316.250829 0.334685 0.222616 0.078668 0.136342 0.771234 0.000517 0.000415 0.000176
326.250829 0.350984 0.236795 0.089709 0.103257 0.776448 0.000281 0.000229 0.000098
336.250829 0.366348 0.251030 0.102822 0.076207 0.780718 0.000142 0.000118 0.000052
346.250829 0.380537 0.265182 0.118236 0.054911 0.784213 0.000068 0.000058 0.000026
346.270737 0.380564 0.265210 0.118269 0.054874 0.784219 0.000067 0.000058 0.000026
356.264101 0.391168 0.278008 0.136492 0.038808 0.787078 0.000030 0.000027 0.000013
366.257465 0.400492 0.288236 0.153275 0.027141 0.789419 0.000014 0.000013 0.000007
376.250829 0.403052 0.291239 0.165533 0.019081 0.791336 0.000007 0.000007 0.000004
386.264101 0.402247 0.291134 0.177582 0.014124 0.792908 0.000005 0.000006 0.000004
396.257465 0.402247 0.291134 0.187024 0.012523 0.794193 0.000005 0.000006 0.000004


-225.739881 0.035610 0.142533 0.147974 0.144726 0.000000 0.015752 0.038773 0.143228
-215.739881 0.033721 0.132115 0.146735 0.166073 0.000000 0.018037 0.037928 0.134132
-205.739881 0.032113 0.122349 0.146397 0.194031 0.000000 0.020897 0.037486 0.125477
-195.739881 0.030780 0.113246 0.147017 0.231043 0.000000 0.024338 0.037454 0.117294
-185.739881 0.029712 0.104793 0.148659 0.279439 0.000000 0.028289 0.037812 0.109590
-175.739881 0.028897 0.096955 0.151384 0.338761 0.000000 0.032608 0.038525 0.102354
-165.739881 0.028327 0.089715 0.155257 0.402568 0.000000 0.037116 0.039552 0.095587
-155.739881 0.027995 0.083036 0.160340 0.462369 0.000000 0.041663 0.040854 0.089272
-145.739881 0.027897 0.076904 0.166692 0.513996 0.000000 0.046132 0.042398 0.083410
-135.739881 0.028034 0.071317 0.174371 0.557498 0.000000 0.050428 0.044155 0.078017
-125.739881 0.028404 0.066262 0.183425 0.594465 0.000000 0.054478 0.046098 0.073091
-115.739881 0.029010 0.061722 0.193899 0.626420 0.000000 0.058210 0.048194 0.068631
-105.739881 0.029853 0.057685 0.205828 0.654512 0.000000 0.061554 0.050407 0.064636
-95.739881 0.030934 0.054126 0.219238 0.679620 0.000000 0.064448 0.052696 0.061090
-85.739881 0.032257 0.051037 0.234143 0.702298 0.000000 0.066833 0.055018 0.057992
-75.739881 0.033829 0.048419 0.250394 0.722858 0.000000 0.068660 0.057325 0.055349
-65.739881 0.035653 0.046257 0.266602 0.741605 0.000000 0.069902 0.059569 0.053150
-55.739881 0.037733 0.044541 0.280126 0.758732 0.000000 0.070549 0.061703 0.051383
-45.739881 0.040070 0.043260 0.288743 0.774375 0.000000 0.070615 0.063684 0.050036
-35.739881 0.042665 0.042396 0.291318 0.788695 0.000000 0.070139 0.065474 0.049081
-25.739881 0.045515 0.041944 0.287798 0.801722 0.000000 0.069240 0.067044 0.048505
-15.739881 0.048613 0.041895 0.278842 0.813495 0.000000 0.068163 0.068400 0.048288
-5.739881 0.051948 0.042236 0.265482 0.824069 0.000000 0.067207 0.069591 0.048400
4.260119 0.055499 0.042953 0.248895 0.833493 0.000000 0.066661 0.070712 0.048808
14.260119 0.059239 0.044029 0.230263 0.841807 0.000000 0.066780 0.071891 0.049481
24.260119 0.063128 0.045439 0.210485 0.849127 0.000000 0.067817 0.073294 0.050377
34.260119 0.067119 0.047167 0.190541 0.855461 0.000000 0.069985 0.075096 0.051481
44.260119 0.071151 0.049189 0.171116 0.860870 0.000000 0.073510 0.077487 0.052785
54.260119 0.075152 0.051475 0.152709 0.865421 0.000000 0.078628 0.080672 0.054303
64.260119 0.079045 0.053991 0.135650 0.869183 0.000000 0.085587 0.084858 0.056066
74.260119 0.082802 0.056703 0.120133 0.872227 0.000000 0.094636 0.090259 0.058126
84.260119 0.086530 0.059591 0.106191 0.874648 0.000000 0.106064 0.097111 0.060551
94.260119 0.090452 0.062669 0.093888 0.876508 0.000000 0.120023 0.105591 0.063423
104.260119 0.094833 0.065986 0.083166 0.877964 0.000000 0.136624 0.115863 0.066830
114.260119 0.099946 0.069628 0.073936 0.881944 0.000000 0.156142 0.128289 0.070780
124.260119 0.106020 0.073698 0.066089 0.891533 0.000000 0.178785 0.143143 0.075023
134.260119 0.113193 0.078261 0.059498 0.900400 0.000000 0.203353 0.159163 0.078374
144.260119 0.121621 0.083428 0.054043 0.923358 0.000000 0.225772 0.164681 0.064914
154.260119 0.010861 0.007703 0.017771 0.015044 0.065631 0.000647 0.000463 0.000167
164.260119 0.020601 0.014675 0.021339 0.021932 0.198750 0.000550 0.000395 0.000156
174.260119 0.031851 0.024582 0.034833 0.031702 0.307738 0.000417 0.000320 0.000155
184.260119 0.057103 0.042825 0.040629 0.045376 0.396970 0.000511 0.000421 0.000220
194.260119 0.100873 0.084382 0.041179 0.064373 0.470027 0.000731 0.000623 0.000334
204.260119 0.202360 0.132281 0.040986 0.091280 0.529841 0.001126 0.000980 0.000529
214.260119 0.220046 0.143481 0.041575 0.135118 0.578812 0.001939 0.001695 0.000895
224.260119 0.238579 0.155550 0.042967 0.410352 0.618907 0.005790 0.004342 0.001810
234.260119 0.257745 0.168434 0.045206 0.920547 0.651734 0.009937 0.007525 0.002987
244.260119 0.277306 0.182057 0.048361 0.977196 0.678610 0.009510 0.007463 0.003109
254.260119 0.297025 0.196330 0.052529 0.945735 0.700614 0.008470 0.006630 0.002713
264.260119 0.316649 0.211149 0.057839 0.803356 0.718630 0.006562 0.004964 0.001978
274.260119 0.335922 0.226393 0.064452 0.517506 0.733380 0.003979 0.003107 0.001346
284.260119 0.354598 0.241935 0.072555 0.318227 0.745456 0.002410 0.001999 0.000929
294.260119 0.372437 0.257639 0.082365 0.236790 0.755343 0.001523 0.001304 0.000625
304.260119 0.389200 0.273362 0.094114 0.184888 0.763438 0.000932 0.000816 0.000398
314.260119 0.404651 0.288952 0.108047 0.143716 0.770066 0.000535 0.000478 0.000237
324.260119 0.418543 0.304246 0.124400 0.109380 0.775492 0.000284 0.000261 0.000132
334.260119 0.430612 0.319063 0.143390 0.081137 0.779934 0.000140 0.000133 0.000070
344.260119 0.440584 0.333216 0.165186 0.058726 0.783572 0.000065 0.000064 0.000035
344.280027 0.440601 0.333243 0.165232 0.058687 0.783578 0.000065 0.000064 0.000035
354.273391 0.445520 0.344866 0.189987 0.041643 0.786553 0.000028 0.000029 0.000017
364.266755 0.450732 0.354557 0.212909 0.029168 0.788989 0.000013 0.000014 0.000009
374.260119 0.450441 0.357049 0.229588 0.020443 0.790984 0.000006 0.000007 0.000005
384.273391 0.447086 0.356242 0.245144 0.014878 0.792620 0.000004 0.000005 0.000005
394.266755 0.447086 0.356242 0.259108 0.012534 0.793957 0.000004 0.000005 0.000005


-227.730591 0.030256 0.109216 0.150741 0.115025 0.000000 0.015227 0.032182 0.114962
-217.730591 0.029598 0.101654 0.154381 0.133101 0.000000 0.018211 0.032593 0.107931
-207.730591 0.029176 0.094630 0.159219 0.157424 0.000000 0.022047 0.033547 0.101322
-197.730591 0.028990 0.088152 0.165315 0.191225 0.000000 0.026800 0.035058 0.095158
-187.730591 0.029038 0.082207 0.172725 0.239293 0.000000 0.032351 0.037076 0.089444
-177.730591 0.029318 0.076770 0.181502 0.305756 0.000000 0.038328 0.039483 0.084167
-167.730591 0.029831 0.071828 0.191691 0.384931 0.000000 0.044197 0.042123 0.079325
-157.730591 0.030577 0.067355 0.203328 0.460045 0.000000 0.049542 0.044868 0.074903
-147.730591 0.031559 0.063340 0.216442 0.521458 0.000000 0.054158 0.047633 0.070899
-137.730591 0.032783 0.059785 0.231049 0.570040 0.000000 0.057984 0.050367 0.067322
-127.730591 0.034253 0.056680 0.247158 0.609284 0.000000 0.061024 0.053031 0.064168
-117.730591 0.035975 0.054016 0.264762 0.641949 0.000000 0.063303 0.055590 0.061433
-107.730591 0.037952 0.051786 0.283840 0.669856 0.000000 0.064851 0.058011 0.059109
-97.730591 0.040186 0.049974 0.303927 0.694244 0.000000 0.065712 0.060261 0.057180
-87.730591 0.042679 0.048576 0.322879 0.715869 0.000000 0.065934 0.062308 0.055636
-77.730591 0.045431 0.047594 0.337722 0.735162 0.000000 0.065571 0.064121 0.054473
-67.730591 0.048436 0.047018 0.346326 0.752505 0.000000 0.064691 0.065677 0.053671
-57.730591 0.051684 0.046840 0.347822 0.768138 0.000000 0.063381 0.066961 0.053209
-47.730591 0.055157 0.047052 0.342365 0.782236 0.000000 0.061795 0.067969 0.053062
-37.730591 0.058827 0.047636 0.330682 0.794981 0.000000 0.060164 0.068732 0.053196
-27.730591 0.062661 0.048582 0.314001 0.806431 0.000000 0.058730 0.069310 0.053584
-17.730591 0.066613 0.049876 0.293685 0.816647 0.000000 0.057713 0.069804 0.054195
-7.730591 0.070623 0.051496 0.271040 0.825699 0.000000 0.057309 0.070338 0.054995
2.269409 0.074623 0.053416 0.247244 0.833654 0.000000 0.057708 0.071061 0.055954
12.269409 0.078531 0.055605 0.223316 0.840564 0.000000 0.059093 0.072139 0.057056
22.269409 0.082257 0.058020 0.199890 0.846545 0.000000 0.061703 0.073771 0.058297
32.269409 0.085707 0.060623 0.177674 0.851608 0.000000 0.065756 0.076153 0.059706
42.269409 0.088806 0.063366 0.157067 0.855808 0.000000 0.071517 0.079505 0.061327
52.269409 0.091607 0.066211 0.138308 0.859194 0.000000 0.079279 0.084062 0.063227
62.269409 0.094347 0.069148 0.121506 0.861811 0.000000 0.089351 0.090070 0.065491
72.269409 0.097363 0.072218 0.106671 0.863703 0.000000 0.102029 0.097774 0.068217
82.269409 0.101013 0.075507 0.093698 0.864927 0.000000 0.117624 0.107450 0.071523
92.269409 0.105605 0.079136 0.082539 0.865514 0.000000 0.136220 0.119260 0.075522
102.269409 0.111399 0.083238 0.073058 0.865572 0.000000 0.157788 0.133338 0.080334
112.269409 0.118624 0.087969 0.065112 0.867573 0.000000 0.182392 0.149993 0.086086
122.269409 0.127453 0.093471 0.058562 0.874164 0.000000 0.209981 0.169444 0.092694
132.269409 0.137962 0.099830 0.053266 0.880382 0.000000 0.239066 0.190333 0.098908
142.269409 0.150244 0.107166 0.049103 0.903749 0.000000 0.267079 0.203502 0.088780
152.269409 0.013342 0.009738 0.014283 0.014003 0.035803 0.000729 0.000571 0.000236
162.269409 0.025150 0.018481 0.017904 0.020441 0.174329 0.000649 0.000491 0.000212
172.269409 0.037087 0.029519 0.030191 0.029599 0.287744 0.000487 0.000385 0.000196
182.269409 0.067763 0.052317 0.038210 0.042455 0.380600 0.000561 0.000486 0.000273
192.269409 0.116989 0.097794 0.043124 0.060367 0.456624 0.000779 0.000704 0.000412
202.269409 0.258898 0.175546 0.044548 0.085747 0.518868 0.001175 0.001094 0.000654
212.269409 0.280643 0.190511 0.046900 0.126806 0.569828 0.001996 0.001884 0.001117
222.269409 0.302662 0.206284 0.050241 0.433140 0.611551 0.006608 0.005258 0.002425
232.269409 0.324628 0.222724 0.054664 0.948760 0.645711 0.010975 0.009009 0.004098
242.269409 0.346219 0.239674 0.060296 1.003144 0.673679 0.010240 0.008751 0.004207
252.269409 0.367137 0.256972 0.067299 0.982116 0.696577 0.009037 0.007768 0.003697
262.269409 0.387094 0.274446 0.075869 0.863477 0.715325 0.007116 0.005925 0.002705
272.269409 0.405816 0.291913 0.086230 0.590773 0.730674 0.004336 0.003661 0.001789
282.269409 0.423053 0.309194 0.098628 0.345071 0.743240 0.002493 0.002273 0.001211
292.269409 0.438563 0.326107 0.113317 0.249688 0.753529 0.001523 0.001454 0.000809
302.269409 0.452106 0.342464 0.130545 0.194194 0.761953 0.000909 0.000898 0.000513
312.269409 0.463432 0.358074 0.150534 0.151351 0.768850 0.000510 0.000520 0.000305
322.269409 0.472270 0.372730 0.173457 0.115741 0.774496 0.000264 0.000280 0.000169
332.269409 0.478314 0.386204 0.199411 0.086298 0.779119 0.000127 0.000140 0.000088
342.269409 0.481238 0.398258 0.228393 0.062751 0.782904 0.000057 0.000066 0.000044
342.289317 0.481241 0.398281 0.228454 0.062710 0.782911 0.000057 0.000066 0.000044
352.282681 0.477654 0.406464 0.259976 0.044658 0.786007 0.000024 0.000030 0.000021
362.276045 0.476246 0.413794 0.289090 0.031340 0.788542 0.000011 0.000014 0.000010
372.269409 0.471416 0.414557 0.310111 0.021926 0.790618 0.000005 0.000007 0.000006
382.282681 0.463769 0.411988 0.328777 0.015754 0.792320 0.000003 0.000005 0.000005
392.276045 0.463769 0.411988 0.346416 0.012717 0.793712 0.000003 0.000005 0.000005


-229.721301 0.029680 0.085447 0.179630 0.091852 0.000000 0.013928 0.027353 0.092261
-219.721301 0.030138 0.080259 0.189534 0.106839 0.000000 0.017079 0.028784 0.087130
-209.721301 0.030829 0.075524 0.200880 0.127312 0.000000 0.021225 0.030934 0.082427
-199.721301 0.031757 0.071247 0.213698 0.156625 0.000000 0.026531 0.033855 0.078170
-189.721301 0.032926 0.067420 0.228007 0.200945 0.000000 0.032944 0.037479 0.074354
-179.721301 0.034338 0.064028 0.243816 0.269904 0.000000 0.039908 0.041545 0.070961
-169.721301 0.035998 0.061061 0.261124 0.365077 0.000000 0.046372 0.045652 0.067974
-159.721301 0.037909 0.058503 0.279915 0.459552 0.000000 0.051508 0.049482 0.065371
-149.721301 0.040075 0.056349 0.300165 0.531988 0.000000 0.055138 0.052903 0.063138
-139.721301 0.042499 0.054602 0.321836 0.585123 0.000000 0.057442 0.055897 0.061273
-129.721301 0.045180 0.053256 0.344834 0.625733 0.000000 0.058670 0.058486 0.059764
-119.721301 0.048116 0.052306 0.368178 0.658246 0.000000 0.059033 0.060691 0.058597
-109.721301 0.051296 0.051746 0.389056 0.685244 0.000000 0.058702 0.062528 0.057755
-99.721301 0.054704 0.051564 0.404381 0.708321 0.000000 0.057815 0.064012 0.057213
-89.721301 0.058317 0.051753 0.412204 0.728414 0.000000 0.056490 0.065156 0.056951
-79.721301 0.062104 0.052310 0.411935 0.746058 0.000000 0.054842 0.065971 0.056950
-69.721301 0.066019 0.053220 0.403918 0.761693 0.000000 0.053032 0.066482 0.057179
-59.721301 0.070008 0.054466 0.389145 0.775602 0.000000 0.051246 0.066734 0.057609
-49.721301 0.074004 0.056025 0.368948 0.787987 0.000000 0.049664 0.066798 0.058207
-39.721301 0.077927 0.057867 0.344660 0.799052 0.000000 0.048452 0.066770 0.058935
-29.721301 0.081690 0.059962 0.317763 0.808874 0.000000 0.047758 0.066761 0.059768
-19.721301 0.085198 0.062272 0.289587 0.817534 0.000000 0.047725 0.066902 0.060683
-9.721301 0.088356 0.064752 0.261233 0.825114 0.000000 0.048509 0.067340 0.061670
0.278699 0.091069 0.067351 0.233583 0.831686 0.000000 0.050287 0.068243 0.062739
10.278699 0.093256 0.070014 0.207331 0.837301 0.000000 0.053263 0.069791 0.063922
20.278699 0.094907 0.072682 0.182800 0.842060 0.000000 0.057730 0.072220 0.065270
30.278699 0.096212 0.075328 0.160404 0.845961 0.000000 0.063967 0.075753 0.066863
40.278699 0.097539 0.077971 0.140292 0.849032 0.000000 0.072320 0.080653 0.068799
50.278699 0.099306 0.080691 0.122494 0.851294 0.000000 0.083160 0.087204 0.071191
60.278699 0.101899 0.083615 0.106955 0.852757 0.000000 0.096853 0.095699 0.074170
70.278699 0.105649 0.086906 0.093560 0.853425 0.000000 0.113702 0.106418 0.077879
80.278699 0.110861 0.090744 0.082123 0.853311 0.000000 0.133963 0.119656 0.082477
90.278699 0.117759 0.095309 0.072527 0.852411 0.000000 0.157529 0.135523 0.088104
100.278699 0.126540 0.100776 0.064601 0.850787 0.000000 0.184082 0.154048 0.094901
110.278699 0.137380 0.107322 0.058186 0.850491 0.000000 0.213333 0.175402 0.103076
120.278699 0.150392 0.115099 0.053140 0.853756 0.000000 0.244877 0.199648 0.112672
130.278699 0.165579 0.124177 0.049329 0.856785 0.000000 0.276914 0.225249 0.122390
140.278699 0.182933 0.134658 0.046650 0.879014 0.000000 0.308096 0.245249 0.117203
150.278699 0.015658 0.012018 0.011795 0.013024 0.004763 0.000775 0.000668 0.000320
160.278699 0.029496 0.022731 0.015650 0.019037 0.148915 0.000742 0.000593 0.000281
170.278699 0.042303 0.034818 0.027211 0.027612 0.266937 0.000556 0.000456 0.000244
180.278699 0.078184 0.062699 0.037302 0.039685 0.363565 0.000601 0.000546 0.000332
190.278699 0.134256 0.113170 0.049029 0.056552 0.442677 0.000801 0.000772 0.000496
200.278699 0.320661 0.227010 0.052510 0.080455 0.507449 0.001180 0.001182 0.000785
210.278699 0.345236 0.245832 0.057140 0.118801 0.560479 0.001969 0.002018 0.001348
220.278699 0.369142 0.265133 0.063043 0.460823 0.603897 0.007255 0.006154 0.003149
230.278699 0.392009 0.284685 0.070380 0.971335 0.639445 0.011515 0.010313 0.005385
240.278699 0.413500 0.304257 0.079352 1.023570 0.668548 0.010443 0.009801 0.005441
250.278699 0.433332 0.323630 0.090191 1.011693 0.692376 0.009062 0.008653 0.004805
260.278699 0.451242 0.342583 0.103156 0.915055 0.711885 0.007159 0.006690 0.003553
270.278699 0.466979 0.360895 0.118513 0.667619 0.727858 0.004415 0.004121 0.002291
280.278699 0.480311 0.378356 0.136523 0.379038 0.740935 0.002402 0.002457 0.001516
290.278699 0.490999 0.394752 0.157418 0.263958 0.751642 0.001409 0.001534 0.001002
300.278699 0.498782 0.409865 0.181376 0.203957 0.760408 0.000817 0.000932 0.000632
310.278699 0.503374 0.423467 0.208497 0.159260 0.767584 0.000447 0.000531 0.000373
320.278699 0.504451 0.435305 0.238777 0.122343 0.773460 0.000226 0.000281 0.000206
330.278699 0.501663 0.445103 0.272077 0.091691 0.778271 0.000107 0.000139 0.000106
340.278699 0.494680 0.452572 0.308110 0.066992 0.782210 0.000047 0.000064 0.000052
340.298607 0.494661 0.452585 0.308184 0.066949 0.782217 0.000047 0.000064 0.000052
350.291971 0.479958 0.454763 0.345578 0.047859 0.785439 0.000020 0.000028 0.000025
360.285335 0.469585 0.457567 0.379830 0.033665 0.788077 0.000008 0.000013 0.000012
370.278699 0.459008 0.455216 0.404112 0.023536 0.790237 0.000004 0.000006 0.000007
380.291971 0.446004 0.449618 0.424676 0.016748 0.792009 0.000002 0.000004 0.000005
390.285335 0.446004 0.449618 0.444559 0.013057 0.793456 0.000002 0.000004 0.000005


-221.712011 0.035147 0.066718 0.257557 0.086034 0.000000 0.014375 0.025454 0.070996
-211.712011 0.037081 0.063974 0.276055 0.102969 0.000000 0.018020 0.028371 0.068081
-201.712011 0.039270 0.061634 0.296017 0.127625 0.000000 0.022809 0.032247 0.065662
-191.712011 0.041713 0.059693 0.317408 0.166382 0.000000 0.028835 0.037042 0.063718
-181.712011 0.044405 0.058140 0.340184 0.232695 0.000000 0.035647 0.042386 0.062198
-171.712011 0.047342 0.056971 0.364289 0.341719 0.000000 0.041876 0.047544 0.061038
-161.712011 0.050515 0.056173 0.389657 0.460382 0.000000 0.046220 0.051901 0.060179
-151.712011 0.053912 0.055741 0.416042 0.544893 0.000000 0.048582 0.055320 0.059587
-141.712011 0.057513 0.055676 0.441770 0.601658 0.000000 0.049474 0.057920 0.059240
-131.712011 0.061287 0.055969 0.463529 0.642583 0.000000 0.049366 0.059854 0.059118
-121.712011 0.065196 0.056608 0.478370 0.674110 0.000000 0.048577 0.061239 0.059200
-111.712011 0.069187 0.057580 0.484683 0.699578 0.000000 0.047322 0.062160 0.059463
-101.712011 0.073196 0.058860 0.482051 0.720892 0.000000 0.045774 0.062686 0.059879
-91.712011 0.077148 0.060427 0.470991 0.739132 0.000000 0.044100 0.062876 0.060421
-81.712011 0.080958 0.062255 0.452716 0.754913 0.000000 0.042452 0.062793 0.061066
-71.712011 0.084532 0.064308 0.428636 0.768716 0.000000 0.040971 0.062515 0.061784
-61.712011 0.087775 0.066544 0.400298 0.780853 0.000000 0.039777 0.062129 0.062549
-51.712011 0.090592 0.068917 0.369206 0.791546 0.000000 0.038981 0.061734 0.063337
-41.712011 0.092896 0.071369 0.336597 0.801006 0.000000 0.038702 0.061444 0.064130
-31.712011 0.094615 0.073849 0.303731 0.809325 0.000000 0.039061 0.061384 0.064928
-21.712011 0.095696 0.076300 0.271618 0.816589 0.000000 0.040201 0.061694 0.065750
-11.712011 0.096118 0.078664 0.241001 0.822876 0.000000 0.042299 0.062536 0.066629
-1.712011 0.095990 0.080897 0.212417 0.828247 0.000000 0.045577 0.064094 0.067624
8.287989 0.095624 0.082990 0.186239 0.832737 0.000000 0.050299 0.066580 0.068811
18.287989 0.095453 0.084999 0.162524 0.836413 0.000000 0.056846 0.070277 0.070296
28.287989 0.095900 0.087044 0.141447 0.839247 0.000000 0.065586 0.075459 0.072202
38.287989 0.097335 0.089289 0.122972 0.841233 0.000000 0.076949 0.082448 0.074670
48.287989 0.100076 0.091926 0.106992 0.842350 0.000000 0.091369 0.091587 0.077860
58.287989 0.104405 0.095164 0.093347 0.842564 0.000000 0.109213 0.103215 0.081946
68.287989 0.110580 0.099218 0.081856 0.841838 0.000000 0.130689 0.117621 0.087110
78.287989 0.118881 0.104317 0.072297 0.840132 0.000000 0.155848 0.135066 0.093556
88.287989 0.129496 0.110656 0.064525 0.837411 0.000000 0.184218 0.155520 0.101436
98.287989 0.142597 0.118422 0.058369 0.833700 0.000000 0.215045 0.178806 0.110894
108.287989 0.158316 0.127793 0.053679 0.830678 0.000000 0.247603 0.204848 0.122181
118.287989 0.176678 0.138899 0.050333 0.830208 0.000000 0.281146 0.233474 0.135402
128.287989 0.197555 0.151766 0.048221 0.829488 0.000000 0.313700 0.262930 0.149202
138.287989 0.220761 0.166429 0.047275 0.848958 0.000000 0.345105 0.288200 0.150056
148.287989 0.017498 0.014343 0.010167 0.012106 0.000000 0.000780 0.000744 0.000415
158.287989 0.033118 0.027107 0.014495 0.017717 0.122470 0.000826 0.000694 0.000361
168.287989 0.047257 0.040315 0.025933 0.025738 0.245285 0.000622 0.000529 0.000300
178.287989 0.087502 0.073438 0.038253 0.037064 0.345838 0.000631 0.000600 0.000394
188.287989 0.150481 0.129890 0.059963 0.052926 0.428164 0.000795 0.000822 0.000582
198.287989 0.312604 0.272860 0.066077 0.075410 0.495566 0.001138 0.001235 0.000915
208.287989 0.408878 0.307357 0.073678 0.111147 0.550751 0.001855 0.002083 0.001573
218.287989 0.432388 0.329332 0.082967 0.493909 0.595932 0.007609 0.006952 0.003961
228.287989 0.453757 0.350883 0.094188 0.988962 0.632923 0.011396 0.011278 0.006782
238.287989 0.472706 0.371738 0.107611 1.039204 0.663209 0.010003 0.010470 0.006735
248.287989 0.489006 0.391654 0.123517 1.035276 0.688005 0.008473 0.009147 0.005961
258.287989 0.502432 0.410390 0.142186 0.958435 0.708306 0.006634 0.007117 0.004468
268.287989 0.512748 0.427707 0.163862 0.741890 0.724928 0.004139 0.004396 0.002827
278.287989 0.519712 0.443376 0.188735 0.422892 0.738536 0.002147 0.002516 0.001821
288.287989 0.523049 0.457158 0.216911 0.280074 0.749677 0.001206 0.001529 0.001187
298.287989 0.522451 0.468799 0.248382 0.214265 0.758799 0.000680 0.000911 0.000742
308.287989 0.517599 0.478027 0.283012 0.167461 0.766268 0.000364 0.000511 0.000435
318.287989 0.508193 0.484550 0.320508 0.129189 0.772382 0.000181 0.000267 0.000237
328.287989 0.494015 0.488067 0.360406 0.097320 0.777389 0.000084 0.000130 0.000121
338.287989 0.475028 0.488301 0.402065 0.071454 0.781487 0.000037 0.000059 0.000059
338.307896 0.474986 0.488298 0.402150 0.071409 0.781495 0.000037 0.000059 0.000059
348.301261 0.448244 0.482015 0.443122 0.051253 0.784847 0.000015 0.000026 0.000027
358.294625 0.428371 0.478234 0.480229 0.036149 0.787592 0.000006 0.000011 0.000013
368.287989 0.412437 0.471649 0.505635 0.025275 0.789840 0.000003 0.000006 0.000007
378.301261 0.394938 0.462105 0.525850 0.017859 0.791684 0.000002 0.000004 0.000005
388.294625 0.394938 0.462105 0.546029 0.013540 0.793190 0.000001 0.000003 0.000005
398.287989 0.394938 0.462105 0.551419 0.012769 0.794424 0.000001 0.000003 0.000005


-223.702721 0.044576 0.060183 0.359379 0.069518 0.000000 0.010861 0.021994 0.058610
-213.702721 0.048014 0.059306 0.384502 0.083400 0.000000 0.013616 0.025158 0.057338
-203.702721 0.051677 0.058794 0.410830 0.103787 0.000000 0.017309 0.029360 0.056668
-193.702721 0.055524 0.058640 0.438285 0.136559 0.000000 0.022134 0.034632 0.056562
-183.702721 0.059510 0.058829 0.466775 0.196436 0.000000 0.027916 0.040606 0.056899
-173.702721 0.063594 0.059347 0.495754 0.313896 0.000000 0.033434 0.046292 0.057501
-163.702721 0.067730 0.060179 0.522805 0.462078 0.000000 0.037014 0.050712 0.058222
-153.702721 0.071864 0.061308 0.544362 0.559429 0.000000 0.038518 0.053735 0.058993
-143.702721 0.075929 0.062718 0.557744 0.618612 0.000000 0.038674 0.055676 0.059794
-133.702721 0.079850 0.064383 0.561675 0.658834 0.000000 0.038043 0.056834 0.060616
-123.702721 0.083540 0.066271 0.556073 0.688700 0.000000 0.036969 0.057411 0.061451
-113.702721 0.086907 0.068344 0.541684 0.712221 0.000000 0.035685 0.057551 0.062287
-103.702721 0.089858 0.070553 0.519686 0.731534 0.000000 0.034365 0.057366 0.063110
-93.702721 0.092307 0.072851 0.491569 0.747815 0.000000 0.033140 0.056954 0.063904
-83.702721 0.094180 0.075189 0.459046 0.761728 0.000000 0.032108 0.056403 0.064657
-73.702721 0.095420 0.077508 0.423626 0.773772 0.000000 0.031363 0.055807 0.065355
-63.702721 0.095992 0.079755 0.386732 0.784271 0.000000 0.030992 0.055263 0.065994
-53.702721 0.095887 0.081874 0.349592 0.793452 0.000000 0.031091 0.054875 0.066581
-43.702721 0.095120 0.083814 0.313098 0.801519 0.000000 0.031785 0.054764 0.067134
-33.702721 0.093755 0.085535 0.278141 0.808563 0.000000 0.033211 0.055062 0.067693
-23.702721 0.092002 0.087015 0.245362 0.814656 0.000000 0.035551 0.055925 0.068313
-13.702721 0.090219 0.088282 0.215163 0.819860 0.000000 0.039033 0.057537 0.069070
-3.702721 0.088805 0.089423 0.187782 0.824211 0.000000 0.043950 0.060119 0.070060
6.297279 0.088115 0.090578 0.163340 0.827714 0.000000 0.050652 0.063928 0.071399
16.297279 0.088484 0.091930 0.141706 0.830393 0.000000 0.059626 0.069320 0.073242
26.297279 0.090183 0.093686 0.122890 0.832186 0.000000 0.071324 0.076631 0.075747
36.297279 0.093480 0.096070 0.106743 0.833040 0.000000 0.086237 0.086255 0.079104
46.297279 0.098644 0.099318 0.093076 0.832888 0.000000 0.104785 0.098587 0.083519
56.297279 0.105949 0.103672 0.081687 0.831648 0.000000 0.127210 0.113973 0.089212
66.297279 0.115673 0.109373 0.072368 0.829236 0.000000 0.153451 0.132641 0.096403
76.297279 0.128140 0.116689 0.064900 0.825563 0.000000 0.183156 0.154715 0.105335
86.297279 0.143528 0.125821 0.059144 0.820568 0.000000 0.215335 0.179907 0.116150
96.297279 0.161975 0.136954 0.054949 0.814256 0.000000 0.248741 0.207719 0.128959
106.297279 0.183508 0.150242 0.052196 0.807999 0.000000 0.282286 0.237758 0.143996
116.297279 0.207974 0.165751 0.050797 0.803349 0.000000 0.315049 0.269591 0.161360
126.297279 0.234998 0.183409 0.050676 0.798365 0.000000 0.345123 0.301298 0.179591
136.297279 0.264109 0.203118 0.051795 0.813646 0.000000 0.373565 0.329633 0.186975
146.297279 0.018644 0.016478 0.009312 0.011246 0.000000 0.000752 0.000790 0.000514
156.297279 0.035592 0.031216 0.014413 0.016478 0.094951 0.000894 0.000792 0.000450
166.297279 0.051563 0.045779 0.026386 0.023974 0.222754 0.000682 0.000602 0.000362
176.297279 0.094757 0.083828 0.041399 0.034588 0.327391 0.000650 0.000646 0.000458
186.297279 0.163509 0.146718 0.075848 0.049490 0.413061 0.000755 0.000847 0.000665
196.297279 0.303809 0.299422 0.086678 0.070615 0.483201 0.001048 0.001246 0.001035
206.297279 0.466022 0.371695 0.098154 0.103872 0.540627 0.001658 0.002069 0.001775
216.297279 0.486594 0.394860 0.111890 0.532156 0.587643 0.007537 0.007547 0.004829
226.297279 0.503964 0.416739 0.128187 1.002314 0.626137 0.010547 0.011751 0.008195
236.297279 0.517917 0.437057 0.147345 1.050740 0.657653 0.008932 0.010639 0.007991
246.297279 0.528257 0.455572 0.169631 1.053670 0.683456 0.007354 0.009159 0.007066
256.297279 0.534758 0.472039 0.195255 0.994327 0.704582 0.005668 0.007123 0.005365
266.297279 0.537158 0.486203 0.224332 0.809699 0.721878 0.003566 0.004420 0.003356
276.297279 0.535177 0.497810 0.256863 0.479003 0.736039 0.001792 0.002441 0.002096
286.297279 0.528530 0.506590 0.292708 0.298736 0.747633 0.000967 0.001442 0.001344
296.297279 0.516969 0.512261 0.331568 0.225240 0.757126 0.000534 0.000844 0.000831
306.297279 0.500370 0.514546 0.372982 0.175981 0.764898 0.000281 0.000467 0.000482
316.297279 0.478809 0.513193 0.416307 0.136284 0.771261 0.000139 0.000240 0.000260
326.297279 0.452646 0.508013 0.460715 0.103187 0.776470 0.000064 0.000115 0.000131
336.297279 0.422578 0.498936 0.505194 0.076142 0.780735 0.000028 0.000052 0.000063
336.317186 0.422515 0.498914 0.505283 0.076094 0.780743 0.000028 0.000052 0.000062
346.310551 0.386821 0.482880 0.546215 0.054847 0.784232 0.000011 0.000022 0.000029
356.303915 0.360526 0.471590 0.582680 0.038800 0.787088 0.000005 0.000010 0.000013
366.297279 0.341807 0.460585 0.606082 0.027150 0.789427 0.000002 0.000005 0.000007
376.310551 0.322786 0.447225 0.622784 0.019089 0.791346 0.000001 0.000003 0.000005
386.303915 0.320584 0.446890 0.640943 0.014157 0.792914 0.000001 0.000003 0.000005
396.297279 0.320584 0.446890 0.648437 0.012572 0.794198 0.000001 0.000003 0.000005


-225.693431 0.057296 0.059902 0.490301 0.056350 0.000000 0.007601 0.018361 0.048980
-215.693431 0.062349 0.060885 0.520444 0.067675 0.000000 0.009518 0.021367 0.049109
-205.693431 0.067420 0.062169 0.551322 0.084371 0.000000 0.012128 0.025380 0.049977
-195.693431 0.072348 0.063712 0.581890 0.111535 0.000000 0.015636 0.030495 0.051547
-185.693431 0.076995 0.065471 0.609061 0.163223 0.000000 0.020079 0.036444 0.053607
-175.693431 0.081258 0.067410 0.629336 0.281546 0.000000 0.024672 0.042181 0.055790
-165.693431 0.085073 0.069494 0.640372 0.464353 0.000000 0.027652 0.046396 0.057789
-155.693431 0.088384 0.071690 0.641210 0.574997 0.000000 0.028696 0.048914 0.059509
-145.693431 0.091135 0.073959 0.632054 0.635281 0.000000 0.028626 0.050241 0.060974
-135.693431 0.093274 0.076257 0.613830 0.673973 0.000000 0.028020 0.050791 0.062228
-125.693431 0.094756 0.078533 0.587907 0.701756 0.000000 0.027191 0.050828 0.063304
-115.693431 0.095551 0.080735 0.555870 0.723156 0.000000 0.026326 0.050526 0.064221
-105.693431 0.095652 0.082810 0.519254 0.740453 0.000000 0.025547 0.050017 0.064993
-95.693431 0.095072 0.084710 0.479611 0.754863 0.000000 0.024947 0.049405 0.065628
-85.693431 0.093850 0.086395 0.438502 0.767069 0.000000 0.024602 0.048784 0.066138
-75.693431 0.092040 0.087827 0.397131 0.777563 0.000000 0.024594 0.048248 0.066539
-65.693431 0.089714 0.088978 0.356551 0.786662 0.000000 0.025012 0.047895 0.066858
-55.693431 0.086997 0.089831 0.317599 0.794580 0.000000 0.025969 0.047833 0.067133
-45.693431 0.084127 0.090394 0.280792 0.801502 0.000000 0.027616 0.048197 0.067417
-35.693431 0.081426 0.090721 0.246669 0.807499 0.000000 0.030135 0.049136 0.067779
-25.693431 0.079205 0.090917 0.215551 0.812625 0.000000 0.033763 0.050831 0.068307
-15.693431 0.077739 0.091126 0.187578 0.816909 0.000000 0.038806 0.053508 0.069108
-5.693431 0.077269 0.091524 0.162770 0.820355 0.000000 0.045646 0.057442 0.070311
4.306569 0.078019 0.092306 0.141075 0.822931 0.000000 0.054729 0.062956 0.072070
14.306569 0.080260 0.093705 0.122256 0.824608 0.000000 0.066643 0.070491 0.074587
24.306569 0.084233 0.095952 0.106224 0.825283 0.000000 0.081885 0.080457 0.078066
34.306569 0.090232 0.099300 0.092771 0.824853 0.000000 0.100914 0.093299 0.082745
44.306569 0.098578 0.104018 0.081685 0.823194 0.000000 0.123987 0.109416 0.088885
54.306569 0.109614 0.110382 0.072756 0.820176 0.000000 0.151015 0.129076 0.096751
64.306569 0.123680 0.118673 0.065788 0.815667 0.000000 0.181456 0.152326 0.106596
74.306569 0.141143 0.129202 0.060592 0.809536 0.000000 0.214405 0.179016 0.118675
84.306569 0.162131 0.142164 0.057052 0.801720 0.000000 0.248334 0.208478 0.133080
94.306569 0.186652 0.157715 0.055056 0.792232 0.000000 0.281637 0.239837 0.149828
104.306569 0.214502 0.175931 0.054522 0.782211 0.000000 0.313095 0.272389 0.169060
114.306569 0.245202 0.196741 0.055396 0.772980 0.000000 0.341853 0.305505 0.190788
124.306569 0.278006 0.219891 0.057619 0.763354 0.000000 0.366296 0.337224 0.213411
134.306569 0.312085 0.245071 0.061169 0.773415 0.000000 0.388622 0.365945 0.227129
144.306569 0.019029 0.018210 0.009192 0.010442 0.000000 0.000702 0.000807 0.000608
154.306569 0.036720 0.034672 0.015422 0.015316 0.066313 0.000941 0.000880 0.000547
164.306569 0.054773 0.050895 0.028545 0.022317 0.199308 0.000735 0.000673 0.000430
174.306569 0.099159 0.093054 0.046986 0.032254 0.308195 0.000657 0.000682 0.000521
184.306569 0.171558 0.162083 0.093711 0.046240 0.397344 0.000683 0.000843 0.000740
194.306569 0.298232 0.315166 0.115906 0.066070 0.470333 0.000913 0.001211 0.001136
204.306569 0.511236 0.434500 0.132389 0.096989 0.530092 0.001397 0.001974 0.001937
214.306569 0.526332 0.456903 0.151816 0.574338 0.579018 0.006984 0.007833 0.005702
224.306569 0.537219 0.477053 0.174486 1.012043 0.619075 0.009095 0.011637 0.009505
234.306569 0.543702 0.494689 0.200635 1.058833 0.651871 0.007438 0.010270 0.009091
244.306569 0.545574 0.509572 0.230406 1.067647 0.678722 0.005958 0.008693 0.008002
254.306569 0.542592 0.521447 0.263816 1.023589 0.700706 0.004518 0.006728 0.006134
264.306569 0.534513 0.530042 0.300727 0.869375 0.718705 0.002862 0.004195 0.003818
274.306569 0.521169 0.535094 0.340840 0.547076 0.733441 0.001419 0.002253 0.002307
284.306569 0.502532 0.536350 0.383683 0.320997 0.745506 0.000740 0.001295 0.001451
294.306569 0.478814 0.533600 0.428609 0.237046 0.755384 0.000402 0.000746 0.000886
304.306569 0.450540 0.526721 0.474798 0.184857 0.763472 0.000210 0.000408 0.000508
314.306569 0.418557 0.515715 0.521249 0.143635 0.770093 0.000103 0.000208 0.000271
324.306569 0.383980 0.500740 0.566771 0.109293 0.775514 0.000048 0.000099 0.000135
334.306569 0.348072 0.482134 0.609983 0.081059 0.779953 0.000021 0.000044 0.000064
334.326476 0.348000 0.482093 0.610067 0.081008 0.779961 0.000021 0.000044 0.000063
344.319841 0.309985 0.457338 0.646162 0.058648 0.783591 0.000009 0.000019 0.000029
354.313205 0.282641 0.439584 0.677478 0.041624 0.786564 0.000004 0.000008 0.000013
364.306569 0.264482 0.425198 0.695069 0.029165 0.788998 0.000002 0.000004 0.000007
374.319841 0.247099 0.409315 0.704563 0.020440 0.790995 0.000001 0.000002 0.000005
384.313205 0.242591 0.407775 0.718362 0.014900 0.792626 0.000001 0.000002 0.000005
394.306569 0.242591 0.407775 0.724206 0.012570 0.793962 0.000001 0.000002 0.000005


-227.684141 0.069179 0.064415 0.641127 0.045803 0.000000 0.005100 0.014823 0.041203
-217.684141 0.075269 0.067180 0.672165 0.055018 0.000000 0.006386 0.017452 0.042388
-207.684141 0.080907 0.070073 0.698264 0.068623 0.000000 0.008152 0.020980 0.044439
-197.684141 0.085761 0.072971 0.716169 0.090887 0.000000 0.010573 0.025544 0.047337
-187.684141 0.089575 0.075772 0.723993 0.134249 0.000000 0.013776 0.030993 0.050811
-177.684141 0.092258 0.078411 0.721177 0.246013 0.000000 0.017407 0.036413 0.054272
-167.684141 0.093877 0.080860 0.708082 0.467199 0.000000 0.019927 0.040293 0.057177
-157.684141 0.094555 0.083104 0.685745 0.591285 0.000000 0.020779 0.042352 0.059417
-147.684141 0.094398 0.085124 0.655686 0.651425 0.000000 0.020778 0.043240 0.061113
-137.684141 0.093500 0.086895 0.619534 0.688021 0.000000 0.020437 0.043441 0.062394
-127.684141 0.091945 0.088393 0.578939 0.713546 0.000000 0.020005 0.043238 0.063352
-117.684141 0.089822 0.089596 0.535471 0.732854 0.000000 0.019621 0.042807 0.064049
-107.684141 0.087219 0.090485 0.490452 0.748274 0.000000 0.019381 0.042279 0.064530
-97.684141 0.084227 0.091053 0.445119 0.761019 0.000000 0.019365 0.041755 0.064836
-87.684141 0.080940 0.091297 0.400655 0.771755 0.000000 0.019648 0.041328 0.065005
-77.684141 0.077493 0.091228 0.357861 0.780950 0.000000 0.020322 0.041092 0.065079
-67.684141 0.074098 0.090878 0.317396 0.788896 0.000000 0.021497 0.041152 0.065112
-57.684141 0.070991 0.090314 0.279736 0.795784 0.000000 0.023315 0.041627 0.065164
-47.684141 0.068395 0.089638 0.245092 0.801766 0.000000 0.025977 0.042675 0.065315
-37.684141 0.066503 0.088985 0.213720 0.806889 0.000000 0.029725 0.044475 0.065658
-27.684141 0.065490 0.088510 0.185712 0.811176 0.000000 0.034874 0.047253 0.066305
-17.684141 0.065536 0.088390 0.161028 0.814622 0.000000 0.041821 0.051293 0.067395
-7.684141 0.066836 0.088821 0.139552 0.817188 0.000000 0.051047 0.056942 0.069093
2.315859 0.069613 0.090016 0.121136 0.818802 0.000000 0.063078 0.064602 0.071591
12.315859 0.074188 0.092240 0.105498 0.819374 0.000000 0.078555 0.074803 0.075149
22.315859 0.080869 0.095751 0.092500 0.818750 0.000000 0.097907 0.087999 0.080022
32.315859 0.090037 0.100846 0.081930 0.816770 0.000000 0.121382 0.104630 0.086510
42.315859 0.102115 0.107845 0.073583 0.813255 0.000000 0.148844 0.124994 0.094926
52.315859 0.117526 0.117081 0.067272 0.808021 0.000000 0.179654 0.149140 0.105572
62.315859 0.136645 0.128877 0.062839 0.800902 0.000000 0.212652 0.176783 0.118699
72.315859 0.159814 0.143579 0.060134 0.791744 0.000000 0.246404 0.207379 0.134531
82.315859 0.186981 0.161339 0.059076 0.780515 0.000000 0.279039 0.239835 0.153034
92.315859 0.217863 0.182216 0.059584 0.767284 0.000000 0.308889 0.272941 0.174054
102.315859 0.251852 0.206112 0.061596 0.753043 0.000000 0.334879 0.305785 0.197561
112.315859 0.288009 0.232718 0.065062 0.738966 0.000000 0.356415 0.337672 0.223416
122.315859 0.325158 0.261501 0.069924 0.724535 0.000000 0.372319 0.366749 0.249862
132.315859 0.362173 0.291882 0.076204 0.728865 0.000000 0.385731 0.392920 0.269031
142.315859 0.018725 0.019396 0.009798 0.009691 0.000000 0.000641 0.000798 0.000690
152.315859 0.036544 0.037189 0.017565 0.014228 0.036513 0.000958 0.000951 0.000647
162.315859 0.056517 0.055293 0.032315 0.020761 0.174910 0.000779 0.000739 0.000502
172.315859 0.100522 0.100380 0.055131 0.030057 0.288219 0.000651 0.000707 0.000580
182.315859 0.173429 0.174364 0.112577 0.043170 0.380989 0.000587 0.000809 0.000800
192.315859 0.289887 0.323470 0.155395 0.061770 0.456943 0.000751 0.001132 0.001210
202.315859 0.539323 0.490857 0.178152 0.090501 0.519129 0.001110 0.001806 0.002045
212.315859 0.546383 0.510229 0.204534 0.618445 0.570042 0.006050 0.007746 0.006510
222.315859 0.548235 0.526320 0.234720 1.018772 0.611726 0.007354 0.010958 0.010576
232.315859 0.544699 0.538880 0.268754 1.064102 0.645855 0.005836 0.009437 0.009914
242.315859 0.535630 0.547676 0.306523 1.077940 0.673796 0.004569 0.007855 0.008659
252.315859 0.520951 0.552465 0.347733 1.047118 0.696673 0.003420 0.006039 0.006673
262.315859 0.500749 0.553025 0.391900 0.920654 0.715403 0.002181 0.003783 0.004148
272.315859 0.475379 0.549198 0.438369 0.622653 0.730738 0.001085 0.001994 0.002429
282.315859 0.445514 0.540930 0.486308 0.348435 0.743293 0.000550 0.001119 0.001496
292.315859 0.412145 0.528304 0.534719 0.249919 0.753572 0.000295 0.000636 0.000901
302.315859 0.376495 0.511578 0.582438 0.194135 0.761988 0.000154 0.000344 0.000511
312.315859 0.339879 0.491180 0.628115 0.151252 0.768879 0.000076 0.000175 0.000270
322.315859 0.303544 0.467677 0.670210 0.115640 0.774520 0.000035 0.000083 0.000133
332.315859 0.268550 0.441749 0.707022 0.086208 0.779139 0.000015 0.000037 0.000062
332.335766 0.268483 0.441695 0.707089 0.086155 0.779147 0.000015 0.000037 0.000062
342.329131 0.234264 0.411396 0.732812 0.062660 0.782925 0.000006 0.000016 0.000027
352.322495 0.210148 0.389745 0.753966 0.044628 0.786018 0.000003 0.000007 0.000012
362.315859 0.194766 0.373736 0.761958 0.031328 0.788551 0.000001 0.000003 0.000006
372.329131 0.180677 0.357109 0.760967 0.021913 0.790629 0.000001 0.000002 0.000004
382.322495 0.175656 0.354251 0.768504 0.015767 0.792327 0.000000 0.000002 0.000004
392.315859 0.175656 0.354251 0.769993 0.012744 0.793717 0.000000 0.000002 0.000004


-229.674851 0.073301 0.070575 0.788228 0.037321 0.000000 0.003354 0.011637 0.034632
-219.674851 0.079115 0.074693 0.802834 0.044814 0.000000 0.004200 0.013815 0.036494
-209.674851 0.084013 0.078633 0.806675 0.055873 0.000000 0.005371 0.016752 0.039300
-199.674851 0.087563 0.082168 0.799562 0.074015 0.000000 0.006997 0.020596 0.043067
-189.674851 0.089464 0.085121 0.782133 0.109800 0.000000 0.009222 0.025296 0.047515
-179.674851 0.089713 0.087432 0.755610 0.209850 0.000000 0.012006 0.030163 0.051879
-169.674851 0.088646 0.089159 0.721428 0.470875 0.000000 0.014227 0.033677 0.055339
-159.674851 0.086670 0.090391 0.681212 0.608248 0.000000 0.015044 0.035386 0.057760
-149.674851 0.084071 0.091193 0.636694 0.667172 0.000000 0.015210 0.036023 0.059397
-139.674851 0.081038 0.091606 0.589428 0.701350 0.000000 0.015168 0.036094 0.060480
-129.674851 0.077704 0.091656 0.540817 0.724619 0.000000 0.015117 0.035871 0.061162
-119.674851 0.074173 0.091368 0.492084 0.741979 0.000000 0.015170 0.035522 0.061544
-109.674851 0.070535 0.090763 0.444158 0.755732 0.000000 0.015415 0.035168 0.061704
-99.674851 0.066913 0.089872 0.397878 0.767043 0.000000 0.015934 0.034909 0.061704
-89.674851 0.063464 0.088743 0.354028 0.776542 0.000000 0.016814 0.034837 0.061604
-79.674851 0.060350 0.087445 0.313045 0.784659 0.000000 0.018170 0.035056 0.061467
-69.674851 0.057715 0.086071 0.275265 0.791651 0.000000 0.020148 0.035681 0.061361
-59.674851 0.055683 0.084730 0.240886 0.797677 0.000000 0.022937 0.036858 0.061367
-49.674851 0.054388 0.083554 0.209901 0.802852 0.000000 0.026804 0.038779 0.061586
-39.674851 0.053960 0.082690 0.182372 0.807193 0.000000 0.032070 0.041670 0.062131
-29.674851 0.054555 0.082302 0.158244 0.810686 0.000000 0.039143 0.045820 0.063145
-19.674851 0.056361 0.082577 0.137374 0.813287 0.000000 0.048514 0.051586 0.064796
-9.674851 0.059620 0.083726 0.119581 0.814910 0.000000 0.060738 0.059400 0.067295
0.325149 0.064621 0.085990 0.104674 0.815432 0.000000 0.076354 0.069734 0.070883
10.325149 0.071790 0.089687 0.092375 0.814695 0.000000 0.095923 0.083177 0.075889
20.325149 0.081542 0.095125 0.082541 0.812488 0.000000 0.119600 0.100151 0.082628
30.325149 0.094371 0.102671 0.074983 0.808589 0.000000 0.147170 0.120966 0.091459
40.325149 0.110792 0.112716 0.069529 0.802760 0.000000 0.177881 0.145661 0.102734
50.325149 0.131266 0.125653 0.066034 0.794781 0.000000 0.210442 0.173908 0.116754
60.325149 0.156102 0.141834 0.064375 0.784472 0.000000 0.243164 0.204976 0.133712
70.325149 0.185459 0.161590 0.064438 0.771693 0.000000 0.274331 0.237899 0.153714
80.325149 0.218908 0.184941 0.066150 0.756497 0.000000 0.302084 0.271235 0.176515
90.325149 0.255676 0.211732 0.069421 0.739062 0.000000 0.325007 0.303582 0.201713
100.325149 0.294621 0.241572 0.074174 0.720309 0.000000 0.342384 0.333987 0.229050
110.325149 0.334323 0.273808 0.080382 0.701334 0.000000 0.354021 0.361830 0.258219
120.325149 0.373285 0.307576 0.088055 0.682184 0.000000 0.359331 0.385519 0.287337
130.325149 0.410288 0.342040 0.097346 0.680799 0.000000 0.362220 0.406300 0.310430
140.325149 0.017884 0.019985 0.011133 0.008989 0.000000 0.000575 0.000768 0.000752
150.325149 0.035281 0.038624 0.020879 0.013211 0.005502 0.000940 0.000999 0.000747
160.325149 0.056621 0.058622 0.037543 0.019303 0.149520 0.000810 0.000797 0.000575
170.325149 0.099077 0.105330 0.065814 0.027992 0.267432 0.000629 0.000718 0.000633
180.325149 0.168511 0.182132 0.132856 0.040277 0.363970 0.000486 0.000749 0.000840
190.325149 0.274938 0.324879 0.206614 0.057710 0.443009 0.000585 0.001017 0.001249
200.325149 0.545021 0.535491 0.236846 0.084402 0.507720 0.000838 0.001588 0.002087
210.325149 0.541510 0.549338 0.271172 0.662271 0.560702 0.004943 0.007302 0.007170
220.325149 0.531977 0.558855 0.309511 1.023094 0.604079 0.005651 0.009852 0.011284
230.325149 0.516474 0.563842 0.351583 1.067126 0.639594 0.004379 0.008301 0.010361
240.325149 0.495242 0.564147 0.396918 1.085227 0.668670 0.003370 0.006804 0.008957
250.325149 0.468782 0.559675 0.444846 1.065786 0.692476 0.002499 0.005197 0.006914
260.325149 0.437901 0.550440 0.494513 0.963997 0.711967 0.001606 0.003270 0.004301
270.325149 0.403707 0.536615 0.544906 0.699190 0.727925 0.000810 0.001705 0.002449
280.325149 0.367500 0.518548 0.594860 0.383317 0.740990 0.000402 0.000936 0.001477
290.325149 0.330625 0.496752 0.643045 0.264190 0.751687 0.000214 0.000526 0.000878
300.325149 0.294320 0.471884 0.687969 0.203883 0.760444 0.000112 0.000283 0.000493
310.325149 0.259599 0.444678 0.727967 0.159148 0.767615 0.000055 0.000143 0.000258
320.325149 0.227194 0.415893 0.761237 0.122232 0.773485 0.000026 0.000067 0.000126
330.325149 0.197564 0.386268 0.785987 0.091592 0.778291 0.000011 0.000030 0.000058
330.345056 0.197508 0.386208 0.786027 0.091537 0.778300 0.000011 0.000030 0.000058
340.338421 0.170020 0.354193 0.796020 0.066890 0.782231 0.000005 0.000013 0.000025
350.331785 0.150879 0.331482 0.802691 0.047820 0.785450 0.000002 0.000005 0.000011
360.325149 0.138947 0.315558 0.798452 0.033644 0.788086 0.000001 0.000003 0.000006
370.338421 0.128359 0.299709 0.785301 0.023513 0.790248 0.000000 0.000002 0.000004
380.331785 0.123920 0.296002 0.785327 0.016753 0.792015 0.000000 0.000001 0.000004
390.325149 0.123920 0.296002 0.781206 0.013075 0.793461 0.000000 0.000001 0.000004


-221.665561 0.070700 0.078811 0.874926 0.036571 0.000000 0.002737 0.010675 0.031107
-211.665561 0.074345 0.083058 0.852811 0.045557 0.000000 0.003505 0.013028 0.034267
-201.665561 0.076587 0.086506 0.821808 0.060306 0.000000 0.004584 0.016138 0.038446
-191.665561 0.077106 0.088919 0.783464 0.089587 0.000000 0.006106 0.020022 0.043398
-181.665561 0.075897 0.090260 0.739445 0.175735 0.000000 0.008218 0.024234 0.048276
-171.665561 0.073445 0.090728 0.691281 0.475822 0.000000 0.010294 0.027417 0.052001
-161.665561 0.070342 0.090574 0.640475 0.625966 0.000000 0.011158 0.028892 0.054385
-151.665561 0.066942 0.089962 0.588493 0.682804 0.000000 0.011510 0.029424 0.055824
-141.665561 0.063423 0.088991 0.536522 0.714420 0.000000 0.011751 0.029512 0.056644
-131.665561 0.059899 0.087723 0.485561 0.735532 0.000000 0.012049 0.029409 0.057044
-121.665561 0.056476 0.086210 0.436422 0.751128 0.000000 0.012508 0.029269 0.057158
-111.665561 0.053272 0.084509 0.389653 0.763418 0.000000 0.013218 0.029207 0.057083
-101.665561 0.050395 0.082687 0.345733 0.773499 0.000000 0.014277 0.029325 0.056899
-91.665561 0.047934 0.080823 0.305115 0.781949 0.000000 0.015796 0.029722 0.056677
-81.665561 0.045976 0.079007 0.267962 0.789149 0.000000 0.017929 0.030516 0.056493
-71.665561 0.044605 0.077341 0.234378 0.795316 0.000000 0.020868 0.031851 0.056432
-61.665561 0.043913 0.075939 0.204373 0.800575 0.000000 0.024871 0.033906 0.056588
-51.665561 0.044029 0.074935 0.177808 0.804998 0.000000 0.030287 0.036928 0.057086
-41.665561 0.045100 0.074479 0.154628 0.808570 0.000000 0.037529 0.041207 0.058066
-31.665561 0.047319 0.074748 0.134701 0.811235 0.000000 0.047091 0.047106 0.059700
-21.665561 0.050937 0.075950 0.117843 0.812900 0.000000 0.059524 0.055066 0.062204
-11.665561 0.056281 0.078333 0.103854 0.813429 0.000000 0.075367 0.065585 0.065839
-1.665561 0.063743 0.082186 0.092548 0.812638 0.000000 0.095012 0.079162 0.070909
8.334439 0.073881 0.087910 0.083681 0.810290 0.000000 0.118710 0.096356 0.077821
18.334439 0.087225 0.095889 0.077130 0.806115 0.000000 0.146071 0.117411 0.086947
28.334439 0.104368 0.106577 0.072745 0.799827 0.000000 0.176212 0.142336 0.098684
38.334439 0.125850 0.120437 0.070391 0.791146 0.000000 0.207715 0.170749 0.113379
48.334439 0.152041 0.137897 0.069948 0.779837 0.000000 0.238796 0.201845 0.131261
58.334439 0.182997 0.159267 0.071304 0.765756 0.000000 0.267565 0.234451 0.152369
68.334439 0.218461 0.184760 0.074323 0.748828 0.000000 0.292410 0.267286 0.176598
78.334439 0.257412 0.214122 0.078888 0.729251 0.000000 0.311838 0.298740 0.203407
88.334439 0.298473 0.246847 0.084892 0.707350 0.000000 0.324954 0.327428 0.232112
98.334439 0.339992 0.282143 0.092326 0.684027 0.000000 0.331607 0.352539 0.262223
108.334439 0.380242 0.318977 0.101296 0.660324 0.000000 0.332189 0.373685 0.293289
118.334439 0.417663 0.356184 0.111982 0.636736 0.000000 0.326867 0.389709 0.323377
128.334439 0.451203 0.392770 0.124726 0.630062 0.000000 0.320018 0.403004 0.348336
138.334439 0.016680 0.020001 0.013185 0.008335 0.000000 0.000510 0.000723 0.000792
148.334439 0.033222 0.038975 0.025349 0.012262 0.000000 0.000889 0.001019 0.000840
158.334439 0.055139 0.060620 0.044039 0.017939 0.123099 0.000825 0.000846 0.000649
168.334439 0.095135 0.107683 0.078872 0.026054 0.245800 0.000591 0.000715 0.000678
178.334439 0.156690 0.184281 0.155198 0.037555 0.346260 0.000392 0.000671 0.000857
188.334439 0.251223 0.318677 0.270530 0.053883 0.428509 0.000436 0.000880 0.001250
198.334439 0.463907 0.552390 0.309043 0.078681 0.495849 0.000608 0.001346 0.002059
208.334439 0.507894 0.568729 0.351665 0.703985 0.550982 0.003861 0.006592 0.007600
218.334439 0.486241 0.569344 0.397933 1.025559 0.596121 0.004188 0.008513 0.011545
228.334439 0.459292 0.564748 0.447167 1.068429 0.633078 0.003187 0.007039 0.010388
238.334439 0.427995 0.555062 0.498504 1.090114 0.663336 0.002423 0.005694 0.008878
248.334439 0.393548 0.540546 0.550905 1.080390 0.688109 0.001787 0.004323 0.006845
258.334439 0.357296 0.521631 0.603172 1.000184 0.708391 0.001159 0.002733 0.004267
268.334439 0.320595 0.498914 0.653975 0.771404 0.724997 0.000598 0.001419 0.002375
278.334439 0.284659 0.473117 0.701838 0.428465 0.738593 0.000292 0.000765 0.001403
288.334439 0.250464 0.445031 0.745128 0.280343 0.749724 0.000154 0.000426 0.000824
298.334439 0.218695 0.415460 0.782083 0.214189 0.758838 0.000081 0.000228 0.000458
308.334439 0.189762 0.385161 0.810873 0.167344 0.766299 0.000040 0.000115 0.000238
318.334439 0.163835 0.354807 0.829776 0.129070 0.772408 0.000019 0.000054 0.000115
328.334439 0.140907 0.324972 0.837451 0.097213 0.777410 0.000009 0.000024 0.000053
328.354346 0.140865 0.324913 0.837454 0.097155 0.777419 0.000009 0.000024 0.000052
338.347711 0.120311 0.294304 0.828137 0.071341 0.781509 0.000004 0.000010 0.000023
348.341075 0.106072 0.272724 0.818165 0.051206 0.784859 0.000002 0.000004 0.000010
358.334439 0.097311 0.258092 0.801173 0.036120 0.787602 0.000001 0.000002 0.000005
368.347711 0.089713 0.243975 0.776411 0.025243 0.789852 0.000000 0.000001 0.000003
378.341075 0.086203 0.239988 0.768783 0.017858 0.791691 0.000000 0.000001 0.000003
388.334439 0.086203 0.239988 0.759308 0.013550 0.793196 0.000000 0.000001 0.000003
398.347711 0.086203 0.239988 0.753385 0.012804 0.794431 0.000000 0.000001 0.000003


-223.656271 0.055311 0.076934 0.883459 0.029899 0.000000 0.001775 0.008096 0.026153
-213.656271 0.058028 0.080983 0.840875 0.037206 0.000000 0.002278 0.009930 0.029351
-203.656271 0.059650 0.084023 0.792992 0.049193 0.000000 0.002992 0.012375 0.033565
-193.656271 0.059831 0.085771 0.741366 0.073065 0.000000 0.004027 0.015487 0.038605
-183.656271 0.058450 0.086179 0.687477 0.145440 0.000000 0.005632 0.019037 0.043649
-173.656271 0.055935 0.085555 0.632546 0.482563 0.000000 0.007721 0.021971 0.047428
-163.656271 0.052951 0.084305 0.577706 0.644503 0.000000 0.008698 0.023316 0.049661
-153.656271 0.049872 0.082676 0.524015 0.698575 0.000000 0.009250 0.023847 0.050873
-143.656271 0.046877 0.080799 0.472252 0.727597 0.000000 0.009774 0.024050 0.051460
-133.656271 0.044079 0.078760 0.423027 0.746687 0.000000 0.010423 0.024157 0.051656
-123.656271 0.041560 0.076631 0.376796 0.760691 0.000000 0.011304 0.024311 0.051610
-113.656271 0.039388 0.074486 0.333801 0.771691 0.000000 0.012524 0.024626 0.051431
-103.656271 0.037620 0.072397 0.294254 0.780694 0.000000 0.014208 0.025214 0.051209
-93.656271 0.036314 0.070445 0.258363 0.788220 0.000000 0.016506 0.026189 0.051023
-83.656271 0.035538 0.068718 0.226111 0.794598 0.000000 0.019621 0.027698 0.050962
-73.656271 0.035377 0.067314 0.197455 0.800003 0.000000 0.023817 0.029923 0.051125
-63.656271 0.035943 0.066349 0.172295 0.804520 0.000000 0.029428 0.033097 0.051625
-53.656271 0.037398 0.065968 0.150432 0.808178 0.000000 0.036897 0.037534 0.052613
-43.656271 0.039939 0.066336 0.131756 0.810921 0.000000 0.046712 0.043600 0.054265
-33.656271 0.043830 0.067657 0.116110 0.812647 0.000000 0.059400 0.051735 0.056795
-23.656271 0.049414 0.070182 0.103310 0.813208 0.000000 0.075458 0.062435 0.060475
-13.656271 0.057127 0.074223 0.093176 0.812404 0.000000 0.095219 0.076209 0.065630
-3.656271 0.067485 0.080145 0.085550 0.809986 0.000000 0.118669 0.093469 0.072631
6.343729 0.081185 0.088453 0.080234 0.805629 0.000000 0.145487 0.114587 0.081960
16.343729 0.098841 0.099624 0.077130 0.799007 0.000000 0.174566 0.139449 0.094019
26.343729 0.121056 0.114191 0.076106 0.789786 0.000000 0.204375 0.167604 0.109188
36.343729 0.148245 0.132652 0.077028 0.777673 0.000000 0.233076 0.198175 0.127726
46.343729 0.180461 0.155381 0.079744 0.762473 0.000000 0.258797 0.229924 0.149682
56.343729 0.217243 0.182519 0.084072 0.744134 0.000000 0.279897 0.261390 0.174841
66.343729 0.257698 0.213999 0.089827 0.722705 0.000000 0.295251 0.291187 0.202805
76.343729 0.300121 0.249138 0.096917 0.698564 0.000000 0.304065 0.317792 0.232711
86.343729 0.342616 0.286976 0.105369 0.672192 0.000000 0.306226 0.340075 0.263609
96.343729 0.383263 0.326305 0.115376 0.644465 0.000000 0.302310 0.357568 0.294833
106.343729 0.420339 0.365771 0.127273 0.616348 0.000000 0.293294 0.370271 0.325857
116.343729 0.452497 0.404040 0.141443 0.588648 0.000000 0.279926 0.377579 0.354800
126.343729 0.479026 0.440111 0.158417 0.577309 0.000000 0.266490 0.382739 0.379227
136.343729 0.015268 0.019525 0.015886 0.007726 0.000000 0.000448 0.000669 0.000809
146.343729 0.030653 0.038349 0.030868 0.011375 0.000000 0.000811 0.001008 0.000921
156.343729 0.052299 0.061167 0.051595 0.016662 0.095605 0.000818 0.000880 0.000720
166.343729 0.089010 0.107406 0.093963 0.024237 0.223290 0.000541 0.000696 0.000713
176.343729 0.138522 0.180135 0.179913 0.034995 0.327830 0.000312 0.000587 0.000848
186.343729 0.218603 0.303951 0.343402 0.050281 0.413420 0.000314 0.000736 0.001211
196.343729 0.375755 0.530597 0.394057 0.073324 0.483495 0.000429 0.001107 0.001966
206.343729 0.447141 0.564156 0.444376 0.742387 0.540868 0.002924 0.005734 0.007748
216.343729 0.416063 0.554637 0.497270 1.026657 0.587840 0.003032 0.007120 0.011349
226.343729 0.381933 0.540008 0.551654 1.068460 0.626298 0.002276 0.005794 0.010019
236.343729 0.346133 0.520803 0.606311 1.093119 0.657785 0.001716 0.004635 0.008463
246.343729 0.310012 0.497694 0.659879 1.091631 0.683564 0.001262 0.003502 0.006509
256.343729 0.274759 0.471457 0.710859 1.030085 0.704671 0.000827 0.002225 0.004068
266.343729 0.241314 0.442934 0.757637 0.836432 0.721951 0.000438 0.001157 0.002224
276.343729 0.210329 0.412961 0.798466 0.486119 0.736099 0.000213 0.000613 0.001290
286.343729 0.182184 0.382319 0.831513 0.299089 0.747682 0.000112 0.000339 0.000749
296.343729 0.157025 0.351699 0.854990 0.225172 0.757166 0.000059 0.000181 0.000413
306.343729 0.134827 0.321674 0.867361 0.175863 0.764930 0.000030 0.000091 0.000213
316.343729 0.115444 0.292700 0.867610 0.136160 0.771287 0.000015 0.000043 0.000102
326.343729 0.098663 0.265117 0.855488 0.103072 0.776492 0.000007 0.000019 0.000046
326.363636 0.098632 0.265064 0.855451 0.103012 0.776501 0.000007 0.000019 0.000046
336.357001 0.083928 0.237778 0.826392 0.076019 0.780758 0.000003 0.000008 0.000020
346.350365 0.073746 0.218621 0.800509 0.054793 0.784244 0.000001 0.000004 0.000009
356.343729 0.067535 0.205922 0.772424 0.038764 0.787099 0.000001 0.000002 0.000004
366.357001 0.062241 0.193955 0.738482 0.027110 0.789440 0.000000 0.000001 0.000003
376.350365 0.059628 0.190119 0.724262 0.019082 0.791353 0.000000 0.000001 0.000003
386.343729 0.059578 0.190111 0.710678 0.014161 0.792920 0.000000 0.000001 0.000003
396.357001 0.059578 0.190111 0.699519 0.012596 0.794205 0.000000 0.000001 0.000003


-225.646981 0.039800 0.069806 0.841422 0.024486 0.000000 0.001150 0.006051 0.021662
-215.646981 0.041903 0.073445 0.786416 0.030437 0.000000 0.001479 0.007452 0.024682
-205.646981 0.043284 0.076066 0.729519 0.040189 0.000000 0.001951 0.009334 0.028663
-195.646981 0.043620 0.077349 0.671944 0.059636 0.000000 0.002657 0.011772 0.033481
-185.646981 0.042664 0.077193 0.614780 0.119604 0.000000 0.003889 0.014710 0.038411
-175.646981 0.040677 0.075934 0.558840 0.491616 0.000000 0.006170 0.017514 0.042111
-165.646981 0.038348 0.074101 0.504861 0.663818 0.000000 0.007341 0.018826 0.044157
-155.646981 0.036063 0.072002 0.453515 0.714616 0.000000 0.008132 0.019436 0.045173
-145.646981 0.033967 0.069790 0.405232 0.741075 0.000000 0.008975 0.019827 0.045604
-135.646981 0.032134 0.067555 0.360316 0.758277 0.000000 0.010028 0.020215 0.045699
-125.646981 0.030611 0.065372 0.318956 0.770833 0.000000 0.011415 0.020739 0.045613
-115.646981 0.029448 0.063307 0.281186 0.780668 0.000000 0.013270 0.021521 0.045463
-105.646981 0.028694 0.061432 0.247037 0.788692 0.000000 0.015761 0.022691 0.045342
-95.646981 0.028412 0.059822 0.216557 0.795363 0.000000 0.019091 0.024393 0.045342
-85.646981 0.028684 0.058564 0.189630 0.800956 0.000000 0.023533 0.026814 0.045564
-75.646981 0.029624 0.057762 0.166136 0.805601 0.000000 0.029426 0.030192 0.046123
-65.646981 0.031384 0.057544 0.145929 0.809340 0.000000 0.037183 0.034822 0.047160
-55.646981 0.034182 0.058077 0.128799 0.812155 0.000000 0.047312 0.041097 0.048863
-45.646981 0.038294 0.059562 0.114626 0.813941 0.000000 0.060301 0.049450 0.051449
-35.646981 0.044074 0.062252 0.103263 0.814543 0.000000 0.076564 0.060361 0.055193
-25.646981 0.051981 0.066468 0.094554 0.813748 0.000000 0.096321 0.074305 0.060429
-15.646981 0.062579 0.072605 0.088349 0.811284 0.000000 0.119431 0.091667 0.067552
-5.646981 0.076502 0.081128 0.084516 0.806831 0.000000 0.145234 0.112607 0.076989
4.353019 0.094545 0.092659 0.082879 0.799980 0.000000 0.172722 0.137122 0.089262
14.353019 0.117299 0.107750 0.083321 0.790365 0.000000 0.200190 0.164605 0.104737
24.353019 0.145193 0.126961 0.085665 0.777643 0.000000 0.225810 0.194109 0.123683
34.353019 0.178252 0.150718 0.089688 0.761567 0.000000 0.247810 0.224356 0.146153
44.353019 0.215928 0.179189 0.095145 0.742043 0.000000 0.264737 0.253877 0.171915
54.353019 0.257029 0.212161 0.101841 0.719173 0.000000 0.275639 0.281192 0.200423
64.353019 0.299967 0.249124 0.109708 0.693159 0.000000 0.280225 0.305094 0.230968
74.353019 0.342513 0.288873 0.118868 0.664553 0.000000 0.278610 0.324425 0.262404
84.353019 0.382564 0.330002 0.129610 0.633933 0.000000 0.271443 0.338533 0.293597
94.353019 0.418287 0.370985 0.142387 0.602090 0.000000 0.259761 0.347413 0.323810
104.353019 0.448244 0.410315 0.157764 0.569838 0.000000 0.244727 0.351476 0.352541
114.353019 0.471469 0.446654 0.176301 0.538164 0.000000 0.227230 0.350624 0.378090
124.353019 0.487662 0.479133 0.198657 0.522714 0.000000 0.210990 0.348551 0.399601
134.353019 0.013772 0.018660 0.019095 0.007160 0.000000 0.000390 0.000611 0.000806
144.353019 0.027815 0.036918 0.037197 0.010549 0.000000 0.000718 0.000969 0.000984
154.353019 0.048411 0.060281 0.059975 0.015470 0.066995 0.000785 0.000897 0.000785
164.353019 0.081041 0.104593 0.110539 0.022536 0.199866 0.000481 0.000663 0.000737
174.353019 0.115968 0.169670 0.206697 0.032593 0.308652 0.000246 0.000502 0.000815
184.353019 0.179793 0.280561 0.412109 0.046896 0.397718 0.000222 0.000600 0.001137
194.353019 0.293461 0.484377 0.489653 0.068314 0.470639 0.000297 0.000886 0.001818
204.353019 0.369066 0.534902 0.545964 0.776884 0.530342 0.002170 0.004839 0.007609
214.353019 0.334214 0.516042 0.603065 1.026791 0.579223 0.002164 0.005800 0.010754
224.353019 0.299061 0.493111 0.659530 1.067585 0.619243 0.001609 0.004657 0.009329
234.353019 0.264777 0.466959 0.713843 1.094659 0.652009 0.001206 0.003692 0.007794
244.353019 0.232280 0.438469 0.764369 1.100099 0.678835 0.000887 0.002779 0.005975
254.353019 0.202205 0.408505 0.809351 1.054545 0.700798 0.000588 0.001774 0.003745
264.353019 0.174917 0.377873 0.846959 0.893275 0.718781 0.000322 0.000927 0.002021
274.353019 0.150556 0.347278 0.875349 0.555567 0.733503 0.000158 0.000486 0.001152
284.353019 0.129091 0.317305 0.892843 0.321499 0.745557 0.000082 0.000266 0.000663
294.353019 0.110376 0.288415 0.898187 0.237001 0.755426 0.000044 0.000142 0.000363
304.353019 0.094195 0.260949 0.890793 0.184742 0.763506 0.000023 0.000072 0.000186
314.353019 0.080299 0.235137 0.870895 0.143507 0.770121 0.000011 0.000034 0.000089
324.353019 0.068431 0.211123 0.839562 0.109172 0.775537 0.000005 0.000015 0.000040
324.372926 0.068409 0.211077 0.839488 0.109110 0.775547 0.000005 0.000015 0.000040
334.366291 0.058179 0.187945 0.793476 0.080926 0.779977 0.000003 0.000007 0.000017
344.359655 0.051080 0.171746 0.754847 0.058586 0.783604 0.000001 0.000003 0.000008
354.353019 0.046779 0.161179 0.718748 0.041581 0.786575 0.000001 0.000001 0.000004
364.366291 0.043170 0.151405 0.678979 0.029118 0.789011 0.000000 0.000001 0.000002
374.359655 0.041293 0.147972 0.660030 0.020426 0.791002 0.000000 0.000001 0.000002
384.353019 0.041194 0.147937 0.643935 0.014899 0.792632 0.000000 0.000001 0.000002
394.366291 0.041194 0.147937 0.629610 0.012585 0.793969 0.000000 0.000001 0.000002


-227.637691 0.027352 0.059783 0.766487 0.020085 0.000000 0.000745 0.004470 0.017682
-217.637691 0.028972 0.062944 0.706433 0.024940 0.000000 0.000961 0.005525 0.020397
-207.637691 0.030180 0.065208 0.647088 0.032888 0.000000 0.001274 0.006950 0.023985
-197.637691 0.030731 0.066251 0.589253 0.048740 0.000000 0.001759 0.008828 0.028381
-187.637691 0.030344 0.065901 0.533617 0.098088 0.000000 0.002721 0.011233 0.033003
-177.637691 0.029065 0.064446 0.480631 0.503444 0.000000 0.005418 0.014059 0.036560
-167.637691 0.027517 0.062489 0.430700 0.683739 0.000000 0.006900 0.015442 0.038430
-157.637691 0.026064 0.060380 0.384189 0.730909 0.000000 0.008006 0.016208 0.039308
-147.637691 0.024821 0.058268 0.341274 0.754872 0.000000 0.009258 0.016861 0.039671
-137.637691 0.023841 0.056238 0.302043 0.770306 0.000000 0.010836 0.017610 0.039768
-127.637691 0.023171 0.054357 0.266514 0.781522 0.000000 0.012892 0.018601 0.039756
-117.637691 0.022860 0.052689 0.234592 0.790274 0.000000 0.015608 0.019977 0.039753
-107.637691 0.022976 0.051304 0.206206 0.797371 0.000000 0.019208 0.021896 0.039865
-97.637691 0.023599 0.050279 0.181318 0.803206 0.000000 0.023959 0.024545 0.040191
-87.637691 0.024846 0.049710 0.159769 0.807999 0.000000 0.030206 0.028167 0.040851
-77.637691 0.026873 0.049718 0.141417 0.811833 0.000000 0.038354 0.033061 0.041988
-67.637691 0.029891 0.050455 0.126114 0.814702 0.000000 0.048844 0.039590 0.043777
-57.637691 0.034201 0.052135 0.113672 0.816532 0.000000 0.062145 0.048206 0.046453
-47.637691 0.040173 0.055010 0.103984 0.817163 0.000000 0.078568 0.059359 0.050292
-37.637691 0.048279 0.059408 0.096926 0.816376 0.000000 0.098168 0.073464 0.055631
-27.637691 0.059104 0.065741 0.092362 0.813885 0.000000 0.120624 0.090832 0.062872
-17.637691 0.073324 0.074509 0.090146 0.809342 0.000000 0.145124 0.111545 0.072459
-7.637691 0.091632 0.086277 0.090120 0.802363 0.000000 0.170357 0.135337 0.084831
2.362309 0.114795 0.101763 0.092056 0.792477 0.000000 0.194857 0.161734 0.100477
12.362309 0.143157 0.121522 0.095724 0.779323 0.000000 0.216787 0.189649 0.119616
22.362309 0.176677 0.146014 0.100823 0.762611 0.000000 0.234590 0.217797 0.142286
32.362309 0.214692 0.175412 0.107068 0.742207 0.000000 0.247114 0.244757 0.168233
42.362309 0.255856 0.209479 0.114297 0.718182 0.000000 0.253771 0.269150 0.196876
52.362309 0.298254 0.247485 0.122533 0.690814 0.000000 0.254560 0.289798 0.227342
62.362309 0.339827 0.288393 0.132006 0.660436 0.000000 0.250019 0.305941 0.258666
72.362309 0.378211 0.330522 0.143130 0.627696 0.000000 0.240852 0.316965 0.289532
82.362309 0.411490 0.372163 0.156465 0.593154 0.000000 0.227965 0.322729 0.318768
92.362309 0.438207 0.411664 0.172702 0.557398 0.000000 0.212357 0.323618 0.345697
102.362309 0.457394 0.447552 0.192584 0.520997 0.000000 0.195026 0.320314 0.369965
112.362309 0.468599 0.478654 0.216769 0.485030 0.000000 0.176754 0.313059 0.390187
122.362309 0.472065 0.504366 0.245936 0.465706 0.000000 0.160572 0.305609 0.406889
132.362309 0.012279 0.017518 0.022592 0.006633 0.000000 0.000336 0.000550 0.000785
142.362309 0.024884 0.034874 0.043966 0.009780 0.000000 0.000619 0.000907 0.001024
152.362309 0.043799 0.058096 0.068892 0.014358 0.037222 0.000726 0.000890 0.000842
162.362309 0.071648 0.099449 0.127824 0.020944 0.175490 0.000419 0.000618 0.000746
172.362309 0.092834 0.153993 0.234577 0.030341 0.288694 0.000193 0.000423 0.000764
182.362309 0.139858 0.249920 0.470407 0.043717 0.381378 0.000154 0.000477 0.001037
192.362309 0.220039 0.424121 0.592021 0.063632 0.457262 0.000203 0.000695 0.001634
202.362309 0.287880 0.485163 0.651532 0.807335 0.519390 0.001594 0.003986 0.007218
212.362309 0.254844 0.459669 0.709418 1.026277 0.570256 0.001535 0.004628 0.009863
222.362309 0.223477 0.431703 0.763978 1.066075 0.611901 0.001133 0.003674 0.008424
232.362309 0.194418 0.402174 0.813456 1.095059 0.645998 0.000846 0.002891 0.006966
242.362309 0.168039 0.371915 0.856002 1.106272 0.673914 0.000624 0.002170 0.005323
252.362309 0.144489 0.341647 0.889722 1.074332 0.696769 0.000419 0.001393 0.003347
262.362309 0.123747 0.311974 0.912834 0.941992 0.715482 0.000238 0.000735 0.001790
272.362309 0.105676 0.283368 0.923867 0.631931 0.730802 0.000120 0.000382 0.001004
282.362309 0.090065 0.256177 0.921922 0.349173 0.743346 0.000062 0.000208 0.000573
292.362309 0.076672 0.230637 0.906894 0.249907 0.753615 0.000034 0.000111 0.000312
302.362309 0.065246 0.206892 0.879523 0.194028 0.762024 0.000018 0.000056 0.000159
312.362309 0.055542 0.185007 0.841305 0.151122 0.768907 0.000009 0.000027 0.000076
322.362309 0.047332 0.164990 0.794289 0.115514 0.774544 0.000005 0.000012 0.000034
322.382216 0.047317 0.164952 0.794188 0.115449 0.774554 0.000005 0.000012 0.000034
332.375581 0.040335 0.146058 0.736122 0.086067 0.779164 0.000002 0.000005 0.000015
342.368945 0.035473 0.132842 0.689098 0.062592 0.782938 0.000001 0.000002 0.000006
352.362309 0.032551 0.124327 0.648530 0.044580 0.786029 0.000001 0.000001 0.000003
362.375581 0.030141 0.116571 0.606324 0.031274 0.788565 0.000000 0.000001 0.000002
372.368945 0.028828 0.113651 0.584695 0.021894 0.790636 0.000000 0.000000 0.000002
382.362309 0.028719 0.113588 0.567620 0.015761 0.792333 0.000000 0.000000 0.000002
392.375581 0.028719 0.113588 0.551916 0.012751 0.793724 0.000000 0.000000 0.000002


-229.628401 0.018343 0.049036 0.674706 0.016498 0.000000 0.000483 0.003272 0.014236
-219.628401 0.019563 0.051710 0.615173 0.020466 0.000000 0.000625 0.004056 0.016590
-209.628401 0.020605 0.053668 0.558052 0.026956 0.000000 0.000835 0.005123 0.019712
-199.628401 0.021334 0.054618 0.503784 0.039898 0.000000 0.001172 0.006553 0.023581
-189.628401 0.021500 0.054346 0.452733 0.080391 0.000000 0.001941 0.008509 0.027778
-179.628401 0.020898 0.053016 0.405077 0.518390 0.000000 0.005365 0.011561 0.031188
-169.628401 0.020033 0.051247 0.360979 0.703990 0.000000 0.007330 0.013138 0.032924
-159.628401 0.019278 0.049412 0.320589 0.747317 0.000000 0.008881 0.014149 0.033735
-149.628401 0.018735 0.047653 0.283917 0.768869 0.000000 0.010700 0.015159 0.034114
-139.628401 0.018460 0.046047 0.250922 0.782635 0.000000 0.013009 0.016385 0.034309
-129.628401 0.018505 0.044658 0.221523 0.792586 0.000000 0.016004 0.017991 0.034474
-119.628401 0.018939 0.043552 0.195569 0.800298 0.000000 0.019926 0.020151 0.034735
-109.628401 0.019854 0.042804 0.172944 0.806478 0.000000 0.025063 0.023069 0.035205
-99.628401 0.021363 0.042504 0.153575 0.811453 0.000000 0.031740 0.026983 0.036003
-89.628401 0.023632 0.042769 0.137306 0.815384 0.000000 0.040345 0.032196 0.037277
-79.628401 0.026877 0.043750 0.124005 0.818302 0.000000 0.051271 0.039062 0.039204
-69.628401 0.031391 0.045644 0.113541 0.820147 0.000000 0.064850 0.047977 0.042005
-59.628401 0.037576 0.048726 0.105756 0.820782 0.000000 0.081309 0.059382 0.045977
-49.628401 0.045920 0.053328 0.100546 0.819981 0.000000 0.100522 0.073621 0.051457
-39.628401 0.057013 0.059871 0.097778 0.817452 0.000000 0.121953 0.090891 0.058840
-29.628401 0.071542 0.068870 0.097275 0.812837 0.000000 0.144631 0.111154 0.068566
-19.628401 0.090215 0.080930 0.098816 0.805724 0.000000 0.167203 0.134054 0.081078
-9.628401 0.113619 0.096675 0.102121 0.795691 0.000000 0.188084 0.158856 0.096733
0.371599 0.142242 0.116834 0.106824 0.782253 0.000000 0.205907 0.184696 0.115878
10.371599 0.175854 0.141812 0.112586 0.765126 0.000000 0.219335 0.210235 0.138461
20.371599 0.213643 0.171766 0.119143 0.744145 0.000000 0.227616 0.234164 0.164192
30.371599 0.254103 0.206407 0.126420 0.719350 0.000000 0.230557 0.255275 0.192462
40.371599 0.295176 0.244930 0.134561 0.690990 0.000000 0.228461 0.272593 0.222371
50.371599 0.334549 0.286042 0.143919 0.659484 0.000000 0.221958 0.285453 0.252805
60.371599 0.370132 0.328256 0.155040 0.625198 0.000000 0.211845 0.293606 0.282681
70.371599 0.399862 0.369599 0.168602 0.588733 0.000000 0.198849 0.296910 0.310689
80.371599 0.422339 0.408291 0.185392 0.550462 0.000000 0.183717 0.295578 0.335786
90.371599 0.436724 0.442779 0.206273 0.510634 0.000000 0.167219 0.290195 0.357496
100.371599 0.442729 0.471825 0.232082 0.469499 0.000000 0.150130 0.281550 0.375710
110.371599 0.440650 0.494600 0.263449 0.428313 0.000000 0.133110 0.270072 0.389435
120.371599 0.431418 0.510914 0.300898 0.405015 0.000000 0.118573 0.259318 0.400306
130.371599 0.010844 0.016198 0.026105 0.006143 0.000000 0.000288 0.000490 0.000751
140.371599 0.021978 0.032402 0.050709 0.009064 0.000000 0.000522 0.000828 0.001038
150.371599 0.038755 0.054814 0.077980 0.013320 0.006240 0.000645 0.000860 0.000888
160.371599 0.061375 0.092290 0.144851 0.019457 0.150124 0.000358 0.000564 0.000742
170.371599 0.072051 0.135172 0.262015 0.028231 0.267927 0.000151 0.000352 0.000699
180.371599 0.103759 0.214921 0.516840 0.040735 0.364375 0.000107 0.000373 0.000921
190.371599 0.159169 0.358312 0.695958 0.059259 0.443340 0.000138 0.000536 0.001431
200.371599 0.214991 0.422674 0.754918 0.833881 0.507992 0.001168 0.003221 0.006640
210.371599 0.187049 0.394038 0.809305 1.025339 0.560924 0.001089 0.003633 0.008792
220.371599 0.161620 0.364523 0.857216 1.064123 0.604261 0.000799 0.002857 0.007406
230.371599 0.138883 0.334891 0.896747 1.094557 0.639743 0.000597 0.002234 0.006069
240.371599 0.118842 0.305769 0.926028 1.110534 0.668792 0.000442 0.001673 0.004623
250.371599 0.101378 0.277647 0.943400 1.090119 0.692576 0.000302 0.001081 0.002916
260.371599 0.086298 0.250889 0.947689 0.983145 0.712049 0.000179 0.000577 0.001552
270.371599 0.073370 0.225745 0.938428 0.708615 0.727992 0.000094 0.000300 0.000859
280.371599 0.062349 0.202365 0.916002 0.384411 0.741045 0.000049 0.000162 0.000486
290.371599 0.052997 0.180821 0.881638 0.264223 0.751731 0.000027 0.000087 0.000264
300.371599 0.045092 0.161122 0.837215 0.203784 0.760481 0.000015 0.000045 0.000134
310.371599 0.038434 0.143231 0.785014 0.159017 0.767645 0.000008 0.000022 0.000064
320.371599 0.032844 0.127080 0.727464 0.122100 0.773510 0.000005 0.000010 0.000029
320.391506 0.032834 0.127049 0.727345 0.122033 0.773520 0.000005 0.000010 0.000029
330.384871 0.028144 0.112050 0.662746 0.091442 0.778317 0.000002 0.000005 0.000012
340.378235 0.024868 0.101563 0.611766 0.066815 0.782245 0.000001 0.000002 0.000005
350.371599 0.022925 0.094874 0.569949 0.047765 0.785462 0.000001 0.000001 0.000003
360.384871 0.021359 0.088865 0.528150 0.033583 0.788100 0.000000 0.000001 0.000002
370.378235 0.020463 0.086473 0.505700 0.023489 0.790256 0.000000 0.000000 0.000001
380.371599 0.020376 0.086394 0.488840 0.016742 0.792021 0.000000 0.000000 0.000001
390.384871 0.020376 0.086394 0.473115 0.013075 0.793469 0.000000 0.000000 0.000001


-221.619111 0.013064 0.041166 0.523015 0.016818 0.000000 0.000408 0.002954 0.013304
-211.619111 0.013955 0.042856 0.471018 0.022127 0.000000 0.000550 0.003746 0.015945
-201.619111 0.014801 0.043797 0.422549 0.032710 0.000000 0.000790 0.004826 0.019256
-191.619111 0.015452 0.043769 0.377741 0.065915 0.000000 0.001423 0.006417 0.022975
-181.619111 0.015454 0.042758 0.336590 0.536609 0.000000 0.006033 0.009973 0.026290
-171.619111 0.015142 0.041343 0.299104 0.724229 0.000000 0.008734 0.011906 0.027956
-161.619111 0.014957 0.039926 0.265301 0.763618 0.000000 0.010935 0.013286 0.028773
-151.619111 0.014999 0.038641 0.235100 0.782853 0.000000 0.013572 0.014794 0.029254
-141.619111 0.015336 0.037563 0.208395 0.795032 0.000000 0.016924 0.016672 0.029639
-131.619111 0.016037 0.036759 0.185069 0.803762 0.000000 0.021244 0.019114 0.030087
-121.619111 0.017200 0.036304 0.164959 0.810441 0.000000 0.026829 0.022340 0.030730
-111.619111 0.018952 0.036290 0.147948 0.815675 0.000000 0.034013 0.026604 0.031703
-101.619111 0.021458 0.036828 0.133960 0.819720 0.000000 0.043124 0.032192 0.033149
-91.619111 0.024945 0.038071 0.122858 0.822676 0.000000 0.054484 0.039447 0.035254
-81.619111 0.029715 0.040219 0.114525 0.824514 0.000000 0.068306 0.048726 0.038240
-71.619111 0.036156 0.043531 0.108832 0.825114 0.000000 0.084586 0.060363 0.042384
-61.619111 0.044792 0.048366 0.105606 0.824263 0.000000 0.103070 0.074657 0.048044
-51.619111 0.056221 0.055153 0.104683 0.821666 0.000000 0.123032 0.091680 0.055606
-41.619111 0.071111 0.064413 0.105833 0.816962 0.000000 0.143372 0.111252 0.065487
-31.619111 0.090137 0.076756 0.108746 0.809735 0.000000 0.162755 0.132906 0.078098
-21.619111 0.113843 0.092830 0.113047 0.799543 0.000000 0.179799 0.155873 0.093778
-11.619111 0.142418 0.113211 0.118326 0.785986 0.000000 0.193291 0.179120 0.112689
-1.619111 0.175732 0.138467 0.124215 0.768636 0.000000 0.202541 0.201673 0.134915
8.380889 0.212699 0.168628 0.130551 0.747360 0.000000 0.207122 0.222296 0.160056
18.380889 0.251651 0.203335 0.137381 0.722176 0.000000 0.207173 0.240003 0.187474
28.380889 0.290425 0.241696 0.144980 0.693302 0.000000 0.203167 0.254045 0.216263
38.380889 0.326675 0.282332 0.153824 0.661116 0.000000 0.195729 0.263950 0.245325
48.380889 0.358207 0.323515 0.164561 0.626060 0.000000 0.185499 0.269515 0.273482
58.380889 0.383374 0.363531 0.178007 0.588375 0.000000 0.173090 0.270832 0.299716
68.380889 0.400817 0.400400 0.195048 0.548419 0.000000 0.159025 0.268034 0.322903
78.380889 0.409970 0.432541 0.216633 0.506192 0.000000 0.143854 0.261500 0.342269
88.380889 0.410880 0.458751 0.243712 0.461497 0.000000 0.128176 0.251877 0.357612
98.380889 0.404106 0.478246 0.277073 0.414387 0.000000 0.112625 0.239959 0.369089
108.380889 0.390660 0.490716 0.317133 0.366919 0.000000 0.097768 0.226262 0.376096
118.380889 0.371926 0.496476 0.364029 0.339893 0.000000 0.085513 0.214003 0.381060
128.380889 0.009500 0.014786 0.029351 0.005689 0.000000 0.000244 0.000432 0.000706
138.380889 0.019166 0.029661 0.056941 0.008398 0.000000 0.000432 0.000740 0.001027
148.380889 0.033543 0.050676 0.086788 0.012353 0.000000 0.000551 0.000806 0.000917
158.380889 0.050897 0.083560 0.160584 0.018068 0.123728 0.000303 0.000506 0.000723
168.380889 0.054725 0.115331 0.287112 0.026257 0.246315 0.000119 0.000289 0.000627
178.380889 0.074262 0.178976 0.551248 0.037940 0.346681 0.000075 0.000287 0.000798
188.380889 0.112022 0.293649 0.795087 0.055176 0.428854 0.000094 0.000408 0.001224
198.380889 0.155400 0.355691 0.848929 0.856810 0.496131 0.000859 0.002566 0.005946
208.380889 0.133802 0.327083 0.894853 1.024125 0.551213 0.000777 0.002817 0.007648
218.380889 0.114430 0.298765 0.930903 1.061856 0.596311 0.000569 0.002197 0.006364
228.380889 0.097528 0.271327 0.955314 1.093328 0.633233 0.000425 0.001709 0.005173
238.380889 0.082928 0.245159 0.966668 1.113192 0.663463 0.000317 0.001279 0.003929
248.380889 0.070415 0.220530 0.964144 1.102485 0.688213 0.000222 0.000833 0.002487
258.380889 0.059754 0.197608 0.947754 1.017494 0.708476 0.000138 0.000452 0.001321
268.380889 0.050715 0.176474 0.918377 0.780543 0.725067 0.000078 0.000236 0.000722
278.380889 0.043083 0.157146 0.877660 0.430052 0.738650 0.000041 0.000127 0.000406
288.380889 0.036658 0.139594 0.827801 0.280432 0.749771 0.000023 0.000069 0.000220
298.380889 0.031269 0.123751 0.771254 0.214098 0.758876 0.000014 0.000036 0.000112
308.380889 0.026763 0.109527 0.710479 0.167210 0.766330 0.000008 0.000018 0.000053
318.380889 0.023013 0.096820 0.647763 0.128933 0.772434 0.000005 0.000009 0.000024
318.400796 0.023006 0.096797 0.647637 0.128864 0.772445 0.000005 0.000009 0.000024
328.394161 0.019914 0.085158 0.581502 0.097055 0.777437 0.000003 0.000004 0.000010
338.387525 0.017753 0.077021 0.530311 0.071260 0.781524 0.000002 0.000002 0.000005
348.380889 0.016502 0.071881 0.489788 0.051146 0.784871 0.000001 0.000001 0.000002
358.394161 0.015536 0.067325 0.450459 0.036053 0.787617 0.000000 0.000001 0.000001
368.387525 0.014947 0.065424 0.428619 0.025216 0.789860 0.000000 0.000000 0.000001
378.380889 0.014901 0.065345 0.412814 0.017843 0.791697 0.000000 0.000000 0.000001
388.394161 0.014901 0.065345 0.397986 0.013544 0.793204 0.000000 0.000000 0.000001
398.387525 0.014901 0.065345 0.394773 0.012816 0.794435 0.000000 0.000000 0.000001


-223.609821 0.008695 0.032010 0.436699 0.013835 0.000000 0.000268 0.002138 0.010537
-213.609821 0.009453 0.033466 0.391342 0.018187 0.000000 0.000366 0.002722 0.012721
-203.609821 0.010365 0.034434 0.349726 0.026857 0.000000 0.000541 0.003534 0.015493
-193.609821 0.011455 0.034740 0.311836 0.054095 0.000000 0.001079 0.004833 0.018725
-183.609821 0.012048 0.034164 0.277568 0.558003 0.000000 0.007581 0.009298 0.022049
-173.609821 0.012208 0.033177 0.246845 0.744089 0.000000 0.011386 0.011813 0.023732
-163.609821 0.012522 0.032239 0.219619 0.779543 0.000000 0.014538 0.013738 0.024637
-153.609821 0.013107 0.031483 0.195773 0.796557 0.000000 0.018350 0.015954 0.025309
-143.609821 0.014047 0.030987 0.175187 0.807206 0.000000 0.023165 0.018739 0.025989
-133.609821 0.015442 0.030828 0.157744 0.814729 0.000000 0.029278 0.022330 0.026840
-123.609821 0.017429 0.031100 0.143298 0.820346 0.000000 0.037006 0.026990 0.028014
-113.609821 0.020188 0.031923 0.131742 0.824560 0.000000 0.046642 0.033013 0.029673
-103.609821 0.023949 0.033445 0.123001 0.827555 0.000000 0.058376 0.040695 0.031995
-93.609821 0.029025 0.035872 0.116933 0.829361 0.000000 0.072273 0.050343 0.035212
-83.609821 0.035814 0.039467 0.113384 0.829886 0.000000 0.088137 0.062207 0.039598
-73.609821 0.044811 0.044573 0.112157 0.828939 0.000000 0.105453 0.076418 0.045479
-63.609821 0.056644 0.051648 0.112972 0.826231 0.000000 0.123442 0.092979 0.053251
-53.609821 0.071951 0.061217 0.115516 0.821403 0.000000 0.140973 0.111581 0.063302
-43.609821 0.091333 0.073876 0.119397 0.814049 0.000000 0.156826 0.131653 0.075989
-33.609821 0.115218 0.090249 0.124172 0.803736 0.000000 0.169908 0.152413 0.091590
-23.609821 0.143661 0.110897 0.129426 0.790055 0.000000 0.179424 0.172926 0.110224
-13.609821 0.176120 0.136150 0.134890 0.772708 0.000000 0.184967 0.192191 0.131757
-3.609821 0.211614 0.166183 0.140498 0.751392 0.000000 0.186657 0.209455 0.155956
6.390179 0.248217 0.200450 0.146443 0.726175 0.000000 0.184752 0.223865 0.182089
16.390179 0.283717 0.237968 0.153120 0.697251 0.000000 0.179747 0.234890 0.209265
26.390179 0.315825 0.277289 0.161112 0.664952 0.000000 0.172160 0.242214 0.236439
36.390179 0.342506 0.316648 0.171162 0.629657 0.000000 0.162455 0.245724 0.262509
46.390179 0.362236 0.354171 0.184151 0.591662 0.000000 0.151038 0.245471 0.286425
56.390179 0.374261 0.388243 0.201123 0.550873 0.000000 0.138292 0.241697 0.307392
66.390179 0.378280 0.417210 0.223115 0.507197 0.000000 0.124604 0.234656 0.324579
76.390179 0.374732 0.439981 0.251154 0.460106 0.000000 0.110436 0.224786 0.337523
86.390179 0.364445 0.455920 0.286133 0.409062 0.000000 0.096313 0.212735 0.346285
96.390179 0.348470 0.464808 0.328586 0.354757 0.000000 0.082784 0.199260 0.351244
106.390179 0.328057 0.466871 0.378459 0.301734 0.000000 0.070332 0.184906 0.352133
116.390179 0.304594 0.462846 0.435259 0.273059 0.000000 0.060450 0.172489 0.351856
126.390179 0.008260 0.013347 0.032089 0.005266 0.000000 0.000206 0.000377 0.000654
136.390179 0.016489 0.026780 0.062232 0.007779 0.000000 0.000352 0.000648 0.000992
146.390179 0.028404 0.045941 0.094820 0.011453 0.000000 0.000457 0.000735 0.000927
156.390179 0.040914 0.073819 0.174077 0.016773 0.096259 0.000255 0.000447 0.000692
166.390179 0.040893 0.096094 0.307856 0.024410 0.223826 0.000094 0.000236 0.000552
176.390179 0.051821 0.144961 0.573393 0.035323 0.328268 0.000053 0.000219 0.000678
186.390179 0.077329 0.234629 0.878906 0.051364 0.413779 0.000064 0.000307 0.001027
196.390179 0.110141 0.290834 0.925700 0.876476 0.483789 0.000639 0.002023 0.005204
206.390179 0.094179 0.264480 0.957942 1.022727 0.541108 0.000561 0.002165 0.006515
216.390179 0.080000 0.239057 0.977218 1.059352 0.588037 0.000410 0.001677 0.005363
226.390179 0.067841 0.215060 0.982444 1.091498 0.626460 0.000308 0.001299 0.004328
236.390179 0.057486 0.192681 0.973249 1.114489 0.657917 0.000233 0.000973 0.003279
246.390179 0.048713 0.172022 0.950116 1.111925 0.683672 0.000168 0.000639 0.002083
256.390179 0.041312 0.153113 0.914389 1.045839 0.704759 0.000111 0.000354 0.001107
266.390179 0.035090 0.135933 0.868084 0.845065 0.722023 0.000068 0.000188 0.000600
276.390179 0.029874 0.120424 0.813625 0.488296 0.736158 0.000037 0.000101 0.000335
286.390179 0.025516 0.106500 0.753576 0.299249 0.747731 0.000022 0.000055 0.000181
296.390179 0.021889 0.094061 0.690392 0.225090 0.757205 0.000014 0.000029 0.000092
306.390179 0.018886 0.083001 0.626260 0.175727 0.764963 0.000009 0.000015 0.000044
316.390179 0.016419 0.073208 0.563015 0.136017 0.771314 0.000005 0.000008 0.000020
316.410086 0.016414 0.073190 0.562890 0.135945 0.771325 0.000005 0.000008 0.000020
326.403451 0.014436 0.064334 0.499109 0.102907 0.776520 0.000003 0.000004 0.000009
336.396815 0.013063 0.058145 0.450475 0.075932 0.780774 0.000002 0.000002 0.000004
346.390179 0.012311 0.054277 0.412973 0.054727 0.784257 0.000001 0.000001 0.000002
356.403451 0.011782 0.050899 0.377409 0.038689 0.787114 0.000001 0.000001 0.000001
366.396815 0.011426 0.049432 0.357156 0.027078 0.789448 0.000000 0.000000 0.000001
376.390179 0.011432 0.049371 0.342903 0.019063 0.791360 0.000000 0.000000 0.000001
386.403451 0.011449 0.049373 0.329518 0.014149 0.792928 0.000000 0.000000 0.000001
396.396815 0.011449 0.049373 0.324229 0.012603 0.794209 0.000000 0.000000 0.000001


-225.600531 0.005796 0.024455 0.360125 0.011393 0.000000 0.000178 0.001540 0.008253
-215.600531 0.006443 0.025705 0.321973 0.014965 0.000000 0.000247 0.001968 0.010028
-205.600531 0.007388 0.026709 0.287492 0.022079 0.000000 0.000380 0.002578 0.012306
-195.600531 0.008911 0.027403 0.256594 0.044442 0.000000 0.000853 0.003650 0.015078
-185.600531 0.010196 0.027357 0.229132 0.582173 0.000000 0.010335 0.009628 0.018577
-175.600531 0.010810 0.026829 0.205001 0.763214 0.000000 0.015750 0.013040 0.020392
-165.600531 0.011626 0.026400 0.184131 0.794808 0.000000 0.020256 0.015764 0.021483
-155.600531 0.012793 0.026209 0.166408 0.809687 0.000000 0.025682 0.018979 0.022456
-145.600531 0.014425 0.026347 0.151722 0.818836 0.000000 0.032409 0.023010 0.023560
-135.600531 0.016663 0.026908 0.139963 0.825127 0.000000 0.040710 0.028128 0.024973
-125.600531 0.019699 0.028020 0.130996 0.829608 0.000000 0.050804 0.034614 0.026874
-115.600531 0.023786 0.029843 0.124694 0.832675 0.000000 0.062778 0.042744 0.029462
-105.600531 0.029232 0.032577 0.120925 0.834437 0.000000 0.076482 0.052728 0.032956
-95.600531 0.036448 0.036497 0.119464 0.834849 0.000000 0.091541 0.064718 0.037633
-85.600531 0.045924 0.041949 0.120029 0.833748 0.000000 0.107288 0.078718 0.043804
-75.600531 0.058221 0.049364 0.122270 0.830878 0.000000 0.122820 0.094542 0.051809
-65.600531 0.073975 0.059292 0.125751 0.825885 0.000000 0.137195 0.111856 0.062026
-55.600531 0.093680 0.072306 0.130031 0.818377 0.000000 0.149429 0.130045 0.074753
-45.600531 0.117592 0.088976 0.134668 0.807950 0.000000 0.158775 0.148345 0.090179
-35.600531 0.145555 0.109786 0.139323 0.794225 0.000000 0.164836 0.165949 0.108344
-25.600531 0.176830 0.134989 0.143850 0.776903 0.000000 0.167567 0.182079 0.129072
-15.600531 0.210013 0.164443 0.148331 0.755849 0.000000 0.167198 0.196038 0.151921
-5.600531 0.243414 0.197756 0.153063 0.730922 0.000000 0.164196 0.207442 0.176395
4.399469 0.274731 0.233753 0.158543 0.702373 0.000000 0.158920 0.215839 0.201561
14.399469 0.301851 0.270946 0.165433 0.670493 0.000000 0.151735 0.221030 0.226457
24.399469 0.323042 0.307590 0.174546 0.635597 0.000000 0.142926 0.222949 0.250097
34.399469 0.337182 0.341892 0.186842 0.597890 0.000000 0.132725 0.221642 0.271547
44.399469 0.343863 0.372219 0.203405 0.557322 0.000000 0.121365 0.217256 0.290010
54.399469 0.343429 0.397409 0.225468 0.513249 0.000000 0.109121 0.210072 0.304964
64.399469 0.336501 0.416417 0.254139 0.464929 0.000000 0.096366 0.200400 0.315882
74.399469 0.324050 0.428786 0.290383 0.411327 0.000000 0.083559 0.188706 0.322575
84.399469 0.307081 0.434438 0.334813 0.352457 0.000000 0.071199 0.175620 0.325309
94.399469 0.286603 0.433618 0.387426 0.291942 0.000000 0.059762 0.161848 0.324622
104.399469 0.263724 0.426915 0.447430 0.238066 0.000000 0.049630 0.147921 0.320508
114.399469 0.239614 0.415304 0.513508 0.211496 0.000000 0.041945 0.136240 0.316080
124.399469 0.007130 0.011930 0.034146 0.004875 0.000000 0.000173 0.000327 0.000599
134.399469 0.013978 0.023859 0.066264 0.007204 0.000000 0.000284 0.000559 0.000938
144.399469 0.023547 0.040865 0.101589 0.010616 0.000000 0.000370 0.000653 0.000915
154.399469 0.031997 0.063686 0.184578 0.015565 0.067675 0.000213 0.000391 0.000651
164.399469 0.030167 0.078487 0.322338 0.022685 0.200423 0.000076 0.000192 0.000480
174.399469 0.035565 0.114715 0.582619 0.032873 0.309108 0.000038 0.000166 0.000565
184.399469 0.052693 0.183596 0.930375 0.047806 0.398092 0.000043 0.000229 0.000847
194.399469 0.077173 0.232362 0.977474 0.893242 0.470945 0.000485 0.001585 0.004465
204.399469 0.065697 0.209401 0.991547 1.021194 0.530593 0.000414 0.001654 0.005453
214.399469 0.055582 0.187648 0.990750 1.056660 0.579428 0.000303 0.001274 0.004445
224.399469 0.047018 0.167521 0.975205 1.089162 0.619411 0.000230 0.000984 0.003565
234.399469 0.039800 0.149071 0.945888 1.114626 0.652146 0.000177 0.000738 0.002695
244.399469 0.033739 0.132291 0.904541 1.118859 0.678948 0.000132 0.000491 0.001719
254.399469 0.028666 0.117134 0.853479 1.068947 0.700891 0.000094 0.000279 0.000917
264.399469 0.024431 0.103523 0.795292 0.901313 0.718856 0.000064 0.000152 0.000493
274.399469 0.020908 0.091362 0.732581 0.558283 0.733565 0.000037 0.000082 0.000274
284.399469 0.017991 0.080547 0.667756 0.321751 0.745608 0.000022 0.000046 0.000148
294.399469 0.015591 0.070972 0.602891 0.236925 0.755467 0.000015 0.000025 0.000076
304.399469 0.013636 0.062530 0.539665 0.184602 0.763540 0.000010 0.000014 0.000036
314.399469 0.012068 0.055121 0.479361 0.143359 0.770149 0.000007 0.000008 0.000017
314.419376 0.012065 0.055107 0.479244 0.143285 0.770161 0.000007 0.000008 0.000017
324.412741 0.010875 0.048494 0.420440 0.108998 0.775566 0.000005 0.000004 0.000007
334.406105 0.010075 0.043879 0.376130 0.080834 0.779993 0.000003 0.000002 0.000003
344.399469 0.009697 0.041038 0.342659 0.058515 0.783617 0.000002 0.000001 0.000002
354.412741 0.009506 0.038605 0.311497 0.041500 0.786591 0.000001 0.000001 0.000001
364.406105 0.009341 0.037510 0.293397 0.029082 0.789020 0.000001 0.000000 0.000001
374.399469 0.009412 0.037483 0.280938 0.020404 0.791009 0.000000 0.000000 0.000001
384.412741 0.009478 0.037499 0.269250 0.014882 0.792641 0.000000 0.000000 0.000001
394.406105 0.009478 0.037499 0.263229 0.012588 0.793974 0.000000 0.000000 0.000001


-227.591241 0.003886 0.018433 0.295196 0.009389 0.000000 0.000120 0.001104 0.006402
-217.591241 0.004443 0.019507 0.264243 0.012325 0.000000 0.000170 0.001419 0.007822
-207.591241 0.005403 0.020544 0.236759 0.018170 0.000000 0.000275 0.001878 0.009668
-197.591241 0.007383 0.021665 0.212631 0.036549 0.000000 0.000705 0.002775 0.012022
-187.591241 0.009624 0.022281 0.191713 0.608433 0.000000 0.014807 0.011182 0.015948
-177.591241 0.010745 0.022242 0.173906 0.781268 0.000000 0.022458 0.015918 0.018051
-167.591241 0.012151 0.022360 0.159137 0.809120 0.000000 0.028756 0.019771 0.019455
-157.591241 0.014037 0.022793 0.147300 0.821928 0.000000 0.036176 0.024341 0.020876
-147.591241 0.016562 0.023652 0.138280 0.829568 0.000000 0.045051 0.029987 0.022579
-137.591241 0.019923 0.025067 0.131939 0.834557 0.000000 0.055485 0.036964 0.024769
-127.591241 0.024387 0.027206 0.128083 0.837771 0.000000 0.067425 0.045498 0.027658
-117.591241 0.030286 0.030288 0.126483 0.839499 0.000000 0.080584 0.055739 0.031482
-107.591241 0.038013 0.034582 0.126858 0.839772 0.000000 0.094391 0.067693 0.036496
-97.591241 0.048049 0.040440 0.128825 0.838471 0.000000 0.108122 0.081249 0.042993
-87.591241 0.060914 0.048287 0.131951 0.835371 0.000000 0.120935 0.096115 0.051278
-77.591241 0.077096 0.058618 0.135773 0.830170 0.000000 0.132029 0.111835 0.061632
-67.591241 0.097015 0.072009 0.139825 0.822484 0.000000 0.140838 0.127892 0.074323
-57.591241 0.120717 0.088956 0.143744 0.811947 0.000000 0.146965 0.143613 0.089456
-47.591241 0.147782 0.109821 0.147320 0.798226 0.000000 0.150319 0.158333 0.106974
-37.591241 0.177240 0.134719 0.150549 0.781066 0.000000 0.151073 0.171477 0.126638
-27.591241 0.207570 0.163394 0.153631 0.760333 0.000000 0.149549 0.182584 0.148009
-17.591241 0.236835 0.195107 0.156951 0.736072 0.000000 0.146094 0.191301 0.170435
-7.591241 0.263231 0.228927 0.161076 0.708270 0.000000 0.141060 0.197521 0.193307
2.408759 0.284836 0.263251 0.166714 0.677274 0.000000 0.134615 0.201037 0.215682
12.408759 0.300363 0.296426 0.174725 0.643340 0.000000 0.126888 0.201799 0.236703
22.408759 0.309193 0.326829 0.186123 0.606604 0.000000 0.117967 0.199827 0.255575
32.408759 0.311385 0.353055 0.202066 0.566922 0.000000 0.107957 0.195208 0.271613
42.408759 0.307515 0.374048 0.223815 0.523695 0.000000 0.097045 0.188115 0.284282
52.408759 0.298496 0.389277 0.252735 0.475497 0.000000 0.085522 0.178843 0.293308
62.408759 0.285154 0.398318 0.289859 0.420830 0.000000 0.073822 0.167748 0.298415
72.408759 0.268362 0.401211 0.335851 0.358869 0.000000 0.062433 0.155327 0.299627
82.408759 0.248910 0.398237 0.390742 0.292792 0.000000 0.051820 0.142185 0.297352
92.408759 0.227589 0.389888 0.453697 0.231289 0.000000 0.042369 0.128962 0.292221
102.408759 0.205306 0.376939 0.522975 0.182903 0.000000 0.034351 0.116142 0.284420
112.408759 0.183023 0.360440 0.596389 0.161000 0.000000 0.028583 0.105720 0.277068
122.408759 0.006108 0.010567 0.035434 0.004511 0.000000 0.000144 0.000281 0.000542
132.408759 0.011665 0.020978 0.068861 0.006671 0.000000 0.000227 0.000474 0.000869
142.408759 0.019143 0.035695 0.106687 0.009837 0.000000 0.000296 0.000567 0.000883
152.408759 0.024471 0.053751 0.191557 0.014440 0.037930 0.000179 0.000339 0.000602
162.408759 0.022034 0.063037 0.328967 0.021074 0.176070 0.000063 0.000157 0.000411
172.408759 0.024211 0.089074 0.578123 0.030581 0.289169 0.000028 0.000125 0.000464
182.408759 0.035609 0.141225 0.943287 0.044484 0.381767 0.000030 0.000169 0.000688
192.408759 0.053769 0.182246 0.998251 0.907457 0.457580 0.000380 0.001239 0.003768
202.408759 0.045671 0.163033 0.991741 1.019552 0.519650 0.000315 0.001261 0.004495
212.408759 0.038578 0.145075 0.970350 1.053809 0.570469 0.000232 0.000966 0.003634
222.408759 0.032629 0.128715 0.935525 1.086392 0.612076 0.000179 0.000746 0.002898
232.408759 0.027658 0.113922 0.889376 1.113770 0.646141 0.000141 0.000562 0.002188
242.408759 0.023515 0.100629 0.834429 1.123648 0.674031 0.000111 0.000379 0.001402
252.408759 0.020073 0.088749 0.773379 1.087518 0.696865 0.000085 0.000223 0.000752
262.408759 0.017225 0.078182 0.708821 0.949410 0.715560 0.000065 0.000127 0.000404
272.408759 0.014880 0.068824 0.643077 0.634980 0.730867 0.000041 0.000070 0.000223
282.408759 0.012966 0.060573 0.578095 0.349549 0.743398 0.000025 0.000040 0.000121
292.408759 0.011424 0.053329 0.515404 0.249836 0.753658 0.000018 0.000023 0.000062
302.408759 0.010209 0.046997 0.456126 0.193882 0.762059 0.000013 0.000014 0.000030
312.408759 0.009287 0.041493 0.401020 0.150968 0.768936 0.000009 0.000008 0.000014
312.428666 0.009285 0.041482 0.400914 0.150890 0.768949 0.000009 0.000008 0.000014
322.422031 0.008677 0.036648 0.348587 0.115332 0.774574 0.000007 0.000005 0.000006
332.415395 0.008316 0.033291 0.309527 0.085969 0.779180 0.000004 0.000003 0.000003
342.408759 0.008244 0.031272 0.280505 0.062515 0.782952 0.000003 0.000002 0.000001
352.422031 0.008345 0.029598 0.253909 0.044492 0.786046 0.000001 0.000001 0.000001
362.415395 0.008353 0.028824 0.238205 0.031234 0.788574 0.000001 0.000001 0.000001
372.408759 0.008508 0.028847 0.227587 0.021869 0.790644 0.000000 0.000000 0.000001
382.422031 0.008651 0.028896 0.217656 0.015739 0.792342 0.000000 0.000000 0.000001
392.415395 0.008651 0.028896 0.211704 0.012749 0.793729 0.000000 0.000000 0.000001


-229.581951 0.002632 0.013755 0.242610 0.007742 0.000000 0.000082 0.000790 0.004923
-219.581951 0.003120 0.014680 0.218584 0.010159 0.000000 0.000121 0.001021 0.006047
-209.581951 0.004088 0.015742 0.197794 0.014967 0.000000 0.000208 0.001369 0.007525
-199.581951 0.006562 0.017331 0.180134 0.030085 0.000000 0.000607 0.002134 0.009512
-189.581951 0.010261 0.018839 0.165475 0.635882 0.000000 0.021638 0.014326 0.014243
-179.581951 0.012028 0.019344 0.153717 0.797940 0.000000 0.032119 0.020910 0.016849
-169.581951 0.014210 0.020085 0.144768 0.822179 0.000000 0.040453 0.026252 0.018738
-159.581951 0.017069 0.021254 0.138480 0.832941 0.000000 0.049849 0.032499 0.020806
-149.581951 0.020823 0.022996 0.134662 0.839011 0.000000 0.060437 0.039980 0.023345
-139.581951 0.025740 0.025485 0.133056 0.842566 0.000000 0.072011 0.048853 0.026588
-129.581951 0.032160 0.028949 0.133323 0.844314 0.000000 0.084164 0.059181 0.030778
-119.581951 0.040490 0.033676 0.135069 0.844442 0.000000 0.096300 0.070895 0.036171
-109.581951 0.051155 0.040002 0.137867 0.842907 0.000000 0.107684 0.083741 0.043017
-99.581951 0.064608 0.048345 0.141243 0.839532 0.000000 0.117666 0.097378 0.051574
-89.581951 0.081214 0.059164 0.144752 0.834059 0.000000 0.125725 0.111346 0.062056
-79.581951 0.101133 0.072922 0.148012 0.826182 0.000000 0.131560 0.125131 0.074600
-69.581951 0.124255 0.090072 0.150762 0.815550 0.000000 0.135150 0.138280 0.089282
-59.581951 0.149903 0.110835 0.152939 0.801885 0.000000 0.136598 0.150295 0.105967
-49.581951 0.176886 0.135151 0.154664 0.784991 0.000000 0.136151 0.160767 0.124356
-39.581951 0.203614 0.162606 0.156228 0.764772 0.000000 0.134116 0.169405 0.144006
-29.581951 0.228301 0.192390 0.158077 0.741255 0.000000 0.130762 0.176011 0.164341
-19.581951 0.249223 0.223303 0.160793 0.714617 0.000000 0.126268 0.180443 0.184663
-9.581951 0.265238 0.254150 0.165128 0.684886 0.000000 0.120746 0.182712 0.204413
0.418049 0.275465 0.283320 0.171955 0.652379 0.000000 0.114168 0.182697 0.222778
10.418049 0.279783 0.309437 0.182319 0.617179 0.000000 0.106502 0.180378 0.239095
20.418049 0.278601 0.331382 0.197432 0.579094 0.000000 0.097748 0.175780 0.252791
30.418049 0.272628 0.348370 0.218645 0.537460 0.000000 0.088006 0.168998 0.263410
40.418049 0.262656 0.359959 0.247343 0.490908 0.000000 0.077528 0.160226 0.270636
50.418049 0.249462 0.366108 0.284886 0.436991 0.000000 0.066701 0.149792 0.274380
60.418049 0.233635 0.366792 0.331978 0.373783 0.000000 0.056039 0.138113 0.274559
70.418049 0.215779 0.362306 0.388660 0.303139 0.000000 0.046034 0.125711 0.271353
80.418049 0.196474 0.353088 0.454052 0.234704 0.000000 0.037083 0.113158 0.265260
90.418049 0.176369 0.339735 0.526264 0.179009 0.000000 0.029466 0.101012 0.256959
100.418049 0.156239 0.323081 0.602554 0.139405 0.000000 0.023332 0.089681 0.246762
110.418049 0.136890 0.304166 0.679980 0.122474 0.000000 0.019163 0.080763 0.237647
120.418049 0.005193 0.009282 0.035943 0.004175 0.000000 0.000120 0.000240 0.000485
130.418049 0.009586 0.018205 0.069983 0.006176 0.000000 0.000182 0.000399 0.000790
140.418049 0.015300 0.030651 0.109831 0.009113 0.000000 0.000235 0.000484 0.000833
150.418049 0.018410 0.044483 0.194707 0.013392 0.006977 0.000149 0.000291 0.000549
160.418049 0.015984 0.049915 0.326766 0.019571 0.150727 0.000053 0.000128 0.000349
170.418049 0.016457 0.068126 0.559616 0.028439 0.268421 0.000022 0.000095 0.000376
180.418049 0.023948 0.107120 0.919761 0.041383 0.364780 0.000021 0.000125 0.000551
190.418049 0.037435 0.140858 0.985731 0.919444 0.443672 0.000310 0.000971 0.003137
200.418049 0.031794 0.125262 0.959166 1.017812 0.508263 0.000250 0.000963 0.003659
210.418049 0.026875 0.110836 0.919623 1.050819 0.561146 0.000187 0.000736 0.002936
220.418049 0.022785 0.097858 0.869526 1.083251 0.604443 0.000147 0.000568 0.002330
230.418049 0.019394 0.086253 0.811576 1.112061 0.639891 0.000120 0.000431 0.001757
240.418049 0.016591 0.075928 0.748501 1.126600 0.668914 0.000100 0.000297 0.001132
250.418049 0.014285 0.066783 0.682855 1.102179 0.692676 0.000084 0.000183 0.000613
260.418049 0.012402 0.058718 0.616855 0.989947 0.712131 0.000071 0.000112 0.000330
270.418049 0.010880 0.051635 0.552306 0.711761 0.728059 0.000051 0.000065 0.000181
280.418049 0.009672 0.045442 0.490591 0.384955 0.741099 0.000032 0.000038 0.000098
290.418049 0.008744 0.040054 0.432687 0.264155 0.751776 0.000023 0.000023 0.000051
300.418049 0.008070 0.035394 0.379217 0.203631 0.760518 0.000018 0.000015 0.000026
310.418049 0.007636 0.031395 0.330516 0.158856 0.767675 0.000013 0.000010 0.000012
310.437956 0.007636 0.031388 0.330424 0.158776 0.767687 0.000013 0.000010 0.000012
320.431321 0.007492 0.027956 0.285162 0.121910 0.773541 0.000010 0.000006 0.000006
330.424685 0.007505 0.025605 0.251643 0.091339 0.778335 0.000007 0.000004 0.000003
340.418049 0.007717 0.024255 0.227083 0.066733 0.782259 0.000004 0.000002 0.000001
350.431321 0.008108 0.023205 0.204883 0.047671 0.785479 0.000002 0.000001 0.000001
360.424685 0.008303 0.022715 0.191594 0.033539 0.788110 0.000001 0.000001 0.000001
370.418049 0.008569 0.022808 0.182750 0.023460 0.790264 0.000001 0.000000 0.000000
380.431321 0.008827 0.022915 0.174502 0.016716 0.792031 0.000000 0.000000 0.000000
390.424685 0.008827 0.022915 0.169060 0.013070 0.793474 0.000000 0.000000 0.000000


-221.572661 0.002248 0.010990 0.185008 0.008378 0.000000 0.000089 0.000735 0.004637
-211.572661 0.003222 0.012072 0.170600 0.012338 0.000000 0.000164 0.001002 0.005811
-201.572661 0.006229 0.014170 0.159107 0.024784 0.000000 0.000539 0.001666 0.007485
-191.572661 0.012241 0.016976 0.150381 0.663524 0.000000 0.031317 0.019532 0.013592
-181.572661 0.014902 0.018136 0.144267 0.812923 0.000000 0.044802 0.028473 0.016992
-171.572661 0.018166 0.019643 0.140575 0.833656 0.000000 0.054800 0.035537 0.019599
-161.572661 0.022388 0.021743 0.139023 0.842342 0.000000 0.065286 0.043515 0.022572
-151.572661 0.027850 0.024629 0.139261 0.846718 0.000000 0.076130 0.052629 0.026235
-141.572661 0.034880 0.028529 0.140872 0.848639 0.000000 0.086870 0.062853 0.030835
-131.572661 0.043865 0.033737 0.143388 0.848660 0.000000 0.096971 0.074046 0.036620
-121.572661 0.055202 0.040600 0.146351 0.846877 0.000000 0.105900 0.085938 0.043819
-111.572661 0.069206 0.049489 0.149340 0.843201 0.000000 0.113200 0.098129 0.052609
-101.572661 0.086083 0.060816 0.151982 0.837431 0.000000 0.118648 0.110226 0.063136
-91.572661 0.105766 0.074954 0.154014 0.829325 0.000000 0.122200 0.121817 0.075453
-81.572661 0.127809 0.092167 0.155322 0.818636 0.000000 0.123974 0.132532 0.089501
-71.572661 0.151415 0.112590 0.155952 0.805098 0.000000 0.124230 0.142118 0.105159
-61.572661 0.175269 0.135989 0.156120 0.788570 0.000000 0.123209 0.150310 0.122100
-51.572661 0.197816 0.161793 0.156179 0.769008 0.000000 0.121145 0.156925 0.139885
-41.572661 0.217533 0.189123 0.156602 0.746455 0.000000 0.118212 0.161856 0.158006
-31.572661 0.233167 0.216847 0.157982 0.721044 0.000000 0.114490 0.165030 0.175898
-21.572661 0.243909 0.243677 0.161033 0.692990 0.000000 0.109957 0.166378 0.192953
-11.572661 0.249668 0.268579 0.166672 0.662259 0.000000 0.104528 0.165905 0.208745
-1.572661 0.250588 0.290343 0.175937 0.629021 0.000000 0.098053 0.163495 0.222637
8.427339 0.247241 0.308144 0.190074 0.593076 0.000000 0.090438 0.159106 0.234159
18.427339 0.240297 0.321445 0.210506 0.553774 0.000000 0.081705 0.152757 0.242923
28.427339 0.230377 0.329968 0.238730 0.509742 0.000000 0.072058 0.144566 0.248646
38.427339 0.217997 0.333654 0.276117 0.458559 0.000000 0.061894 0.134785 0.251174
48.427339 0.203605 0.332699 0.323763 0.396641 0.000000 0.051713 0.123802 0.250548
58.427339 0.187568 0.327254 0.381692 0.323314 0.000000 0.042073 0.112103 0.246836
68.427339 0.170335 0.317708 0.448962 0.247524 0.000000 0.033413 0.100215 0.240331
78.427339 0.152414 0.304555 0.523544 0.183843 0.000000 0.026035 0.088658 0.231586
88.427339 0.134408 0.288432 0.602441 0.137622 0.000000 0.020103 0.077895 0.221290
98.427339 0.117001 0.270173 0.682042 0.106679 0.000000 0.015595 0.068225 0.209825
108.427339 0.100858 0.250759 0.758891 0.093917 0.000000 0.012684 0.060857 0.199933
118.427339 0.004384 0.008088 0.035723 0.003862 0.000000 0.000101 0.000204 0.000430
128.427339 0.007774 0.015597 0.069707 0.005716 0.000000 0.000147 0.000332 0.000707
138.427339 0.012062 0.025910 0.110888 0.008441 0.000000 0.000187 0.000407 0.000769
148.427339 0.013703 0.036193 0.193925 0.012417 0.000000 0.000124 0.000249 0.000494
158.427339 0.011554 0.039058 0.315778 0.018169 0.124356 0.000047 0.000106 0.000294
168.427339 0.011220 0.051487 0.527987 0.026436 0.246829 0.000018 0.000072 0.000302
178.427339 0.016072 0.080322 0.866196 0.038489 0.347102 0.000015 0.000091 0.000437
188.427339 0.026162 0.107626 0.942170 0.929492 0.429199 0.000267 0.000768 0.002583
198.427339 0.022256 0.095258 0.898782 1.015980 0.496413 0.000211 0.000741 0.002949
208.427339 0.018890 0.083916 0.845623 1.047708 0.551444 0.000161 0.000565 0.002349
218.427339 0.016103 0.073818 0.785521 1.079790 0.596500 0.000130 0.000438 0.001857
228.427339 0.013814 0.064872 0.721217 1.109624 0.633388 0.000111 0.000336 0.001400
238.427339 0.011945 0.056983 0.655183 1.127983 0.663590 0.000099 0.000239 0.000908
248.427339 0.010432 0.050054 0.589518 1.113482 0.688317 0.000090 0.000157 0.000497
258.427339 0.009227 0.043993 0.525888 1.023696 0.708561 0.000083 0.000104 0.000270
268.427339 0.008291 0.038717 0.465529 0.783614 0.725136 0.000067 0.000066 0.000149
278.427339 0.007597 0.034149 0.409284 0.430817 0.738707 0.000044 0.000039 0.000081
288.427339 0.007128 0.030221 0.357661 0.280364 0.749817 0.000032 0.000026 0.000043
298.427339 0.006878 0.026877 0.310890 0.213936 0.758914 0.000026 0.000018 0.000022
308.427339 0.006852 0.024068 0.269001 0.167042 0.766362 0.000020 0.000013 0.000011
308.447246 0.006852 0.024063 0.268922 0.166959 0.766375 0.000020 0.000013 0.000011
318.440610 0.007128 0.021749 0.230691 0.128735 0.772467 0.000015 0.000009 0.000006
328.433975 0.007510 0.020219 0.202567 0.096946 0.777455 0.000011 0.000006 0.000003
338.427339 0.008030 0.019434 0.182214 0.071173 0.781539 0.000007 0.000004 0.000002
348.440610 0.008761 0.018924 0.164054 0.051045 0.784889 0.000004 0.000002 0.000001
358.433975 0.009186 0.018704 0.153056 0.036005 0.787627 0.000002 0.000001 0.000001
368.427339 0.009613 0.018895 0.145849 0.025183 0.789868 0.000001 0.000001 0.000000
378.440610 0.010038 0.019094 0.139152 0.017812 0.791707 0.000001 0.000000 0.000000
388.433975 0.010038 0.019094 0.134428 0.013536 0.793209 0.000000 0.000000 0.000000
398.427339 0.010038 0.019094 0.133681 0.012825 0.794440 0.000000 0.000000 0.000000


-223.563371 0.001676 0.008212 0.163313 0.006913 0.000000 0.000068 0.000530 0.003533
-213.563371 0.002659 0.009311 0.154930 0.010176 0.000000 0.000134 0.000738 0.004458
-203.563371 0.006222 0.011957 0.149143 0.020431 0.000000 0.000484 0.001325 0.005871
-193.563371 0.015926 0.016749 0.145699 0.690365 0.000000 0.043555 0.027174 0.014206
-183.563371 0.019855 0.018753 0.144293 0.825891 0.000000 0.059242 0.038712 0.018779
-173.563371 0.024640 0.021263 0.144563 0.843175 0.000000 0.069565 0.047333 0.022386
-163.563371 0.030736 0.024597 0.146076 0.849688 0.000000 0.079348 0.056565 0.026552
-153.563371 0.038465 0.029000 0.148367 0.852181 0.000000 0.088404 0.066491 0.031615
-143.563371 0.048151 0.034752 0.150981 0.852218 0.000000 0.096355 0.076928 0.037801
-133.563371 0.060110 0.042187 0.153495 0.850227 0.000000 0.102917 0.087622 0.045304
-123.563371 0.074551 0.051658 0.155567 0.846248 0.000000 0.107924 0.098259 0.054265
-113.563371 0.091428 0.063473 0.156953 0.840185 0.000000 0.111332 0.108483 0.064722
-103.563371 0.110446 0.077898 0.157518 0.831867 0.000000 0.113269 0.118016 0.076662
-93.563371 0.130926 0.095045 0.157272 0.821121 0.000000 0.113939 0.126621 0.089966
-83.563371 0.151835 0.114808 0.156360 0.807799 0.000000 0.113580 0.134118 0.104418
-73.563371 0.171990 0.136893 0.155048 0.791751 0.000000 0.112444 0.140436 0.119773
-63.563371 0.190038 0.160625 0.153717 0.772969 0.000000 0.110683 0.145469 0.135630
-53.563371 0.204824 0.185096 0.152847 0.751527 0.000000 0.108380 0.149150 0.151539
-43.563371 0.215595 0.209282 0.153016 0.727546 0.000000 0.105533 0.151435 0.167045
-33.563371 0.222064 0.232134 0.154924 0.701177 0.000000 0.102040 0.152268 0.181684
-23.563371 0.224365 0.252670 0.159411 0.672588 0.000000 0.097725 0.151562 0.194988
-13.563371 0.223058 0.270300 0.167578 0.641600 0.000000 0.092367 0.149262 0.206664
-3.563371 0.218620 0.284337 0.180660 0.608156 0.000000 0.085779 0.145222 0.216235
6.436629 0.211580 0.294437 0.200128 0.571684 0.000000 0.077903 0.139385 0.223372
16.436629 0.202352 0.300437 0.227575 0.530942 0.000000 0.068897 0.131792 0.227818
26.436629 0.191235 0.302315 0.264509 0.483589 0.000000 0.059153 0.122635 0.229414
36.436629 0.178460 0.300160 0.312016 0.425799 0.000000 0.049240 0.112265 0.228122
46.436629 0.164269 0.294226 0.370554 0.353344 0.000000 0.039728 0.101148 0.224082
56.436629 0.148965 0.284733 0.439075 0.271069 0.000000 0.031137 0.089814 0.217487
66.436629 0.132993 0.272108 0.515396 0.197116 0.000000 0.023802 0.078768 0.208717
76.436629 0.116885 0.256878 0.596288 0.142854 0.000000 0.017921 0.068455 0.198351
86.436629 0.101223 0.239696 0.677800 0.106200 0.000000 0.013490 0.059222 0.187056
96.436629 0.086586 0.221364 0.755736 0.082402 0.000000 0.010300 0.051226 0.175236
106.436629 0.073495 0.202769 0.826486 0.072832 0.000000 0.008322 0.045315 0.165330
116.436629 0.003679 0.006995 0.034868 0.003573 0.000000 0.000084 0.000173 0.000379
126.436629 0.006243 0.013203 0.068184 0.005290 0.000000 0.000119 0.000275 0.000624
136.436629 0.009417 0.021598 0.109869 0.007817 0.000000 0.000150 0.000339 0.000696
146.436629 0.010147 0.029031 0.189310 0.011510 0.000000 0.000104 0.000211 0.000440
156.436629 0.008353 0.030264 0.297170 0.016862 0.096913 0.000044 0.000089 0.000246
166.436629 0.007703 0.038555 0.485569 0.024567 0.224361 0.000015 0.000055 0.000240
176.436629 0.010789 0.059661 0.791072 0.035788 0.328707 0.000011 0.000067 0.000343
186.436629 0.018444 0.081518 0.873629 0.937858 0.414138 0.000248 0.000618 0.002109
196.436629 0.015759 0.071886 0.818318 1.014060 0.484083 0.000193 0.000580 0.002357
206.436629 0.013480 0.063127 0.756885 1.044490 0.541349 0.000151 0.000443 0.001867
216.436629 0.011604 0.055394 0.692078 1.076061 0.588234 0.000127 0.000346 0.001471
226.436629 0.010086 0.048602 0.626286 1.106570 0.626621 0.000114 0.000271 0.001110
236.436629 0.008873 0.042663 0.561476 1.128028 0.658049 0.000107 0.000201 0.000726
246.436629 0.007924 0.037490 0.499178 1.121906 0.683780 0.000105 0.000143 0.000404
256.436629 0.007209 0.033009 0.440493 1.051462 0.704847 0.000104 0.000106 0.000224
266.436629 0.006708 0.029150 0.386139 0.847961 0.722096 0.000095 0.000075 0.000124
276.436629 0.006411 0.025856 0.336520 0.489311 0.736217 0.000064 0.000047 0.000069
286.436629 0.006319 0.023076 0.291784 0.299179 0.747779 0.000048 0.000032 0.000038
296.436629 0.006443 0.020774 0.251890 0.224916 0.757245 0.000039 0.000024 0.000020
306.436629 0.006807 0.018922 0.216663 0.175551 0.764995 0.000031 0.000018 0.000011
306.456536 0.006808 0.018919 0.216597 0.175464 0.765009 0.000031 0.000018 0.000011
316.449900 0.007530 0.017525 0.184952 0.135811 0.771348 0.000025 0.000013 0.000006
326.443265 0.008337 0.016701 0.161818 0.102792 0.776539 0.000018 0.000009 0.000003
336.436629 0.009245 0.016429 0.145277 0.075840 0.780789 0.000011 0.000006 0.000002
346.449900 0.010424 0.016432 0.130709 0.054619 0.784276 0.000007 0.000003 0.000001
356.443265 0.011168 0.016497 0.121804 0.038638 0.787124 0.000004 0.000002 0.000001
366.436629 0.011832 0.016827 0.116070 0.027042 0.789457 0.000002 0.000001 0.000000
376.449900 0.012511 0.017165 0.110771 0.019028 0.791370 0.000001 0.000001 0.000000
386.443265 0.012569 0.017172 0.106838 0.014137 0.792934 0.000001 0.000000 0.000000
396.436629 0.012569 0.017172 0.105677 0.012607 0.794214 0.000001 0.000000 0.000000


-225.554081 0.001304 0.006146 0.152768 0.005706 0.000000 0.000054 0.000384 0.002675
-215.554081 0.002299 0.007260 0.149706 0.008397 0.000000 0.000112 0.000549 0.003403
-205.554081 0.006420 0.010487 0.148606 0.016851 0.000000 0.000428 0.001072 0.004602
-195.554081 0.021919 0.018376 0.149038 0.715483 0.000000 0.056595 0.037129 0.016390
-185.554081 0.027607 0.021515 0.150546 0.836471 0.000000 0.072556 0.050905 0.022572
-175.554081 0.034431 0.025370 0.152678 0.850304 0.000000 0.081316 0.060341 0.027454
-165.554081 0.042908 0.030339 0.154990 0.854492 0.000000 0.088628 0.069806 0.033036
-155.554081 0.053303 0.036701 0.157091 0.854884 0.000000 0.094574 0.079330 0.039628
-145.554081 0.065781 0.044742 0.158666 0.852798 0.000000 0.099112 0.088713 0.047380
-135.554081 0.080378 0.054760 0.159480 0.848579 0.000000 0.102307 0.097747 0.056383
-125.554081 0.096875 0.066995 0.159407 0.842254 0.000000 0.104288 0.106223 0.066642
-115.554081 0.114693 0.081540 0.158442 0.833773 0.000000 0.105221 0.113926 0.078051
-105.554081 0.133012 0.098357 0.156686 0.823032 0.000000 0.105334 0.120744 0.090464
-95.554081 0.150781 0.117187 0.154346 0.809955 0.000000 0.104838 0.126593 0.103655
-85.554081 0.166894 0.137542 0.151720 0.794504 0.000000 0.103907 0.131431 0.117341
-75.554081 0.180461 0.158820 0.149187 0.776623 0.000000 0.102667 0.135277 0.131265
-65.554081 0.190766 0.180173 0.147214 0.756397 0.000000 0.101128 0.138088 0.145051
-55.554081 0.197494 0.200717 0.146350 0.733955 0.000000 0.099218 0.139819 0.158324
-45.554081 0.200726 0.219646 0.147262 0.709422 0.000000 0.096772 0.140407 0.170728
-35.554081 0.200820 0.236285 0.150766 0.682903 0.000000 0.093543 0.139747 0.181920
-25.554081 0.198247 0.250096 0.157859 0.654458 0.000000 0.089244 0.137691 0.191554
-15.554081 0.193548 0.260895 0.169874 0.623712 0.000000 0.083586 0.134106 0.199431
-5.554081 0.187009 0.268361 0.188269 0.590333 0.000000 0.076436 0.128829 0.205186
4.445919 0.178852 0.272395 0.214710 0.553292 0.000000 0.067895 0.121829 0.208580
14.445919 0.169185 0.272976 0.250823 0.510573 0.000000 0.058358 0.113233 0.209444
24.445919 0.158073 0.270148 0.297846 0.458491 0.000000 0.048451 0.103362 0.207710
34.445919 0.145618 0.264028 0.356179 0.391474 0.000000 0.038860 0.092692 0.203441
44.445919 0.132031 0.254868 0.425225 0.306925 0.000000 0.030122 0.081747 0.196864
54.445919 0.117691 0.242940 0.502579 0.221025 0.000000 0.022630 0.071059 0.188279
64.445919 0.103124 0.228713 0.584768 0.155166 0.000000 0.016612 0.061074 0.178130
74.445919 0.088896 0.212752 0.667540 0.111222 0.000000 0.012119 0.052143 0.166994
84.445919 0.075537 0.195707 0.746329 0.082637 0.000000 0.008941 0.044459 0.155490
94.445919 0.063476 0.178312 0.816804 0.064346 0.000000 0.006750 0.038030 0.144003
104.445919 0.053095 0.161336 0.875711 0.057146 0.000000 0.005430 0.033401 0.134628
114.445919 0.003075 0.006010 0.033493 0.003305 0.000000 0.000071 0.000147 0.000331
124.445919 0.004986 0.011060 0.065615 0.004896 0.000000 0.000098 0.000227 0.000544
134.445919 0.007312 0.017787 0.106905 0.007238 0.000000 0.000121 0.000281 0.000619
144.445919 0.007513 0.023018 0.181160 0.010667 0.000000 0.000087 0.000179 0.000388
154.445919 0.006066 0.023268 0.272859 0.015644 0.068355 0.000042 0.000076 0.000205
164.445919 0.005345 0.028670 0.435734 0.022821 0.200980 0.000015 0.000043 0.000189
174.445919 0.007262 0.043973 0.703201 0.033267 0.309564 0.000009 0.000049 0.000267
184.445919 0.013196 0.061360 0.788116 0.944772 0.398465 0.000251 0.000513 0.001713
194.445919 0.011370 0.053972 0.726233 1.012059 0.471251 0.000193 0.000466 0.001874
204.445919 0.009851 0.047309 0.661589 1.041183 0.530843 0.000155 0.000358 0.001476
214.445919 0.008616 0.041470 0.596589 1.072109 0.579633 0.000136 0.000285 0.001161
224.445919 0.007644 0.036386 0.533082 1.102996 0.619579 0.000128 0.000229 0.000877
234.445919 0.006904 0.031981 0.472463 1.126937 0.652283 0.000127 0.000180 0.000580
244.445919 0.006370 0.028185 0.415707 1.127871 0.679060 0.000131 0.000141 0.000332
254.445919 0.006030 0.024937 0.363426 1.074016 0.700983 0.000139 0.000117 0.000190
264.445919 0.005880 0.022188 0.315929 0.903986 0.718931 0.000137 0.000093 0.000108
274.445919 0.005926 0.019897 0.273294 0.559508 0.733627 0.000100 0.000062 0.000061
284.445919 0.006186 0.018034 0.235425 0.321674 0.745658 0.000074 0.000044 0.000035
294.445919 0.006694 0.016581 0.202108 0.236735 0.755509 0.000061 0.000035 0.000020
304.445919 0.007499 0.015534 0.173057 0.184417 0.763574 0.000050 0.000027 0.000012
304.465826 0.007501 0.015532 0.173002 0.184326 0.763588 0.000050 0.000027 0.000012
314.459190 0.008771 0.014948 0.147287 0.143144 0.770184 0.000040 0.000021 0.000007
324.452555 0.010139 0.014786 0.128608 0.108879 0.775586 0.000029 0.000015 0.000004
334.445919 0.011587 0.015033 0.115424 0.080737 0.780009 0.000019 0.000009 0.000002
344.459190 0.013406 0.015585 0.103990 0.058400 0.783637 0.000012 0.000006 0.000001
354.452555 0.014622 0.015989 0.096957 0.041445 0.786601 0.000007 0.000003 0.000001
364.445919 0.015648 0.016524 0.092536 0.029043 0.789029 0.000003 0.000002 0.000001
374.459190 0.016714 0.017075 0.088489 0.020365 0.791020 0.000002 0.000001 0.000000
384.452555 0.016983 0.017137 0.085347 0.014868 0.792647 0.000001 0.000001 0.000000
394.445919 0.016983 0.017137 0.084145 0.012588 0.793979 0.000001 0.000001 0.000000


-227.544791 0.001064 0.004626 0.151247 0.004711 0.000000 0.000043 0.000280 0.002017
-217.544791 0.002073 0.005756 0.152094 0.006931 0.000000 0.000093 0.000412 0.002588
-207.544791 0.006712 0.009578 0.153865 0.013904 0.000000 0.000365 0.000878 0.003613
-197.544791 0.030999 0.022267 0.156042 0.738043 0.000000 0.067546 0.048411 0.020484
-187.544791 0.038938 0.026927 0.158199 0.844249 0.000000 0.081631 0.063381 0.028663
-177.544791 0.048181 0.032534 0.159991 0.854592 0.000000 0.087610 0.072524 0.034961
-167.544791 0.059191 0.039544 0.161148 0.856303 0.000000 0.091907 0.081086 0.041958
-157.544791 0.071988 0.048204 0.161478 0.854426 0.000000 0.094917 0.089182 0.049898
-147.544791 0.086375 0.058705 0.160876 0.850094 0.000000 0.096850 0.096714 0.058824
-137.544791 0.101939 0.071179 0.159325 0.843611 0.000000 0.097931 0.103604 0.068713
-127.544791 0.118002 0.085613 0.156906 0.835036 0.000000 0.098369 0.109775 0.079462
-117.544791 0.133642 0.101779 0.153791 0.824386 0.000000 0.098345 0.115152 0.090871
-107.544791 0.147955 0.119314 0.150221 0.811642 0.000000 0.098037 0.119731 0.102740
-97.544791 0.160131 0.137681 0.146501 0.796812 0.000000 0.097567 0.123519 0.114828
-87.544791 0.169600 0.156231 0.142994 0.779937 0.000000 0.096994 0.126528 0.126874
-77.544791 0.176173 0.174361 0.140137 0.761014 0.000000 0.096306 0.128792 0.138672
-67.544791 0.179859 0.191376 0.138446 0.740165 0.000000 0.095377 0.130258 0.149924
-57.544791 0.180920 0.206684 0.138544 0.717514 0.000000 0.093988 0.130840 0.160347
-47.544791 0.179768 0.219847 0.141204 0.693145 0.000000 0.091829 0.130405 0.169683
-37.544791 0.176817 0.230560 0.147403 0.667073 0.000000 0.088532 0.128767 0.177676
-27.544791 0.172385 0.238610 0.158345 0.639223 0.000000 0.083747 0.125706 0.184059
-17.544791 0.166717 0.244014 0.175630 0.609006 0.000000 0.077213 0.121026 0.188681
-7.544791 0.159819 0.246602 0.200916 0.575772 0.000000 0.068980 0.114598 0.191241
2.455209 0.151648 0.246335 0.235924 0.537934 0.000000 0.059443 0.106489 0.191557
12.455209 0.142129 0.243197 0.282021 0.492433 0.000000 0.049300 0.096991 0.189529
22.455209 0.131245 0.237224 0.339752 0.433681 0.000000 0.039357 0.086592 0.185174
32.455209 0.119131 0.228533 0.408386 0.354431 0.000000 0.030283 0.075871 0.178655
42.455209 0.106107 0.217391 0.485962 0.259182 0.000000 0.022453 0.065354 0.170288
52.455209 0.092705 0.204153 0.568669 0.177097 0.000000 0.016110 0.055521 0.160463
62.455209 0.079533 0.189350 0.651957 0.121988 0.000000 0.011373 0.046740 0.149657
72.455209 0.067137 0.173574 0.730960 0.087170 0.000000 0.008086 0.039229 0.138423
82.455209 0.055920 0.157442 0.801045 0.064923 0.000000 0.005877 0.033011 0.127307
92.455209 0.046141 0.141579 0.858371 0.050787 0.000000 0.004402 0.027962 0.116631
102.455209 0.038062 0.126628 0.900647 0.045332 0.000000 0.003531 0.024408 0.108130
112.455209 0.002566 0.005133 0.031721 0.003056 0.000000 0.000060 0.000124 0.000287
122.455209 0.003980 0.009184 0.062213 0.004530 0.000000 0.000082 0.000188 0.000469
132.455209 0.005671 0.014503 0.102226 0.006701 0.000000 0.000099 0.000232 0.000543
142.455209 0.005589 0.018088 0.169977 0.009883 0.000000 0.000075 0.000152 0.000340
152.455209 0.004444 0.017786 0.245016 0.014510 0.038638 0.000042 0.000068 0.000172
162.455209 0.003767 0.021215 0.382212 0.021193 0.176649 0.000015 0.000035 0.000149
172.455209 0.004921 0.032210 0.610494 0.030916 0.289644 0.000008 0.000037 0.000206
182.455209 0.009659 0.046017 0.693878 0.950435 0.382155 0.000279 0.000447 0.001389
192.455209 0.008439 0.040425 0.630220 1.009984 0.457898 0.000214 0.000393 0.001486
202.455209 0.007459 0.035428 0.566493 1.037805 0.519910 0.000177 0.000305 0.001166
212.455209 0.006684 0.031081 0.504661 1.067979 0.570682 0.000160 0.000249 0.000916
222.455209 0.006114 0.027334 0.446001 1.098992 0.612250 0.000157 0.000208 0.000695
232.455209 0.005731 0.024126 0.391374 1.124887 0.646284 0.000162 0.000176 0.000467
242.455209 0.005527 0.021403 0.341297 1.131736 0.674148 0.000175 0.000152 0.000276
252.455209 0.005505 0.019124 0.296002 1.092063 0.696961 0.000193 0.000141 0.000166
262.455209 0.005676 0.017254 0.255503 0.951840 0.715639 0.000204 0.000126 0.000099
272.455209 0.006064 0.015773 0.219664 0.636313 0.730931 0.000163 0.000090 0.000057
282.455209 0.006712 0.014670 0.188239 0.349460 0.743451 0.000118 0.000065 0.000035
292.455209 0.007680 0.013950 0.160925 0.249626 0.753702 0.000098 0.000053 0.000022
302.455209 0.009055 0.013637 0.137386 0.193686 0.762094 0.000082 0.000043 0.000014
302.475116 0.009059 0.013636 0.137342 0.193592 0.762109 0.000082 0.000043 0.000014
312.468480 0.011084 0.013843 0.116813 0.150744 0.768973 0.000067 0.000034 0.000009
322.461845 0.013253 0.014382 0.102021 0.115207 0.774594 0.000049 0.000024 0.000006
332.455209 0.015495 0.015228 0.091749 0.085866 0.779197 0.000032 0.000016 0.000004
342.468480 0.018270 0.016448 0.083025 0.062394 0.782972 0.000020 0.000010 0.000002
352.461845 0.020204 0.017301 0.077658 0.044432 0.786057 0.000011 0.000005 0.000001
362.455209 0.021786 0.018144 0.074418 0.031191 0.788583 0.000006 0.000003 0.000001
372.468480 0.023447 0.019020 0.071510 0.021825 0.790655 0.000003 0.000002 0.000000
382.461845 0.024130 0.019234 0.069132 0.015722 0.792348 0.000002 0.000001 0.000000
392.455209 0.024130 0.019234 0.068121 0.012746 0.793734 0.000002 0.000001 0.000000


-229.535501 0.000910 0.003518 0.154708 0.003891 0.000000 0.000035 0.000205 0.001515
-219.535501 0.001929 0.004663 0.157488 0.005723 0.000000 0.000075 0.000312 0.001963
-209.535501 0.006985 0.009065 0.159995 0.011476 0.000000 0.000297 0.000721 0.002847
-199.535501 0.043812 0.028977 0.161831 0.757320 0.000000 0.074247 0.059354 0.026690
-189.535501 0.054162 0.035554 0.162798 0.848836 0.000000 0.085384 0.074196 0.037019
-179.535501 0.065600 0.043231 0.162798 0.855685 0.000000 0.088727 0.082105 0.044588
-169.535501 0.078364 0.052454 0.161787 0.854862 0.000000 0.090743 0.089055 0.052659
-159.535501 0.092084 0.063321 0.159780 0.850706 0.000000 0.091941 0.095299 0.061412
-149.535501 0.106168 0.075811 0.156860 0.844215 0.000000 0.092587 0.100864 0.070808
-139.535501 0.119920 0.089793 0.153170 0.835685 0.000000 0.092903 0.105780 0.080756
-129.535501 0.132581 0.104979 0.148917 0.825215 0.000000 0.093060 0.110068 0.091110
-119.535501 0.143433 0.120895 0.144358 0.812894 0.000000 0.093173 0.113730 0.101655
-109.535501 0.152034 0.137039 0.139789 0.798761 0.000000 0.093333 0.116813 0.112210
-99.535501 0.158179 0.152862 0.135551 0.782876 0.000000 0.093559 0.119347 0.122577
-89.535501 0.161916 0.167838 0.132039 0.765317 0.000000 0.093793 0.121338 0.132560
-79.535501 0.163534 0.181592 0.129731 0.746090 0.000000 0.093888 0.122781 0.142022
-69.535501 0.163348 0.193725 0.129208 0.725308 0.000000 0.093576 0.123564 0.150744
-59.535501 0.161712 0.203962 0.131193 0.703059 0.000000 0.092488 0.123519 0.158515
-49.535501 0.158932 0.212142 0.136620 0.679359 0.000000 0.090177 0.122416 0.165138
-39.535501 0.155203 0.218170 0.146677 0.654124 0.000000 0.086191 0.119975 0.170402
-29.535501 0.150580 0.221965 0.162816 0.627139 0.000000 0.080209 0.115916 0.174077
-19.535501 0.145017 0.223571 0.186883 0.597595 0.000000 0.072144 0.110038 0.176013
-9.535501 0.138313 0.222834 0.220593 0.564478 0.000000 0.062404 0.102337 0.175950
0.464499 0.130272 0.219674 0.265418 0.525503 0.000000 0.051774 0.093076 0.173752
10.464499 0.120773 0.214043 0.322025 0.476164 0.000000 0.041213 0.082768 0.169392
20.464499 0.109872 0.205967 0.389792 0.408193 0.000000 0.031539 0.072050 0.162992
30.464499 0.097870 0.195604 0.466538 0.314129 0.000000 0.023221 0.061530 0.154826
40.464499 0.085281 0.183291 0.548881 0.213599 0.000000 0.016407 0.051663 0.145290
50.464499 0.072785 0.169496 0.631865 0.140942 0.000000 0.011235 0.042843 0.134835
60.464499 0.060999 0.154810 0.710355 0.096304 0.000000 0.007667 0.035336 0.123946
70.464499 0.050349 0.139819 0.779530 0.068876 0.000000 0.005344 0.029193 0.113124
80.464499 0.041065 0.125058 0.835406 0.051486 0.000000 0.003843 0.024279 0.102813
90.464499 0.033244 0.111019 0.875282 0.040476 0.000000 0.002862 0.020391 0.093240
100.464499 0.027069 0.098219 0.898256 0.036314 0.000000 0.002291 0.017706 0.085787
110.464499 0.002143 0.004364 0.029669 0.002826 0.000000 0.000052 0.000105 0.000248
120.464499 0.003190 0.007575 0.058188 0.004191 0.000000 0.000069 0.000156 0.000401
130.464499 0.004413 0.011734 0.096125 0.006202 0.000000 0.000083 0.000192 0.000470
140.464499 0.004198 0.014122 0.156431 0.009155 0.000000 0.000065 0.000129 0.000295
150.464499 0.003304 0.013544 0.215668 0.013455 0.007713 0.000043 0.000062 0.000144
160.464499 0.002711 0.015652 0.328411 0.019675 0.151330 0.000017 0.000030 0.000117
170.464499 0.003376 0.023481 0.519200 0.028724 0.268914 0.000007 0.000028 0.000158
180.464499 0.007311 0.034485 0.598037 0.955023 0.365184 0.000339 0.000419 0.001130
190.464499 0.006528 0.030307 0.536340 1.007847 0.444003 0.000259 0.000355 0.001180
200.464499 0.005941 0.026615 0.476489 1.034376 0.508534 0.000219 0.000281 0.000923
210.464499 0.005512 0.023431 0.420005 1.063713 0.561368 0.000205 0.000237 0.000726
220.464499 0.005256 0.020726 0.367657 1.094638 0.604624 0.000206 0.000209 0.000556
230.464499 0.005171 0.018454 0.319874 1.122031 0.640040 0.000220 0.000190 0.000382
240.464499 0.005262 0.016578 0.276823 1.133817 0.669036 0.000245 0.000181 0.000238
250.464499 0.005549 0.015073 0.238470 1.106230 0.692776 0.000279 0.000183 0.000154
260.464499 0.006064 0.013925 0.204643 0.992132 0.712212 0.000308 0.000180 0.000100
270.464499 0.006855 0.013132 0.175076 0.713095 0.728125 0.000272 0.000141 0.000060
280.464499 0.007995 0.012708 0.149454 0.384848 0.741154 0.000193 0.000101 0.000039
290.464499 0.009586 0.012687 0.127438 0.263918 0.751821 0.000159 0.000083 0.000027
300.464499 0.011770 0.013127 0.108695 0.203423 0.760554 0.000135 0.000069 0.000019
300.484406 0.011775 0.013128 0.108661 0.203323 0.760570 0.000135 0.000069 0.000019
310.477770 0.014904 0.014216 0.092588 0.158623 0.767713 0.000111 0.000056 0.000014
320.471135 0.018273 0.015599 0.081144 0.121779 0.773562 0.000082 0.000041 0.000009
330.464499 0.021717 0.017219 0.073391 0.091231 0.778352 0.000054 0.000027 0.000006
340.477770 0.025934 0.019335 0.067028 0.066605 0.782281 0.000033 0.000016 0.000003
350.471135 0.028969 0.020828 0.063166 0.047607 0.785491 0.000018 0.000009 0.000002
360.464499 0.031401 0.022140 0.061021 0.033493 0.788119 0.000010 0.000005 0.000001
370.477770 0.033968 0.023514 0.059195 0.023412 0.790275 0.000005 0.000003 0.000001
380.471135 0.035354 0.024037 0.057570 0.016696 0.792037 0.000003 0.000002 0.000000
390.464499 0.035354 0.024037 0.056915 0.013063 0.793480 0.000002 0.000001 0.000000


-221.526211 0.001820 0.003871 0.161171 0.004726 0.000000 0.000058 0.000237 0.001488
-211.526211 0.007103 0.008790 0.162802 0.009475 0.000000 0.000231 0.000588 0.002255
-201.526211 0.060129 0.038985 0.163004 0.772765 0.000000 0.076789 0.068447 0.034823
-191.526211 0.072176 0.047654 0.161896 0.850013 0.000000 0.085238 0.082136 0.047066
-181.526211 0.084463 0.057330 0.159640 0.853496 0.000000 0.086945 0.088413 0.055431
-171.526211 0.096981 0.068353 0.156385 0.850264 0.000000 0.087862 0.093651 0.063952
-161.526211 0.109122 0.080596 0.152299 0.844041 0.000000 0.088456 0.098204 0.072791
-151.526211 0.120251 0.093804 0.147577 0.835714 0.000000 0.088951 0.102182 0.081884
-141.526211 0.129856 0.107653 0.142442 0.825572 0.000000 0.089506 0.105676 0.091137
-131.526211 0.137577 0.121734 0.137149 0.813748 0.000000 0.090225 0.108750 0.100421
-121.526211 0.143226 0.135560 0.131980 0.800371 0.000000 0.091148 0.111433 0.109558
-111.526211 0.146876 0.148734 0.127246 0.785507 0.000000 0.092272 0.113773 0.118423
-101.526211 0.148742 0.160897 0.123305 0.769234 0.000000 0.093510 0.115777 0.126877
-91.526211 0.149129 0.171770 0.120583 0.751629 0.000000 0.094682 0.117404 0.134791
-81.526211 0.148405 0.181228 0.119624 0.732679 0.000000 0.095487 0.118568 0.142083
-71.526211 0.146833 0.189112 0.121108 0.712465 0.000000 0.095493 0.119063 0.148584
-61.526211 0.144601 0.195336 0.125915 0.691028 0.000000 0.094171 0.118608 0.154123
-51.526211 0.141796 0.199860 0.135194 0.668315 0.000000 0.090961 0.116859 0.158518
-41.526211 0.138367 0.202642 0.150385 0.644151 0.000000 0.085419 0.113452 0.161565
-31.526211 0.134137 0.203602 0.173160 0.618188 0.000000 0.077428 0.108115 0.163030
-21.526211 0.128844 0.202709 0.205473 0.589394 0.000000 0.067285 0.100743 0.162745
-11.526211 0.122165 0.199755 0.248781 0.556338 0.000000 0.055909 0.091581 0.160487
-1.526211 0.113873 0.194606 0.303844 0.515837 0.000000 0.044440 0.081170 0.156183
8.473789 0.103945 0.187198 0.370137 0.461343 0.000000 0.033893 0.070232 0.149915
18.473789 0.092654 0.177607 0.445537 0.380936 0.000000 0.024861 0.059467 0.141930
28.473789 0.080569 0.166102 0.526376 0.271443 0.000000 0.017490 0.049403 0.132615
38.473789 0.068395 0.153141 0.608152 0.173324 0.000000 0.011744 0.040365 0.122424
48.473789 0.056864 0.139308 0.685355 0.112196 0.000000 0.007697 0.032661 0.111833
58.473789 0.046475 0.125214 0.753037 0.076506 0.000000 0.005112 0.026420 0.101303
68.473789 0.037464 0.111381 0.807205 0.054860 0.000000 0.003511 0.021518 0.091257
78.473789 0.029885 0.098225 0.845148 0.041177 0.000000 0.002505 0.017713 0.082009
88.473789 0.023717 0.086091 0.865654 0.032533 0.000000 0.001857 0.014766 0.073675
98.473789 0.019084 0.075389 0.869259 0.029337 0.000000 0.001486 0.012764 0.067319
108.473789 0.001796 0.003699 0.027441 0.002614 0.000000 0.000044 0.000089 0.000213
118.473789 0.002577 0.006222 0.053731 0.003876 0.000000 0.000060 0.000130 0.000340
128.473789 0.003461 0.009442 0.088941 0.005740 0.000000 0.000071 0.000159 0.000403
138.473789 0.003198 0.010982 0.141307 0.008479 0.000000 0.000058 0.000111 0.000255
148.473789 0.002510 0.010300 0.186495 0.012473 0.000000 0.000046 0.000059 0.000122
158.473789 0.002009 0.011538 0.277034 0.018260 0.124983 0.000020 0.000027 0.000092
168.473789 0.002363 0.017063 0.433707 0.026679 0.247343 0.000008 0.000022 0.000121
178.473789 0.005804 0.025919 0.505990 0.958692 0.347523 0.000448 0.000430 0.000930
188.473789 0.005348 0.022845 0.448806 1.005658 0.429543 0.000341 0.000352 0.000945
198.473789 0.005058 0.020168 0.394664 1.030916 0.496695 0.000293 0.000286 0.000738
208.473789 0.004920 0.017894 0.344692 1.059349 0.551675 0.000279 0.000250 0.000583
218.473789 0.004939 0.016007 0.299254 1.090007 0.596689 0.000288 0.000233 0.000453
228.473789 0.005136 0.014479 0.258460 1.118506 0.633543 0.000314 0.000228 0.000323
238.473789 0.005535 0.013291 0.222238 1.134383 0.663716 0.000356 0.000234 0.000215
248.473789 0.006176 0.012435 0.190388 1.117069 0.688420 0.000414 0.000252 0.000154
258.473789 0.007117 0.011920 0.162631 1.025640 0.708646 0.000473 0.000266 0.000112
268.473789 0.008444 0.011768 0.138646 0.784875 0.725206 0.000454 0.000229 0.000072
278.473789 0.010274 0.012024 0.118095 0.430686 0.738764 0.000323 0.000163 0.000049
288.473789 0.012773 0.012761 0.100651 0.280089 0.749864 0.000261 0.000133 0.000036
298.473789 0.016162 0.014083 0.086013 0.213713 0.758952 0.000220 0.000112 0.000028
298.493696 0.016170 0.014086 0.085986 0.213607 0.758969 0.000220 0.000112 0.000028
308.487060 0.020965 0.016282 0.073711 0.166798 0.766402 0.000181 0.000091 0.000021
318.480425 0.026157 0.018797 0.065157 0.128599 0.772488 0.000133 0.000067 0.000015
328.473789 0.031423 0.021501 0.059612 0.096833 0.777472 0.000087 0.000044 0.000009
338.487060 0.037805 0.024891 0.055361 0.071038 0.781561 0.000053 0.000027 0.000006
348.480425 0.042506 0.027330 0.052916 0.050977 0.784901 0.000029 0.000015 0.000003
358.473789 0.046210 0.029352 0.051850 0.035955 0.787637 0.000015 0.000008 0.000002
368.487060 0.050119 0.031480 0.051126 0.025131 0.789880 0.000008 0.000004 0.000001
378.480425 0.052610 0.032547 0.050312 0.017790 0.791714 0.000004 0.000002 0.000001
388.473789 0.052610 0.032547 0.050156 0.013526 0.793215 0.000003 0.000002 0.000001
398.487060 0.052610 0.032547 0.050461 0.012839 0.794446 0.000003 0.000002 0.000001


-223.516921 0.001703 0.003291 0.160158 0.003904 0.000000 0.000044 0.000181 0.001127
-213.516921 0.006923 0.008591 0.160202 0.007824 0.000000 0.000174 0.000475 0.001795
-203.516921 0.077900 0.052201 0.158405 0.784110 0.000000 0.076978 0.075067 0.044202
-193.516921 0.089779 0.062592 0.155203 0.847878 0.000000 0.083650 0.087147 0.057742
-183.516921 0.100638 0.073517 0.150972 0.848317 0.000000 0.084810 0.091924 0.066245
-173.516921 0.110520 0.085200 0.145992 0.843013 0.000000 0.085660 0.095797 0.074531
-163.516921 0.119009 0.097359 0.140505 0.835131 0.000000 0.086576 0.099163 0.082795
-153.516921 0.125833 0.109647 0.134752 0.825452 0.000000 0.087717 0.102166 0.090997
-143.516921 0.130932 0.121741 0.128977 0.814248 0.000000 0.089175 0.104915 0.099083
-133.516921 0.134385 0.133321 0.123441 0.801658 0.000000 0.090982 0.107476 0.106968
-123.516921 0.136355 0.144063 0.118426 0.787822 0.000000 0.093101 0.109871 0.114530
-113.516921 0.137130 0.153776 0.114258 0.772804 0.000000 0.095428 0.112111 0.121698
-103.516921 0.137006 0.162315 0.111320 0.756675 0.000000 0.097751 0.114147 0.128388
-93.516921 0.136257 0.169604 0.110097 0.739493 0.000000 0.099730 0.115854 0.134513
-83.516921 0.135119 0.175669 0.111240 0.721211 0.000000 0.100875 0.117027 0.140016
-73.516921 0.133685 0.180467 0.115585 0.701880 0.000000 0.100562 0.117331 0.144746
-63.516921 0.131943 0.183969 0.124226 0.681497 0.000000 0.098116 0.116349 0.148526
-53.516921 0.129763 0.186137 0.138562 0.659953 0.000000 0.092960 0.113632 0.151158
-43.516921 0.126885 0.186883 0.160260 0.637001 0.000000 0.084858 0.108801 0.152405
-33.516921 0.122943 0.186049 0.191059 0.612174 0.000000 0.074162 0.101708 0.152012
-23.516921 0.117524 0.183485 0.232704 0.584214 0.000000 0.061767 0.092502 0.149796
-13.516921 0.110286 0.178923 0.285911 0.551199 0.000000 0.049081 0.081788 0.145598
-3.516921 0.101119 0.172207 0.350225 0.508783 0.000000 0.037357 0.070388 0.139457
6.483079 0.090265 0.163330 0.423587 0.447512 0.000000 0.027360 0.059129 0.131601
16.483079 0.078334 0.152506 0.502366 0.350853 0.000000 0.019277 0.048633 0.122418
26.483079 0.066165 0.140183 0.581779 0.228879 0.000000 0.012935 0.039248 0.112382
36.483079 0.054552 0.126956 0.656877 0.139693 0.000000 0.008245 0.031169 0.101965
46.483079 0.044117 0.113475 0.722466 0.089641 0.000000 0.005204 0.024619 0.091630
56.483079 0.035131 0.100303 0.774604 0.061184 0.000000 0.003384 0.019562 0.081788
66.483079 0.027625 0.087838 0.810688 0.044018 0.000000 0.002299 0.015732 0.072750
76.483079 0.021527 0.076361 0.829503 0.033176 0.000000 0.001630 0.012833 0.064688
86.483079 0.016741 0.066083 0.831264 0.026339 0.000000 0.001205 0.010629 0.057611
96.483079 0.013331 0.057317 0.817669 0.023871 0.000000 0.000963 0.009153 0.052312
106.483079 0.001512 0.003129 0.025125 0.002416 0.000000 0.000038 0.000076 0.000183
116.483079 0.002106 0.005101 0.049015 0.003585 0.000000 0.000052 0.000109 0.000287
126.483079 0.002748 0.007575 0.081030 0.005312 0.000000 0.000062 0.000133 0.000343
136.483079 0.002484 0.008528 0.125413 0.007851 0.000000 0.000054 0.000096 0.000220
146.483079 0.001964 0.007843 0.158745 0.011560 0.000000 0.000049 0.000058 0.000105
156.483079 0.001548 0.008521 0.229931 0.016941 0.097566 0.000026 0.000027 0.000073
166.483079 0.001707 0.012382 0.356671 0.024774 0.224895 0.000010 0.000018 0.000093
176.483079 0.004913 0.019642 0.421315 0.961577 0.329144 0.000636 0.000492 0.000782
186.483079 0.004722 0.017428 0.370126 1.003431 0.414496 0.000480 0.000391 0.000770
196.483079 0.004684 0.015543 0.322592 1.027444 0.484376 0.000416 0.000325 0.000603
206.483079 0.004817 0.013993 0.279514 1.054923 0.541589 0.000401 0.000295 0.000481
216.483079 0.005114 0.012765 0.240963 1.085163 0.588431 0.000419 0.000289 0.000382
226.483079 0.005625 0.011853 0.206835 1.114431 0.626782 0.000463 0.000298 0.000286
236.483079 0.006397 0.011258 0.176913 1.133667 0.658181 0.000533 0.000322 0.000209
246.483079 0.007500 0.010995 0.150908 1.125061 0.683888 0.000628 0.000363 0.000168
256.483079 0.009033 0.011098 0.128496 1.053174 0.704936 0.000733 0.000403 0.000138
266.483079 0.011133 0.011623 0.109346 0.849110 0.722168 0.000751 0.000377 0.000097
276.483079 0.013989 0.012658 0.093139 0.489152 0.736277 0.000548 0.000270 0.000068
286.483079 0.017858 0.014328 0.079586 0.298852 0.747828 0.000426 0.000217 0.000053
296.483079 0.023083 0.016810 0.068441 0.224674 0.757285 0.000355 0.000182 0.000042
296.502986 0.023095 0.016816 0.068421 0.224560 0.757302 0.000355 0.000182 0.000042
306.496350 0.030420 0.020538 0.059399 0.175295 0.765037 0.000287 0.000148 0.000033
316.489715 0.038368 0.024666 0.053386 0.135669 0.771371 0.000209 0.000109 0.000024
326.483079 0.046352 0.028945 0.049849 0.102674 0.776557 0.000136 0.000071 0.000015
336.496350 0.055895 0.034188 0.047595 0.075698 0.780812 0.000081 0.000043 0.000009
346.489715 0.063022 0.038027 0.046582 0.054547 0.784288 0.000045 0.000024 0.000005
356.483079 0.068538 0.041105 0.046673 0.038584 0.787134 0.000023 0.000012 0.000003
366.496350 0.074333 0.044344 0.047179 0.026986 0.789469 0.000012 0.000006 0.000002
376.489715 0.078437 0.046286 0.047341 0.019003 0.791377 0.000006 0.000004 0.000001
386.483079 0.078687 0.046316 0.047852 0.014125 0.792939 0.000004 0.000003 0.000001
396.496350 0.078687 0.046316 0.048759 0.012614 0.794221 0.000004 0.000003 0.000001


-225.507631 0.001544 0.002844 0.153674 0.003225 0.000000 0.000033 0.000137 0.000854
-215.507631 0.006360 0.008316 0.152154 0.006462 0.000000 0.000129 0.000379 0.001434
-205.507631 0.093302 0.067434 0.148644 0.791464 0.000000 0.076942 0.079552 0.053827
-195.507631 0.102800 0.078496 0.143848 0.842897 0.000000 0.082813 0.090071 0.067879
-185.507631 0.110380 0.089349 0.138297 0.840792 0.000000 0.084291 0.093798 0.075919
-175.507631 0.116456 0.100231 0.132331 0.833897 0.000000 0.085832 0.096869 0.083449
-165.507631 0.121012 0.110873 0.126214 0.824865 0.000000 0.087720 0.099676 0.090725
-155.507631 0.124154 0.121017 0.120189 0.814367 0.000000 0.090050 0.102363 0.097756
-145.507631 0.126103 0.130485 0.114495 0.802637 0.000000 0.092850 0.105025 0.104534
-135.507631 0.127110 0.139127 0.109392 0.789799 0.000000 0.096073 0.107706 0.111023
-125.507631 0.127413 0.146806 0.105169 0.775984 0.000000 0.099585 0.110388 0.117149
-115.507631 0.127279 0.153494 0.102177 0.761240 0.000000 0.103145 0.113015 0.122879
-105.507631 0.126915 0.159190 0.100863 0.745613 0.000000 0.106371 0.115445 0.128160
-95.507631 0.126463 0.163915 0.101812 0.729140 0.000000 0.108712 0.117429 0.132920
-85.507631 0.125989 0.167744 0.105837 0.711749 0.000000 0.109440 0.118601 0.137090
-75.507631 0.125409 0.170645 0.113988 0.693465 0.000000 0.107748 0.118466 0.140498
-65.507631 0.124522 0.172557 0.127605 0.674259 0.000000 0.102915 0.116477 0.142930
-55.507631 0.122994 0.173368 0.148304 0.653992 0.000000 0.094581 0.112146 0.144130
-45.507631 0.120371 0.172883 0.177818 0.632364 0.000000 0.083050 0.105221 0.143815
-35.507631 0.116145 0.170831 0.217621 0.608807 0.000000 0.069419 0.095869 0.141715
-25.507631 0.109839 0.166942 0.268763 0.581824 0.000000 0.055189 0.084643 0.137666
-15.507631 0.101249 0.160927 0.330704 0.548921 0.000000 0.041961 0.072525 0.131639
-5.507631 0.090575 0.152693 0.401445 0.504243 0.000000 0.030710 0.060497 0.123844
4.492369 0.078481 0.142401 0.477426 0.434192 0.000000 0.021717 0.049314 0.114680
14.492369 0.065940 0.130496 0.553951 0.317285 0.000000 0.014738 0.039385 0.104655
24.492369 0.053936 0.117625 0.625901 0.189430 0.000000 0.009404 0.030841 0.094280
34.492369 0.043150 0.104472 0.688798 0.112475 0.000000 0.005699 0.023794 0.083992
44.492369 0.033939 0.091662 0.738577 0.071973 0.000000 0.003486 0.018369 0.074219
54.492369 0.026315 0.079628 0.772768 0.049236 0.000000 0.002231 0.014362 0.065289
64.492369 0.020161 0.068623 0.790250 0.035544 0.000000 0.001502 0.011421 0.057376
74.492369 0.015336 0.058796 0.791131 0.026896 0.000000 0.001060 0.009243 0.050515
84.492369 0.011691 0.050245 0.776717 0.021455 0.000000 0.000782 0.007612 0.044630
94.492369 0.009234 0.043199 0.749478 0.019541 0.000000 0.000625 0.006533 0.040297
104.492369 0.001281 0.002647 0.022794 0.002234 0.000000 0.000033 0.000065 0.000156
114.492369 0.001746 0.004185 0.044193 0.003316 0.000000 0.000046 0.000093 0.000242
124.492369 0.002217 0.006075 0.072746 0.004915 0.000000 0.000056 0.000112 0.000291
134.492369 0.001977 0.006633 0.109495 0.007269 0.000000 0.000051 0.000085 0.000189
144.492369 0.001597 0.006001 0.133249 0.010711 0.000000 0.000054 0.000058 0.000092
154.492369 0.001255 0.006326 0.188144 0.015714 0.069035 0.000035 0.000030 0.000060
164.492369 0.001292 0.008995 0.289343 0.022998 0.201536 0.000013 0.000017 0.000071
174.492369 0.004505 0.015125 0.346001 0.963792 0.310019 0.000957 0.000627 0.000684
184.492369 0.004554 0.013590 0.301438 1.001179 0.398838 0.000713 0.000485 0.000649
194.492369 0.004765 0.012337 0.260712 1.023978 0.471556 0.000618 0.000411 0.000511
204.492369 0.005189 0.011383 0.224366 1.050468 0.531093 0.000600 0.000385 0.000416
214.492369 0.005815 0.010715 0.192280 1.080162 0.579837 0.000631 0.000389 0.000342
224.492369 0.006728 0.010355 0.164222 1.109908 0.619746 0.000703 0.000417 0.000274
234.492369 0.008008 0.010326 0.139901 1.131872 0.652421 0.000814 0.000467 0.000223
244.492369 0.009772 0.010673 0.118994 1.130619 0.679172 0.000965 0.000540 0.000201
254.492369 0.012178 0.011465 0.101178 1.075501 0.701075 0.001137 0.000618 0.000185
264.492369 0.015444 0.012808 0.086144 0.905000 0.719007 0.001217 0.000618 0.000144
274.492369 0.019865 0.014848 0.073617 0.559325 0.733688 0.000926 0.000454 0.000102
284.492369 0.025833 0.017792 0.063364 0.321270 0.745709 0.000684 0.000351 0.000082
294.492369 0.033854 0.021917 0.055213 0.236469 0.755550 0.000554 0.000291 0.000067
294.512276 0.033872 0.021926 0.055199 0.236346 0.755568 0.000554 0.000291 0.000067
304.505640 0.044989 0.027853 0.049032 0.184148 0.763617 0.000438 0.000235 0.000054
314.499005 0.056996 0.034338 0.045352 0.142995 0.770208 0.000313 0.000170 0.000039
324.492369 0.068871 0.040913 0.043765 0.108755 0.775605 0.000200 0.000110 0.000025
334.505640 0.082777 0.048813 0.043562 0.080587 0.780033 0.000118 0.000066 0.000016
344.499005 0.093203 0.054671 0.044138 0.058323 0.783650 0.000064 0.000036 0.000009
354.492369 0.101094 0.059247 0.045598 0.041387 0.786612 0.000033 0.000019 0.000005
364.505640 0.109298 0.064045 0.047608 0.028982 0.789042 0.000016 0.000010 0.000002
374.499005 0.115516 0.067278 0.049065 0.020337 0.791027 0.000008 0.000005 0.000002
384.492369 0.116627 0.067540 0.050475 0.014853 0.792652 0.000005 0.000004 0.000001
394.505640 0.116627 0.067540 0.052269 0.012589 0.793986 0.000005 0.000004 0.000001


-227.498341 0.001332 0.002470 0.142518 0.002664 0.000000 0.000024 0.000104 0.000648
-217.498341 0.005468 0.007853 0.139864 0.005337 0.000000 0.000095 0.000300 0.001148
-207.498341 0.102933 0.082451 0.135236 0.795289 0.000000 0.078433 0.082850 0.062776
-197.498341 0.108981 0.092835 0.129534 0.835801 0.000000 0.084344 0.092176 0.076628
-187.498341 0.113079 0.102340 0.123389 0.831740 0.000000 0.086786 0.095434 0.083824
-177.498341 0.115944 0.111344 0.117154 0.823775 0.000000 0.089574 0.098325 0.090354
-167.498341 0.117798 0.119713 0.111087 0.814092 0.000000 0.092912 0.101204 0.096528
-157.498341 0.118883 0.127343 0.105419 0.803246 0.000000 0.096827 0.104193 0.102403
-147.498341 0.119463 0.134207 0.100385 0.791423 0.000000 0.101265 0.107352 0.108010
-137.498341 0.119771 0.140296 0.096255 0.778720 0.000000 0.106073 0.110673 0.113349
-127.498341 0.119990 0.145594 0.093346 0.765249 0.000000 0.110972 0.114070 0.118375
-117.498341 0.120280 0.150162 0.092071 0.751031 0.000000 0.115525 0.117380 0.123072
-107.498341 0.120730 0.154051 0.092982 0.736098 0.000000 0.119107 0.120319 0.127388
-97.498341 0.121335 0.157300 0.096820 0.720466 0.000000 0.120905 0.122467 0.131230
-87.498341 0.121997 0.159952 0.104615 0.704054 0.000000 0.119951 0.123256 0.134486
-77.498341 0.122450 0.161920 0.117656 0.686882 0.000000 0.115364 0.122032 0.136922
-67.498341 0.122293 0.163051 0.137486 0.668919 0.000000 0.106654 0.118189 0.138250
-57.498341 0.120982 0.163105 0.165772 0.650020 0.000000 0.094080 0.111367 0.138143
-47.498341 0.117890 0.161746 0.203964 0.629857 0.000000 0.078840 0.101671 0.136276
-37.498341 0.112446 0.158587 0.252775 0.607769 0.000000 0.062808 0.089774 0.132410
-27.498341 0.104273 0.153280 0.312058 0.582010 0.000000 0.047738 0.076673 0.126479
-17.498341 0.093539 0.145618 0.379711 0.549412 0.000000 0.034927 0.063583 0.118666
-7.498341 0.080967 0.135705 0.452277 0.502199 0.000000 0.024772 0.051428 0.109392
2.501659 0.067694 0.123990 0.525223 0.420873 0.000000 0.017036 0.040722 0.099216
12.501659 0.054909 0.111183 0.593648 0.280530 0.000000 0.011150 0.031590 0.088702
22.501659 0.043488 0.098077 0.653051 0.155068 0.000000 0.006733 0.023975 0.078326
32.501659 0.033800 0.085333 0.700157 0.090743 0.000000 0.003895 0.017972 0.068459
42.501659 0.025871 0.073446 0.732389 0.058076 0.000000 0.002323 0.013584 0.059471
52.501659 0.019517 0.062674 0.748718 0.039839 0.000000 0.001467 0.010468 0.051579
62.501659 0.014554 0.053131 0.749237 0.028856 0.000000 0.000981 0.008242 0.044811
72.501659 0.010808 0.044861 0.735010 0.021918 0.000000 0.000690 0.006624 0.039092
82.501659 0.008091 0.037869 0.708050 0.017564 0.000000 0.000508 0.005427 0.034286
92.501659 0.006352 0.032300 0.671226 0.016078 0.000000 0.000406 0.004645 0.030798
102.501659 0.001092 0.002240 0.020503 0.002065 0.000000 0.000029 0.000056 0.000134
112.501659 0.001471 0.003444 0.039397 0.003066 0.000000 0.000042 0.000079 0.000204
122.501659 0.001824 0.004884 0.064410 0.004547 0.000000 0.000051 0.000096 0.000245
132.501659 0.001621 0.005183 0.094173 0.006728 0.000000 0.000050 0.000077 0.000163
142.501659 0.001362 0.004636 0.110475 0.009923 0.000000 0.000060 0.000061 0.000083
152.501659 0.001081 0.004744 0.152061 0.014571 0.039345 0.000047 0.000035 0.000050
162.501659 0.001043 0.006564 0.231940 0.021344 0.177228 0.000019 0.000017 0.000055
172.501659 0.004520 0.011974 0.280803 0.965439 0.290117 0.001516 0.000879 0.000637
182.501659 0.004820 0.010992 0.242882 0.998913 0.382543 0.001107 0.000664 0.000578
192.501659 0.005319 0.010268 0.208695 1.020533 0.458216 0.000954 0.000568 0.000461
202.501659 0.006106 0.009840 0.178581 1.046010 0.520171 0.000924 0.000542 0.000386
212.501659 0.007171 0.009695 0.152314 1.075054 0.570895 0.000973 0.000559 0.000333
222.501659 0.008650 0.009888 0.129601 1.105025 0.612425 0.001085 0.000612 0.000289
232.501659 0.010675 0.010475 0.110126 1.129169 0.646426 0.001257 0.000698 0.000263
242.501659 0.013431 0.011541 0.093574 1.134101 0.674265 0.001486 0.000818 0.000261
252.501659 0.017168 0.013208 0.079648 1.093321 0.697056 0.001750 0.000951 0.000264
262.501659 0.022225 0.015650 0.068086 0.952703 0.715717 0.001914 0.000997 0.000226
272.501659 0.029047 0.019105 0.058672 0.636112 0.730995 0.001533 0.000760 0.000162
282.501659 0.038207 0.023890 0.051249 0.348942 0.743503 0.001067 0.000562 0.000129
292.501659 0.050408 0.030419 0.045738 0.249326 0.753744 0.000830 0.000454 0.000108
292.521566 0.050436 0.030434 0.045729 0.249191 0.753763 0.000829 0.000454 0.000107
302.514930 0.067040 0.039578 0.042196 0.193400 0.762139 0.000635 0.000358 0.000087
312.508295 0.084714 0.049472 0.040823 0.150587 0.768998 0.000442 0.000256 0.000063
322.501659 0.101768 0.059298 0.041311 0.115077 0.774614 0.000277 0.000164 0.000041
332.514930 0.121144 0.070843 0.043433 0.085709 0.779222 0.000160 0.000097 0.000025
342.508295 0.135567 0.079441 0.045950 0.062312 0.782986 0.000086 0.000053 0.000014
352.501659 0.146156 0.085991 0.049167 0.044371 0.786068 0.000043 0.000027 0.000007
362.514930 0.156979 0.092797 0.053157 0.031125 0.788597 0.000021 0.000013 0.000004
372.508295 0.165554 0.097749 0.056433 0.021795 0.790662 0.000011 0.000007 0.000002
382.501659 0.167969 0.098581 0.059077 0.015704 0.792354 0.000006 0.000005 0.000002
392.514930 0.167969 0.098581 0.062146 0.012741 0.793742 0.000005 0.000004 0.000002


-229.489051 0.001089 0.002130 0.128213 0.002201 0.000000 0.000017 0.000078 0.000491
-219.489051 0.004428 0.007174 0.124984 0.004409 0.000000 0.000069 0.000234 0.000919
-209.489051 0.106301 0.094997 0.119891 0.796266 0.000000 0.082810 0.086172 0.070509
-199.489051 0.109435 0.103712 0.113943 0.827391 0.000000 0.089471 0.094840 0.083679
-189.489051 0.111182 0.111209 0.107835 0.821948 0.000000 0.093391 0.098235 0.089921
-179.489051 0.112304 0.118025 0.101915 0.813377 0.000000 0.097875 0.101551 0.095473
-169.489051 0.113050 0.124160 0.096428 0.803445 0.000000 0.103037 0.105089 0.100684
-159.489051 0.113639 0.129631 0.091600 0.792597 0.000000 0.108817 0.108925 0.105642
-149.489051 0.114278 0.134505 0.087678 0.780967 0.000000 0.115036 0.113060 0.110403
-139.489051 0.115126 0.138850 0.084964 0.768622 0.000000 0.121372 0.117400 0.114981
-129.489051 0.116274 0.142704 0.083839 0.755651 0.000000 0.127328 0.121744 0.119342
-119.489051 0.117777 0.146147 0.084824 0.742061 0.000000 0.132192 0.125770 0.123456
-109.489051 0.119596 0.149221 0.088626 0.727871 0.000000 0.135036 0.128996 0.127239
-99.489051 0.121578 0.151925 0.096191 0.713097 0.000000 0.134782 0.130782 0.130547
-89.489051 0.123436 0.154214 0.108789 0.697671 0.000000 0.130347 0.130357 0.133176
-79.489051 0.124694 0.155894 0.127894 0.681632 0.000000 0.121093 0.126982 0.134800
-69.489051 0.124715 0.156667 0.155070 0.664976 0.000000 0.107242 0.120184 0.135035
-59.489051 0.122746 0.156127 0.191670 0.647577 0.000000 0.090115 0.110007 0.133489
-49.489051 0.118058 0.153793 0.238368 0.629097 0.000000 0.071863 0.097156 0.129849
-39.489051 0.110199 0.149203 0.294629 0.608780 0.000000 0.054700 0.082868 0.124003
-29.489051 0.099177 0.142046 0.358847 0.584608 0.000000 0.040025 0.068416 0.116089
-19.489051 0.085809 0.132360 0.427516 0.552640 0.000000 0.028445 0.054983 0.106563
-9.489051 0.071430 0.120603 0.496331 0.502715 0.000000 0.019743 0.043222 0.096052
0.510949 0.057482 0.107568 0.560700 0.406993 0.000000 0.013302 0.033319 0.085200
10.510949 0.045052 0.094167 0.616455 0.242220 0.000000 0.008380 0.025110 0.074543
20.510949 0.034646 0.081201 0.660360 0.126332 0.000000 0.004764 0.018445 0.064455
30.510949 0.026226 0.069178 0.690559 0.073444 0.000000 0.002644 0.013446 0.055232
40.510949 0.019541 0.058388 0.705837 0.047079 0.000000 0.001544 0.009968 0.047174
50.510949 0.014329 0.048920 0.706270 0.032386 0.000000 0.000965 0.007583 0.040360
60.510949 0.010398 0.040784 0.692783 0.023531 0.000000 0.000641 0.005918 0.034691
70.510949 0.007548 0.033939 0.667033 0.017938 0.000000 0.000449 0.004726 0.030007
80.510949 0.005561 0.028312 0.631412 0.014440 0.000000 0.000330 0.003855 0.026142
90.510949 0.004352 0.023978 0.588902 0.013286 0.000000 0.000265 0.003291 0.023374
100.510949 0.000938 0.001901 0.018298 0.001909 0.000000 0.000025 0.000048 0.000114
110.510949 0.001260 0.002850 0.034745 0.002835 0.000000 0.000038 0.000069 0.000172
120.510949 0.001535 0.003947 0.056300 0.004206 0.000000 0.000048 0.000084 0.000207
130.510949 0.001375 0.004084 0.079905 0.006227 0.000000 0.000051 0.000071 0.000141
140.510949 0.001226 0.003637 0.090600 0.009191 0.000000 0.000067 0.000065 0.000077
150.510949 0.000999 0.003618 0.121585 0.013509 0.008449 0.000063 0.000044 0.000045
160.510949 0.000913 0.004836 0.183987 0.019804 0.151933 0.000028 0.000020 0.000043
170.510949 0.004964 0.009910 0.225596 0.966598 0.269407 0.002501 0.001332 0.000651
180.510949 0.005570 0.009407 0.193937 0.996640 0.365587 0.001781 0.000980 0.000562
190.510949 0.006447 0.009166 0.165735 1.017121 0.444333 0.001513 0.000838 0.000457
200.510949 0.007736 0.009255 0.141177 1.041572 0.508805 0.001455 0.000805 0.000396
210.510949 0.009438 0.009664 0.119993 1.069878 0.561589 0.001523 0.000839 0.000361
220.510949 0.011761 0.010493 0.101873 1.099859 0.604806 0.001688 0.000926 0.000340
230.510949 0.014918 0.011844 0.086513 1.125704 0.640189 0.001940 0.001063 0.000339
240.510949 0.019198 0.013861 0.073629 1.135809 0.669157 0.002269 0.001248 0.000362
250.510949 0.024988 0.016746 0.062974 1.107250 0.692875 0.002640 0.001457 0.000390
260.510949 0.032794 0.020772 0.054347 0.992821 0.712294 0.002895 0.001566 0.000365
270.510949 0.043256 0.026302 0.047607 0.712870 0.728192 0.002434 0.001248 0.000264
280.510949 0.057149 0.033804 0.042691 0.384159 0.741209 0.001598 0.000874 0.000208
290.510949 0.075337 0.043852 0.039637 0.263569 0.751866 0.001179 0.000681 0.000172
290.530856 0.075378 0.043875 0.039633 0.263418 0.751885 0.001178 0.000680 0.000172
300.524220 0.099422 0.057612 0.038731 0.203115 0.760601 0.000868 0.000523 0.000139
310.517585 0.124316 0.072232 0.039868 0.158457 0.767739 0.000589 0.000366 0.000101
320.510949 0.147472 0.086386 0.042800 0.121643 0.773583 0.000363 0.000230 0.000066
330.524220 0.172697 0.102541 0.047811 0.091066 0.778378 0.000206 0.000134 0.000040
340.517585 0.191116 0.114512 0.052877 0.066518 0.782295 0.000109 0.000072 0.000022
350.510949 0.204089 0.123366 0.058474 0.047542 0.785502 0.000054 0.000036 0.000011
360.524220 0.217018 0.132435 0.065165 0.033422 0.788133 0.000026 0.000018 0.000006
370.517585 0.227601 0.139384 0.071032 0.023380 0.790283 0.000013 0.000009 0.000003
380.510949 0.231325 0.141104 0.075444 0.016676 0.792043 0.000007 0.000006 0.000002
390.524220 0.231325 0.141104 0.080308 0.013053 0.793487 0.000006 0.000005 0.000002


-221.479761 0.003430 0.006330 0.109098 0.003642 0.000000 0.000051 0.000182 0.000734
-211.479761 0.105659 0.103931 0.104114 0.795112 0.000000 0.091243 0.090802 0.076973
-201.479761 0.107196 0.110682 0.098449 0.818353 0.000000 0.099276 0.099420 0.089252
-191.479761 0.108032 0.116225 0.092862 0.812004 0.000000 0.105114 0.103540 0.094664
-181.479761 0.108821 0.121189 0.087692 0.803170 0.000000 0.111659 0.107844 0.099470
-171.479761 0.109756 0.125655 0.083179 0.793254 0.000000 0.118904 0.112559 0.104031
-161.479761 0.110992 0.129703 0.079561 0.782598 0.000000 0.126644 0.117686 0.108453
-151.479761 0.112662 0.133442 0.077124 0.771290 0.000000 0.134506 0.123127 0.112794
-141.479761 0.114843 0.136960 0.076239 0.759372 0.000000 0.141912 0.128652 0.117063
-131.479761 0.117539 0.140299 0.077393 0.746918 0.000000 0.148063 0.133885 0.121207
-121.479761 0.120688 0.143512 0.081265 0.733930 0.000000 0.151905 0.138279 0.125153
-111.479761 0.124104 0.146587 0.088759 0.720435 0.000000 0.152217 0.141103 0.128747
-101.479761 0.127449 0.149433 0.101036 0.706471 0.000000 0.147805 0.141494 0.131748
-91.479761 0.130191 0.151867 0.119543 0.692011 0.000000 0.137827 0.138558 0.133825
-81.479761 0.131587 0.153532 0.145739 0.677145 0.000000 0.122453 0.131693 0.134530
-71.479761 0.130746 0.153941 0.180835 0.661919 0.000000 0.103153 0.120884 0.133393
-61.479761 0.126771 0.152507 0.225379 0.646246 0.000000 0.082392 0.106879 0.130017
-51.479761 0.119036 0.148645 0.278811 0.629775 0.000000 0.062744 0.091059 0.124219
-41.479761 0.107552 0.141949 0.339159 0.611638 0.000000 0.046000 0.075022 0.116142
-31.479761 0.093066 0.132343 0.403590 0.589516 0.000000 0.032747 0.060005 0.106217
-21.479761 0.077191 0.120308 0.467880 0.558620 0.000000 0.022861 0.046893 0.095172
-11.479761 0.061675 0.106740 0.527815 0.505934 0.000000 0.015694 0.035959 0.083758
-1.479761 0.047864 0.092706 0.579621 0.391913 0.000000 0.010428 0.027061 0.072601
8.520239 0.036408 0.079154 0.620393 0.204870 0.000000 0.006276 0.019801 0.062118
18.520239 0.027317 0.066721 0.648260 0.102822 0.000000 0.003344 0.014055 0.052549
28.520239 0.020189 0.055666 0.662558 0.059649 0.000000 0.001789 0.009977 0.044131
38.520239 0.014637 0.046063 0.663069 0.038318 0.000000 0.001027 0.007267 0.037071
48.520239 0.010422 0.037879 0.650593 0.026429 0.000000 0.000635 0.005464 0.031308
58.520239 0.007364 0.031052 0.626553 0.019259 0.000000 0.000420 0.004230 0.026642
68.520239 0.005238 0.025475 0.592928 0.014732 0.000000 0.000293 0.003359 0.022865
78.520239 0.003809 0.021015 0.552244 0.011914 0.000000 0.000215 0.002730 0.019798
88.520239 0.002978 0.017689 0.507387 0.011020 0.000000 0.000173 0.002325 0.017627
98.520239 0.000810 0.001617 0.016210 0.001764 0.000000 0.000022 0.000042 0.000098
108.520239 0.001097 0.002377 0.030335 0.002621 0.000000 0.000034 0.000060 0.000145
118.520239 0.001325 0.003217 0.048634 0.003890 0.000000 0.000045 0.000074 0.000175
128.520239 0.001212 0.003260 0.066987 0.005763 0.000000 0.000052 0.000067 0.000124
138.520239 0.001168 0.002921 0.073597 0.008511 0.000000 0.000077 0.000071 0.000074
148.520239 0.000992 0.002834 0.096322 0.012520 0.000000 0.000083 0.000057 0.000043
158.520239 0.000875 0.003628 0.144614 0.018370 0.125610 0.000043 0.000027 0.000036
168.520239 0.005918 0.008760 0.179714 0.967334 0.247856 0.004270 0.002141 0.000745
178.520239 0.006939 0.008716 0.153712 0.994365 0.347943 0.002944 0.001531 0.000611
188.520239 0.008358 0.008973 0.130801 1.013749 0.429887 0.002450 0.001296 0.000506
198.520239 0.010349 0.009636 0.111060 1.037169 0.496977 0.002322 0.001240 0.000456
208.520239 0.013052 0.010722 0.094216 1.064668 0.551906 0.002399 0.001291 0.000437
218.520239 0.016672 0.012377 0.079975 1.094469 0.596878 0.002621 0.001422 0.000441
228.520239 0.021578 0.014777 0.068069 1.121599 0.633697 0.002960 0.001626 0.000470
238.520239 0.028212 0.018155 0.058262 1.135997 0.663843 0.003390 0.001893 0.000526
248.520239 0.037146 0.022824 0.050370 1.117823 0.688524 0.003855 0.002192 0.000591
258.520239 0.049093 0.029199 0.044268 1.026116 0.708731 0.004169 0.002373 0.000588
268.520239 0.064894 0.037801 0.039909 0.784603 0.725275 0.003629 0.001971 0.000439
278.520239 0.085453 0.049266 0.037350 0.429755 0.738821 0.002281 0.001313 0.000333
288.520239 0.111593 0.064306 0.036787 0.279670 0.749911 0.001585 0.000976 0.000272
288.540146 0.111651 0.064340 0.036788 0.279498 0.749931 0.001584 0.000976 0.000272
298.533510 0.144745 0.084289 0.038791 0.213375 0.759001 0.001122 0.000725 0.000217
308.526875 0.177570 0.104972 0.042951 0.166620 0.766429 0.000741 0.000496 0.000156
318.520239 0.206597 0.124330 0.049013 0.128454 0.772510 0.000448 0.000307 0.000101
328.533510 0.236532 0.145621 0.057847 0.096659 0.777499 0.000249 0.000176 0.000060
338.526875 0.257727 0.161170 0.066394 0.070947 0.781576 0.000129 0.000093 0.000033
348.520239 0.271813 0.172260 0.075257 0.050908 0.784913 0.000063 0.000047 0.000017
358.533510 0.285358 0.183391 0.085635 0.035879 0.787651 0.000030 0.000023 0.000009
368.526875 0.296820 0.192247 0.095111 0.025096 0.789888 0.000014 0.000011 0.000005
378.520239 0.301209 0.194951 0.102062 0.017767 0.791720 0.000008 0.000007 0.000003
388.533510 0.301209 0.194951 0.109344 0.013512 0.793223 0.000006 0.000006 0.000003
398.526875 0.301209 0.194951 0.112741 0.012844 0.794451 0.000006 0.000006 0.000003


-223.470471 0.002585 0.005415 0.093454 0.003009 0.000000 0.000039 0.000140 0.000584
-213.470471 0.104049 0.109518 0.089036 0.792420 0.000000 0.104881 0.098041 0.082549
-203.470471 0.105272 0.114596 0.084042 0.809128 0.000000 0.114820 0.107236 0.093975
-193.470471 0.106385 0.118711 0.079322 0.802209 0.000000 0.122923 0.112629 0.098853
-183.470471 0.107903 0.122504 0.075217 0.793310 0.000000 0.131740 0.118415 0.103282
-173.470471 0.109951 0.126089 0.071982 0.783521 0.000000 0.141081 0.124711 0.107615
-163.470471 0.112623 0.129566 0.069893 0.773102 0.000000 0.150514 0.131406 0.111952
-153.470471 0.115981 0.133043 0.069310 0.762103 0.000000 0.159378 0.138238 0.116334
-143.470471 0.120016 0.136594 0.070714 0.750552 0.000000 0.166754 0.144777 0.120737
-133.470471 0.124625 0.140229 0.074746 0.738521 0.000000 0.171482 0.150400 0.125057
-123.470471 0.129595 0.143933 0.082276 0.726029 0.000000 0.172195 0.154283 0.129136
-113.470471 0.134538 0.147594 0.094409 0.713134 0.000000 0.167549 0.155445 0.132705
-103.470471 0.138851 0.150975 0.112436 0.699925 0.000000 0.156643 0.152898 0.135382
-93.470471 0.141681 0.153697 0.137765 0.686449 0.000000 0.139517 0.145866 0.136678
-83.470471 0.141980 0.155183 0.171457 0.672876 0.000000 0.117780 0.134267 0.136032
-73.470471 0.138666 0.154731 0.213887 0.659321 0.000000 0.094243 0.118901 0.132956
-63.470471 0.130933 0.151618 0.264393 0.645730 0.000000 0.071872 0.101314 0.127185
-53.470471 0.118672 0.145297 0.321066 0.631713 0.000000 0.052743 0.083326 0.118824
-43.470471 0.102808 0.135660 0.380832 0.616247 0.000000 0.037673 0.066510 0.108387
-33.470471 0.085034 0.123112 0.440356 0.596688 0.000000 0.026411 0.051756 0.096605
-23.470471 0.067529 0.108699 0.495628 0.567379 0.000000 0.018328 0.039516 0.084386
-13.470471 0.051946 0.093677 0.543306 0.512046 0.000000 0.012580 0.029694 0.072479
-3.470471 0.039107 0.079178 0.580836 0.374906 0.000000 0.008288 0.021877 0.061386
6.529529 0.029069 0.065975 0.606570 0.170741 0.000000 0.004696 0.015507 0.051339
16.529529 0.021393 0.054415 0.619721 0.083771 0.000000 0.002338 0.010620 0.042456
26.529529 0.015455 0.044479 0.620428 0.048604 0.000000 0.001211 0.007350 0.034938
36.529529 0.010886 0.036075 0.609107 0.031293 0.000000 0.000684 0.005268 0.028881
46.529529 0.007523 0.029106 0.586979 0.021637 0.000000 0.000420 0.003919 0.024096
56.529529 0.005185 0.023464 0.555746 0.015809 0.000000 0.000276 0.003013 0.020314
66.529529 0.003623 0.018988 0.517524 0.012134 0.000000 0.000192 0.002380 0.017309
76.529529 0.002607 0.015502 0.474791 0.009858 0.000000 0.000141 0.001927 0.014902
86.529529 0.002043 0.012980 0.430207 0.009169 0.000000 0.000114 0.001639 0.013218
96.529529 0.000703 0.001381 0.014264 0.001631 0.000000 0.000019 0.000036 0.000084
106.529529 0.000969 0.002001 0.026239 0.002423 0.000000 0.000031 0.000053 0.000124
116.529529 0.001173 0.002652 0.041565 0.003597 0.000000 0.000043 0.000067 0.000149
126.529529 0.001111 0.002651 0.055566 0.005332 0.000000 0.000055 0.000066 0.000109
136.529529 0.001174 0.002423 0.059295 0.007879 0.000000 0.000088 0.000079 0.000073
146.529529 0.001054 0.002310 0.075705 0.011602 0.000000 0.000107 0.000074 0.000044
156.529529 0.000917 0.002805 0.112755 0.017037 0.098218 0.000067 0.000039 0.000031
166.529529 0.007555 0.008451 0.142181 0.967692 0.225429 0.007483 0.003597 0.000963
176.529529 0.009183 0.008907 0.121133 0.992083 0.329581 0.004963 0.002486 0.000752
186.529529 0.011415 0.009752 0.102781 1.010417 0.414854 0.004012 0.002065 0.000632
196.529529 0.014483 0.011132 0.087133 1.032809 0.484669 0.003715 0.001952 0.000586
206.529529 0.018731 0.013147 0.073939 1.059442 0.541829 0.003755 0.002010 0.000585
216.529529 0.024359 0.015972 0.062944 1.088902 0.588627 0.004006 0.002188 0.000617
226.529529 0.031964 0.019904 0.053929 1.116952 0.626943 0.004404 0.002465 0.000683
236.529529 0.042188 0.025303 0.046722 1.134877 0.658313 0.004890 0.002820 0.000785
246.529529 0.055820 0.032635 0.041215 1.125494 0.683996 0.005382 0.003203 0.000900
256.529529 0.073759 0.042483 0.037378 1.053368 0.705024 0.005673 0.003441 0.000934
266.529529 0.096927 0.055537 0.035285 0.848737 0.722240 0.005033 0.002950 0.000723
276.529529 0.126084 0.072547 0.035153 0.487919 0.736336 0.003102 0.001891 0.000525
286.529529 0.161559 0.094223 0.037387 0.298324 0.747876 0.002019 0.001334 0.000418
286.549436 0.161635 0.094272 0.037394 0.298122 0.747897 0.002018 0.001333 0.000418
296.542800 0.203963 0.121891 0.042941 0.224294 0.757336 0.001372 0.000957 0.000327
306.536165 0.243567 0.149480 0.051038 0.175101 0.765065 0.000883 0.000640 0.000232
316.529529 0.276403 0.174212 0.061320 0.135515 0.771394 0.000523 0.000390 0.000147
326.542800 0.308034 0.200213 0.075333 0.102491 0.776585 0.000283 0.000219 0.000087
336.536165 0.329479 0.218772 0.088631 0.075601 0.780827 0.000144 0.000114 0.000047
346.529529 0.342527 0.231403 0.101889 0.054473 0.784301 0.000069 0.000056 0.000024
356.542800 0.354381 0.243739 0.117116 0.038503 0.787150 0.000032 0.000027 0.000012
366.536165 0.364920 0.253888 0.131348 0.026947 0.789478 0.000015 0.000013 0.000006
376.529529 0.368740 0.257283 0.141769 0.018978 0.791384 0.000007 0.000007 0.000004
386.542800 0.368291 0.257233 0.152055 0.014107 0.792948 0.000005 0.000006 0.000004
396.536165 0.368291 0.257233 0.159971 0.012615 0.794225 0.000005 0.000006 0.000004


-225.461181 0.001923 0.004514 0.078913 0.002486 0.000000 0.000030 0.000108 0.000464
-215.461181 0.104025 0.112979 0.075427 0.788553 0.000000 0.124853 0.109198 0.087941
-205.461181 0.105931 0.117002 0.071374 0.799863 0.000000 0.137060 0.119567 0.098753
-195.461181 0.108204 0.120422 0.067772 0.792551 0.000000 0.147549 0.126695 0.103504
-185.461181 0.111227 0.123842 0.064983 0.783634 0.000000 0.158514 0.134319 0.108005
-175.461181 0.115070 0.127373 0.063301 0.773944 0.000000 0.169490 0.142397 0.112580
-165.461181 0.119761 0.131105 0.063077 0.763674 0.000000 0.179730 0.150635 0.117297
-155.461181 0.125278 0.135122 0.064784 0.752854 0.000000 0.188205 0.158543 0.122154
-145.461181 0.131498 0.139448 0.069058 0.741516 0.000000 0.193614 0.165413 0.127057
-135.461181 0.138160 0.144024 0.076718 0.729751 0.000000 0.194487 0.170331 0.131807
-125.461181 0.144819 0.148720 0.088814 0.717619 0.000000 0.189342 0.172197 0.136112
-115.461181 0.150791 0.153262 0.106548 0.705241 0.000000 0.177170 0.169894 0.139539
-105.461181 0.155115 0.157200 0.131108 0.692795 0.000000 0.158082 0.162583 0.141534
-95.461181 0.156562 0.159890 0.163473 0.680434 0.000000 0.133706 0.150044 0.141453
-85.461181 0.153844 0.160499 0.203849 0.668424 0.000000 0.107190 0.133121 0.138702
-75.461181 0.145960 0.158153 0.251430 0.656940 0.000000 0.081913 0.113543 0.132932
-65.461181 0.132688 0.152155 0.304319 0.645922 0.000000 0.060245 0.093373 0.124205
-55.461181 0.115001 0.142286 0.359685 0.634882 0.000000 0.043130 0.074408 0.113055
-45.461181 0.095006 0.129040 0.414122 0.622596 0.000000 0.030398 0.057823 0.100380
-35.461181 0.075081 0.113466 0.464650 0.606099 0.000000 0.021249 0.044017 0.087112
-25.461181 0.057326 0.097090 0.508143 0.578909 0.000000 0.014836 0.033016 0.074186
-15.461181 0.042763 0.081267 0.542407 0.521246 0.000000 0.010295 0.024436 0.062220
-5.461181 0.031498 0.066934 0.566017 0.355178 0.000000 0.006744 0.017670 0.051515
4.538819 0.023063 0.054535 0.578263 0.141054 0.000000 0.003517 0.012076 0.042098
14.538819 0.016723 0.044081 0.579055 0.068374 0.000000 0.001635 0.007967 0.034004
24.538819 0.011799 0.035316 0.568988 0.039718 0.000000 0.000822 0.005383 0.027424
34.538819 0.008057 0.028061 0.548852 0.025627 0.000000 0.000458 0.003801 0.022323
44.538819 0.005405 0.022208 0.520120 0.017759 0.000000 0.000279 0.002801 0.018412
54.538819 0.003642 0.017611 0.484633 0.013009 0.000000 0.000183 0.002139 0.015389
64.538819 0.002507 0.014068 0.444514 0.010018 0.000000 0.000127 0.001682 0.013024
74.538819 0.001790 0.011374 0.402066 0.008178 0.000000 0.000093 0.001358 0.011156
84.538819 0.001410 0.009482 0.359635 0.007651 0.000000 0.000076 0.001153 0.009860
94.538819 0.000612 0.001183 0.012477 0.001507 0.000000 0.000017 0.000031 0.000072
104.538819 0.000867 0.001702 0.022509 0.002240 0.000000 0.000028 0.000047 0.000105
114.538819 0.001063 0.002220 0.035191 0.003327 0.000000 0.000042 0.000061 0.000128
124.538819 0.001059 0.002207 0.045674 0.004933 0.000000 0.000058 0.000066 0.000098
134.538819 0.001237 0.002097 0.047440 0.007294 0.000000 0.000100 0.000089 0.000074
144.538819 0.001185 0.001988 0.059106 0.010748 0.000000 0.000134 0.000095 0.000050
154.538819 0.001038 0.002273 0.087301 0.015796 0.069713 0.000102 0.000057 0.000031
164.538819 0.010182 0.009023 0.111907 0.967686 0.202092 0.013340 0.006238 0.001387
174.538819 0.012733 0.010100 0.095097 0.989775 0.310474 0.008456 0.004143 0.001035
184.538819 0.016218 0.011725 0.080600 1.007111 0.399210 0.006577 0.003346 0.000873
194.538819 0.020972 0.014100 0.068383 1.028485 0.471861 0.005892 0.003094 0.000823
204.538819 0.027596 0.017468 0.058236 1.054207 0.531343 0.005766 0.003121 0.000839
214.538819 0.036316 0.022028 0.049956 1.083185 0.580042 0.005947 0.003327 0.000906
224.538819 0.048012 0.028254 0.043387 1.111832 0.619914 0.006302 0.003658 0.001020
234.538819 0.063544 0.036672 0.038434 1.132614 0.652558 0.006732 0.004073 0.001181
244.538819 0.083860 0.047926 0.035084 1.130640 0.679284 0.007128 0.004501 0.001361
254.538819 0.109868 0.062755 0.033429 1.075306 0.701166 0.007280 0.004748 0.001446
264.538819 0.142218 0.081932 0.033706 0.904435 0.719082 0.006497 0.004151 0.001164
274.538819 0.181002 0.106138 0.036347 0.557784 0.733750 0.004027 0.002610 0.000806
284.538819 0.225450 0.135783 0.042050 0.320574 0.745759 0.002449 0.001738 0.000619
284.558726 0.225543 0.135848 0.042065 0.320329 0.745781 0.002447 0.001736 0.000618
294.552090 0.274770 0.171737 0.052272 0.236031 0.755603 0.001594 0.001203 0.000471
304.545455 0.317640 0.205924 0.065716 0.183932 0.763646 0.000995 0.000785 0.000328
314.538819 0.350470 0.235030 0.081752 0.142831 0.770232 0.000573 0.000469 0.000206
324.552090 0.379439 0.264052 0.102697 0.108562 0.775634 0.000300 0.000257 0.000120
334.545455 0.397826 0.284129 0.122249 0.080485 0.780048 0.000148 0.000132 0.000064
344.538819 0.407237 0.296931 0.141095 0.058245 0.783663 0.000069 0.000064 0.000032
354.552090 0.414717 0.308952 0.162279 0.041301 0.786628 0.000031 0.000030 0.000016
364.545455 0.422131 0.319225 0.182269 0.028941 0.789050 0.000014 0.000014 0.000008
374.538819 0.423816 0.322586 0.196948 0.020310 0.791034 0.000007 0.000008 0.000005
384.552090 0.421502 0.322073 0.210615 0.014830 0.792661 0.000004 0.000006 0.000005
394.545455 0.421502 0.322073 0.222888 0.012586 0.793991 0.000004 0.000006 0.000005


-227.451891 0.001427 0.003689 0.065979 0.002054 0.000000 0.000023 0.000083 0.000367
-217.451891 0.107496 0.115960 0.063759 0.783597 0.000000 0.152049 0.125548 0.094086
-207.451891 0.110856 0.119669 0.060851 0.790395 0.000000 0.166523 0.137567 0.104663
-197.451891 0.114978 0.123179 0.058577 0.782717 0.000000 0.179064 0.146713 0.109757
-187.451891 0.120134 0.127022 0.057349 0.773692 0.000000 0.191452 0.156263 0.114813
-177.451891 0.126321 0.131286 0.057538 0.763950 0.000000 0.202870 0.165954 0.120093
-167.451891 0.133482 0.136029 0.059604 0.753638 0.000000 0.212196 0.175236 0.125609
-157.451891 0.141465 0.141273 0.064171 0.742791 0.000000 0.218017 0.183322 0.131272
-147.451891 0.149964 0.146960 0.072051 0.731464 0.000000 0.218718 0.189184 0.136872
-137.451891 0.158462 0.152907 0.084209 0.719798 0.000000 0.212752 0.191631 0.142063
-127.451891 0.166174 0.158799 0.101756 0.707930 0.000000 0.199017 0.189420 0.146364
-117.451891 0.172005 0.164119 0.125733 0.696083 0.000000 0.177633 0.181606 0.149146
-107.451891 0.174580 0.168128 0.156832 0.684552 0.000000 0.150497 0.167986 0.149688
-97.451891 0.172367 0.169869 0.195188 0.673619 0.000000 0.120914 0.149350 0.147280
-87.451891 0.164151 0.168299 0.239881 0.663633 0.000000 0.092641 0.127593 0.141475
-77.451891 0.149597 0.162558 0.289005 0.654779 0.000000 0.068351 0.105039 0.132293
-67.451891 0.129750 0.152315 0.339927 0.646915 0.000000 0.049111 0.083726 0.120293
-57.451891 0.107011 0.138051 0.389661 0.639384 0.000000 0.034753 0.065002 0.106462
-47.451891 0.084342 0.121069 0.435263 0.630728 0.000000 0.024479 0.049473 0.091962
-37.451891 0.064023 0.102970 0.474624 0.617695 0.000000 0.017275 0.037065 0.077748
-27.451891 0.047399 0.085437 0.505673 0.593115 0.000000 0.012283 0.027478 0.064630
-17.451891 0.034625 0.069604 0.527207 0.533682 0.000000 0.008716 0.020145 0.053004
-7.451891 0.025195 0.056026 0.538592 0.331983 0.000000 0.005671 0.014325 0.042939
2.548109 0.018319 0.044763 0.539683 0.116024 0.000000 0.002643 0.009361 0.034264
12.548109 0.013116 0.035520 0.530767 0.055920 0.000000 0.001148 0.005941 0.027010
22.548109 0.009008 0.027888 0.512673 0.032535 0.000000 0.000562 0.003924 0.021356
32.548109 0.005949 0.021694 0.486440 0.021034 0.000000 0.000308 0.002733 0.017131
42.548109 0.003879 0.016839 0.453700 0.014606 0.000000 0.000186 0.001996 0.013978
52.548109 0.002562 0.013142 0.416351 0.010725 0.000000 0.000122 0.001515 0.011589
62.548109 0.001743 0.010369 0.376412 0.008288 0.000000 0.000085 0.001186 0.009748
72.548109 0.001238 0.008310 0.335918 0.006800 0.000000 0.000062 0.000955 0.008309
82.548109 0.000983 0.006905 0.296865 0.006401 0.000000 0.000051 0.000810 0.007321
92.548109 0.000534 0.001018 0.010855 0.001393 0.000000 0.000015 0.000027 0.000062
102.548109 0.000783 0.001464 0.019171 0.002071 0.000000 0.000026 0.000042 0.000091
112.548109 0.000986 0.001891 0.029552 0.003076 0.000000 0.000040 0.000057 0.000111
122.548109 0.001046 0.001893 0.037256 0.004563 0.000000 0.000060 0.000067 0.000090
132.548109 0.001353 0.001908 0.037741 0.006751 0.000000 0.000112 0.000100 0.000078
142.548109 0.001394 0.001831 0.045897 0.009955 0.000000 0.000165 0.000120 0.000059
152.548109 0.001248 0.001972 0.067189 0.014642 0.040051 0.000151 0.000086 0.000034
162.548109 0.014308 0.010651 0.087800 0.967290 0.177806 0.023919 0.011032 0.002170
172.548109 0.018284 0.012583 0.074556 0.987400 0.290591 0.014406 0.007000 0.001553
182.548109 0.023718 0.015326 0.063277 1.003800 0.382931 0.010659 0.005441 0.001299
192.548109 0.031091 0.019170 0.053924 1.024176 0.458533 0.009136 0.004873 0.001226
202.548109 0.041350 0.024567 0.046325 1.048952 0.520430 0.008568 0.004771 0.001257
212.548109 0.054716 0.031734 0.040345 1.077325 0.571108 0.008465 0.004932 0.001364
222.548109 0.072377 0.041383 0.035907 1.106286 0.612599 0.008588 0.005251 0.001537
232.548109 0.095309 0.054215 0.033012 1.129337 0.646569 0.008788 0.005653 0.001768
242.548109 0.124369 0.071014 0.031770 1.133571 0.674381 0.008936 0.006048 0.002022
252.548109 0.160043 0.092554 0.032437 1.092583 0.697152 0.008833 0.006226 0.002162
262.548109 0.202125 0.119456 0.035473 0.951809 0.715795 0.007862 0.005495 0.001800
272.548109 0.249462 0.151991 0.041609 0.634305 0.731059 0.004997 0.003452 0.001196
282.548109 0.299868 0.189880 0.051931 0.347981 0.743556 0.002837 0.002165 0.000879
282.568016 0.299969 0.189960 0.051956 0.347673 0.743578 0.002835 0.002163 0.000878
292.561380 0.351124 0.233139 0.068510 0.248805 0.753800 0.001756 0.001442 0.000650
302.554745 0.392036 0.272051 0.089247 0.193157 0.762169 0.001052 0.000915 0.000443
312.548109 0.420220 0.303249 0.112945 0.150409 0.769023 0.000584 0.000535 0.000275
322.561380 0.441851 0.332442 0.142723 0.114874 0.774645 0.000293 0.000286 0.000157
332.554745 0.453734 0.351759 0.169971 0.085601 0.779238 0.000140 0.000144 0.000083
342.548109 0.456828 0.362820 0.195331 0.062229 0.782999 0.000064 0.000068 0.000041
352.561380 0.457184 0.372483 0.223090 0.044279 0.786085 0.000028 0.000031 0.000020
362.554745 0.459034 0.381225 0.249296 0.031081 0.788606 0.000012 0.000015 0.000010
372.548109 0.456912 0.383452 0.268520 0.021765 0.790670 0.000006 0.000007 0.000006
382.561380 0.451121 0.381625 0.285461 0.015677 0.792363 0.000003 0.000005 0.000005
392.554745 0.451121 0.381625 0.301581 0.012735 0.793747 0.000003 0.000005 0.000005


-229.442601 0.001065 0.002970 0.054881 0.001698 0.000000 0.000018 0.000064 0.000289
-219.442601 0.116008 0.120205 0.054313 0.777345 0.000000 0.186643 0.148166 0.102079
-209.442601 0.121475 0.124363 0.052741 0.780270 0.000000 0.202754 0.162048 0.112889
-199.442601 0.128051 0.128735 0.052024 0.772118 0.000000 0.216297 0.173147 0.118811
-189.442601 0.135878 0.133759 0.052666 0.762785 0.000000 0.228569 0.184265 0.124875
-179.442601 0.144844 0.139476 0.055147 0.752749 0.000000 0.238368 0.194846 0.131253
-169.442601 0.154746 0.145877 0.060071 0.742146 0.000000 0.244210 0.204030 0.137851
-159.442601 0.165216 0.152884 0.068221 0.731036 0.000000 0.244387 0.210698 0.144446
-149.442601 0.175650 0.160290 0.080536 0.719538 0.000000 0.237215 0.213529 0.150653
-139.442601 0.185148 0.167710 0.097987 0.707876 0.000000 0.221606 0.211205 0.155925
-129.442601 0.192468 0.174555 0.121466 0.696302 0.000000 0.197703 0.202685 0.159557
-119.442601 0.196053 0.179979 0.151472 0.685178 0.000000 0.167590 0.187728 0.160735
-109.442601 0.194207 0.182901 0.187832 0.674933 0.000000 0.134979 0.167268 0.158672
-99.442601 0.185449 0.182098 0.229662 0.665966 0.000000 0.103762 0.143221 0.152794
-89.442601 0.169316 0.176530 0.275095 0.658649 0.000000 0.076865 0.118145 0.143065
-79.442601 0.146953 0.165748 0.321678 0.653086 0.000000 0.055491 0.094330 0.130076
-69.442601 0.121096 0.150237 0.366785 0.648961 0.000000 0.039478 0.073313 0.114915
-59.442601 0.095172 0.131436 0.407958 0.645389 0.000000 0.027971 0.055802 0.098881
-49.442601 0.072024 0.111335 0.443116 0.640672 0.000000 0.019936 0.041863 0.083188
-39.442601 0.053022 0.091710 0.471072 0.631354 0.000000 0.014378 0.031070 0.068642
-29.442601 0.038476 0.074004 0.490617 0.609778 0.000000 0.010540 0.022920 0.055815
-19.442601 0.027822 0.058900 0.501199 0.549387 0.000000 0.007732 0.016754 0.044851
-9.442601 0.020205 0.046515 0.502624 0.304887 0.000000 0.004959 0.011719 0.035591
0.557399 0.014693 0.036567 0.495014 0.095282 0.000000 0.001997 0.007232 0.027696
10.557399 0.010374 0.028522 0.478848 0.045823 0.000000 0.000813 0.004409 0.021289
20.557399 0.006897 0.021927 0.455102 0.026706 0.000000 0.000387 0.002850 0.016510
30.557399 0.004397 0.016685 0.425028 0.017296 0.000000 0.000210 0.001959 0.013060
40.557399 0.002791 0.012701 0.390370 0.012033 0.000000 0.000126 0.001418 0.010549
50.557399 0.001812 0.009761 0.352994 0.008857 0.000000 0.000082 0.001071 0.008681
60.557399 0.001221 0.007613 0.314728 0.006868 0.000000 0.000057 0.000835 0.007260
70.557399 0.000866 0.006052 0.277278 0.005665 0.000000 0.000042 0.000671 0.006161
80.557399 0.000696 0.005016 0.242289 0.005368 0.000000 0.000035 0.000568 0.005413
90.557399 0.000467 0.000878 0.009402 0.001287 0.000000 0.000013 0.000024 0.000053
100.557399 0.000711 0.001274 0.016232 0.001914 0.000000 0.000023 0.000038 0.000078
110.557399 0.000931 0.001643 0.024648 0.002844 0.000000 0.000038 0.000053 0.000097
120.557399 0.001063 0.001680 0.030201 0.004220 0.000000 0.000062 0.000068 0.000084
130.557399 0.001518 0.001831 0.029896 0.006247 0.000000 0.000122 0.000111 0.000084
140.557399 0.001690 0.001818 0.035494 0.009219 0.000000 0.000194 0.000148 0.000073
150.557399 0.001564 0.001863 0.051453 0.013570 0.009184 0.000212 0.000125 0.000043
160.557399 0.020742 0.013698 0.068847 0.966408 0.152534 0.042498 0.019629 0.003600
170.557399 0.026932 0.016880 0.058573 0.984879 0.269900 0.024222 0.011840 0.002469
180.557399 0.035373 0.021297 0.049971 1.000427 0.365991 0.016850 0.008765 0.002025
190.557399 0.046740 0.027360 0.043016 1.019834 0.444663 0.013669 0.007527 0.001890
200.557399 0.062401 0.035805 0.037583 1.043642 0.509075 0.012180 0.007088 0.001921
210.557399 0.082428 0.046842 0.033622 1.071304 0.561811 0.011458 0.007051 0.002065
220.557399 0.108208 0.061439 0.031151 1.100330 0.604987 0.011097 0.007229 0.002297
230.557399 0.140501 0.080406 0.030296 1.125135 0.640337 0.010876 0.007501 0.002597
240.557399 0.179566 0.104497 0.031336 1.134538 0.669279 0.010639 0.007754 0.002919
250.557399 0.224852 0.134236 0.034755 1.105769 0.692975 0.010190 0.007773 0.003100
260.557399 0.274801 0.169718 0.041319 0.991416 0.712375 0.008989 0.006873 0.002647
270.557399 0.326883 0.210429 0.052159 0.710820 0.728259 0.005900 0.004376 0.001709
280.557399 0.377865 0.255150 0.068830 0.382787 0.741263 0.003136 0.002584 0.001196
280.577306 0.377963 0.255241 0.068869 0.382391 0.741287 0.003132 0.002581 0.001195
290.570670 0.424678 0.302887 0.094066 0.262931 0.751923 0.001819 0.001646 0.000857
300.564035 0.458062 0.343215 0.124433 0.202835 0.760633 0.001034 0.001011 0.000573
310.557399 0.477099 0.373246 0.157764 0.158263 0.767765 0.000548 0.000575 0.000349
320.570670 0.486997 0.398993 0.197947 0.121429 0.773615 0.000263 0.000298 0.000196
330.564035 0.489005 0.414743 0.233744 0.090951 0.778395 0.000122 0.000146 0.000102
340.557399 0.483108 0.421771 0.265803 0.066431 0.782309 0.000054 0.000068 0.000050
350.570670 0.473663 0.426675 0.299834 0.047444 0.785520 0.000023 0.000031 0.000024
360.564035 0.467463 0.431834 0.331747 0.033375 0.788143 0.000010 0.000014 0.000012
370.557399 0.460074 0.431587 0.354924 0.023347 0.790291 0.000005 0.000007 0.000007
380.570670 0.449446 0.427300 0.374330 0.016646 0.792053 0.000003 0.000005 0.000005
390.564035 0.449446 0.427300 0.393212 0.013045 0.793493 0.000002 0.000005 0.000005


-221.433311 0.131034 0.127454 0.047286 0.769306 0.000000 0.227501 0.177616 0.113111
-211.433311 0.139198 0.132811 0.047282 0.768780 0.000000 0.243789 0.193115 0.124644
-201.433311 0.148749 0.138779 0.048433 0.759939 0.000000 0.256446 0.205576 0.131826
-191.433311 0.159647 0.145676 0.051374 0.750025 0.000000 0.266235 0.217285 0.139248
-181.433311 0.171594 0.153457 0.056719 0.739417 0.000000 0.271602 0.227351 0.146939
-171.433311 0.184130 0.161994 0.065211 0.728270 0.000000 0.270803 0.234585 0.154653
-161.433311 0.196549 0.171039 0.077728 0.716714 0.000000 0.262087 0.237575 0.161966
-151.433311 0.207811 0.180145 0.095169 0.704966 0.000000 0.244270 0.234870 0.168268
-141.433311 0.216527 0.188627 0.118218 0.693372 0.000000 0.217660 0.225410 0.172777
-131.433311 0.220952 0.195527 0.147185 0.682341 0.000000 0.184523 0.208927 0.174583
-121.433311 0.219190 0.199621 0.181718 0.672383 0.000000 0.148858 0.186424 0.172798
-111.433311 0.209639 0.199545 0.220711 0.664050 0.000000 0.114900 0.160059 0.166799
-101.433311 0.191633 0.194048 0.262531 0.657793 0.000000 0.085550 0.132424 0.156443
-91.433311 0.166407 0.182548 0.304946 0.653902 0.000000 0.062119 0.106033 0.142337
-81.433311 0.137076 0.165543 0.345642 0.652290 0.000000 0.044479 0.082622 0.125680
-71.433311 0.107574 0.144635 0.382563 0.652387 0.000000 0.031737 0.063020 0.107922
-61.433311 0.081173 0.122080 0.414061 0.653056 0.000000 0.022795 0.047340 0.090436
-51.433311 0.059612 0.100091 0.438901 0.652398 0.000000 0.016640 0.035243 0.074276
-41.433311 0.043060 0.080151 0.456585 0.646861 0.000000 0.012411 0.026096 0.059979
-31.433311 0.030982 0.063183 0.466439 0.628542 0.000000 0.009482 0.019302 0.047839
-21.433311 0.022424 0.049362 0.468231 0.568214 0.000000 0.007260 0.014177 0.037763
-11.433311 0.016419 0.038424 0.461934 0.274153 0.000000 0.004516 0.009733 0.029385
-1.433311 0.012005 0.029825 0.447784 0.078237 0.000000 0.001521 0.005576 0.022245
8.566689 0.008308 0.022871 0.426400 0.037613 0.000000 0.000582 0.003262 0.016660
18.566689 0.005310 0.017186 0.398918 0.021957 0.000000 0.000271 0.002064 0.012678
28.566689 0.003265 0.012778 0.366796 0.014243 0.000000 0.000145 0.001401 0.009897
38.566689 0.002022 0.009541 0.331828 0.009926 0.000000 0.000087 0.001007 0.007919
48.566689 0.001294 0.007224 0.295763 0.007324 0.000000 0.000056 0.000756 0.006471
58.566689 0.000867 0.005574 0.260161 0.005700 0.000000 0.000039 0.000588 0.005383
68.566689 0.000615 0.004399 0.226379 0.004728 0.000000 0.000029 0.000471 0.004550
78.566689 0.000504 0.003641 0.195728 0.004512 0.000000 0.000025 0.000399 0.003987
88.566689 0.000408 0.000760 0.008114 0.001189 0.000000 0.000011 0.000020 0.000046
98.566689 0.000649 0.001119 0.013682 0.001769 0.000000 0.000021 0.000034 0.000068
108.566689 0.000890 0.001456 0.020446 0.002629 0.000000 0.000036 0.000050 0.000086
118.566689 0.001102 0.001545 0.024367 0.003903 0.000000 0.000063 0.000069 0.000081
128.566689 0.001725 0.001848 0.023618 0.005780 0.000000 0.000128 0.000122 0.000092
138.566689 0.002085 0.001937 0.027377 0.008536 0.000000 0.000219 0.000178 0.000091
148.566689 0.002016 0.001931 0.039251 0.012573 0.000000 0.000277 0.000176 0.000058
158.566689 0.030744 0.018791 0.054153 0.964820 0.126236 0.073467 0.034595 0.006201
168.566689 0.040330 0.023856 0.046349 0.982070 0.248369 0.039644 0.019789 0.004063
178.566689 0.053306 0.030804 0.039987 0.996888 0.348363 0.025660 0.013808 0.003233
188.566689 0.070532 0.040198 0.035083 1.015378 0.430231 0.019534 0.011268 0.002949
198.566689 0.093429 0.053079 0.031564 1.038211 0.497258 0.016452 0.010134 0.002937
208.566689 0.122641 0.069687 0.029488 1.065080 0.552136 0.014713 0.009658 0.003091
218.566689 0.158301 0.091019 0.028998 1.093957 0.597066 0.013616 0.009511 0.003361
228.566689 0.200751 0.117830 0.030394 1.120072 0.633852 0.012816 0.009507 0.003706
238.566689 0.249054 0.150513 0.034187 1.133752 0.663969 0.012097 0.009502 0.004064
248.566689 0.301254 0.188951 0.041177 1.115364 0.688628 0.011238 0.009271 0.004252
258.566689 0.354535 0.232378 0.052538 1.023986 0.708816 0.009756 0.008163 0.003690
268.566689 0.405571 0.279330 0.069885 0.782274 0.725345 0.006561 0.005298 0.002350
278.566689 0.450893 0.327716 0.095241 0.427785 0.738878 0.003276 0.002951 0.001561
278.586596 0.450975 0.327812 0.095300 0.427273 0.738902 0.003272 0.002948 0.001560
288.579960 0.487100 0.375656 0.131839 0.278867 0.749970 0.001750 0.001784 0.001082
298.573324 0.507916 0.413185 0.174153 0.213050 0.759034 0.000935 0.001054 0.000707
308.566689 0.513632 0.438237 0.218571 0.166408 0.766455 0.000474 0.000581 0.000423
318.579960 0.507599 0.456495 0.269677 0.128229 0.772543 0.000219 0.000292 0.000233
328.573324 0.496480 0.465534 0.313768 0.096539 0.777517 0.000099 0.000140 0.000120
338.566689 0.479266 0.466021 0.351561 0.070854 0.781590 0.000043 0.000064 0.000058
348.579960 0.458211 0.463666 0.390264 0.050803 0.784931 0.000018 0.000028 0.000027
358.573324 0.442441 0.463062 0.426204 0.035829 0.787661 0.000008 0.000013 0.000013
368.566689 0.429325 0.459051 0.451689 0.025060 0.789897 0.000004 0.000006 0.000007
378.579960 0.413770 0.451227 0.471783 0.017733 0.791730 0.000002 0.000004 0.000006
388.573324 0.413770 0.451227 0.491800 0.013500 0.793228 0.000002 0.000004 0.000006
398.566689 0.413770 0.451227 0.496856 0.012850 0.794455 0.000002 0.000004 0.000006


-223.424021 0.154059 0.139439 0.042884 0.758748 0.000000 0.271804 0.213540 0.128377
-213.424021 0.165390 0.146704 0.044782 0.755016 0.000000 0.286003 0.229791 0.141046
-203.424021 0.178237 0.154929 0.048245 0.745219 0.000000 0.295183 0.242370 0.149770
-193.424021 0.192272 0.164264 0.054064 0.734436 0.000000 0.299534 0.253009 0.158673
-183.424021 0.206890 0.174511 0.062971 0.723008 0.000000 0.297248 0.260473 0.167588
-173.424021 0.221248 0.185347 0.075759 0.711151 0.000000 0.286580 0.263297 0.176055
-163.424021 0.234167 0.196251 0.093211 0.699103 0.000000 0.266338 0.259953 0.183404
-153.424021 0.244074 0.206436 0.115892 0.687222 0.000000 0.236847 0.249274 0.188764
-143.424021 0.249074 0.214823 0.143858 0.676014 0.000000 0.200720 0.231078 0.191147
-133.424021 0.247079 0.220037 0.176611 0.666054 0.000000 0.162173 0.206428 0.189565
-123.424021 0.236320 0.220550 0.212981 0.657988 0.000000 0.125616 0.177620 0.183312
-113.424021 0.216148 0.214992 0.251281 0.652412 0.000000 0.094106 0.147502 0.172257
-103.424021 0.187771 0.202595 0.289705 0.649722 0.000000 0.068814 0.118576 0.156940
-93.424021 0.154673 0.183853 0.326263 0.650003 0.000000 0.049645 0.092754 0.138648
-83.424021 0.121330 0.160555 0.359227 0.652880 0.000000 0.035710 0.071007 0.119000
-73.424021 0.091458 0.135250 0.387289 0.657494 0.000000 0.025870 0.053513 0.099536
-63.424021 0.067026 0.110455 0.409534 0.662472 0.000000 0.019061 0.039944 0.081456
-53.424021 0.048359 0.088042 0.425333 0.665785 0.000000 0.014412 0.029723 0.065517
-43.424021 0.034692 0.068892 0.434553 0.663902 0.000000 0.011230 0.022132 0.051948
-33.424021 0.025038 0.053339 0.436753 0.648928 0.000000 0.009018 0.016560 0.040778
-23.424021 0.018342 0.041123 0.431775 0.589801 0.000000 0.007252 0.012336 0.031716
-13.424021 0.013680 0.031715 0.419626 0.241044 0.000000 0.004261 0.008253 0.024219
-3.424021 0.010071 0.024385 0.400630 0.064276 0.000000 0.001172 0.004295 0.017766
6.575979 0.006754 0.018357 0.375597 0.030919 0.000000 0.000424 0.002409 0.012952
16.575979 0.004121 0.013446 0.345874 0.018076 0.000000 0.000193 0.001493 0.009678
26.575979 0.002445 0.009758 0.313094 0.011742 0.000000 0.000102 0.001001 0.007461
36.575979 0.001482 0.007147 0.279017 0.008197 0.000000 0.000061 0.000714 0.005916
46.575979 0.000938 0.005335 0.245176 0.006063 0.000000 0.000039 0.000533 0.004803
56.575979 0.000627 0.004075 0.212829 0.004737 0.000000 0.000028 0.000413 0.003976
66.575979 0.000448 0.003195 0.182984 0.003954 0.000000 0.000021 0.000330 0.003348
76.575979 0.000376 0.002645 0.156646 0.003802 0.000000 0.000019 0.000280 0.002926
86.575979 0.000356 0.000658 0.006984 0.001099 0.000000 0.000010 0.000018 0.000040
96.575979 0.000591 0.000991 0.011496 0.001635 0.000000 0.000019 0.000030 0.000060
106.575979 0.000856 0.001315 0.016895 0.002430 0.000000 0.000034 0.000047 0.000078
116.575979 0.001153 0.001470 0.019600 0.003609 0.000000 0.000062 0.000070 0.000079
126.575979 0.001958 0.001941 0.018644 0.005347 0.000000 0.000130 0.000131 0.000101
136.575979 0.002577 0.002182 0.021102 0.007902 0.000000 0.000237 0.000206 0.000113
146.575979 0.002635 0.002174 0.029869 0.011648 0.000000 0.000338 0.000235 0.000083
156.575979 0.046182 0.026936 0.042966 0.962103 0.098870 0.121103 0.059337 0.010889
166.575979 0.060830 0.034845 0.037235 0.978723 0.225963 0.062394 0.032265 0.006794
176.575979 0.080343 0.045564 0.032792 0.993019 0.330018 0.037322 0.021045 0.005187
186.575979 0.105612 0.059810 0.029720 1.010684 0.415211 0.026545 0.016212 0.004576
196.575979 0.137742 0.078767 0.028013 1.032565 0.484962 0.021113 0.013871 0.004422
206.575979 0.177763 0.102929 0.027868 1.058587 0.542069 0.017981 0.012646 0.004519
216.575979 0.223508 0.132604 0.029605 1.087147 0.588824 0.015952 0.011966 0.004768
226.575979 0.274550 0.168291 0.033762 1.114199 0.627103 0.014467 0.011539 0.005101
236.575979 0.328568 0.209639 0.041175 1.131396 0.658444 0.013199 0.011166 0.005437
246.575979 0.382537 0.255621 0.053065 1.121818 0.684104 0.011869 0.010603 0.005576
256.575979 0.433131 0.304548 0.071100 1.050297 0.705112 0.010034 0.009235 0.004883
266.575979 0.477051 0.354182 0.097367 0.846049 0.722313 0.006772 0.006089 0.003108
276.575979 0.511084 0.401865 0.134155 0.485197 0.736395 0.003193 0.003212 0.001957
276.595886 0.511140 0.401956 0.134239 0.484556 0.736420 0.003188 0.003208 0.001955
286.589250 0.531349 0.444983 0.184709 0.297289 0.747938 0.001555 0.001828 0.001308
296.582614 0.534891 0.475062 0.240507 0.223915 0.757370 0.000783 0.001035 0.000833
306.575979 0.523163 0.491011 0.296238 0.174871 0.765093 0.000382 0.000553 0.000488
316.589250 0.497530 0.497542 0.357141 0.135279 0.771428 0.000172 0.000270 0.000262
326.582614 0.471257 0.496699 0.407735 0.102365 0.776604 0.000076 0.000128 0.000133
336.575979 0.442367 0.488388 0.448968 0.075503 0.780843 0.000033 0.000058 0.000064
346.589250 0.410784 0.476889 0.489401 0.054363 0.784319 0.000014 0.000025 0.000029
356.582614 0.386841 0.468986 0.526421 0.038449 0.787160 0.000006 0.000011 0.000014
366.575979 0.369520 0.460525 0.551541 0.026909 0.789486 0.000003 0.000005 0.000007
376.589250 0.351091 0.448808 0.569612 0.018940 0.791394 0.000001 0.000003 0.000005
386.582614 0.349158 0.448563 0.588665 0.014093 0.792953 0.000001 0.000003 0.000005
396.575979 0.349158 0.448563 0.597034 0.012617 0.794230 0.000001 0.000003 0.000005


-225.414731 0.186409 0.157870 0.041421 0.744767 0.000000 0.315246 0.254354 0.148900
-215.414731 0.201055 0.167647 0.045700 0.737976 0.000000 0.324562 0.269819 0.162913
-205.414731 0.217042 0.178615 0.052062 0.726968 0.000000 0.327289 0.280628 0.173178
-195.414731 0.233614 0.190678 0.061440 0.715097 0.000000 0.323023 0.287919 0.183322
-185.414731 0.249729 0.203398 0.074570 0.702720 0.000000 0.309966 0.290171 0.192927
-175.414731 0.264049 0.216149 0.092082 0.690161 0.000000 0.287027 0.285840 0.201274
-165.414731 0.274848 0.228036 0.114375 0.677807 0.000000 0.254663 0.273727 0.207421
-155.414731 0.280037 0.237841 0.141382 0.666191 0.000000 0.215619 0.253609 0.210271
-145.414731 0.277411 0.244057 0.172394 0.655989 0.000000 0.174459 0.226744 0.208777
-135.414731 0.265051 0.244990 0.206232 0.647922 0.000000 0.135636 0.195520 0.202152
-125.414731 0.242266 0.239114 0.241321 0.642694 0.000000 0.102198 0.162906 0.190230
-115.414731 0.210524 0.225634 0.275946 0.640831 0.000000 0.075348 0.131610 0.173640
-105.414731 0.173491 0.204946 0.308634 0.642542 0.000000 0.054839 0.103476 0.153636
-95.414731 0.136150 0.179010 0.337972 0.647599 0.000000 0.039805 0.079607 0.131975
-85.414731 0.102672 0.150689 0.362911 0.655294 0.000000 0.029111 0.060277 0.110381
-75.414731 0.075256 0.122826 0.382774 0.664483 0.000000 0.021661 0.045192 0.090216
-65.414731 0.054261 0.097543 0.397136 0.673611 0.000000 0.016550 0.033764 0.072352
-55.414731 0.038946 0.076019 0.405678 0.680607 0.000000 0.013083 0.025313 0.057201
-45.414731 0.028079 0.058465 0.408342 0.682080 0.000000 0.010724 0.019125 0.044702
-35.414731 0.020562 0.044719 0.404699 0.670378 0.000000 0.009087 0.014623 0.034670
-25.414731 0.015417 0.034226 0.394539 0.613572 0.000000 0.007690 0.011162 0.026668
-15.414731 0.011823 0.026302 0.377898 0.207600 0.000000 0.004120 0.007173 0.019983
-5.414731 0.008719 0.020076 0.355283 0.052848 0.000000 0.000914 0.003311 0.014118
4.585269 0.005577 0.014780 0.327792 0.025447 0.000000 0.000314 0.001778 0.010011
14.585269 0.003231 0.010516 0.297001 0.014896 0.000000 0.000140 0.001079 0.007348
24.585269 0.001854 0.007441 0.264638 0.009689 0.000000 0.000074 0.000715 0.005597
34.585269 0.001104 0.005347 0.232306 0.006775 0.000000 0.000044 0.000506 0.004401
44.585269 0.000694 0.003937 0.201264 0.005024 0.000000 0.000029 0.000376 0.003551
54.585269 0.000464 0.002979 0.172450 0.003942 0.000000 0.000020 0.000291 0.002926
64.585269 0.000335 0.002323 0.146556 0.003312 0.000000 0.000016 0.000232 0.002455
74.585269 0.000291 0.001927 0.124302 0.003211 0.000000 0.000015 0.000197 0.002141
84.585269 0.000311 0.000572 0.006000 0.001015 0.000000 0.000008 0.000015 0.000034
94.585269 0.000538 0.000884 0.009644 0.001511 0.000000 0.000017 0.000027 0.000053
104.585269 0.000824 0.001206 0.013928 0.002246 0.000000 0.000031 0.000044 0.000071
114.585269 0.001206 0.001439 0.015745 0.003337 0.000000 0.000060 0.000071 0.000078
124.585269 0.002194 0.002092 0.014743 0.004946 0.000000 0.000128 0.000137 0.000112
134.585269 0.003145 0.002547 0.016294 0.007314 0.000000 0.000244 0.000229 0.000139
144.585269 0.003444 0.002605 0.022715 0.010788 0.000000 0.000385 0.000294 0.000117
154.585269 0.069638 0.039643 0.034684 0.957494 0.070391 0.186871 0.097308 0.019163
164.585269 0.091436 0.051752 0.030742 0.974432 0.202647 0.093713 0.050791 0.011359
174.585269 0.119670 0.067880 0.028023 0.988572 0.310929 0.051731 0.030819 0.008239
184.585269 0.154857 0.088788 0.026704 1.005582 0.399582 0.034359 0.022334 0.006965
194.585269 0.197273 0.115547 0.026896 1.026583 0.472166 0.025862 0.018163 0.006480
204.585269 0.247690 0.148843 0.028960 1.051751 0.531592 0.021045 0.015855 0.006390
214.585269 0.301110 0.187546 0.033475 1.079875 0.580246 0.017956 0.014442 0.006516
224.585269 0.356458 0.231698 0.041311 1.107569 0.620081 0.015713 0.013458 0.006749
234.585269 0.410593 0.280019 0.053736 1.127649 0.652695 0.013830 0.012620 0.006983
244.585269 0.460276 0.330625 0.072473 1.125544 0.679397 0.011954 0.011643 0.007003
254.585269 0.502434 0.381173 0.099670 1.071118 0.701258 0.009693 0.009952 0.006149
264.585269 0.534101 0.428989 0.137668 0.901298 0.719157 0.006405 0.006596 0.003947
274.585269 0.552061 0.471093 0.188501 0.554323 0.733811 0.002879 0.003313 0.002356
274.605176 0.552081 0.471169 0.188614 0.553581 0.733838 0.002874 0.003309 0.002354
284.598540 0.551285 0.504070 0.254611 0.319214 0.745824 0.001282 0.001769 0.001512
294.591904 0.532821 0.521780 0.323856 0.235589 0.755638 0.000615 0.000962 0.000935
304.585269 0.500398 0.524398 0.389325 0.183684 0.763675 0.000293 0.000501 0.000536
314.598540 0.454545 0.515432 0.456925 0.142584 0.770267 0.000130 0.000239 0.000281
324.591904 0.415007 0.502471 0.510681 0.108431 0.775654 0.000057 0.000111 0.000140
334.585269 0.378097 0.484430 0.551764 0.080383 0.780064 0.000025 0.000050 0.000066
344.598540 0.341116 0.463705 0.589725 0.058128 0.783682 0.000010 0.000022 0.000030
354.591904 0.313614 0.448637 0.623782 0.041243 0.786639 0.000004 0.000009 0.000014
364.585269 0.295208 0.436172 0.645021 0.028899 0.789059 0.000002 0.000005 0.000007
374.598540 0.277108 0.421360 0.657641 0.020268 0.791045 0.000001 0.000003 0.000005
384.591904 0.272205 0.419859 0.673443 0.014814 0.792667 0.000001 0.000002 0.000005
394.585269 0.272205 0.419859 0.681325 0.012585 0.793996 0.000001 0.000002 0.000005


-227.405441 0.228724 0.184291 0.043372 0.726420 0.000000 0.352774 0.297219 0.175276
-217.405441 0.246188 0.196932 0.050649 0.716710 0.000000 0.354215 0.309771 0.190490
-207.405441 0.264329 0.210768 0.060566 0.704337 0.000000 0.347436 0.316402 0.201878
-197.405441 0.281832 0.225351 0.074079 0.691313 0.000000 0.331616 0.317648 0.212536
-187.405441 0.297133 0.239898 0.091703 0.678068 0.000000 0.305699 0.311920 0.221757
-177.405441 0.308365 0.253386 0.113626 0.665071 0.000000 0.270427 0.298077 0.228546
-167.405441 0.313302 0.264468 0.139625 0.652891 0.000000 0.228760 0.275949 0.231732
-157.405441 0.309555 0.271475 0.168958 0.642249 0.000000 0.185295 0.246801 0.230154
-147.405441 0.295171 0.272590 0.200366 0.633964 0.000000 0.144618 0.213246 0.223012
-137.405441 0.269429 0.266142 0.232427 0.628830 0.000000 0.109634 0.178290 0.210103
-127.405441 0.233979 0.251254 0.263664 0.627485 0.000000 0.081468 0.144703 0.192080
-117.405441 0.192986 0.228450 0.292752 0.630250 0.000000 0.059891 0.114477 0.170346
-107.405441 0.151659 0.199704 0.318775 0.637037 0.000000 0.043921 0.088618 0.146630
-97.405441 0.114563 0.168170 0.340922 0.647248 0.000000 0.032453 0.067502 0.122816
-87.405441 0.084132 0.137029 0.358684 0.659833 0.000000 0.024402 0.050900 0.100442
-77.405441 0.060766 0.108672 0.371779 0.673410 0.000000 0.018842 0.038240 0.080514
-67.405441 0.043658 0.084437 0.379997 0.686325 0.000000 0.015056 0.028824 0.063529
-57.405441 0.031549 0.064737 0.383065 0.696553 0.000000 0.012514 0.021965 0.049569
-47.405441 0.023126 0.049240 0.380787 0.700952 0.000000 0.010813 0.017004 0.038346
-37.405441 0.017377 0.037444 0.372625 0.692305 0.000000 0.009659 0.013423 0.029521
-27.405441 0.013475 0.028636 0.358327 0.638790 0.000000 0.008591 0.010611 0.022560
-17.405441 0.010707 0.022071 0.338081 0.175896 0.000000 0.004024 0.006394 0.016561
-7.405441 0.007798 0.016725 0.312727 0.043489 0.000000 0.000724 0.002558 0.011171
2.594559 0.004674 0.011961 0.283721 0.020964 0.000000 0.000238 0.001314 0.007697
12.594559 0.002566 0.008233 0.252812 0.012286 0.000000 0.000105 0.000781 0.005552
22.594559 0.001429 0.005675 0.221677 0.008001 0.000000 0.000055 0.000511 0.004181
32.594559 0.000839 0.004002 0.191666 0.005604 0.000000 0.000033 0.000359 0.003261
42.594559 0.000526 0.002909 0.163728 0.004167 0.000000 0.000022 0.000266 0.002616
52.594559 0.000354 0.002182 0.138502 0.003284 0.000000 0.000016 0.000205 0.002146
62.594559 0.000261 0.001694 0.116391 0.002779 0.000000 0.000012 0.000164 0.001795
72.594559 0.000236 0.001411 0.097869 0.002718 0.000000 0.000012 0.000140 0.001563
82.594559 0.000270 0.000497 0.005150 0.000938 0.000000 0.000007 0.000013 0.000030
92.594559 0.000487 0.000792 0.008090 0.001396 0.000000 0.000015 0.000024 0.000047
102.594559 0.000789 0.001120 0.011476 0.002076 0.000000 0.000029 0.000041 0.000065
112.594559 0.001248 0.001435 0.012660 0.003085 0.000000 0.000057 0.000070 0.000078
122.594559 0.002401 0.002277 0.011717 0.004575 0.000000 0.000122 0.000139 0.000122
132.594559 0.003736 0.003011 0.012651 0.006768 0.000000 0.000242 0.000246 0.000166
142.594559 0.004439 0.003234 0.017311 0.009990 0.000000 0.000413 0.000349 0.000160
152.594559 0.104239 0.059013 0.028861 0.949746 0.040757 0.266595 0.150374 0.033206
162.594559 0.135274 0.077039 0.026546 0.968576 0.178384 0.134084 0.076719 0.018718
172.594559 0.173801 0.100410 0.025504 0.983208 0.291064 0.068581 0.043278 0.012793
182.594559 0.219340 0.129664 0.026036 0.999864 0.383318 0.042623 0.029488 0.010290
192.594559 0.270802 0.165381 0.028455 1.020136 0.458850 0.030452 0.022817 0.009170
202.594559 0.328461 0.208212 0.033321 1.044503 0.520690 0.023740 0.019107 0.008700
212.594559 0.384621 0.255007 0.041581 1.072137 0.571320 0.019497 0.016783 0.008562
222.594559 0.438411 0.305405 0.054548 1.100250 0.612773 0.016422 0.015128 0.008583
232.594559 0.486759 0.357365 0.074002 1.122695 0.646711 0.013841 0.013730 0.008621
242.594559 0.526853 0.408484 0.102149 1.126933 0.674498 0.011356 0.012255 0.008447
252.594559 0.555972 0.456107 0.141377 1.087189 0.697248 0.008699 0.010188 0.007392
262.594559 0.571029 0.497317 0.193743 0.948172 0.715873 0.005535 0.006704 0.004798
272.594559 0.568124 0.528782 0.260234 0.630316 0.731123 0.002411 0.003234 0.002722
272.614466 0.568097 0.528833 0.260379 0.629539 0.731150 0.002406 0.003229 0.002720
282.607830 0.541068 0.546065 0.341613 0.346166 0.743623 0.000999 0.001624 0.001669
292.601194 0.497493 0.546519 0.422088 0.248294 0.753836 0.000463 0.000853 0.001000
302.594559 0.445375 0.532414 0.493767 0.192893 0.762199 0.000217 0.000434 0.000560
312.607830 0.385196 0.506347 0.563127 0.150155 0.769060 0.000096 0.000204 0.000287
322.601194 0.339310 0.481451 0.615265 0.114740 0.774665 0.000042 0.000094 0.000140
332.594559 0.301032 0.455072 0.651524 0.085495 0.779255 0.000019 0.000042 0.000065
342.607830 0.265219 0.427355 0.681875 0.062106 0.783020 0.000008 0.000018 0.000029
352.601194 0.239192 0.407104 0.708132 0.044217 0.786096 0.000003 0.000008 0.000013
362.594559 0.222548 0.392094 0.721641 0.031037 0.788615 0.000001 0.000004 0.000007
372.607830 0.207109 0.375789 0.725341 0.021720 0.790681 0.000001 0.000002 0.000005
382.601194 0.201190 0.372703 0.735775 0.015659 0.792369 0.000001 0.000002 0.000005
392.594559 0.201190 0.372703 0.740149 0.012730 0.793752 0.000001 0.000002 0.000005


-229.396151 0.280206 0.219736 0.049365 0.702897 0.000000 0.379355 0.338322 0.207392
-219.396151 0.299019 0.235117 0.060278 0.690494 0.000000 0.369943 0.345406 0.223189
-209.396151 0.317244 0.251338 0.074225 0.676787 0.000000 0.350950 0.345140 0.234774
-199.396151 0.332928 0.267484 0.091967 0.662774 0.000000 0.321872 0.337613 0.244673
-189.396151 0.343988 0.282344 0.113547 0.649007 0.000000 0.283659 0.321703 0.251880
-179.396151 0.348100 0.294441 0.138549 0.636131 0.000000 0.239621 0.297406 0.255181
-169.396151 0.342769 0.301971 0.166175 0.624909 0.000000 0.194373 0.266071 0.253353
-159.396151 0.325892 0.302944 0.195289 0.616226 0.000000 0.152266 0.230279 0.245502
-149.396151 0.296881 0.295623 0.224521 0.610970 0.000000 0.116170 0.193197 0.231482
-139.396151 0.257569 0.279059 0.252648 0.609886 0.000000 0.087042 0.157561 0.211950
-129.396151 0.212494 0.253830 0.278609 0.613415 0.000000 0.064606 0.125380 0.188367
-119.396151 0.167376 0.222194 0.301613 0.621557 0.000000 0.047923 0.097773 0.162640
-109.396151 0.126824 0.187365 0.321270 0.633861 0.000000 0.035815 0.075013 0.136611
-99.396151 0.093457 0.152826 0.337222 0.649334 0.000000 0.027230 0.056956 0.111973
-89.396151 0.067747 0.121252 0.349274 0.666623 0.000000 0.021256 0.043077 0.089889
-79.396151 0.048841 0.094160 0.357290 0.684183 0.000000 0.017163 0.032684 0.070957
-69.396151 0.035391 0.072040 0.361030 0.700352 0.000000 0.014407 0.025070 0.055317
-59.396151 0.026048 0.054687 0.360061 0.713251 0.000000 0.012601 0.019599 0.042791
-49.396151 0.019629 0.041409 0.353927 0.720063 0.000000 0.011448 0.015695 0.032933
-39.396151 0.015289 0.031523 0.341990 0.714150 0.000000 0.010729 0.012911 0.025309
-29.396151 0.012371 0.024271 0.324100 0.664649 0.000000 0.009997 0.010662 0.019329
-19.396151 0.010224 0.018896 0.300806 0.147356 0.000000 0.003918 0.005827 0.013838
-9.396151 0.007178 0.014161 0.273414 0.035816 0.000000 0.000583 0.001984 0.008807
0.603849 0.003970 0.009744 0.243706 0.017284 0.000000 0.000185 0.000974 0.005892
10.603849 0.002069 0.006465 0.213460 0.010140 0.000000 0.000080 0.000567 0.004178
20.603849 0.001123 0.004338 0.184151 0.006612 0.000000 0.000042 0.000367 0.003111
30.603849 0.000654 0.003003 0.156806 0.004639 0.000000 0.000025 0.000256 0.002408
40.603849 0.000411 0.002156 0.132077 0.003459 0.000000 0.000017 0.000189 0.001921
50.603849 0.000281 0.001605 0.110331 0.002740 0.000000 0.000013 0.000145 0.001570
60.603849 0.000211 0.001242 0.091720 0.002337 0.000000 0.000010 0.000116 0.001309
70.603849 0.000200 0.001043 0.076510 0.002306 0.000000 0.000011 0.000099 0.001138
80.603849 0.000235 0.000432 0.004420 0.000867 0.000000 0.000006 0.000012 0.000026
90.603849 0.000438 0.000710 0.006797 0.001290 0.000000 0.000013 0.000022 0.000042
100.603849 0.000748 0.001047 0.009469 0.001919 0.000000 0.000026 0.000038 0.000060
110.603849 0.001270 0.001444 0.010216 0.002852 0.000000 0.000052 0.000068 0.000078
120.603849 0.002549 0.002469 0.009400 0.004231 0.000000 0.000114 0.000139 0.000131
130.603849 0.004272 0.003538 0.009928 0.006263 0.000000 0.000232 0.000255 0.000193
140.603849 0.005558 0.004057 0.013276 0.009249 0.000000 0.000421 0.000392 0.000210
150.603849 0.152914 0.087628 0.025215 0.937039 0.009918 0.350336 0.217090 0.055708
160.603849 0.194326 0.113362 0.024509 0.960275 0.153136 0.183228 0.111001 0.030056
170.603849 0.242894 0.145493 0.025279 0.976507 0.270392 0.087580 0.058410 0.019248
180.603849 0.296667 0.183932 0.027998 0.993305 0.366394 0.051058 0.037454 0.014666
190.603849 0.353200 0.228399 0.033297 1.013106 0.444993 0.034683 0.027620 0.012491
200.603849 0.412743 0.279411 0.041981 1.036800 0.509345 0.025904 0.022221 0.011391
210.603849 0.465711 0.331587 0.055498 1.063953 0.562032 0.020406 0.018834 0.010822
220.603849 0.512357 0.384559 0.075683 1.092337 0.605168 0.016406 0.016395 0.010507
230.603849 0.550148 0.435905 0.104800 1.116731 0.640485 0.013071 0.014344 0.010252
240.603849 0.576590 0.483025 0.145279 1.126359 0.669400 0.010049 0.012313 0.009802
250.603849 0.588690 0.523080 0.199190 1.099206 0.693074 0.007228 0.009882 0.008500
260.603849 0.582492 0.552790 0.267503 0.987309 0.712456 0.004424 0.006402 0.005564
270.603849 0.553572 0.568307 0.349364 0.706602 0.728325 0.001902 0.002996 0.003012
270.623756 0.553490 0.568321 0.349537 0.705851 0.728354 0.001898 0.002991 0.003009
280.617120 0.497325 0.564485 0.443254 0.380350 0.741333 0.000749 0.001426 0.001758
290.610484 0.431720 0.544251 0.530545 0.262346 0.751961 0.000339 0.000728 0.001020
300.603849 0.368024 0.512848 0.603122 0.202562 0.760664 0.000158 0.000365 0.000558
310.617120 0.304635 0.471919 0.667758 0.158004 0.767803 0.000070 0.000169 0.000280
320.610484 0.260633 0.438178 0.712396 0.121292 0.773636 0.000031 0.000078 0.000135
330.603849 0.226695 0.406792 0.738425 0.090842 0.778412 0.000014 0.000035 0.000062
340.617120 0.196425 0.375680 0.755723 0.066302 0.782330 0.000006 0.000015 0.000028
350.610484 0.174778 0.353074 0.769439 0.047379 0.785531 0.000002 0.000006 0.000012
360.603849 0.161289 0.337293 0.771954 0.033327 0.788152 0.000001 0.000003 0.000006
370.617120 0.149292 0.321143 0.764299 0.023298 0.790302 0.000001 0.000002 0.000004
380.610484 0.143847 0.316918 0.767631 0.016625 0.792059 0.000000 0.000001 0.000004
390.603849 0.143847 0.316918 0.766667 0.013037 0.793498 0.000000 0.000001 0.000004


-221.386861 0.355604 0.281513 0.074919 0.658981 0.000000 0.367582 0.372120 0.259447
-211.386861 0.370807 0.298818 0.092799 0.644197 0.000000 0.335127 0.362333 0.269769
-201.386861 0.380982 0.314670 0.114015 0.629616 0.000000 0.294070 0.344068 0.277109
-191.386861 0.383606 0.327385 0.138052 0.615950 0.000000 0.247906 0.317413 0.280230
-181.386861 0.376134 0.335047 0.164026 0.604030 0.000000 0.201327 0.283920 0.277898
-171.386861 0.356412 0.335543 0.190892 0.594796 0.000000 0.158385 0.246167 0.269191
-161.386861 0.323819 0.326981 0.217529 0.589227 0.000000 0.121596 0.207182 0.253900
-151.386861 0.280575 0.308465 0.242828 0.588168 0.000000 0.091887 0.169796 0.232799
-141.386861 0.231538 0.280625 0.265994 0.592190 0.000000 0.068886 0.135945 0.207367
-131.386861 0.182738 0.245888 0.286460 0.601423 0.000000 0.051659 0.106751 0.179573
-121.386861 0.139070 0.207813 0.303905 0.615464 0.000000 0.039088 0.082587 0.151433
-111.386861 0.103000 0.169897 0.318304 0.633458 0.000000 0.030076 0.063215 0.124580
-101.386861 0.075060 0.135062 0.329546 0.654037 0.000000 0.023743 0.048182 0.100318
-91.386861 0.054402 0.105029 0.337525 0.675610 0.000000 0.019372 0.036832 0.079376
-81.386861 0.039620 0.080390 0.342019 0.696571 0.000000 0.016412 0.028459 0.061970
-71.386861 0.029288 0.060962 0.342564 0.715354 0.000000 0.014467 0.022410 0.047954
-61.386861 0.022194 0.046128 0.338435 0.730299 0.000000 0.013262 0.018130 0.036967
-51.386861 0.017362 0.035020 0.328912 0.738978 0.000000 0.012594 0.015136 0.028474
-41.386861 0.014133 0.026897 0.313413 0.735411 0.000000 0.012311 0.013054 0.021995
-31.386861 0.011997 0.021029 0.292150 0.690368 0.000000 0.011971 0.011323 0.016915
-21.386861 0.010302 0.016662 0.266240 0.122574 0.000000 0.003770 0.005393 0.011699
-11.386861 0.006749 0.012222 0.237474 0.029517 0.000000 0.000477 0.001548 0.006925
-1.386861 0.003412 0.008002 0.207814 0.014259 0.000000 0.000148 0.000725 0.004493
8.613139 0.001696 0.005099 0.178869 0.008373 0.000000 0.000064 0.000413 0.003132
18.613139 0.000903 0.003330 0.151790 0.005466 0.000000 0.000034 0.000264 0.002308
28.613139 0.000525 0.002264 0.127276 0.003842 0.000000 0.000021 0.000183 0.001773
38.613139 0.000333 0.001607 0.105710 0.002874 0.000000 0.000014 0.000134 0.001407
48.613139 0.000231 0.001189 0.087225 0.002288 0.000000 0.000011 0.000103 0.001145
58.613139 0.000180 0.000919 0.071765 0.001968 0.000000 0.000009 0.000083 0.000952
68.613139 0.000179 0.000781 0.059425 0.001962 0.000000 0.000010 0.000072 0.000827
78.613139 0.000204 0.000375 0.003796 0.000801 0.000000 0.000005 0.000010 0.000022
88.613139 0.000392 0.000637 0.005728 0.001192 0.000000 0.000011 0.000019 0.000037
98.613139 0.000702 0.000982 0.007841 0.001773 0.000000 0.000023 0.000035 0.000055
108.613139 0.001263 0.001453 0.008298 0.002636 0.000000 0.000048 0.000064 0.000077
118.613139 0.002615 0.002640 0.007656 0.003912 0.000000 0.000104 0.000135 0.000138
128.613139 0.004671 0.004070 0.007934 0.005794 0.000000 0.000216 0.000257 0.000217
138.613139 0.006670 0.005034 0.010311 0.008562 0.000000 0.000412 0.000421 0.000264
148.613139 0.216906 0.128056 0.023648 0.917106 0.000000 0.426284 0.292285 0.089191
158.613139 0.267685 0.162757 0.024716 0.948407 0.126862 0.240033 0.154030 0.046659
168.613139 0.323349 0.204077 0.027672 0.967999 0.248881 0.108561 0.076122 0.027935
178.613139 0.380671 0.250973 0.033239 0.985697 0.348782 0.059431 0.045992 0.020123
188.613139 0.436609 0.302205 0.042511 1.005411 0.430574 0.038325 0.032351 0.016372
198.613139 0.490776 0.358144 0.056587 1.028637 0.497539 0.027293 0.025003 0.014362
208.613139 0.536877 0.411989 0.077519 1.055381 0.552366 0.020426 0.020405 0.013185
218.613139 0.572191 0.463230 0.107624 1.083952 0.597255 0.015461 0.017079 0.012409
228.613139 0.595878 0.509558 0.149373 1.109967 0.634006 0.011500 0.014321 0.011761
238.613139 0.605001 0.548221 0.204842 1.124193 0.664096 0.008257 0.011766 0.010952
248.613139 0.595515 0.575992 0.274971 1.107834 0.688731 0.005616 0.009093 0.009352
258.613139 0.562902 0.589019 0.358861 1.019561 0.708901 0.003337 0.005784 0.006135
268.613139 0.505235 0.583381 0.453382 0.778115 0.725414 0.001438 0.002653 0.003187
268.633046 0.505097 0.583350 0.453576 0.777429 0.725444 0.001435 0.002649 0.003183
278.626410 0.424777 0.555056 0.554580 0.424561 0.738950 0.000549 0.001209 0.001771
288.619774 0.348523 0.514592 0.642342 0.278206 0.750010 0.000245 0.000603 0.000997
298.613139 0.285006 0.469400 0.709111 0.212775 0.759066 0.000114 0.000298 0.000534
308.626410 0.228264 0.419188 0.761403 0.166150 0.766495 0.000051 0.000138 0.000263
318.619774 0.191338 0.381234 0.792063 0.128091 0.772565 0.000023 0.000063 0.000125
328.613139 0.164284 0.348619 0.802600 0.096426 0.777535 0.000010 0.000028 0.000057
338.626410 0.140884 0.317566 0.802380 0.070719 0.781612 0.000004 0.000012 0.000025
348.619774 0.124289 0.295150 0.800290 0.050734 0.784943 0.000002 0.000005 0.000011
358.613139 0.114097 0.280059 0.790225 0.035778 0.787671 0.000001 0.000002 0.000006
368.626410 0.105300 0.265254 0.770751 0.025007 0.789909 0.000000 0.000001 0.000004
378.619774 0.100902 0.260562 0.766161 0.017710 0.791737 0.000000 0.000001 0.000003
388.613139 0.100902 0.260562 0.759547 0.013490 0.793234 0.000000 0.000001 0.000003
398.626410 0.100902 0.260562 0.754860 0.012864 0.794462 0.000000 0.000001 0.000003


-223.377571 0.410165 0.333820 0.094087 0.622225 0.000000 0.345267 0.385616 0.296735
-213.377571 0.418546 0.350030 0.114938 0.606847 0.000000 0.301433 0.364654 0.303859
-203.377571 0.418999 0.362845 0.138003 0.592355 0.000000 0.253508 0.335537 0.306465
-193.377571 0.408784 0.370134 0.162419 0.579641 0.000000 0.206005 0.299883 0.303307
-183.377571 0.385791 0.369702 0.187177 0.569711 0.000000 0.162723 0.260367 0.293511
-173.377571 0.349504 0.359583 0.211353 0.563624 0.000000 0.125784 0.219880 0.276878
-163.377571 0.302296 0.338801 0.234134 0.562362 0.000000 0.095846 0.181037 0.254128
-153.377571 0.249530 0.308194 0.254829 0.566610 0.000000 0.072585 0.145845 0.226877
-143.377571 0.197401 0.270322 0.273096 0.576660 0.000000 0.055045 0.115355 0.197098
-133.377571 0.150867 0.228927 0.288773 0.592231 0.000000 0.042143 0.089952 0.166856
-123.377571 0.112475 0.187803 0.301855 0.612453 0.000000 0.032844 0.069487 0.137943
-113.377571 0.082539 0.149809 0.312490 0.636051 0.000000 0.026236 0.053431 0.111586
-103.377571 0.060241 0.116847 0.320608 0.661334 0.000000 0.021632 0.041186 0.088641
-93.377571 0.044175 0.089651 0.325982 0.686581 0.000000 0.018491 0.032077 0.069429
-83.377571 0.032866 0.068085 0.328110 0.710242 0.000000 0.016412 0.025449 0.053859
-73.377571 0.025045 0.051524 0.326158 0.730940 0.000000 0.015117 0.020734 0.041587
-63.377571 0.019722 0.039142 0.319087 0.747302 0.000000 0.014428 0.017471 0.032141
-53.377571 0.016133 0.030031 0.306063 0.757308 0.000000 0.014224 0.015270 0.024952
-43.377571 0.013784 0.023473 0.286865 0.755674 0.000000 0.014426 0.013837 0.019537
-33.377571 0.012295 0.018810 0.262363 0.715262 0.000000 0.014606 0.012625 0.015269
-23.377571 0.010899 0.015267 0.234327 0.101540 0.000000 0.003571 0.005032 0.010035
-13.377571 0.006424 0.010763 0.204895 0.024340 0.000000 0.000396 0.001216 0.005435
-3.377571 0.002964 0.006629 0.175971 0.011769 0.000000 0.000121 0.000544 0.003416
6.622429 0.001416 0.004049 0.148818 0.006917 0.000000 0.000053 0.000303 0.002342
16.622429 0.000745 0.002574 0.124206 0.004521 0.000000 0.000028 0.000192 0.001707
26.622429 0.000434 0.001721 0.102543 0.003184 0.000000 0.000017 0.000132 0.001303
36.622429 0.000280 0.001209 0.083991 0.002390 0.000000 0.000012 0.000096 0.001029
46.622429 0.000199 0.000890 0.068479 0.001914 0.000000 0.000009 0.000074 0.000834
56.622429 0.000160 0.000690 0.055787 0.001661 0.000000 0.000008 0.000060 0.000692
66.622429 0.000168 0.000597 0.045885 0.001673 0.000000 0.000009 0.000053 0.000600
76.622429 0.000176 0.000325 0.003264 0.000740 0.000000 0.000005 0.000009 0.000019
86.622429 0.000348 0.000571 0.004848 0.001101 0.000000 0.000010 0.000017 0.000033
96.622429 0.000650 0.000919 0.006531 0.001639 0.000000 0.000020 0.000032 0.000051
106.622429 0.001227 0.001450 0.006810 0.002437 0.000000 0.000043 0.000061 0.000076
116.622429 0.002597 0.002764 0.006375 0.003617 0.000000 0.000094 0.000128 0.000142
126.622429 0.004882 0.004545 0.006524 0.005360 0.000000 0.000198 0.000251 0.000237
136.622429 0.007607 0.006081 0.008190 0.007924 0.000000 0.000390 0.000435 0.000316
146.622429 0.294107 0.181898 0.024283 0.887729 0.000000 0.486033 0.368599 0.134962
156.622429 0.350564 0.225529 0.027530 0.931691 0.099521 0.301947 0.205416 0.069745
166.622429 0.408146 0.274777 0.033376 0.957217 0.226496 0.131325 0.096292 0.039078
176.622429 0.463208 0.327629 0.042894 0.976878 0.330455 0.067380 0.054837 0.026608
186.622429 0.513096 0.382169 0.057795 0.997019 0.415569 0.040973 0.036746 0.020694
196.622429 0.557100 0.438426 0.079503 1.020054 0.485254 0.027513 0.027201 0.017480
206.622429 0.592881 0.490259 0.110614 1.046514 0.542308 0.019277 0.021265 0.015521
216.622429 0.613781 0.535533 0.153650 1.075244 0.589020 0.013568 0.017009 0.014160
226.622429 0.619935 0.572598 0.210685 1.102632 0.627264 0.009400 0.013612 0.013018
236.622429 0.607178 0.598269 0.282621 1.120797 0.658576 0.006361 0.010702 0.011771
246.622429 0.570909 0.608689 0.368502 1.113691 0.684212 0.004151 0.007983 0.009840
256.622429 0.509463 0.599956 0.465171 1.045844 0.705200 0.002422 0.004993 0.006430
266.622429 0.428531 0.570034 0.567280 0.842220 0.722385 0.001056 0.002264 0.003227
266.642336 0.428358 0.569954 0.567483 0.841616 0.722416 0.001054 0.002260 0.003223
276.635700 0.338134 0.518634 0.668582 0.481153 0.736471 0.000398 0.000997 0.001712
286.629064 0.264970 0.463171 0.749000 0.296550 0.747980 0.000176 0.000487 0.000938
296.622429 0.210283 0.410474 0.802194 0.223648 0.757404 0.000083 0.000239 0.000494
306.635700 0.164806 0.357433 0.834180 0.174616 0.765134 0.000038 0.000110 0.000240
316.629064 0.136379 0.319580 0.845007 0.135142 0.771451 0.000017 0.000050 0.000113
326.622429 0.116225 0.288718 0.836383 0.102250 0.776623 0.000008 0.000022 0.000051
336.635700 0.099120 0.260160 0.816695 0.075362 0.780865 0.000004 0.000010 0.000022
346.629064 0.087021 0.239646 0.798164 0.054290 0.784332 0.000002 0.000004 0.000010
356.622429 0.079652 0.226158 0.776140 0.038395 0.787170 0.000001 0.000002 0.000005
366.635700 0.073435 0.213334 0.746445 0.026852 0.789499 0.000000 0.000001 0.000003
376.629064 0.070121 0.208726 0.734453 0.018915 0.791401 0.000000 0.000001 0.000003
386.622429 0.070067 0.208719 0.723092 0.014079 0.792959 0.000000 0.000001 0.000003
396.635700 0.070067 0.208719 0.712961 0.012624 0.794237 0.000000 0.000001 0.000003


-225.368281 0.456028 0.388134 0.116206 0.580566 0.000000 0.305736 0.383109 0.331734
-215.368281 0.453483 0.400295 0.138326 0.565245 0.000000 0.256361 0.351371 0.333424
-205.368281 0.439966 0.406625 0.161238 0.551661 0.000000 0.208412 0.313648 0.329108
-195.368281 0.413253 0.404727 0.184071 0.540890 0.000000 0.165201 0.272522 0.317935
-185.368281 0.373092 0.392632 0.206011 0.534069 0.000000 0.128543 0.230839 0.299806
-175.368281 0.322148 0.369389 0.226472 0.532308 0.000000 0.098818 0.190994 0.275449
-165.368281 0.265931 0.335850 0.245039 0.536506 0.000000 0.075574 0.154776 0.246399
-155.368281 0.210931 0.294871 0.261429 0.547089 0.000000 0.057957 0.123314 0.214757
-145.368281 0.161988 0.250288 0.275648 0.563959 0.000000 0.044901 0.096944 0.182568
-135.368281 0.121557 0.206007 0.287797 0.586322 0.000000 0.035415 0.075541 0.151656
-125.368281 0.089973 0.165104 0.298012 0.612775 0.000000 0.028645 0.058658 0.123393
-115.368281 0.066239 0.129364 0.306427 0.641647 0.000000 0.023875 0.045636 0.098550
-105.368281 0.048984 0.099657 0.312816 0.671025 0.000000 0.020587 0.035849 0.077560
-95.368281 0.036739 0.075943 0.316636 0.699198 0.000000 0.018388 0.028665 0.060417
-85.368281 0.028205 0.057616 0.316949 0.724795 0.000000 0.016997 0.023513 0.046813
-75.368281 0.022348 0.043828 0.312495 0.746711 0.000000 0.016237 0.019924 0.036283
-65.368281 0.018402 0.033693 0.302058 0.763890 0.000000 0.016021 0.017535 0.028310
-55.368281 0.015792 0.026349 0.285026 0.774721 0.000000 0.016311 0.016051 0.022334
-45.368281 0.014164 0.021151 0.261929 0.774610 0.000000 0.017110 0.015258 0.017892
-35.368281 0.013246 0.017531 0.234466 0.738780 0.000000 0.018027 0.014632 0.014361
-25.368281 0.011982 0.014630 0.204953 0.083925 0.000000 0.003331 0.004704 0.008744
-15.368281 0.006138 0.009656 0.175603 0.020080 0.000000 0.000334 0.000963 0.004262
-5.368281 0.002599 0.005543 0.148016 0.009718 0.000000 0.000102 0.000412 0.002591
4.631719 0.001204 0.003242 0.122990 0.005716 0.000000 0.000045 0.000225 0.001747
14.631719 0.000631 0.002008 0.100939 0.003740 0.000000 0.000024 0.000140 0.001260
24.631719 0.000371 0.001322 0.082045 0.002640 0.000000 0.000015 0.000096 0.000955
34.631719 0.000244 0.000921 0.066284 0.001989 0.000000 0.000011 0.000070 0.000751
44.631719 0.000179 0.000677 0.053418 0.001603 0.000000 0.000009 0.000054 0.000607
54.631719 0.000149 0.000527 0.043111 0.001405 0.000000 0.000008 0.000044 0.000502
64.631719 0.000164 0.000468 0.035242 0.001431 0.000000 0.000009 0.000039 0.000436
74.631719 0.000152 0.000282 0.002811 0.000683 0.000000 0.000004 0.000007 0.000017
84.631719 0.000308 0.000510 0.004127 0.001017 0.000000 0.000008 0.000015 0.000029
94.631719 0.000594 0.000856 0.005484 0.001514 0.000000 0.000018 0.000029 0.000047
104.631719 0.001166 0.001431 0.005673 0.002252 0.000000 0.000038 0.000056 0.000075
114.631719 0.002503 0.002826 0.005470 0.003344 0.000000 0.000083 0.000120 0.000144
124.631719 0.004895 0.004908 0.005590 0.004957 0.000000 0.000178 0.000241 0.000251
134.631719 0.008227 0.007083 0.006748 0.007333 0.000000 0.000360 0.000435 0.000362
144.631719 0.378638 0.248721 0.027529 0.847507 0.000000 0.527099 0.439071 0.192215
154.631719 0.435322 0.299508 0.033692 0.908839 0.071069 0.363768 0.263483 0.100298
164.631719 0.489145 0.353758 0.043584 0.943745 0.203202 0.155132 0.118683 0.052801
174.631719 0.536891 0.408818 0.058730 0.966750 0.311383 0.074120 0.063601 0.034000
184.631719 0.576778 0.462570 0.081513 0.987956 0.399954 0.041936 0.040419 0.025297
194.631719 0.607959 0.514753 0.113772 1.011138 0.472470 0.026131 0.028483 0.020587
204.631719 0.630264 0.560790 0.158110 1.037484 0.531841 0.016928 0.021190 0.017675
214.631719 0.633480 0.596081 0.216718 1.066393 0.580450 0.011064 0.016131 0.015608
224.631719 0.617483 0.619520 0.290448 1.094971 0.620248 0.007215 0.012325 0.013885
234.631719 0.577598 0.627233 0.378282 1.116527 0.652831 0.004675 0.009311 0.012156
244.631719 0.512486 0.615350 0.477023 1.117348 0.679508 0.002969 0.006740 0.009912
254.631719 0.428565 0.582047 0.581366 1.067045 0.701350 0.001717 0.004157 0.006424
264.631719 0.338961 0.529629 0.684104 0.898082 0.719232 0.000763 0.001875 0.003138
264.651626 0.338787 0.529509 0.684300 0.897563 0.719264 0.000762 0.001872 0.003134
274.644990 0.254303 0.461975 0.776778 0.549730 0.733890 0.000289 0.000805 0.001596
284.638354 0.192962 0.399313 0.840948 0.318392 0.745867 0.000127 0.000388 0.000854
294.631719 0.150227 0.345503 0.872561 0.235339 0.755674 0.000060 0.000189 0.000443
304.644990 0.116250 0.294819 0.877565 0.183436 0.763718 0.000028 0.000087 0.000213
314.638354 0.095510 0.260047 0.865123 0.142450 0.770291 0.000013 0.000040 0.000100
324.631719 0.081115 0.232719 0.836642 0.108314 0.775673 0.000006 0.000018 0.000045
334.644990 0.069043 0.207943 0.798777 0.080235 0.780088 0.000003 0.000008 0.000020
344.638354 0.060496 0.190204 0.765897 0.058052 0.783695 0.000001 0.000003 0.000009
354.631719 0.055319 0.178728 0.734328 0.041186 0.786649 0.000001 0.000002 0.000004
364.644990 0.051034 0.168078 0.697368 0.028838 0.789072 0.000000 0.000001 0.000003
374.638354 0.048638 0.163896 0.679592 0.020240 0.791052 0.000000 0.000001 0.000002
384.631719 0.048509 0.163856 0.664964 0.014798 0.792673 0.000000 0.000001 0.000002
394.644990 0.048509 0.163856 0.651246 0.012585 0.794003 0.000000 0.000001 0.000002


-227.358991 0.486516 0.439314 0.138917 0.534351 0.000000 0.256578 0.364700 0.360674
-217.358991 0.469013 0.443894 0.160425 0.519821 0.000000 0.208563 0.324932 0.354804
-207.358991 0.438212 0.439959 0.181472 0.508033 0.000000 0.165860 0.282430 0.341985
-197.358991 0.393986 0.425400 0.201439 0.500230 0.000000 0.129818 0.239793 0.322157
-187.358991 0.339471 0.399410 0.219859 0.497640 0.000000 0.100645 0.199297 0.296153
-177.358991 0.280355 0.362956 0.236523 0.501372 0.000000 0.077758 0.162506 0.265470
-167.358991 0.222956 0.318903 0.251372 0.512172 0.000000 0.060272 0.130375 0.232080
-157.358991 0.172130 0.271336 0.264428 0.530097 0.000000 0.047242 0.103334 0.198140
-147.358991 0.130102 0.224156 0.275911 0.554510 0.000000 0.037707 0.081235 0.165436
-137.358991 0.097124 0.180479 0.286027 0.583962 0.000000 0.030851 0.063664 0.135367
-127.358991 0.072241 0.142248 0.294883 0.616475 0.000000 0.026004 0.050036 0.108834
-117.358991 0.053960 0.110200 0.302413 0.650066 0.000000 0.022622 0.039672 0.086184
-107.358991 0.040857 0.084401 0.308046 0.682765 0.000000 0.020326 0.031981 0.067508
-97.358991 0.031642 0.064316 0.310744 0.713039 0.000000 0.018842 0.026412 0.052567
-87.358991 0.025263 0.049098 0.309045 0.739804 0.000000 0.017994 0.022492 0.040921
-77.358991 0.020923 0.037835 0.301370 0.762280 0.000000 0.017698 0.019853 0.032051
-67.358991 0.018052 0.029680 0.286683 0.779739 0.000000 0.017957 0.018234 0.025443
-57.358991 0.016235 0.023864 0.265069 0.790951 0.000000 0.018832 0.017438 0.020575
-47.358991 0.015234 0.019840 0.238095 0.791977 0.000000 0.020426 0.017337 0.017026
-37.358991 0.014868 0.017137 0.208236 0.760506 0.000000 0.022416 0.017443 0.014180
-27.358991 0.013518 0.014683 0.178048 0.069284 0.000000 0.003066 0.004387 0.007735
-17.358991 0.005851 0.008796 0.149511 0.016572 0.000000 0.000286 0.000771 0.003343
-7.358991 0.002299 0.004681 0.123731 0.008027 0.000000 0.000087 0.000316 0.001964
2.641009 0.001044 0.002624 0.101019 0.004725 0.000000 0.000039 0.000169 0.001301
12.641009 0.000548 0.001586 0.081508 0.003096 0.000000 0.000021 0.000104 0.000929
22.641009 0.000328 0.001030 0.065222 0.002190 0.000000 0.000014 0.000071 0.000699
32.641009 0.000220 0.000713 0.051985 0.001656 0.000000 0.000010 0.000052 0.000547
42.641009 0.000166 0.000525 0.041428 0.001344 0.000000 0.000008 0.000040 0.000441
52.641009 0.000144 0.000414 0.033138 0.001191 0.000000 0.000007 0.000033 0.000364
62.641009 0.000164 0.000380 0.026942 0.001227 0.000000 0.000009 0.000030 0.000316
72.641009 0.000131 0.000244 0.002425 0.000631 0.000000 0.000003 0.000006 0.000014
82.641009 0.000270 0.000454 0.003537 0.000940 0.000000 0.000007 0.000013 0.000026
92.641009 0.000537 0.000792 0.004655 0.001399 0.000000 0.000015 0.000026 0.000043
102.641009 0.001085 0.001390 0.004818 0.002081 0.000000 0.000033 0.000051 0.000072
112.641009 0.002351 0.002823 0.004873 0.003092 0.000000 0.000073 0.000111 0.000143
122.641009 0.004737 0.005126 0.005053 0.004585 0.000000 0.000158 0.000226 0.000260
132.641009 0.008472 0.007923 0.005867 0.006785 0.000000 0.000326 0.000423 0.000399
142.641009 0.462511 0.325576 0.034179 0.796520 0.000000 0.549572 0.498699 0.257894
152.641009 0.514080 0.380266 0.044449 0.878772 0.041462 0.416503 0.324456 0.138870
162.641009 0.559668 0.435626 0.060118 0.927254 0.178961 0.177718 0.142601 0.069147
172.641009 0.596753 0.488798 0.083227 0.955295 0.291537 0.078149 0.071596 0.042125
182.641009 0.624140 0.537815 0.116700 0.978307 0.383705 0.040408 0.042819 0.029981
192.641009 0.640375 0.582090 0.162735 1.002021 0.459167 0.023070 0.028516 0.023489
202.641009 0.645637 0.618556 0.222917 1.028458 0.520949 0.013814 0.020106 0.019464
212.641009 0.626439 0.639657 0.298426 1.057605 0.571533 0.008481 0.014579 0.016592
222.641009 0.582990 0.644586 0.388170 1.087240 0.612947 0.005291 0.010686 0.014247
232.641009 0.514336 0.629515 0.488907 1.111715 0.646854 0.003332 0.007806 0.012061
242.641009 0.427657 0.592858 0.595366 1.119298 0.674614 0.002082 0.005513 0.009582
252.641009 0.336553 0.537312 0.700496 1.083969 0.697343 0.001202 0.003365 0.006149
262.641009 0.253599 0.469450 0.795510 0.945859 0.715952 0.000547 0.001517 0.002943
262.660916 0.253448 0.469308 0.795682 0.945420 0.715985 0.000546 0.001514 0.002938
272.654280 0.183787 0.394827 0.869719 0.625709 0.731205 0.000212 0.000640 0.001443
282.647644 0.136659 0.332228 0.908508 0.345254 0.743668 0.000093 0.000304 0.000756
292.641009 0.105229 0.282008 0.911982 0.248072 0.753873 0.000045 0.000148 0.000387
302.654280 0.080922 0.236845 0.886832 0.192655 0.762245 0.000022 0.000068 0.000184
312.647644 0.066288 0.206708 0.851392 0.150023 0.769084 0.000011 0.000032 0.000086
322.641009 0.056279 0.183643 0.805586 0.114620 0.774685 0.000005 0.000014 0.000039
332.654280 0.047953 0.163049 0.753478 0.085341 0.779279 0.000003 0.000006 0.000017
342.647644 0.042042 0.148329 0.710120 0.062026 0.783033 0.000001 0.000003 0.000007
352.641009 0.038482 0.138919 0.672353 0.044157 0.786107 0.000001 0.000001 0.000004
362.654280 0.035590 0.130355 0.631491 0.030971 0.788628 0.000000 0.000001 0.000002
372.647644 0.033902 0.126762 0.610018 0.021689 0.790688 0.000000 0.000001 0.000002
382.641009 0.033752 0.126681 0.593709 0.015641 0.792375 0.000000 0.000000 0.000002
392.654280 0.033752 0.126681 0.578155 0.012725 0.793759 0.000000 0.000000 0.000002


-229.349701 0.495562 0.481486 0.159910 0.483562 0.000000 0.206601 0.333637 0.379974
-219.349701 0.460184 0.474756 0.179349 0.470559 0.000000 0.164725 0.289906 0.365179
-209.349701 0.411823 0.457262 0.197548 0.461447 0.000000 0.129638 0.246617 0.343495
-199.349701 0.353883 0.428187 0.214232 0.457621 0.000000 0.101264 0.205740 0.315755
-189.349701 0.292332 0.388746 0.229287 0.460388 0.000000 0.078986 0.168723 0.283514
-179.349701 0.233245 0.341870 0.242816 0.470839 0.000000 0.061889 0.136341 0.248646
-169.349701 0.181043 0.291527 0.255015 0.489499 0.000000 0.049041 0.108903 0.213143
-159.349701 0.137898 0.241775 0.266089 0.515876 0.000000 0.039594 0.086369 0.178895
-149.349701 0.103898 0.195650 0.276329 0.548548 0.000000 0.032761 0.068320 0.147257
-139.349701 0.078069 0.155104 0.285892 0.585237 0.000000 0.027898 0.054204 0.119156
-129.349701 0.058988 0.121004 0.294686 0.623415 0.000000 0.024492 0.043409 0.095056
-119.349701 0.045151 0.093289 0.302249 0.660972 0.000000 0.022138 0.035298 0.074969
-109.349701 0.035314 0.071512 0.307464 0.696112 0.000000 0.020573 0.029351 0.058739
-99.349701 0.028436 0.054881 0.308678 0.727640 0.000000 0.019625 0.025112 0.045982
-89.349701 0.023710 0.042478 0.303969 0.754849 0.000000 0.019217 0.022211 0.036195
-79.349701 0.020544 0.033428 0.291804 0.777302 0.000000 0.019361 0.020386 0.028858
-69.349701 0.018532 0.026976 0.271879 0.794578 0.000000 0.020159 0.019477 0.023490
-59.349701 0.017388 0.022470 0.245400 0.805791 0.000000 0.021792 0.019396 0.019630
-49.349701 0.016979 0.019469 0.214994 0.807600 0.000000 0.024489 0.020116 0.016915
-39.349701 0.017212 0.017603 0.183585 0.780147 0.000000 0.028040 0.021206 0.014739
-29.349701 0.015442 0.015362 0.153593 0.057165 0.000000 0.002794 0.004071 0.006931
-19.349701 0.005546 0.008100 0.126511 0.013682 0.000000 0.000248 0.000624 0.002625
-9.349701 0.002051 0.003992 0.102855 0.006631 0.000000 0.000077 0.000246 0.001488
0.650299 0.000921 0.002151 0.082505 0.003907 0.000000 0.000035 0.000129 0.000969
10.650299 0.000488 0.001273 0.065427 0.002563 0.000000 0.000019 0.000079 0.000685
20.650299 0.000297 0.000817 0.051541 0.001817 0.000000 0.000013 0.000053 0.000512
30.650299 0.000205 0.000565 0.040540 0.001381 0.000000 0.000009 0.000039 0.000399
40.650299 0.000159 0.000418 0.031962 0.001129 0.000000 0.000007 0.000030 0.000320
50.650299 0.000142 0.000335 0.025352 0.001011 0.000000 0.000007 0.000025 0.000264
60.650299 0.000167 0.000320 0.020512 0.001055 0.000000 0.000008 0.000024 0.000230
70.650299 0.000113 0.000211 0.002096 0.000583 0.000000 0.000003 0.000006 0.000012
80.650299 0.000236 0.000403 0.003053 0.000868 0.000000 0.000006 0.000011 0.000023
90.650299 0.000480 0.000727 0.004000 0.001293 0.000000 0.000013 0.000023 0.000040
100.650299 0.000992 0.001331 0.004189 0.001924 0.000000 0.000029 0.000047 0.000069
110.650299 0.002163 0.002757 0.004527 0.002858 0.000000 0.000064 0.000101 0.000140
120.650299 0.004456 0.005192 0.004858 0.004239 0.000000 0.000139 0.000208 0.000261
130.650299 0.008365 0.008516 0.005471 0.006277 0.000000 0.000291 0.000402 0.000424
140.650299 0.538365 0.407556 0.045541 0.736395 0.000000 0.552411 0.543932 0.327473
150.650299 0.580996 0.462229 0.061693 0.840859 0.010652 0.447755 0.381736 0.185283
160.650299 0.615628 0.514738 0.085534 0.907531 0.153736 0.194194 0.166253 0.088061
170.650299 0.640055 0.562285 0.119518 0.942577 0.270884 0.077522 0.077690 0.050729
180.650299 0.652789 0.603064 0.166704 0.968224 0.366796 0.036165 0.043359 0.034476
190.650299 0.651055 0.635902 0.229287 0.992890 0.445323 0.018923 0.027174 0.025941
200.650299 0.634057 0.658603 0.306557 1.019647 0.509615 0.010605 0.018182 0.020683
210.650299 0.587104 0.660694 0.398167 1.049108 0.562253 0.006220 0.012623 0.016979
220.650299 0.515047 0.642416 0.500825 1.079683 0.605349 0.003767 0.008934 0.014061
230.650299 0.425847 0.602447 0.609283 1.106643 0.640633 0.002330 0.006351 0.011520
240.650299 0.333516 0.543888 0.716639 1.119947 0.669522 0.001444 0.004400 0.008926
250.650299 0.250383 0.473611 0.814391 1.097312 0.693173 0.000837 0.002665 0.005671
260.650299 0.182536 0.399544 0.892252 0.986169 0.712538 0.000392 0.001205 0.002673
260.670206 0.182418 0.399397 0.892379 0.985803 0.712573 0.000391 0.001203 0.002669
270.663570 0.129490 0.326175 0.937811 0.702507 0.728411 0.000158 0.000504 0.001271
280.656934 0.095190 0.268653 0.943785 0.379339 0.741380 0.000070 0.000237 0.000654
290.650299 0.072922 0.224649 0.916248 0.262163 0.752000 0.000035 0.000116 0.000332
300.663570 0.055999 0.186370 0.862560 0.202335 0.760711 0.000018 0.000054 0.000157
310.656934 0.045894 0.161331 0.807927 0.157876 0.767829 0.000009 0.000025 0.000073
320.650299 0.039063 0.142551 0.749525 0.121171 0.773657 0.000005 0.000012 0.000033
330.663570 0.033420 0.125975 0.688419 0.090682 0.778438 0.000003 0.000005 0.000014
340.656934 0.029400 0.114137 0.639037 0.066217 0.782344 0.000001 0.000002 0.000006
350.650299 0.026999 0.106639 0.598435 0.047314 0.785543 0.000001 0.000001 0.000003
360.663570 0.025094 0.099930 0.556752 0.033257 0.788166 0.000000 0.000001 0.000002
370.656934 0.023932 0.096963 0.533626 0.023265 0.790310 0.000000 0.000000 0.000002
380.650299 0.023800 0.096855 0.516968 0.016604 0.792066 0.000000 0.000000 0.000002
390.663570 0.023800 0.096855 0.501018 0.013027 0.793506 0.000000 0.000000 0.000002


-221.340411 0.426339 0.487646 0.194317 0.416805 0.000000 0.127995 0.251190 0.363388
-211.340411 0.365256 0.455207 0.209505 0.411225 0.000000 0.100664 0.210244 0.333881
-201.340411 0.301676 0.412658 0.223264 0.412371 0.000000 0.079172 0.173263 0.300105
-191.340411 0.241482 0.363110 0.235756 0.421670 0.000000 0.062647 0.140945 0.263932
-181.340411 0.188592 0.310424 0.247300 0.440242 0.000000 0.050173 0.113476 0.227209
-171.340411 0.144773 0.258417 0.258232 0.468304 0.000000 0.040935 0.090744 0.191651
-161.340411 0.110141 0.210226 0.268817 0.504491 0.000000 0.034233 0.072438 0.158717
-151.340411 0.083657 0.167710 0.279279 0.546179 0.000000 0.029444 0.058015 0.129294
-141.340411 0.063928 0.131743 0.289559 0.590081 0.000000 0.026066 0.046891 0.103877
-131.340411 0.049531 0.102382 0.299166 0.633297 0.000000 0.023713 0.038482 0.082583
-121.340411 0.039165 0.079069 0.307029 0.673911 0.000000 0.022094 0.032229 0.065183
-111.340411 0.031830 0.061088 0.311325 0.710563 0.000000 0.021048 0.027700 0.051364
-101.340411 0.026731 0.047562 0.309805 0.742539 0.000000 0.020505 0.024538 0.040669
-91.340411 0.023268 0.037611 0.300434 0.769546 0.000000 0.020486 0.022484 0.032588
-81.340411 0.021021 0.030452 0.282348 0.791481 0.000000 0.021109 0.021381 0.026633
-71.340411 0.019719 0.025448 0.256539 0.808195 0.000000 0.022589 0.021181 0.022384
-61.340411 0.019191 0.022071 0.225473 0.819093 0.000000 0.025250 0.021916 0.019454
-51.340411 0.019404 0.019990 0.192513 0.821362 0.000000 0.029493 0.023684 0.017547
-41.340411 0.020362 0.018937 0.160575 0.797506 0.000000 0.035283 0.026145 0.016081
-31.340411 0.017647 0.016592 0.131607 0.047154 0.000000 0.002529 0.003756 0.006271
-21.340411 0.005221 0.007509 0.106474 0.011298 0.000000 0.000218 0.000511 0.002066
-11.340411 0.001844 0.003439 0.085095 0.005480 0.000000 0.000068 0.000194 0.001128
-1.340411 0.000827 0.001789 0.067044 0.003231 0.000000 0.000031 0.000100 0.000722
8.659589 0.000444 0.001040 0.052236 0.002123 0.000000 0.000018 0.000060 0.000505
18.659589 0.000276 0.000663 0.040511 0.001509 0.000000 0.000011 0.000041 0.000375
28.659589 0.000195 0.000459 0.031455 0.001153 0.000000 0.000008 0.000030 0.000291
38.659589 0.000155 0.000343 0.024544 0.000950 0.000000 0.000007 0.000023 0.000233
48.659589 0.000141 0.000281 0.019315 0.000861 0.000000 0.000006 0.000019 0.000192
58.659589 0.000170 0.000281 0.015562 0.000910 0.000000 0.000007 0.000019 0.000168
68.659589 0.000097 0.000183 0.001816 0.000538 0.000000 0.000002 0.000005 0.000011
78.659589 0.000205 0.000356 0.002655 0.000802 0.000000 0.000005 0.000010 0.000020
88.659589 0.000425 0.000662 0.003485 0.001195 0.000000 0.000012 0.000020 0.000036
98.659589 0.000894 0.001255 0.003740 0.001778 0.000000 0.000025 0.000042 0.000065
108.659589 0.001957 0.002638 0.004382 0.002642 0.000000 0.000056 0.000091 0.000134
118.659589 0.004097 0.005117 0.004960 0.003920 0.000000 0.000121 0.000190 0.000258
128.659589 0.007984 0.008826 0.005517 0.005807 0.000000 0.000257 0.000375 0.000437
138.659589 0.601266 0.489039 0.063570 0.669578 0.000000 0.532677 0.571595 0.396059
148.659589 0.632836 0.539956 0.088030 0.795153 0.000000 0.445449 0.426134 0.238151
158.659589 0.654908 0.586159 0.122993 0.884510 0.127487 0.197744 0.186160 0.109274
168.659589 0.664796 0.624863 0.170934 0.928766 0.249393 0.071281 0.080527 0.059409
178.659589 0.659558 0.654038 0.234325 0.957941 0.349201 0.030071 0.041765 0.038414
188.659589 0.634912 0.671553 0.314799 0.983991 0.430917 0.014611 0.024673 0.027658
198.659589 0.588863 0.675352 0.408229 1.011288 0.497820 0.007797 0.015755 0.021164
208.659589 0.514665 0.654028 0.512731 1.041122 0.552596 0.004433 0.010545 0.016720
218.659589 0.423193 0.610809 0.623076 1.072501 0.597443 0.002635 0.007256 0.013372
228.659589 0.329901 0.549362 0.732501 1.101523 0.634160 0.001614 0.005047 0.010628
238.659589 0.246807 0.476841 0.832786 1.119604 0.664222 0.000998 0.003444 0.008050
248.659589 0.179480 0.401213 0.913997 1.107655 0.688834 0.000583 0.002075 0.005066
258.659589 0.128206 0.328919 0.964754 1.019799 0.708985 0.000283 0.000945 0.002364
258.679496 0.128119 0.328781 0.964818 1.019498 0.709021 0.000282 0.000943 0.002360
268.672860 0.089884 0.262253 0.973136 0.774877 0.725503 0.000121 0.000395 0.001096
278.666224 0.065737 0.212413 0.943101 0.423453 0.738999 0.000054 0.000184 0.000555
288.659589 0.050326 0.175571 0.886591 0.278068 0.750050 0.000028 0.000090 0.000279
298.672860 0.038754 0.144303 0.810095 0.212559 0.759115 0.000015 0.000043 0.000131
308.666224 0.031882 0.124151 0.742196 0.166023 0.766522 0.000009 0.000020 0.000061
318.659589 0.027293 0.109275 0.676720 0.127968 0.772587 0.000005 0.000010 0.000028
328.672860 0.023534 0.096268 0.611820 0.096261 0.777562 0.000003 0.000005 0.000012
338.666224 0.020849 0.086980 0.560513 0.070630 0.781627 0.000002 0.000002 0.000005
348.659589 0.019272 0.081145 0.519944 0.050666 0.784955 0.000001 0.000001 0.000002
358.672860 0.018065 0.076007 0.479820 0.035702 0.787686 0.000000 0.000001 0.000001
368.666224 0.017287 0.073631 0.456731 0.024971 0.789917 0.000000 0.000000 0.000001
378.659589 0.017197 0.073517 0.440718 0.017687 0.791743 0.000000 0.000000 0.000001
388.672860 0.017197 0.073517 0.425394 0.013475 0.793242 0.000000 0.000000 0.000001
398.666224 0.017197 0.073517 0.422470 0.012869 0.794466 0.000000 0.000000 0.000001


-223.331121 0.373525 0.480023 0.205667 0.357826 0.000000 0.098786 0.212713 0.350171
-213.331121 0.308418 0.434329 0.218374 0.356581 0.000000 0.078249 0.176055 0.314942
-203.331121 0.247590 0.382193 0.230125 0.363543 0.000000 0.062418 0.144034 0.277573
-193.331121 0.194553 0.327476 0.241272 0.380448 0.000000 0.050452 0.116807 0.239869
-183.331121 0.150638 0.273744 0.252244 0.408699 0.000000 0.041568 0.094188 0.203381
-173.331121 0.115723 0.223849 0.263410 0.448149 0.000000 0.035097 0.075827 0.169407
-163.331121 0.088884 0.179749 0.274964 0.495906 0.000000 0.030479 0.061286 0.138942
-153.331121 0.068727 0.142242 0.286901 0.547416 0.000000 0.027214 0.049986 0.112450
-143.331121 0.053879 0.111409 0.298746 0.598291 0.000000 0.024913 0.041368 0.090081
-133.331121 0.043114 0.086800 0.309379 0.645693 0.000000 0.023293 0.034912 0.071702
-123.331121 0.035390 0.067604 0.316921 0.688355 0.000000 0.022170 0.030151 0.056935
-113.331121 0.029942 0.053012 0.318814 0.725608 0.000000 0.021487 0.026748 0.045380
-103.331121 0.026184 0.042173 0.312526 0.757304 0.000000 0.021276 0.024455 0.036564
-93.331121 0.023688 0.034300 0.296588 0.783566 0.000000 0.021666 0.023123 0.030008
-83.331121 0.022176 0.028732 0.271519 0.804584 0.000000 0.022884 0.022710 0.025285
-73.331121 0.021495 0.024959 0.239882 0.820434 0.000000 0.025278 0.023287 0.022049
-63.331121 0.021589 0.022579 0.205116 0.830755 0.000000 0.029355 0.025029 0.020002
-53.331121 0.022530 0.021373 0.170782 0.833188 0.000000 0.035749 0.028193 0.018932
-43.331121 0.024444 0.021184 0.139350 0.812446 0.000000 0.044684 0.032583 0.018288
-33.331121 0.019974 0.018273 0.112100 0.038895 0.000000 0.002278 0.003446 0.005710
-23.331121 0.004883 0.006983 0.089233 0.009332 0.000000 0.000193 0.000424 0.001632
-13.331121 0.001671 0.002992 0.070133 0.004529 0.000000 0.000061 0.000156 0.000858
-3.331121 0.000753 0.001510 0.054240 0.002673 0.000000 0.000028 0.000079 0.000539
6.668879 0.000411 0.000867 0.041503 0.001759 0.000000 0.000016 0.000047 0.000373
16.668879 0.000261 0.000551 0.031690 0.001254 0.000000 0.000010 0.000032 0.000275
26.668879 0.000187 0.000383 0.024297 0.000963 0.000000 0.000007 0.000023 0.000212
36.668879 0.000152 0.000290 0.018772 0.000801 0.000000 0.000006 0.000018 0.000170
46.668879 0.000141 0.000243 0.014664 0.000735 0.000000 0.000005 0.000015 0.000140
56.668879 0.000170 0.000254 0.011775 0.000787 0.000000 0.000006 0.000015 0.000123
66.668879 0.000083 0.000158 0.001575 0.000497 0.000000 0.000002 0.000004 0.000009
76.668879 0.000178 0.000313 0.002324 0.000741 0.000000 0.000005 0.000009 0.000018
86.668879 0.000374 0.000599 0.003079 0.001104 0.000000 0.000010 0.000018 0.000033
96.668879 0.000796 0.001167 0.003430 0.001643 0.000000 0.000022 0.000037 0.000061
106.668879 0.001747 0.002481 0.004393 0.002442 0.000000 0.000048 0.000081 0.000127
116.668879 0.003703 0.004925 0.005316 0.003624 0.000000 0.000105 0.000171 0.000249
126.668879 0.007422 0.008859 0.005975 0.005371 0.000000 0.000225 0.000344 0.000439
136.668879 0.648764 0.564880 0.090948 0.598154 0.000000 0.486845 0.578235 0.459030
146.668879 0.668016 0.608910 0.126679 0.742567 0.000000 0.405416 0.448202 0.294299
156.668879 0.675733 0.645866 0.175846 0.858354 0.100171 0.184297 0.197782 0.132004
166.668879 0.667813 0.672610 0.240227 0.914177 0.227028 0.060760 0.079263 0.067507
176.668879 0.639214 0.686260 0.320841 0.947789 0.330891 0.023551 0.038310 0.041339
186.668879 0.586433 0.683804 0.418291 0.975616 0.415926 0.010814 0.021464 0.028399
196.668879 0.511329 0.663635 0.524619 1.003619 0.485547 0.005577 0.013177 0.020844
206.668879 0.419744 0.617943 0.636741 1.033825 0.542547 0.003107 0.008561 0.015871
216.668879 0.325755 0.553749 0.748081 1.065832 0.589216 0.001827 0.005758 0.012293
226.668879 0.242903 0.479156 0.850696 1.096491 0.627424 0.001114 0.003937 0.009510
236.668879 0.176235 0.402149 0.935025 1.118490 0.658707 0.000690 0.002655 0.007060
246.668879 0.125683 0.329031 0.989882 1.115473 0.684319 0.000408 0.001595 0.004407
256.668879 0.088769 0.263683 1.004708 1.047558 0.705288 0.000207 0.000733 0.002043
256.688786 0.088708 0.263562 1.004694 1.047314 0.705326 0.000207 0.000732 0.002039
266.682150 0.061929 0.206393 0.971905 0.839995 0.722477 0.000096 0.000309 0.000927
276.675514 0.045281 0.165008 0.908275 0.479997 0.736521 0.000045 0.000144 0.000463
286.668879 0.034781 0.135189 0.828920 0.296466 0.748021 0.000024 0.000071 0.000232
296.682150 0.026975 0.110355 0.737558 0.223441 0.757455 0.000014 0.000035 0.000109
306.675514 0.022367 0.094532 0.662776 0.174491 0.765162 0.000009 0.000017 0.000051
316.668879 0.019339 0.083007 0.595321 0.135015 0.771473 0.000005 0.000009 0.000023
326.682150 0.016894 0.073013 0.531007 0.102078 0.776651 0.000003 0.000004 0.000010
336.675514 0.015152 0.065877 0.481005 0.075269 0.780881 0.000002 0.000002 0.000004
346.668879 0.014163 0.061433 0.442569 0.054218 0.784344 0.000001 0.000001 0.000002
356.682150 0.013458 0.057583 0.405629 0.038314 0.787186 0.000001 0.000001 0.000001
366.675514 0.012967 0.055733 0.383793 0.026814 0.789507 0.000000 0.000000 0.000001
376.668879 0.012931 0.055632 0.369063 0.018889 0.791408 0.000000 0.000000 0.000001
386.682150 0.012943 0.055633 0.355028 0.014061 0.792967 0.000000 0.000000 0.000001
396.675514 0.012943 0.055633 0.349628 0.012625 0.794241 0.000000 0.000000 0.000001


-225.321831 0.312621 0.453456 0.214610 0.294939 0.000000 0.076096 0.177001 0.327735
-215.321831 0.251673 0.398899 0.225850 0.298363 0.000000 0.061074 0.145524 0.289335
-205.321831 0.198896 0.342374 0.236870 0.311164 0.000000 0.049696 0.118734 0.250815
-195.321831 0.155321 0.287308 0.248114 0.335914 0.000000 0.041261 0.096455 0.213673
-185.321831 0.120577 0.236259 0.260025 0.375092 0.000000 0.035139 0.078301 0.179048
-175.321831 0.093646 0.190933 0.272882 0.428388 0.000000 0.030789 0.063813 0.147798
-165.321831 0.073285 0.152247 0.286649 0.490043 0.000000 0.027744 0.052504 0.120500
-155.321831 0.058147 0.120235 0.300888 0.552199 0.000000 0.025593 0.043816 0.097286
-145.321831 0.047058 0.094481 0.314463 0.609530 0.000000 0.024035 0.037239 0.078055
-135.321831 0.039036 0.074274 0.325399 0.660077 0.000000 0.022891 0.032334 0.062510
-125.321831 0.033282 0.058727 0.330924 0.703750 0.000000 0.022093 0.028737 0.050198
-115.321831 0.029233 0.047044 0.328015 0.740766 0.000000 0.021689 0.026218 0.040692
-105.321831 0.026473 0.038464 0.314565 0.771565 0.000000 0.021817 0.024639 0.033542
-95.321831 0.024720 0.032320 0.290529 0.796647 0.000000 0.022712 0.023967 0.028327
-85.321831 0.023820 0.028085 0.258258 0.816442 0.000000 0.024723 0.024280 0.024700
-75.321831 0.023736 0.025374 0.221654 0.831195 0.000000 0.028358 0.025784 0.022403
-65.321831 0.024532 0.023915 0.184531 0.840715 0.000000 0.034366 0.028830 0.021242
-55.321831 0.026412 0.023612 0.150090 0.843027 0.000000 0.043705 0.033888 0.021103
-45.321831 0.029651 0.024431 0.120080 0.824862 0.000000 0.056952 0.040970 0.021489
-35.321831 0.022227 0.020270 0.095053 0.032083 0.000000 0.002045 0.003145 0.005217
-25.321831 0.004542 0.006498 0.074590 0.007709 0.000000 0.000171 0.000356 0.001296
-15.321831 0.001524 0.002629 0.057645 0.003744 0.000000 0.000054 0.000128 0.000655
-5.321831 0.000693 0.001296 0.043718 0.002211 0.000000 0.000025 0.000064 0.000403
4.678169 0.000385 0.000738 0.032838 0.001458 0.000000 0.000014 0.000038 0.000276
14.678169 0.000248 0.000470 0.024687 0.001043 0.000000 0.000009 0.000025 0.000202
24.678169 0.000181 0.000329 0.018697 0.000806 0.000000 0.000006 0.000018 0.000155
34.678169 0.000148 0.000253 0.014310 0.000677 0.000000 0.000005 0.000014 0.000124
44.678169 0.000137 0.000217 0.011102 0.000629 0.000000 0.000004 0.000012 0.000102
54.678169 0.000166 0.000235 0.008892 0.000683 0.000000 0.000005 0.000012 0.000091
64.678169 0.000071 0.000136 0.001369 0.000459 0.000000 0.000002 0.000003 0.000008
74.678169 0.000154 0.000274 0.002048 0.000685 0.000000 0.000004 0.000007 0.000016
84.678169 0.000327 0.000537 0.002757 0.001020 0.000000 0.000009 0.000016 0.000029
94.678169 0.000703 0.001071 0.003222 0.001518 0.000000 0.000019 0.000033 0.000056
104.678169 0.001544 0.002297 0.004512 0.002257 0.000000 0.000042 0.000072 0.000119
114.678169 0.003301 0.004647 0.005870 0.003351 0.000000 0.000091 0.000153 0.000237
124.678169 0.006761 0.008654 0.006816 0.004967 0.000000 0.000196 0.000312 0.000431
134.678169 0.679679 0.630956 0.130916 0.522725 0.000000 0.415753 0.560841 0.512114
144.678169 0.684891 0.665454 0.180962 0.684844 0.000000 0.337530 0.442625 0.348432
154.678169 0.674815 0.690216 0.246747 0.829605 0.071746 0.157122 0.197895 0.154551
164.678169 0.643697 0.701249 0.328494 0.899321 0.203756 0.048713 0.074145 0.074108
174.678169 0.586371 0.694576 0.425144 0.938185 0.311837 0.017695 0.033656 0.042837
184.678169 0.506222 0.667973 0.535970 0.968065 0.400326 0.007796 0.018024 0.028063
194.678169 0.413563 0.622647 0.650228 0.996832 0.472774 0.003928 0.010713 0.019792
204.678169 0.321129 0.557068 0.763341 1.027328 0.532090 0.002161 0.006794 0.014569
214.678169 0.238711 0.480584 0.868095 1.059739 0.580654 0.001263 0.004488 0.010968
224.678169 0.172825 0.402374 0.955314 1.091613 0.620415 0.000771 0.003027 0.008288
234.678169 0.123069 0.328595 1.014086 1.116758 0.652968 0.000480 0.002023 0.006047
244.678169 0.086827 0.262945 1.033521 1.121150 0.679620 0.000290 0.001215 0.003748
254.678169 0.061029 0.207000 1.007549 1.070208 0.701442 0.000155 0.000566 0.001731
254.698076 0.060987 0.206899 1.007453 1.070013 0.701481 0.000155 0.000565 0.001728
264.691440 0.042592 0.159725 0.935839 0.896886 0.719329 0.000080 0.000243 0.000774
274.684804 0.031273 0.126435 0.845736 0.548643 0.733943 0.000040 0.000114 0.000382
284.678169 0.024206 0.102917 0.751752 0.318372 0.745910 0.000023 0.000057 0.000191
294.691440 0.019011 0.083626 0.653598 0.235139 0.755727 0.000015 0.000029 0.000090
304.684804 0.015976 0.071451 0.577585 0.183311 0.763747 0.000010 0.000015 0.000042
314.678169 0.014037 0.062691 0.512198 0.142320 0.770315 0.000006 0.000008 0.000019
324.691440 0.012516 0.055157 0.451638 0.108135 0.775702 0.000004 0.000004 0.000008
334.684804 0.011449 0.049781 0.405174 0.080138 0.780104 0.000003 0.000002 0.000004
344.678169 0.010893 0.046471 0.370223 0.057975 0.783708 0.000001 0.000001 0.000002
354.691440 0.010566 0.043660 0.337378 0.041100 0.786665 0.000001 0.000001 0.000001
364.684804 0.010299 0.042261 0.317560 0.028797 0.789081 0.000000 0.000000 0.000001
374.678169 0.010328 0.042191 0.304474 0.020213 0.791059 0.000000 0.000000 0.000001
384.691440 0.010382 0.042203 0.292068 0.014776 0.792682 0.000000 0.000000 0.000001
394.684804 0.010382 0.042203 0.285707 0.012583 0.794007 0.000000 0.000000 0.000001


-227.312541 0.253825 0.413055 0.222941 0.233539 0.000000 0.058445 0.145292 0.298984
-217.312541 0.201727 0.355007 0.234042 0.240754 0.000000 0.047726 0.119143 0.259863
-207.312541 0.158800 0.298890 0.245803 0.257756 0.000000 0.039783 0.097360 0.222261
-197.312541 0.124557 0.247095 0.258670 0.288591 0.000000 0.034070 0.079594 0.187269
-187.312541 0.097878 0.201063 0.272983 0.338438 0.000000 0.030092 0.065379 0.155610
-177.312541 0.077505 0.161524 0.288771 0.408200 0.000000 0.027389 0.054218 0.127754
-167.312541 0.062240 0.128648 0.305561 0.486821 0.000000 0.025535 0.045618 0.103945
-157.312541 0.050939 0.101999 0.322221 0.560393 0.000000 0.024173 0.039057 0.084072
-147.312541 0.042664 0.080907 0.336702 0.623350 0.000000 0.023098 0.034094 0.067870
-137.312541 0.036664 0.064572 0.346049 0.675871 0.000000 0.022252 0.030386 0.054954
-127.312541 0.032343 0.052132 0.346809 0.719562 0.000000 0.021690 0.027684 0.044847
-117.312541 0.029303 0.042872 0.336203 0.755617 0.000000 0.021567 0.025868 0.037140
-107.312541 0.027275 0.036148 0.313544 0.785030 0.000000 0.022119 0.024916 0.031436
-97.312541 0.026105 0.031426 0.280854 0.808605 0.000000 0.023687 0.024911 0.027393
-87.312541 0.025759 0.028310 0.242183 0.826951 0.000000 0.026761 0.026062 0.024755
-77.312541 0.026324 0.026552 0.202108 0.840423 0.000000 0.032060 0.028735 0.023369
-67.312541 0.028004 0.026013 0.164156 0.848943 0.000000 0.040666 0.033506 0.023160
-57.312541 0.031161 0.026733 0.130778 0.850836 0.000000 0.053966 0.041130 0.024136
-47.312541 0.036274 0.028827 0.102897 0.834654 0.000000 0.072954 0.051906 0.025885
-37.312541 0.024200 0.022413 0.080400 0.026467 0.000000 0.001827 0.002857 0.004772
-27.312541 0.004208 0.006043 0.062313 0.006369 0.000000 0.000151 0.000302 0.001035
-17.312541 0.001398 0.002331 0.047307 0.003095 0.000000 0.000048 0.000106 0.000502
-7.312541 0.000643 0.001130 0.035133 0.001830 0.000000 0.000022 0.000052 0.000303
2.687459 0.000362 0.000641 0.025890 0.001208 0.000000 0.000012 0.000031 0.000205
12.687459 0.000236 0.000410 0.019166 0.000868 0.000000 0.000008 0.000020 0.000149
22.687459 0.000173 0.000290 0.014343 0.000675 0.000000 0.000005 0.000015 0.000114
32.687459 0.000141 0.000226 0.010879 0.000573 0.000000 0.000004 0.000011 0.000091
42.687459 0.000130 0.000198 0.008388 0.000540 0.000000 0.000004 0.000010 0.000075
52.687459 0.000156 0.000220 0.006709 0.000594 0.000000 0.000004 0.000010 0.000067
62.687459 0.000061 0.000117 0.001191 0.000424 0.000000 0.000002 0.000003 0.000007
72.687459 0.000132 0.000240 0.001813 0.000632 0.000000 0.000003 0.000006 0.000014
82.687459 0.000284 0.000479 0.002498 0.000942 0.000000 0.000007 0.000014 0.000026
92.687459 0.000615 0.000973 0.003086 0.001402 0.000000 0.000016 0.000029 0.000052
102.687459 0.001354 0.002099 0.004692 0.002086 0.000000 0.000036 0.000063 0.000110
112.687459 0.002914 0.004312 0.006556 0.003098 0.000000 0.000079 0.000135 0.000222
122.687459 0.006065 0.008262 0.007986 0.004593 0.000000 0.000170 0.000280 0.000415
132.687459 0.692358 0.683985 0.186792 0.441870 0.000000 0.329648 0.519431 0.551203
142.687459 0.679975 0.706190 0.253477 0.624192 0.000000 0.260452 0.411462 0.393663
152.687459 0.646500 0.715041 0.336691 0.799336 0.042166 0.124391 0.186629 0.174209
162.687459 0.587109 0.705726 0.434488 0.884906 0.179538 0.037442 0.066316 0.078283
172.687459 0.502591 0.674567 0.543665 0.929571 0.292009 0.012966 0.028536 0.042703
182.687459 0.406953 0.623388 0.662211 0.961584 0.384092 0.005540 0.014715 0.026733
192.687459 0.314339 0.557828 0.778269 0.991040 0.459483 0.002747 0.008518 0.018178
202.687459 0.234266 0.481153 0.884975 1.021666 0.521208 0.001500 0.005298 0.012986
212.687459 0.169272 0.401919 0.974855 1.054225 0.571745 0.000876 0.003449 0.009537
222.687459 0.120379 0.327632 1.037331 1.086909 0.613120 0.000537 0.002302 0.007061
232.687459 0.084848 0.261810 1.061319 1.114509 0.646996 0.000339 0.001529 0.005075
242.687459 0.059588 0.205882 1.039730 1.125000 0.674731 0.000210 0.000920 0.003128
252.687459 0.041890 0.159848 0.974190 1.088439 0.697438 0.000120 0.000436 0.001443
252.707366 0.041861 0.159765 0.974022 1.088286 0.697479 0.000120 0.000436 0.001441
262.700730 0.029388 0.122003 0.871409 0.945614 0.716052 0.000070 0.000193 0.000638
272.694094 0.021777 0.095871 0.764302 0.624830 0.731260 0.000040 0.000092 0.000312
282.687459 0.017080 0.077701 0.663915 0.345313 0.743713 0.000024 0.000047 0.000155
292.700730 0.013689 0.062989 0.565867 0.247873 0.753928 0.000016 0.000025 0.000073
302.694094 0.011753 0.053785 0.492934 0.192529 0.762275 0.000012 0.000014 0.000035
312.687459 0.010583 0.047248 0.432394 0.149890 0.769109 0.000008 0.000008 0.000016
322.700730 0.009731 0.041681 0.377587 0.114434 0.774715 0.000006 0.000005 0.000007
332.694094 0.009169 0.037720 0.335971 0.085239 0.779296 0.000004 0.000003 0.000003
342.687459 0.008950 0.035323 0.305199 0.061945 0.783047 0.000002 0.000001 0.000002
352.700730 0.008933 0.033345 0.276821 0.044065 0.786123 0.000001 0.000001 0.000001
362.694094 0.008859 0.032329 0.259407 0.030926 0.788637 0.000001 0.000000 0.000001
372.687459 0.008967 0.032307 0.248100 0.021659 0.790696 0.000000 0.000000 0.000001
382.700730 0.009090 0.032348 0.237448 0.015614 0.792384 0.000000 0.000000 0.000001
392.694094 0.009090 0.032348 0.231042 0.012720 0.793764 0.000000 0.000000 0.000001


-229.303251 0.203121 0.365288 0.232817 0.180214 0.000000 0.044435 0.117891 0.266820
-219.303251 0.161151 0.308448 0.245281 0.189410 0.000000 0.037006 0.096760 0.228991
-209.303251 0.127630 0.256194 0.259325 0.207875 0.000000 0.031682 0.079495 0.193835
-199.303251 0.101445 0.209840 0.275286 0.241096 0.000000 0.028071 0.065689 0.162041
-189.303251 0.081316 0.169912 0.293238 0.298561 0.000000 0.025788 0.054860 0.133976
-179.303251 0.066059 0.136454 0.312744 0.386618 0.000000 0.024405 0.046510 0.109801
-169.303251 0.054662 0.109176 0.332624 0.486188 0.000000 0.023466 0.040141 0.089516
-159.303251 0.046208 0.087403 0.350779 0.571772 0.000000 0.022654 0.035273 0.072848
-149.303251 0.039978 0.070375 0.364086 0.639208 0.000000 0.021888 0.031553 0.059438
-139.303251 0.035414 0.057310 0.368770 0.692496 0.000000 0.021255 0.028753 0.048868
-129.303251 0.032090 0.047432 0.361380 0.735318 0.000000 0.020933 0.026746 0.040683
-119.303251 0.029752 0.040136 0.340485 0.769832 0.000000 0.021168 0.025528 0.034520
-109.303251 0.028260 0.034908 0.307662 0.797493 0.000000 0.022289 0.025186 0.030056
-99.303251 0.027585 0.031350 0.267012 0.819332 0.000000 0.024750 0.025925 0.027045
-89.303251 0.027819 0.029206 0.223592 0.836067 0.000000 0.029227 0.028103 0.025335
-79.303251 0.029183 0.028362 0.181850 0.848105 0.000000 0.036726 0.032287 0.024891
[truncated: 3,857,343 more chars]
