# Supplementary material for: Ripply suppresses Tbx6 to induce dynamic-to-static conversion in somite segmentation
Source: Nat Commun. 2023 Apr 13;14:2115. doi: 10.1038/s41467-023-37745-w (PMC10102234; doi:10.1038/s41467-023-37745-w)
Supplement: Supplementary file 11 — Supplementary Software 1 [file 41467_2023_37745_MOESM11_ESM.zip › Supplementary_Software/no_PFL/no_PFL_simulation.nb]

(* Content-type: application/vnd.wolfram.mathematica *)

(*** Wolfram Notebook File ***)
(* http://www.wolfram.com/nb *)

(* CreatedBy='Mathematica 10.0' *)

(*CacheID: 234*)
(* Internal cache information:
NotebookFileLineBreakTest
NotebookFileLineBreakTest
NotebookDataPosition[       158,          7]
NotebookDataLength[     33978,        754]
NotebookOptionsPosition[     33386,        736]
NotebookOutlinePosition[     33825,        754]
CellTagsIndexPosition[     33782,        751]
WindowFrame->Normal*)

(* Beginning of Notebook Content *)
Notebook[{
Cell[BoxData[
 RowBox[{
  RowBox[{"(*", " ", 
   RowBox[{
    RowBox[{
     RowBox[{"Tbx6", "/", "Ripply"}], " ", "mechanism", " ", "as", " ", 
     "dynamic"}], "-", "to", "-", 
    RowBox[{
    "static", " ", "converter", " ", "in", " ", "somite", " ", 
     "formation"}]}], " ", "*)"}], "\[IndentingNewLine]", 
  RowBox[{"(*", " ", 
   RowBox[{"By", " ", "Koichiro", " ", "Uriu"}], " ", "*)"}], 
  "\[IndentingNewLine]", 
  RowBox[{"(*", " ", 
   RowBox[{
   "Converting", " ", "data", " ", "from", " ", "the", " ", "tailbud", " ", 
    "framt", " ", "into", " ", "a", " ", "Lab", " ", "reference", " ", 
    "frame"}], " ", "*)"}], "\[IndentingNewLine]", 
  RowBox[{"(*", " ", 
   RowBox[{
   "Making", " ", "a", " ", "movie", " ", "in", " ", "the", " ", "Lab", " ", 
    "reference", " ", "frame"}], " ", "*)"}], "\[IndentingNewLine]", 
  RowBox[{"(*", " ", 
   RowBox[{
   "Run", " ", "C", " ", "code", " ", "before", " ", "using", " ", "this", 
    " ", 
    RowBox[{"file", ".", " ", "This"}], " ", "is", " ", "visualization", " ", 
    "only"}], " ", "*)"}], "\[IndentingNewLine]", "\[IndentingNewLine]", 
  RowBox[{
   RowBox[{
    RowBox[{
    "SetDirectory", "[", "\"\<Set your working directory here\>\"", "]"}], 
    ";"}], "\[IndentingNewLine]", "\[IndentingNewLine]", 
   RowBox[{"(*", " ", 
    RowBox[{"data", " ", "file", " ", "name"}], " ", "*)"}], 
   "\[IndentingNewLine]", 
   RowBox[{
    RowBox[{"fn", "=", "\"\<x_vs_her_tbx_erk_ripply_noPFL.dat\>\""}], ";"}], 
   "\[IndentingNewLine]", "\[IndentingNewLine]", 
   RowBox[{
    RowBox[{"data", "=", 
     RowBox[{"ReadList", "[", 
      RowBox[{"fn", ",", 
       RowBox[{"Table", "[", 
        RowBox[{"Number", ",", 
         RowBox[{"{", "9", "}"}]}], "]"}]}], "]"}]}], ";"}], 
   "\[IndentingNewLine]", 
   RowBox[{
    RowBox[{"xm", "=", 
     RowBox[{"40", "+", "23", "+", "1"}]}], ";", " ", 
    RowBox[{"(*", " ", 
     RowBox[{"array", " ", "size"}], " ", "*)"}], "\[IndentingNewLine]", 
    "\[IndentingNewLine]", 
    RowBox[{"data", "=", 
     RowBox[{"Partition", "[", 
      RowBox[{"data", ",", "xm"}], "]"}]}], ";"}], "\[IndentingNewLine]", 
   RowBox[{"tm", "=", 
    RowBox[{"Length", "[", "data", "]"}]}]}]}]], "Input",
 CellChangeTimes->{{3.7636910606977987`*^9, 3.7636910691002483`*^9}, {
   3.7636911552516336`*^9, 3.763691251487186*^9}, {3.7636917188146267`*^9, 
   3.7636917207596703`*^9}, {3.7638748658965797`*^9, 3.763874877835574*^9}, {
   3.763969753870338*^9, 3.7639697661962957`*^9}, {3.763970302448556*^9, 
   3.7639703129634457`*^9}, 3.763970681828701*^9, {3.7639711462202*^9, 
   3.763971146286871*^9}, 3.7639718639421062`*^9, {3.7640209799523973`*^9, 
   3.764020989762033*^9}, {3.764021463509316*^9, 3.764021463610579*^9}, {
   3.764022556825344*^9, 3.7640225568862762`*^9}, {3.764023294906848*^9, 
   3.764023303918127*^9}, 3.764024718064126*^9, {3.7706244157517147`*^9, 
   3.770624424449196*^9}, {3.7706247930240307`*^9, 3.770624798446868*^9}, {
   3.7715552912812567`*^9, 3.771555302719483*^9}, {3.7716414839445963`*^9, 
   3.7716414926700487`*^9}, {3.771647362650968*^9, 3.7716473728204203`*^9}, {
   3.771727401483202*^9, 3.771727408919202*^9}, 3.771727626884503*^9, 
   3.771727811473741*^9, {3.771728185241767*^9, 3.771728185332788*^9}, 
   3.77172914934151*^9, {3.771820926323629*^9, 3.771820936067773*^9}, {
   3.77182113609556*^9, 3.771821136389889*^9}, 3.771821630932775*^9, {
   3.7718223532578363`*^9, 3.771822353319476*^9}, {3.771822690737009*^9, 
   3.771822690852846*^9}, {3.771906818279986*^9, 3.7719068183460417`*^9}, {
   3.771911790159336*^9, 3.7719117902600393`*^9}, {3.7719135408577414`*^9, 
   3.771913540999304*^9}, {3.771913856577506*^9, 3.7719138566469917`*^9}, {
   3.8324773118468018`*^9, 3.832477323954505*^9}, {3.832744921034959*^9, 
   3.832744928592003*^9}, {3.832828534399974*^9, 3.832828542447551*^9}, {
   3.833081374800221*^9, 3.833081383279916*^9}, {3.833436985444043*^9, 
   3.833436994916072*^9}, {3.834558719769212*^9, 3.834558737363216*^9}, {
   3.834731869231902*^9, 3.83473187318423*^9}, {3.8347319637714567`*^9, 
   3.834731963866671*^9}, 3.834732188056636*^9, {3.834732344149108*^9, 
   3.834732344210568*^9}, 3.8347326111138*^9, {3.835847041495474*^9, 
   3.8358470515326357`*^9}, 3.835847258618987*^9, {3.8360180433044157`*^9, 
   3.836018077165043*^9}, {3.836018441238099*^9, 3.83601844606103*^9}, {
   3.8360186688294573`*^9, 3.8360186726513577`*^9}, {3.836019073719242*^9, 
   3.836019076247653*^9}, {3.836442378127861*^9, 3.836442398071389*^9}, 
   3.8364474781965733`*^9, {3.8364479840245657`*^9, 3.836447984220907*^9}, {
   3.8367107255259733`*^9, 3.836710738275934*^9}, {3.843632673002741*^9, 
   3.843632681550165*^9}, {3.843879720965568*^9, 3.843879731080758*^9}, {
   3.843888661273251*^9, 3.843888666599894*^9}, {3.844318275422917*^9, 
   3.8443182848515673`*^9}, {3.84432154593635*^9, 3.8443215492096577`*^9}, {
   3.8444040953319387`*^9, 3.844404100245755*^9}, {3.8447385745840673`*^9, 
   3.8447385848725452`*^9}, {3.8447392595832253`*^9, 3.844739340459674*^9}, {
   3.844739719566606*^9, 3.844739719663108*^9}, 3.844740260429359*^9, 
   3.844740439413274*^9, 3.845014433945635*^9, 3.845065462635528*^9, 
   3.845154500943397*^9, 3.84515567963768*^9, {3.845758768587571*^9, 
   3.84575883971141*^9}, {3.857103964271532*^9, 3.857103972344213*^9}, {
   3.8571591539574842`*^9, 3.857159161843977*^9}, {3.857187508181677*^9, 
   3.857187512332676*^9}, {3.857187586014792*^9, 3.857187586554616*^9}, 
   3.8571876367783117`*^9, 3.857191863425694*^9, {3.857677712497552*^9, 
   3.857677782014735*^9}, 3.85767837116278*^9, {3.8588037921905107`*^9, 
   3.858803796481168*^9}, {3.8588958252831182`*^9, 3.858895846724408*^9}, {
   3.858896113290023*^9, 3.858896114990909*^9}, 3.858896243541915*^9, 
   3.858896708650041*^9, {3.8589793980615063`*^9, 3.858979405361322*^9}, {
   3.880766084565728*^9, 3.880766097883585*^9}, {3.887693273888557*^9, 
   3.8876932845661373`*^9}, 3.887693601694438*^9, {3.8877532963557167`*^9, 
   3.8877533180346603`*^9}, {3.887753349681719*^9, 
   3.887753354592896*^9}},ExpressionUUID->"2f9806e8-d099-4970-bdd4-\
108637fae275"],

Cell[BoxData[
 RowBox[{"\[IndentingNewLine]", 
  RowBox[{"(*", " ", 
   RowBox[{"Movie", " ", "make"}], " ", "*)"}], "\[IndentingNewLine]", 
  RowBox[{
   RowBox[{
    RowBox[{"ts", "=", 
     RowBox[{"460", "+", "1"}]}], ";"}], 
   RowBox[{"(*", " ", 
    RowBox[{
    "time", " ", "at", " ", "which", " ", "data", " ", "is", " ", "started", 
     " ", "to", " ", "plot"}], " ", "*)"}], "\[IndentingNewLine]", 
   RowBox[{
    RowBox[{"tm", "=", 
     RowBox[{"460", "+", "90", "+", "1"}]}], ";"}], " ", 
   RowBox[{"(*", " ", 
    RowBox[{"end", " ", "time"}], " ", "*)"}], "\[IndentingNewLine]", 
   RowBox[{
    RowBox[{"ud", "=", 
     RowBox[{"60.0", "/", "30.14"}]}], ";"}], 
   RowBox[{"(*", " ", 
    RowBox[{"advection", " ", "speed"}], " ", "*)"}], "\[IndentingNewLine]", 
   RowBox[{
    RowBox[{"xTail", "=", 
     RowBox[{
      RowBox[{"(", 
       RowBox[{"xm", "-", "1"}], ")"}], "*", "10"}]}], ";"}], 
   RowBox[{"(*", " ", 
    RowBox[{"initial", " ", "tailbud", " ", 
     RowBox[{"position", ":", " ", 
      RowBox[{"cell", " ", "size", " ", "is", " ", "10", " ", "um"}]}]}], " ",
     "*)"}], "\[IndentingNewLine]", 
   RowBox[{
    RowBox[{"xTail0", "=", "xTail"}], ";"}], "\[IndentingNewLine]", 
   RowBox[{"(*", " ", "Sorting", " ", "*)"}], "\[IndentingNewLine]", 
   RowBox[{
    RowBox[{"sdata", "=", 
     RowBox[{"Table", "[", 
      RowBox[{
       RowBox[{"Sort", "[", 
        RowBox[{
         RowBox[{
         "data", "\[LeftDoubleBracket]", "t", "\[RightDoubleBracket]"}], ",", 
         
         RowBox[{
          RowBox[{
           RowBox[{
           "#1", "\[LeftDoubleBracket]", "1", "\[RightDoubleBracket]"}], "<", 
           
           RowBox[{
           "#2", "\[LeftDoubleBracket]", "1", "\[RightDoubleBracket]"}]}], 
          " ", "&"}]}], "]"}], ",", 
       RowBox[{"{", 
        RowBox[{"t", ",", "1", ",", "tm"}], "}"}]}], "]"}]}], ";"}], 
   "\[IndentingNewLine]", "\[IndentingNewLine]", 
   RowBox[{
    RowBox[{"anim", "=", 
     RowBox[{"{", "}"}]}], ";"}], "\[IndentingNewLine]", 
   RowBox[{
    RowBox[{"qr", "=", 
     RowBox[{"{", 
      RowBox[{"3", ",", "1"}], "}"}]}], ";"}], "\[IndentingNewLine]", 
   RowBox[{
    RowBox[{"mticks", "=", 
     RowBox[{"Table", "[", 
      RowBox[{"x", ",", 
       RowBox[{"{", 
        RowBox[{"x", ",", "0", ",", "600", ",", "100"}], "}"}]}], "]"}]}], 
    ";"}], "\[IndentingNewLine]", 
   RowBox[{
    RowBox[{"xep", "=", "470"}], ";"}], " ", 
   RowBox[{"(*", " ", 
    RowBox[{"epilog", " ", 
     RowBox[{"(", 
      RowBox[{"time", " ", "indicator"}], ")"}], " ", "location"}], " ", 
    "*)"}], "\[IndentingNewLine]", 
   RowBox[{
    RowBox[{"ar", "=", "0.2"}], ";"}], " ", 
   RowBox[{"(*", " ", 
    RowBox[{"aspect", " ", "ratio", " ", "of", " ", "movie"}], " ", "*)"}], 
   "\[IndentingNewLine]", "\[IndentingNewLine]", 
   RowBox[{
    RowBox[{"For", "[", 
     RowBox[{
      RowBox[{"t", "=", "ts"}], ",", 
      RowBox[{"t", "\[LessEqual]", "tm"}], ",", 
      RowBox[{"t", "++"}], ",", "\[IndentingNewLine]", "\[IndentingNewLine]", 
      
      RowBox[{
       RowBox[{"dt", "=", 
        RowBox[{"t", "-", "ts"}]}], ";", "\[IndentingNewLine]", 
       RowBox[{"xTail", "=", 
        RowBox[{"xTail0", "+", 
         RowBox[{"ud", "*", "dt"}]}]}], ";", "\[IndentingNewLine]", 
       "\[IndentingNewLine]", 
       RowBox[{"a", "=", 
        RowBox[{"Transpose", "[", 
         RowBox[{
         "sdata", "\[LeftDoubleBracket]", "t", "\[RightDoubleBracket]"}], 
         "]"}]}], ";", "\[IndentingNewLine]", 
       RowBox[{"(*", " ", 
        RowBox[{"her", "-", "intron"}], " ", "*)"}], "\[IndentingNewLine]", 
       RowBox[{"mhi", "=", 
        RowBox[{"Transpose", "[", 
         RowBox[{"{", 
          RowBox[{
           RowBox[{
            RowBox[{
            "a", "\[LeftDoubleBracket]", "1", "\[RightDoubleBracket]"}], "+", 
            "xTail", "-", "xTail0"}], ",", 
           RowBox[{
           "a", "\[LeftDoubleBracket]", "2", "\[RightDoubleBracket]"}]}], 
          "}"}], "]"}]}], ";", "\[IndentingNewLine]", 
       RowBox[{"(*", " ", 
        RowBox[{"her", "-", "exon"}], " ", "*)"}], "\[IndentingNewLine]", 
       RowBox[{"mh", "=", 
        RowBox[{"Transpose", "[", 
         RowBox[{"{", 
          RowBox[{
           RowBox[{
            RowBox[{
            "a", "\[LeftDoubleBracket]", "1", "\[RightDoubleBracket]"}], "+", 
            "xTail", "-", "xTail0"}], ",", 
           RowBox[{
           "a", "\[LeftDoubleBracket]", "3", "\[RightDoubleBracket]"}]}], 
          "}"}], "]"}]}], ";", "\[IndentingNewLine]", 
       RowBox[{"(*", " ", 
        RowBox[{"Her", " ", "protein"}], " ", "*)"}], "\[IndentingNewLine]", 
       RowBox[{"ph", "=", 
        RowBox[{"Transpose", "[", 
         RowBox[{"{", 
          RowBox[{
           RowBox[{
            RowBox[{
            "a", "\[LeftDoubleBracket]", "1", "\[RightDoubleBracket]"}], "+", 
            "xTail", "-", "xTail0"}], ",", 
           RowBox[{
           "a", "\[LeftDoubleBracket]", "4", "\[RightDoubleBracket]"}]}], 
          "}"}], "]"}]}], ";", "\[IndentingNewLine]", 
       RowBox[{"(*", " ", 
        RowBox[{"Tbx6", " ", "protein"}], " ", "*)"}], "\[IndentingNewLine]", 
       
       RowBox[{"ptbx", "=", 
        RowBox[{"Transpose", "[", 
         RowBox[{"{", 
          RowBox[{
           RowBox[{
            RowBox[{
            "a", "\[LeftDoubleBracket]", "1", "\[RightDoubleBracket]"}], "+", 
            "xTail", "-", "xTail0"}], ",", 
           RowBox[{
           "a", "\[LeftDoubleBracket]", "5", "\[RightDoubleBracket]"}]}], 
          "}"}], "]"}]}], ";", "\[IndentingNewLine]", 
       RowBox[{"(*", " ", 
        RowBox[{"dpErk", " ", "protein"}], " ", "*)"}], "\[IndentingNewLine]", 
       RowBox[{"perk", "=", 
        RowBox[{"Transpose", "[", 
         RowBox[{"{", 
          RowBox[{
           RowBox[{
            RowBox[{
            "a", "\[LeftDoubleBracket]", "1", "\[RightDoubleBracket]"}], "+", 
            "xTail", "-", "xTail0"}], ",", 
           RowBox[{
           "a", "\[LeftDoubleBracket]", "6", "\[RightDoubleBracket]"}]}], 
          "}"}], "]"}]}], ";", "\[IndentingNewLine]", 
       RowBox[{"(*", " ", 
        RowBox[{"ripply", "-", "intron"}], " ", "*)"}], "\[IndentingNewLine]", 
       RowBox[{"mri", "=", 
        RowBox[{"Transpose", "[", 
         RowBox[{"{", 
          RowBox[{
           RowBox[{
            RowBox[{
            "a", "\[LeftDoubleBracket]", "1", "\[RightDoubleBracket]"}], "+", 
            "xTail", "-", "xTail0"}], ",", 
           RowBox[{
           "a", "\[LeftDoubleBracket]", "7", "\[RightDoubleBracket]"}]}], 
          "}"}], "]"}]}], ";", "\[IndentingNewLine]", 
       RowBox[{"(*", " ", 
        RowBox[{"ripply", "-", "exon"}], " ", "*)"}], "\[IndentingNewLine]", 
       RowBox[{"mr", "=", 
        RowBox[{"Transpose", "[", 
         RowBox[{"{", 
          RowBox[{
           RowBox[{
            RowBox[{
            "a", "\[LeftDoubleBracket]", "1", "\[RightDoubleBracket]"}], "+", 
            "xTail", "-", "xTail0"}], ",", 
           RowBox[{
           "a", "\[LeftDoubleBracket]", "8", "\[RightDoubleBracket]"}]}], 
          "}"}], "]"}]}], ";", "\[IndentingNewLine]", 
       RowBox[{"(*", " ", 
        RowBox[{"Ripply", " ", "protein"}], " ", "*)"}], 
       "\[IndentingNewLine]", 
       RowBox[{"pr", "=", 
        RowBox[{"Transpose", "[", 
         RowBox[{"{", 
          RowBox[{
           RowBox[{
            RowBox[{
            "a", "\[LeftDoubleBracket]", "1", "\[RightDoubleBracket]"}], "+", 
            "xTail", "-", "xTail0"}], ",", 
           RowBox[{
           "a", "\[LeftDoubleBracket]", "9", "\[RightDoubleBracket]"}]}], 
          "}"}], "]"}]}], ";", "\[IndentingNewLine]", "\[IndentingNewLine]", 
       RowBox[{"g", "=", 
        RowBox[{"ListPlot", "[", 
         RowBox[{
          RowBox[{"{", 
           RowBox[{"mri", ",", "pr", ",", "ph", ",", "ptbx", ",", "perk"}], 
           "}"}], ",", 
          RowBox[{"Joined", "\[Rule]", "True"}], ",", 
          RowBox[{"PlotStyle", "\[Rule]", 
           RowBox[{"{", 
            RowBox[{
             RowBox[{"{", 
              RowBox[{"Magenta", ",", "Dashed"}], "}"}], ",", 
             RowBox[{"{", "Black", "}"}], ",", 
             RowBox[{"{", 
              RowBox[{"RGBColor", "[", 
               RowBox[{"0.1", ",", "0.65", ",", "0.31"}], "]"}], "}"}], ",", 
             RowBox[{"{", "Cyan", "}"}], ",", 
             RowBox[{"{", "Orange", "}"}]}], "}"}]}], ",", 
          "\[IndentingNewLine]", 
          RowBox[{"PlotRange", "\[Rule]", 
           RowBox[{"{", 
            RowBox[{
             RowBox[{"{", 
              RowBox[{"0", ",", "500"}], "}"}], ",", 
             RowBox[{"{", 
              RowBox[{"0", ",", "1.6"}], "}"}]}], "}"}]}], ",", 
          RowBox[{"AspectRatio", "\[Rule]", "ar"}], ",", 
          RowBox[{"ImageSize", "\[Rule]", "400"}], ",", "\[IndentingNewLine]", 
          RowBox[{"AxesStyle", "\[Rule]", 
           RowBox[{"Directive", "[", 
            RowBox[{"Black", ",", " ", "12"}], "]"}]}], ",", 
          RowBox[{"Ticks", "\[Rule]", 
           RowBox[{"{", 
            RowBox[{"mticks", ",", 
             RowBox[{"{", 
              RowBox[{"0", ",", "0.7", ",", "1.4"}], "}"}]}], "}"}]}], ",", 
          "\[IndentingNewLine]", 
          RowBox[{"Epilog", "\[Rule]", 
           RowBox[{"Inset", "[", 
            RowBox[{
             RowBox[{"Framed", "[", 
              RowBox[{
               RowBox[{"Style", "[", 
                RowBox[{
                 RowBox[{"ToString", "[", 
                  RowBox[{"NumberForm", "[", 
                   RowBox[{
                    RowBox[{"t", "-", "ts"}], ",", "qr"}], "]"}], "]"}], 
                 "<>", "\"\< min\>\""}], "]"}], ",", 
               RowBox[{"Background", "\[Rule]", "LightYellow"}]}], "]"}], ",", 
             RowBox[{"{", 
              RowBox[{"xep", ",", "1.00"}], "}"}]}], "]"}]}]}], "]"}]}], ";", 
       "\[IndentingNewLine]", "\[IndentingNewLine]", 
       RowBox[{"AppendTo", "[", 
        RowBox[{"anim", ",", "g"}], "]"}], ";"}]}], "\[IndentingNewLine]", 
     "]"}], ";"}], "\[IndentingNewLine]", "\[IndentingNewLine]", 
   RowBox[{"(*", " ", 
    RowBox[{
    "output", " ", "movie", " ", "as", " ", "a", " ", "gif", " ", "file"}], 
    " ", "*)"}], "\[IndentingNewLine]", 
   RowBox[{
    RowBox[{"efn", "=", 
     RowBox[{
     "StringJoin", "[", "\"\<x_vs_ripi_Rip_Her_Tbx_Erk_lab_ref.gif\>\"", 
      "]"}]}], ";"}], "\[IndentingNewLine]", 
   RowBox[{
    RowBox[{"Export", "[", 
     RowBox[{"efn", ",", "anim", ",", "\"\<GIF\>\""}], "]"}], ";"}], 
   "\[IndentingNewLine]"}]}]], "Input",
 CellChangeTimes->{
  3.763691259075181*^9, {3.763691297649107*^9, 3.763691319139174*^9}, {
   3.763691350167554*^9, 3.763691510111083*^9}, {3.763691552310289*^9, 
   3.763691635059922*^9}, {3.763691668628162*^9, 3.7636917477660217`*^9}, {
   3.7636917989008303`*^9, 3.7636918203314133`*^9}, {3.763691994668298*^9, 
   3.763692005161296*^9}, {3.763692351768917*^9, 3.763692501066144*^9}, {
   3.763694737439419*^9, 3.763694865450214*^9}, {3.763695040481793*^9, 
   3.763695096784658*^9}, {3.763695134502434*^9, 3.76369524288092*^9}, {
   3.7636964638906183`*^9, 3.76369659559759*^9}, {3.763970162463252*^9, 
   3.763970260614375*^9}, {3.763970355069138*^9, 3.763970375136527*^9}, {
   3.76397117350851*^9, 3.763971173587246*^9}, {3.7639718698898783`*^9, 
   3.763971869969768*^9}, {3.764021011924675*^9, 3.764021012087883*^9}, {
   3.7715553227864923`*^9, 3.7715553263224173`*^9}, {3.771555380836164*^9, 
   3.771555406839808*^9}, {3.7715554663892193`*^9, 3.771555493210127*^9}, {
   3.771555530413834*^9, 3.7715555358289843`*^9}, {3.771555565986499*^9, 
   3.771555628844487*^9}, {3.771555850263949*^9, 3.771555850661318*^9}, {
   3.771556136025735*^9, 3.771556159302425*^9}, {3.77164226128946*^9, 
   3.771642261411767*^9}, {3.771647687010812*^9, 3.771647692618001*^9}, {
   3.771647759439529*^9, 3.771647760919108*^9}, {3.771820943696005*^9, 
   3.7718209743121643`*^9}, {3.771822236185742*^9, 3.771822236279204*^9}, 
   3.8327451938231573`*^9, {3.832745278098632*^9, 3.832745285974976*^9}, {
   3.832745491873589*^9, 3.832745515030332*^9}, 3.832828565511036*^9, {
   3.8328286038306093`*^9, 3.832828659533462*^9}, {3.8328294014515667`*^9, 
   3.832829436748856*^9}, {3.8334372239025803`*^9, 3.833437224032599*^9}, {
   3.833437270441078*^9, 3.8334373586342916`*^9}, {3.834558756817725*^9, 
   3.834558761856583*^9}, {3.8345600002565804`*^9, 3.8345600382756023`*^9}, {
   3.834560083620832*^9, 3.83456010124465*^9}, {3.8347313622610693`*^9, 
   3.8347313728276663`*^9}, {3.834731831941381*^9, 3.834731835588759*^9}, {
   3.8360180900565166`*^9, 3.83601812956887*^9}, {3.836018163564323*^9, 
   3.8360182060992393`*^9}, 3.8360184588013067`*^9, {3.836018493213266*^9, 
   3.836018513030052*^9}, {3.836018719771194*^9, 3.836018773200144*^9}, {
   3.8360190697545843`*^9, 3.836019112228004*^9}, {3.8364424056655083`*^9, 
   3.836442438505146*^9}, {3.83644798974688*^9, 3.836448045679336*^9}, {
   3.836710752728347*^9, 3.836710760292197*^9}, {3.83671079223764*^9, 
   3.836710830729948*^9}, 3.836711577591886*^9, {3.8438886924638643`*^9, 
   3.843888785044943*^9}, {3.844318322321066*^9, 3.844318339417996*^9}, {
   3.8443183714442167`*^9, 3.8443184058467617`*^9}, {3.844321558432989*^9, 
   3.844321629086479*^9}, {3.844321731550497*^9, 3.8443217763900223`*^9}, {
   3.844461754078992*^9, 3.844461793173386*^9}, {3.84446213850377*^9, 
   3.844462191515369*^9}, {3.844462221517458*^9, 3.844462287659771*^9}, {
   3.844462765780017*^9, 3.844462909505508*^9}, 3.8444629732706947`*^9, {
   3.844738590513443*^9, 3.844738618854663*^9}, {3.844739371098647*^9, 
   3.8447394761512136`*^9}, {3.8451544631245623`*^9, 3.8451544920112257`*^9}, 
   3.845154670996726*^9, {3.845154748643566*^9, 3.845154773210126*^9}, 
   3.845758810952818*^9, {3.845758899425886*^9, 3.845759021432619*^9}, {
   3.845759071787265*^9, 3.845759120013646*^9}, {3.845759528421175*^9, 
   3.8457595577351437`*^9}, {3.845759595953095*^9, 3.845759596056363*^9}, 
   3.8457596603399687`*^9, 3.8457600319823847`*^9, {3.845760114063834*^9, 
   3.845760114460355*^9}, {3.845760186719181*^9, 3.8457601872158003`*^9}, {
   3.845760251591097*^9, 3.8457602563949127`*^9}, {3.8457604722429457`*^9, 
   3.8457604725453377`*^9}, {3.8457616563925962`*^9, 
   3.8457616568654203`*^9}, {3.845761804457542*^9, 3.845761824347208*^9}, {
   3.857159251637282*^9, 3.8571592689271717`*^9}, {3.8571593429721727`*^9, 
   3.857159343066333*^9}, {3.8571593837831593`*^9, 3.8571594128780317`*^9}, {
   3.857159445166377*^9, 3.857159477346972*^9}, {3.857159551656684*^9, 
   3.8571596683676863`*^9}, {3.857159765217597*^9, 3.8571597652788687`*^9}, {
   3.857160041581807*^9, 3.857160041771975*^9}, {3.8571601329362*^9, 
   3.857160133042212*^9}, {3.857160253385206*^9, 3.857160329722484*^9}, {
   3.857187662102497*^9, 3.8571876854164057`*^9}, {3.8576778065139427`*^9, 
   3.857677966732751*^9}, {3.8576781121971197`*^9, 3.857678154780477*^9}, {
   3.85767822806404*^9, 3.857678337892046*^9}, {3.858803841078638*^9, 
   3.8588038619359903`*^9}, {3.858804070094039*^9, 3.858804070358419*^9}, {
   3.858828734693761*^9, 3.858828735741448*^9}, {3.8588889554076853`*^9, 
   3.858888955512422*^9}, {3.858895879481741*^9, 3.858895938053985*^9}, {
   3.858896592391925*^9, 3.8588966375994263`*^9}, {3.8589794279557743`*^9, 
   3.858979492841707*^9}, {3.858979538017642*^9, 3.858979582362179*^9}, {
   3.859605939983859*^9, 3.8596059834269876`*^9}, {3.859606036641399*^9, 
   3.8596060551761827`*^9}, {3.859606085447925*^9, 3.859606115501293*^9}, {
   3.880766117634472*^9, 3.880766123197638*^9}, {3.8807662078994637`*^9, 
   3.880766214237816*^9}, 3.880766255396319*^9},
 CellLabel->"In[71]:=",ExpressionUUID->"948b82cb-5ddf-4e94-b317-3cdfc7f99230"],

Cell[BoxData[
 RowBox[{"\[IndentingNewLine]", 
  RowBox[{"(*", " ", 
   RowBox[{"Output", " ", "as", " ", "a", " ", "dat", " ", "file"}], " ", 
   "*)"}], "\[IndentingNewLine]", 
  RowBox[{
   RowBox[{
    RowBox[{"fp", "=", 
     RowBox[{"OpenWrite", "[", 
      RowBox[{"\"\<x_vs_her_tbx_erk_ripply_lab_ref_no_PFL.dat\>\"", ",", 
       RowBox[{"PageWidth", "\[Rule]", "Infinity"}]}], "]"}]}], ";"}], 
   "\[IndentingNewLine]", "\[IndentingNewLine]", 
   RowBox[{
    RowBox[{"For", "[", 
     RowBox[{
      RowBox[{"t", "=", "ts"}], ",", 
      RowBox[{"t", "\[LessEqual]", "tm"}], ",", 
      RowBox[{"t", "++"}], ",", "\[IndentingNewLine]", "\[IndentingNewLine]", 
      
      RowBox[{
       RowBox[{"dt", "=", 
        RowBox[{"t", "-", "ts"}]}], ";", "\[IndentingNewLine]", 
       RowBox[{"xTail", "=", 
        RowBox[{"xTail0", "+", 
         RowBox[{"ud", "*", "dt"}]}]}], ";", "\[IndentingNewLine]", 
       "\[IndentingNewLine]", 
       RowBox[{"a", "=", 
        RowBox[{"Transpose", "[", 
         RowBox[{
         "sdata", "\[LeftDoubleBracket]", "t", "\[RightDoubleBracket]"}], 
         "]"}]}], ";", "\[IndentingNewLine]", 
       RowBox[{"mhi", "=", 
        RowBox[{"Transpose", "[", 
         RowBox[{"{", 
          RowBox[{
           RowBox[{
            RowBox[{
            "a", "\[LeftDoubleBracket]", "1", "\[RightDoubleBracket]"}], "+", 
            "xTail", "-", "xTail0"}], ",", 
           RowBox[{
           "a", "\[LeftDoubleBracket]", "2", "\[RightDoubleBracket]"}]}], 
          "}"}], "]"}]}], ";", "\[IndentingNewLine]", 
       RowBox[{"mh", "=", 
        RowBox[{"Transpose", "[", 
         RowBox[{"{", 
          RowBox[{
           RowBox[{
            RowBox[{
            "a", "\[LeftDoubleBracket]", "1", "\[RightDoubleBracket]"}], "+", 
            "xTail", "-", "xTail0"}], ",", 
           RowBox[{
           "a", "\[LeftDoubleBracket]", "3", "\[RightDoubleBracket]"}]}], 
          "}"}], "]"}]}], ";", "\[IndentingNewLine]", 
       RowBox[{"ph", "=", 
        RowBox[{"Transpose", "[", 
         RowBox[{"{", 
          RowBox[{
           RowBox[{
            RowBox[{
            "a", "\[LeftDoubleBracket]", "1", "\[RightDoubleBracket]"}], "+", 
            "xTail", "-", "xTail0"}], ",", 
           RowBox[{
           "a", "\[LeftDoubleBracket]", "4", "\[RightDoubleBracket]"}]}], 
          "}"}], "]"}]}], ";", "\[IndentingNewLine]", 
       RowBox[{"ptbx", "=", 
        RowBox[{"Transpose", "[", 
         RowBox[{"{", 
          RowBox[{
           RowBox[{
            RowBox[{
            "a", "\[LeftDoubleBracket]", "1", "\[RightDoubleBracket]"}], "+", 
            "xTail", "-", "xTail0"}], ",", 
           RowBox[{
           "a", "\[LeftDoubleBracket]", "5", "\[RightDoubleBracket]"}]}], 
          "}"}], "]"}]}], ";", "\[IndentingNewLine]", 
       RowBox[{"perk", "=", 
        RowBox[{"Transpose", "[", 
         RowBox[{"{", 
          RowBox[{
           RowBox[{
            RowBox[{
            "a", "\[LeftDoubleBracket]", "1", "\[RightDoubleBracket]"}], "+", 
            "xTail", "-", "xTail0"}], ",", 
           RowBox[{
           "a", "\[LeftDoubleBracket]", "6", "\[RightDoubleBracket]"}]}], 
          "}"}], "]"}]}], ";", "\[IndentingNewLine]", 
       RowBox[{"mri", "=", 
        RowBox[{"Transpose", "[", 
         RowBox[{"{", 
          RowBox[{
           RowBox[{
            RowBox[{
            "a", "\[LeftDoubleBracket]", "1", "\[RightDoubleBracket]"}], "+", 
            "xTail", "-", "xTail0"}], ",", 
           RowBox[{
           "a", "\[LeftDoubleBracket]", "7", "\[RightDoubleBracket]"}]}], 
          "}"}], "]"}]}], ";", "\[IndentingNewLine]", 
       RowBox[{"mr", "=", 
        RowBox[{"Transpose", "[", 
         RowBox[{"{", 
          RowBox[{
           RowBox[{
            RowBox[{
            "a", "\[LeftDoubleBracket]", "1", "\[RightDoubleBracket]"}], "+", 
            "xTail", "-", "xTail0"}], ",", 
           RowBox[{
           "a", "\[LeftDoubleBracket]", "8", "\[RightDoubleBracket]"}]}], 
          "}"}], "]"}]}], ";", "\[IndentingNewLine]", 
       RowBox[{"pr", "=", 
        RowBox[{"Transpose", "[", 
         RowBox[{"{", 
          RowBox[{
           RowBox[{
            RowBox[{
            "a", "\[LeftDoubleBracket]", "1", "\[RightDoubleBracket]"}], "+", 
            "xTail", "-", "xTail0"}], ",", 
           RowBox[{
           "a", "\[LeftDoubleBracket]", "9", "\[RightDoubleBracket]"}]}], 
          "}"}], "]"}]}], ";", "\[IndentingNewLine]", "\[IndentingNewLine]", 
       RowBox[{"nd", "=", 
        RowBox[{"Length", "[", "mhi", "]"}]}], ";", "\[IndentingNewLine]", 
       RowBox[{"For", "[", 
        RowBox[{
         RowBox[{"j", "=", "1"}], ",", 
         RowBox[{"j", "\[LessEqual]", "nd"}], ",", 
         RowBox[{"j", "++"}], ",", "\[IndentingNewLine]", 
         "\[IndentingNewLine]", 
         RowBox[{
          RowBox[{"WriteString", "[", 
           RowBox[{"fp", ",", 
            RowBox[{"NumberForm", "[", 
             RowBox[{
              RowBox[{
               RowBox[{
               "mhi", "\[LeftDoubleBracket]", "j", "\[RightDoubleBracket]"}], 
               "\[LeftDoubleBracket]", "1", "\[RightDoubleBracket]"}], ",", 
              RowBox[{"{", 
               RowBox[{"6", ",", "2"}], "}"}], ",", 
              RowBox[{"ExponentFunction", "\[Rule]", 
               RowBox[{"(", 
                RowBox[{"Null", " ", "&"}], ")"}]}]}], "]"}], ",", 
            "\"\< \>\"", ",", "\[IndentingNewLine]", 
            RowBox[{"NumberForm", "[", 
             RowBox[{
              RowBox[{
               RowBox[{
               "mhi", "\[LeftDoubleBracket]", "j", "\[RightDoubleBracket]"}], 
               "\[LeftDoubleBracket]", "2", "\[RightDoubleBracket]"}], ",", 
              RowBox[{"{", 
               RowBox[{"6", ",", "2"}], "}"}], ",", 
              RowBox[{"ExponentFunction", "\[Rule]", 
               RowBox[{"(", 
                RowBox[{"Null", " ", "&"}], ")"}]}]}], "]"}], ",", 
            "\"\< \>\"", ",", "\[IndentingNewLine]", 
            RowBox[{"NumberForm", "[", 
             RowBox[{
              RowBox[{
               RowBox[{
               "mh", "\[LeftDoubleBracket]", "j", "\[RightDoubleBracket]"}], 
               "\[LeftDoubleBracket]", "2", "\[RightDoubleBracket]"}], ",", 
              RowBox[{"{", 
               RowBox[{"6", ",", "2"}], "}"}], ",", 
              RowBox[{"ExponentFunction", "\[Rule]", 
               RowBox[{"(", 
                RowBox[{"Null", " ", "&"}], ")"}]}]}], "]"}], ",", 
            "\"\< \>\"", ",", "\[IndentingNewLine]", 
            RowBox[{"NumberForm", "[", 
             RowBox[{
              RowBox[{
               RowBox[{
               "ph", "\[LeftDoubleBracket]", "j", "\[RightDoubleBracket]"}], 
               "\[LeftDoubleBracket]", "2", "\[RightDoubleBracket]"}], ",", 
              RowBox[{"{", 
               RowBox[{"6", ",", "2"}], "}"}], ",", 
              RowBox[{"ExponentFunction", "\[Rule]", 
               RowBox[{"(", 
                RowBox[{"Null", " ", "&"}], ")"}]}]}], "]"}], ",", 
            "\"\< \>\"", ",", "\[IndentingNewLine]", 
            RowBox[{"NumberForm", "[", 
             RowBox[{
              RowBox[{
               RowBox[{
               "ptbx", "\[LeftDoubleBracket]", "j", "\[RightDoubleBracket]"}],
                "\[LeftDoubleBracket]", "2", "\[RightDoubleBracket]"}], ",", 
              RowBox[{"{", 
               RowBox[{"6", ",", "2"}], "}"}], ",", 
              RowBox[{"ExponentFunction", "\[Rule]", 
               RowBox[{"(", 
                RowBox[{"Null", " ", "&"}], ")"}]}]}], "]"}], ",", 
            "\"\< \>\"", ",", "\[IndentingNewLine]", 
            RowBox[{"NumberForm", "[", 
             RowBox[{
              RowBox[{
               RowBox[{
               "perk", "\[LeftDoubleBracket]", "j", "\[RightDoubleBracket]"}],
                "\[LeftDoubleBracket]", "2", "\[RightDoubleBracket]"}], ",", 
              RowBox[{"{", 
               RowBox[{"6", ",", "2"}], "}"}], ",", 
              RowBox[{"ExponentFunction", "\[Rule]", 
               RowBox[{"(", 
                RowBox[{"Null", " ", "&"}], ")"}]}]}], "]"}], ",", 
            "\"\< \>\"", ",", "\[IndentingNewLine]", 
            RowBox[{"NumberForm", "[", 
             RowBox[{
              RowBox[{
               RowBox[{
               "mri", "\[LeftDoubleBracket]", "j", "\[RightDoubleBracket]"}], 
               "\[LeftDoubleBracket]", "2", "\[RightDoubleBracket]"}], ",", 
              RowBox[{"{", 
               RowBox[{"6", ",", "2"}], "}"}], ",", 
              RowBox[{"ExponentFunction", "\[Rule]", 
               RowBox[{"(", 
                RowBox[{"Null", " ", "&"}], ")"}]}]}], "]"}], ",", 
            "\"\< \>\"", ",", "\[IndentingNewLine]", 
            RowBox[{"NumberForm", "[", 
             RowBox[{
              RowBox[{
               RowBox[{
               "mr", "\[LeftDoubleBracket]", "j", "\[RightDoubleBracket]"}], 
               "\[LeftDoubleBracket]", "2", "\[RightDoubleBracket]"}], ",", 
              RowBox[{"{", 
               RowBox[{"6", ",", "2"}], "}"}], ",", 
              RowBox[{"ExponentFunction", "\[Rule]", 
               RowBox[{"(", 
                RowBox[{"Null", " ", "&"}], ")"}]}]}], "]"}], ",", 
            "\"\< \>\"", ",", "\[IndentingNewLine]", 
            RowBox[{"NumberForm", "[", 
             RowBox[{
              RowBox[{
               RowBox[{
               "pr", "\[LeftDoubleBracket]", "j", "\[RightDoubleBracket]"}], 
               "\[LeftDoubleBracket]", "2", "\[RightDoubleBracket]"}], ",", 
              RowBox[{"{", 
               RowBox[{"6", ",", "2"}], "}"}], ",", 
              RowBox[{"ExponentFunction", "\[Rule]", 
               RowBox[{"(", 
                RowBox[{"Null", " ", "&"}], ")"}]}]}], "]"}], ",", 
            "\"\<\\n\>\""}], "\[IndentingNewLine]", "]"}], ";"}]}], 
        "\[IndentingNewLine]", "\[IndentingNewLine]", "]"}], ";", 
       "\[IndentingNewLine]", "\[IndentingNewLine]", 
       RowBox[{"WriteString", "[", 
        RowBox[{"fp", ",", "\"\<\\n\\n\>\""}], "]"}], ";"}]}], 
     "\[IndentingNewLine]", "\[IndentingNewLine]", "]"}], ";"}], 
   "\[IndentingNewLine]", "\[IndentingNewLine]", 
   RowBox[{
    RowBox[{"Close", "[", "fp", "]"}], ";"}], 
   "\[IndentingNewLine]"}]}]], "Input",
 CellChangeTimes->{{3.845761825539502*^9, 3.845761849156259*^9}, {
   3.8457619310509653`*^9, 3.8457619326394367`*^9}, {3.84576199534696*^9, 
   3.845762047969252*^9}, {3.845762080947915*^9, 3.845762311521167*^9}, {
   3.857678356522438*^9, 3.8576783591454782`*^9}, 3.8576785065018473`*^9, 
   3.858896123969187*^9, {3.858896259891217*^9, 3.858896259987462*^9}, {
   3.8589796400006237`*^9, 3.8589796425056763`*^9}},
 CellLabel->
  "In[294]:=",ExpressionUUID->"5f4a31bb-2b1d-41d4-afe6-6a370d518f54"]
},
WindowSize->{1007, 540},
WindowMargins->{{Automatic, 189}, {Automatic, 64}},
Magnification:>1.5 Inherited,
FrontEndVersion->"13.0 for Mac OS X x86 (64-bit) \
(2021\:5e7412\:67082\:65e5)",
StyleDefinitions->"Default.nb",
ExpressionUUID->"56e0202d-d7c2-4b11-aa7c-86f09f90d631"
]
(* End of Notebook Content *)

(* Internal cache information *)
(*CellTagsOutline
CellTagsIndex->{}
*)
(*CellTagsIndex
CellTagsIndex->{}
*)
(*NotebookFileOutline
Notebook[{
Cell[558, 20, 6119, 111, 631, "Input",ExpressionUUID->"2f9806e8-d099-4970-bdd4-108637fae275"],
Cell[6680, 133, 15851, 345, 2196, "Input",ExpressionUUID->"948b82cb-5ddf-4e94-b317-3cdfc7f99230"],
Cell[22534, 480, 10848, 254, 1964, "Input",ExpressionUUID->"5f4a31bb-2b1d-41d4-afe6-6a370d518f54"]
}
]
*)
