# Supplementary material for: Ripply suppresses Tbx6 to induce dynamic-to-static conversion in somite segmentation
Source: Nat Commun. 2023 Apr 13;14:2115. doi: 10.1038/s41467-023-37745-w (PMC10102234; doi:10.1038/s41467-023-37745-w)
Supplement: Supplementary file 11 — Supplementary Software 1 [file 41467_2023_37745_MOESM11_ESM.zip › Supplementary_Software/WT_simulations/x_vs_her_tbx_erk_ripply.dat]

0.000000 1.000000 0.000000 1.925000 1.000000 0.000000 0.000000 0.000000 0.000000
10.000000 1.000000 0.000000 1.925000 1.000000 0.000000 0.000000 0.000000 0.000000
20.000000 1.000000 0.000000 1.925000 1.000000 0.000000 0.000000 0.000000 0.000000
30.000000 1.000000 0.000000 1.925000 1.000000 0.000000 0.000000 0.000000 0.000000
40.000000 1.000000 0.000000 1.925000 1.000000 0.000000 0.000000 0.000000 0.000000
50.000000 1.000000 0.000000 1.925000 1.000000 0.000000 0.000000 0.000000 0.000000
60.000000 1.000000 0.000000 1.925000 1.000000 0.000000 0.000000 0.000000 0.000000
70.000000 1.000000 0.000000 1.925000 1.000000 0.000000 0.000000 0.000000 0.000000
80.000000 1.000000 0.000000 1.925000 1.000000 0.000000 0.000000 0.000000 0.000000
90.000000 1.000000 0.000000 1.925000 1.000000 0.000000 0.000000 0.000000 0.000000
100.000000 1.000000 0.000000 1.925000 1.000000 0.000000 0.000000 0.000000 0.000000
110.000000 1.000000 0.000000 1.925000 1.000000 0.000000 0.000000 0.000000 0.000000
120.000000 1.000000 0.000000 1.925000 1.000000 0.000000 0.000000 0.000000 0.000000
130.000000 1.000000 0.000000 1.925000 1.000000 0.000000 0.000000 0.000000 0.000000
140.000000 1.000000 0.000000 1.925000 1.000000 0.000000 0.000000 0.000000 0.000000
150.000000 1.000000 0.000000 1.925000 1.000000 0.000000 0.000000 0.000000 0.000000
160.000000 1.000000 0.000000 1.925000 1.000000 0.145015 0.000000 0.000000 0.000000
170.000000 1.000000 0.000000 1.925000 1.000000 0.263744 0.000000 0.000000 0.000000
180.000000 1.000000 0.000000 1.925000 1.000000 0.360951 0.000000 0.000000 0.000000
190.000000 1.000000 0.000000 1.925000 1.000000 0.440537 0.000000 0.000000 0.000000
200.000000 1.000000 0.000000 1.925000 1.000000 0.505696 0.000000 0.000000 0.000000
210.000000 1.000000 0.000000 1.925000 0.000000 0.559045 0.000000 0.000000 0.000000
220.000000 1.000000 0.000000 1.925000 0.000000 0.602722 0.000000 0.000000 0.000000
230.000000 1.000000 0.000000 1.925000 0.000000 0.638483 0.000000 0.000000 0.000000
240.000000 1.000000 0.000000 1.925000 0.000000 0.667761 0.000000 0.000000 0.000000
250.000000 1.000000 0.000000 1.925000 0.000000 0.691732 0.000000 0.000000 0.000000
260.000000 1.000000 0.000000 1.925000 0.000000 0.711357 0.000000 0.000000 0.000000
270.000000 1.000000 0.000000 1.925000 0.000000 0.727426 0.000000 0.000000 0.000000
280.000000 1.000000 0.000000 1.925000 0.000000 0.740581 0.000000 0.000000 0.000000
290.000000 1.000000 0.000000 1.925000 0.000000 0.751352 0.000000 0.000000 0.000000
300.000000 1.000000 0.000000 1.925000 0.000000 0.760170 0.000000 0.000000 0.000000
310.000000 1.000000 0.000000 1.925000 0.000000 0.767390 0.000000 0.000000 0.000000
320.000000 1.000000 0.000000 1.925000 0.000000 0.773301 0.000000 0.000000 0.000000
330.000000 1.000000 0.000000 1.925000 0.000000 0.778141 0.000000 0.000000 0.000000
340.000000 1.000000 0.000000 1.925000 0.000000 0.782103 0.000000 0.000000 0.000000
350.000000 1.000000 0.000000 1.925000 0.000000 0.785347 0.000000 0.000000 0.000000
360.000000 1.000000 0.000000 1.925000 0.000000 0.788004 0.000000 0.000000 0.000000
370.000000 1.000000 0.000000 1.925000 0.000000 0.790178 0.000000 0.000000 0.000000
380.000000 1.000000 0.000000 1.925000 0.000000 0.791959 0.000000 0.000000 0.000000
390.000000 1.000000 0.000000 1.925000 0.000000 0.793416 0.000000 0.000000 0.000000
400.000000 1.000000 0.000000 1.925000 0.000000 0.794610 0.000000 0.000000 0.000000


8.009290 0.642442 0.293940 1.314161 0.993070 0.000000 0.000249 0.000052 0.000000
18.009290 0.642442 0.293940 1.314161 0.993073 0.000000 0.000249 0.000052 0.000000
28.009290 0.642442 0.293940 1.314161 0.993076 0.000000 0.000249 0.000052 0.000000
38.009290 0.642442 0.293940 1.314161 0.993082 0.000000 0.000249 0.000052 0.000000
48.009290 0.642442 0.293940 1.314161 0.993090 0.000000 0.000249 0.000052 0.000000
58.009290 0.642442 0.293940 1.314161 0.993103 0.000000 0.000249 0.000052 0.000000
68.009290 0.642442 0.293940 1.314161 0.993121 0.000000 0.000249 0.000052 0.000000
78.009290 0.642442 0.293940 1.314161 0.993149 0.000000 0.000249 0.000052 0.000000
88.009290 0.642442 0.293940 1.314161 0.993190 0.000000 0.000249 0.000052 0.000000
98.009290 0.642442 0.293940 1.314161 0.993251 0.000000 0.000249 0.000052 0.000000
108.009290 0.642442 0.293940 1.314161 0.993342 0.000000 0.000249 0.000052 0.000000
118.009290 0.642442 0.293940 1.314161 0.993477 0.000000 0.000249 0.000052 0.000000
128.009290 0.642442 0.293940 1.314161 0.993678 0.000000 0.000249 0.000052 0.000000
138.009290 0.642442 0.293940 1.314161 0.993975 0.000000 0.000249 0.000052 0.000000
148.009290 0.642442 0.293940 1.314161 0.994414 0.000000 0.000249 0.000052 0.000000
158.009290 0.642442 0.293940 1.314161 0.995058 0.118683 0.000180 0.000037 0.000000
168.009290 0.642442 0.293940 1.314161 0.995996 0.242185 0.000076 0.000016 0.000000
178.009290 0.642442 0.293940 1.314161 0.997345 0.343300 0.000036 0.000008 0.000000
188.009290 0.642442 0.293940 1.314161 0.999255 0.426085 0.000021 0.000004 0.000000
198.009290 0.642442 0.293940 1.314161 1.001894 0.493865 0.000015 0.000003 0.000000
208.009290 0.642445 0.293940 1.314161 0.012183 0.549357 0.000000 0.000000 0.000000
218.009290 0.642445 0.293940 1.314161 0.016620 0.594791 0.000000 0.000000 0.000000
228.009290 0.642445 0.293940 1.314161 0.021938 0.631989 0.000000 0.000000 0.000000
238.009290 0.642445 0.293940 1.314161 0.027807 0.662444 0.000000 0.000000 0.000000
248.009290 0.642445 0.293940 1.314161 0.033620 0.687379 0.000000 0.000000 0.000000
258.009290 0.642445 0.293940 1.314161 0.038578 0.707794 0.000000 0.000000 0.000000
268.009290 0.642445 0.293940 1.314161 0.041887 0.724508 0.000000 0.000000 0.000000
278.009290 0.642445 0.293940 1.314161 0.042975 0.738192 0.000000 0.000000 0.000000
288.009290 0.642445 0.293940 1.314161 0.041648 0.749396 0.000000 0.000000 0.000000
298.009290 0.642445 0.293940 1.314161 0.038141 0.758569 0.000000 0.000000 0.000000
308.009290 0.642445 0.293940 1.314161 0.033059 0.766079 0.000000 0.000000 0.000000
318.009290 0.642445 0.293940 1.314161 0.027206 0.772228 0.000000 0.000000 0.000000
328.009290 0.642445 0.293940 1.314161 0.021369 0.777262 0.000000 0.000000 0.000000
338.009290 0.642445 0.293940 1.314161 0.016130 0.781384 0.000000 0.000000 0.000000
348.009290 0.642445 0.293940 1.314161 0.011790 0.784758 0.000000 0.000000 0.000000
358.009290 0.642445 0.293940 1.314161 0.008406 0.787521 0.000000 0.000000 0.000000
368.009290 0.642445 0.293940 1.314161 0.005883 0.789783 0.000000 0.000000 0.000000
378.009290 0.642445 0.293940 1.314161 0.004063 0.791635 0.000000 0.000000 0.000000
388.009290 0.642445 0.293940 1.314161 0.002780 0.793152 0.000000 0.000000 0.000000
398.009290 0.642445 0.293940 1.314161 0.001889 0.794393 0.000000 0.000000 0.000000
398.029197 0.642445 0.293940 1.314161 0.001888 0.794395 0.000000 0.000000 0.000000


6.018580 0.412838 0.389528 0.897153 0.987169 0.000000 0.000428 0.000161 0.000001
16.018580 0.412838 0.389528 0.897153 0.987174 0.000000 0.000428 0.000161 0.000001
26.018580 0.412838 0.389528 0.897153 0.987180 0.000000 0.000428 0.000161 0.000001
36.018580 0.412838 0.389528 0.897153 0.987190 0.000000 0.000428 0.000161 0.000001
46.018580 0.412838 0.389528 0.897153 0.987205 0.000000 0.000428 0.000161 0.000001
56.018580 0.412838 0.389528 0.897153 0.987227 0.000000 0.000428 0.000161 0.000001
66.018580 0.412838 0.389528 0.897153 0.987260 0.000000 0.000428 0.000161 0.000001
76.018580 0.412838 0.389528 0.897153 0.987309 0.000000 0.000428 0.000161 0.000001
86.018580 0.412838 0.389528 0.897153 0.987382 0.000000 0.000428 0.000161 0.000001
96.018580 0.412838 0.389528 0.897153 0.987490 0.000000 0.000428 0.000161 0.000001
106.018580 0.412838 0.389528 0.897153 0.987652 0.000000 0.000428 0.000161 0.000001
116.018580 0.412838 0.389528 0.897153 0.987892 0.000000 0.000428 0.000161 0.000001
126.018580 0.412838 0.389528 0.897153 0.988249 0.000000 0.000428 0.000161 0.000001
136.018580 0.412838 0.389528 0.897153 0.988778 0.000000 0.000428 0.000161 0.000001
146.018580 0.412838 0.389528 0.897153 0.989558 0.000000 0.000428 0.000161 0.000001
156.018580 0.412838 0.389528 0.897153 0.990703 0.091010 0.000313 0.000117 0.000000
166.018580 0.412838 0.389528 0.897153 0.992373 0.219528 0.000131 0.000049 0.000000
176.018580 0.412838 0.389528 0.897153 0.994778 0.324750 0.000063 0.000023 0.000000
186.018580 0.412838 0.389528 0.897153 0.998189 0.410898 0.000037 0.000014 0.000000
196.018580 0.412838 0.389528 0.897153 1.002914 0.481430 0.000025 0.000009 0.000000
206.018580 0.412843 0.389530 0.897153 0.021484 0.539177 0.000000 0.000000 0.000000
216.018580 0.412843 0.389530 0.897153 0.029397 0.586456 0.000000 0.000000 0.000000
226.018580 0.412843 0.389530 0.897153 0.038954 0.625165 0.000000 0.000000 0.000000
236.018580 0.412843 0.389530 0.897153 0.049610 0.656857 0.000000 0.000000 0.000000
246.018580 0.412843 0.389530 0.897153 0.060311 0.682805 0.000000 0.000000 0.000000
256.018580 0.412843 0.389530 0.897153 0.069623 0.704049 0.000000 0.000000 0.000000
266.018580 0.412843 0.389530 0.897153 0.076068 0.721442 0.000000 0.000000 0.000000
276.018580 0.412843 0.389530 0.897153 0.078533 0.735682 0.000000 0.000000 0.000000
286.018580 0.412843 0.389530 0.897153 0.076578 0.747341 0.000000 0.000000 0.000000
296.018580 0.412843 0.389530 0.897153 0.070552 0.756886 0.000000 0.000000 0.000000
306.018580 0.412843 0.389530 0.897153 0.061503 0.764701 0.000000 0.000000 0.000000
316.018580 0.412843 0.389530 0.897153 0.050887 0.771100 0.000000 0.000000 0.000000
326.018580 0.412843 0.389530 0.897153 0.040162 0.776339 0.000000 0.000000 0.000000
336.018580 0.412843 0.389530 0.897153 0.030438 0.780628 0.000000 0.000000 0.000000
346.018580 0.412843 0.389530 0.897153 0.022320 0.784139 0.000000 0.000000 0.000000
356.018580 0.412843 0.389530 0.897153 0.015953 0.787014 0.000000 0.000000 0.000000
366.018580 0.412843 0.389530 0.897153 0.011186 0.789368 0.000000 0.000000 0.000000
376.018580 0.412843 0.389530 0.897153 0.007735 0.791295 0.000000 0.000000 0.000000
386.018580 0.412843 0.389530 0.899572 0.005297 0.792873 0.000000 0.000000 0.000000
396.018580 0.412843 0.389530 0.912516 0.003603 0.794165 0.000000 0.000000 0.000000
396.038487 0.412843 0.389530 0.912543 0.003600 0.794168 0.000000 0.000000 0.000000


4.027870 0.265399 0.387309 0.612469 0.982139 0.000000 0.000792 0.000329 0.000017
14.027870 0.265399 0.387309 0.612469 0.982145 0.000000 0.000792 0.000329 0.000017
24.027870 0.265399 0.387309 0.612469 0.982154 0.000000 0.000792 0.000329 0.000017
34.027870 0.265399 0.387309 0.612469 0.982167 0.000000 0.000792 0.000329 0.000017
44.027870 0.265399 0.387309 0.612469 0.982186 0.000000 0.000792 0.000329 0.000017
54.027870 0.265399 0.387309 0.612469 0.982216 0.000000 0.000792 0.000329 0.000017
64.027870 0.265399 0.387309 0.612469 0.982259 0.000000 0.000792 0.000329 0.000017
74.027870 0.265399 0.387309 0.612469 0.982325 0.000000 0.000792 0.000329 0.000017
84.027870 0.265399 0.387309 0.612469 0.982422 0.000000 0.000792 0.000329 0.000017
94.027870 0.265399 0.387309 0.612469 0.982567 0.000000 0.000792 0.000329 0.000017
104.027870 0.265399 0.387309 0.612469 0.982782 0.000000 0.000792 0.000329 0.000017
114.027870 0.265399 0.387309 0.612469 0.983103 0.000000 0.000792 0.000329 0.000017
124.027870 0.265399 0.387309 0.612469 0.983579 0.000000 0.000792 0.000329 0.000017
134.027870 0.265399 0.387309 0.612469 0.984284 0.000000 0.000793 0.000329 0.000017
144.027870 0.265399 0.387309 0.612469 0.985325 0.000000 0.000793 0.000329 0.000017
154.027870 0.265399 0.387309 0.612469 0.986855 0.062212 0.000628 0.000247 0.000012
164.027870 0.265399 0.387309 0.612469 0.989087 0.195950 0.000271 0.000104 0.000005
174.027870 0.265399 0.387309 0.612469 0.992305 0.305446 0.000126 0.000049 0.000002
184.027870 0.265399 0.387309 0.612469 0.996876 0.395093 0.000072 0.000029 0.000001
194.027870 0.265399 0.387309 0.612469 1.003223 0.468491 0.000048 0.000019 0.000001
204.027870 0.265405 0.387313 0.612469 0.028442 0.528583 0.000000 0.000000 0.000000
214.027870 0.265405 0.387313 0.612469 0.039039 0.577783 0.000000 0.000000 0.000000
224.027870 0.265405 0.387313 0.612469 0.051940 0.618064 0.000000 0.000000 0.000000
234.027870 0.265405 0.387313 0.612469 0.066486 0.651043 0.000000 0.000000 0.000000
244.027870 0.265405 0.387313 0.612469 0.081316 0.678045 0.000000 0.000000 0.000000
254.027870 0.265405 0.387313 0.612469 0.094502 0.700151 0.000000 0.000000 0.000000
264.027870 0.265405 0.387313 0.612469 0.103972 0.718251 0.000000 0.000000 0.000000
274.027870 0.265405 0.387313 0.612469 0.108073 0.733069 0.000000 0.000000 0.000000
284.027870 0.265405 0.387313 0.612469 0.106059 0.745202 0.000000 0.000000 0.000000
294.027870 0.265405 0.387313 0.612469 0.098301 0.755135 0.000000 0.000000 0.000000
304.027870 0.265405 0.387313 0.612469 0.086183 0.763268 0.000000 0.000000 0.000000
314.027870 0.265405 0.387313 0.612469 0.071692 0.769926 0.000000 0.000000 0.000000
324.027870 0.265405 0.387313 0.612469 0.056862 0.775378 0.000000 0.000000 0.000000
334.027870 0.265405 0.387313 0.613604 0.043281 0.779841 0.000000 0.000000 0.000000
344.027870 0.265405 0.387313 0.624449 0.031850 0.783495 0.000000 0.000000 0.000000
354.027870 0.265405 0.387313 0.644743 0.022826 0.786487 0.000000 0.000000 0.000000
364.027870 0.265405 0.387313 0.672120 0.016038 0.788936 0.000000 0.000000 0.000000
374.027870 0.265405 0.387313 0.704541 0.011107 0.790942 0.000000 0.000000 0.000000
384.027870 0.265405 0.387313 0.740244 0.007614 0.792584 0.000000 0.000000 0.000000
394.027870 0.265405 0.387313 0.777855 0.005182 0.793928 0.000000 0.000000 0.000000
394.047777 0.265405 0.387313 0.777929 0.005178 0.793931 0.000000 0.000000 0.000000


2.037160 0.170721 0.342465 0.418121 0.977837 0.000000 0.001614 0.000656 0.000065
12.037160 0.170721 0.342465 0.418121 0.977844 0.000000 0.001614 0.000656 0.000065
22.037160 0.170721 0.342465 0.418121 0.977855 0.000000 0.001614 0.000656 0.000065
32.037160 0.170721 0.342465 0.418121 0.977871 0.000000 0.001614 0.000656 0.000065
42.037160 0.170721 0.342465 0.418121 0.977894 0.000000 0.001614 0.000656 0.000065
52.037160 0.170721 0.342465 0.418121 0.977929 0.000000 0.001614 0.000656 0.000065
62.037160 0.170721 0.342465 0.418121 0.977981 0.000000 0.001614 0.000656 0.000065
72.037160 0.170721 0.342465 0.418121 0.978058 0.000000 0.001614 0.000656 0.000065
82.037160 0.170721 0.342465 0.418121 0.978173 0.000000 0.001614 0.000656 0.000065
92.037160 0.170721 0.342465 0.418121 0.978345 0.000000 0.001614 0.000656 0.000065
102.037160 0.170721 0.342465 0.418121 0.978601 0.000000 0.001614 0.000656 0.000065
112.037160 0.170721 0.342465 0.418121 0.978981 0.000000 0.001615 0.000656 0.000065
122.037160 0.170721 0.342465 0.418121 0.979546 0.000000 0.001615 0.000656 0.000065
132.037160 0.170721 0.342465 0.418121 0.980383 0.000000 0.001615 0.000656 0.000065
142.037160 0.170721 0.342465 0.418121 0.981619 0.000000 0.001615 0.000656 0.000065
152.037160 0.170721 0.342465 0.418121 0.983440 0.032245 0.001413 0.000531 0.000047
162.037160 0.170721 0.342465 0.418121 0.986098 0.171416 0.000651 0.000234 0.000020
172.037160 0.170721 0.342465 0.418121 0.989930 0.285359 0.000291 0.000107 0.000010
182.037160 0.170721 0.342465 0.418121 0.995378 0.378647 0.000161 0.000061 0.000006
192.037160 0.170721 0.342465 0.418121 1.002961 0.455026 0.000105 0.000041 0.000004
202.037160 0.170728 0.342470 0.418121 0.033502 0.517559 0.000000 0.000000 0.000000
212.037160 0.170728 0.342470 0.418121 0.046131 0.568757 0.000000 0.000000 0.000000
222.037160 0.170728 0.342470 0.418121 0.061637 0.610674 0.000000 0.000000 0.000000
232.037160 0.170728 0.342470 0.418121 0.079331 0.644993 0.000000 0.000000 0.000000
242.037160 0.170728 0.342470 0.418121 0.097678 0.673091 0.000001 0.000000 0.000000
252.037160 0.170728 0.342470 0.418121 0.114385 0.696096 0.000001 0.000000 0.000000
262.037160 0.170728 0.342470 0.418121 0.126847 0.714930 0.000001 0.000000 0.000000
272.037160 0.170728 0.342470 0.418121 0.132845 0.730351 0.000001 0.000000 0.000000
282.037160 0.170728 0.342470 0.418441 0.131240 0.742976 0.000001 0.000000 0.000000
292.037160 0.170728 0.342470 0.427046 0.122355 0.753313 0.000001 0.000000 0.000000
302.037160 0.170728 0.342470 0.445692 0.107850 0.761776 0.000000 0.000000 0.000000
312.037160 0.170728 0.342470 0.471869 0.090181 0.768705 0.000000 0.000000 0.000000
322.037160 0.170728 0.342470 0.503416 0.071880 0.774378 0.000000 0.000000 0.000000
332.037160 0.170728 0.342470 0.538580 0.054957 0.779022 0.000000 0.000000 0.000000
342.037160 0.170728 0.342470 0.575909 0.040594 0.782825 0.000000 0.000000 0.000000
352.037160 0.170728 0.342470 0.614211 0.029180 0.785938 0.000000 0.000000 0.000000
362.037160 0.170728 0.342470 0.652549 0.020549 0.788487 0.000000 0.000000 0.000000
372.037160 0.170728 0.342470 0.690140 0.014254 0.790574 0.000000 0.000000 0.000000
382.037160 0.170728 0.342470 0.726321 0.009782 0.792283 0.000000 0.000000 0.000000
392.037160 0.170728 0.342470 0.760637 0.006663 0.793682 0.000000 0.000000 0.000000
392.057067 0.170728 0.342470 0.760704 0.006658 0.793684 0.000000 0.000000 0.000000


0.046450 0.109924 0.284027 0.285443 0.974143 0.000000 0.003392 0.001345 0.000156
10.046450 0.109924 0.284027 0.285443 0.974151 0.000000 0.003392 0.001345 0.000156
20.046450 0.109924 0.284027 0.285443 0.974163 0.000000 0.003392 0.001345 0.000156
30.046450 0.109924 0.284027 0.285443 0.974180 0.000000 0.003392 0.001345 0.000156
40.046450 0.109924 0.284027 0.285443 0.974206 0.000000 0.003392 0.001345 0.000156
50.046450 0.109924 0.284027 0.285443 0.974245 0.000000 0.003392 0.001345 0.000156
60.046450 0.109924 0.284027 0.285443 0.974303 0.000000 0.003392 0.001345 0.000156
70.046450 0.109924 0.284027 0.285443 0.974389 0.000000 0.003392 0.001345 0.000156
80.046450 0.109924 0.284027 0.285443 0.974517 0.000000 0.003392 0.001345 0.000156
90.046450 0.109924 0.284027 0.285443 0.974708 0.000000 0.003392 0.001345 0.000156
100.046450 0.109924 0.284027 0.285443 0.974993 0.000000 0.003393 0.001345 0.000156
110.046450 0.109924 0.284027 0.285443 0.975416 0.000000 0.003393 0.001345 0.000156
120.046450 0.109924 0.284027 0.285443 0.976045 0.000000 0.003394 0.001346 0.000156
130.046450 0.109924 0.284027 0.285443 0.976977 0.000000 0.003394 0.001346 0.000156
140.046450 0.109924 0.284027 0.285443 0.978354 0.000000 0.003395 0.001346 0.000156
150.046450 0.109924 0.284027 0.285443 0.980392 0.001061 0.003194 0.001185 0.000116
160.046450 0.109924 0.284027 0.285443 0.983371 0.145884 0.001634 0.000562 0.000049
170.046450 0.109924 0.284027 0.285443 0.987654 0.264455 0.000705 0.000249 0.000023
180.046450 0.109924 0.284027 0.285443 0.993747 0.361533 0.000375 0.000137 0.000014
190.046450 0.109924 0.284027 0.285443 1.002244 0.441014 0.000239 0.000089 0.000009
200.046450 0.109932 0.284033 0.285443 0.037031 0.506087 0.000001 0.000000 0.000000
210.046450 0.109932 0.284033 0.285443 0.051156 0.559364 0.000001 0.000000 0.000000
220.046450 0.109932 0.284033 0.285443 0.068653 0.602984 0.000001 0.000000 0.000000
230.046450 0.109932 0.284033 0.285443 0.088880 0.638697 0.000002 0.000000 0.000000
240.046450 0.109932 0.284033 0.291750 0.110244 0.667936 0.000003 0.000001 0.000000
250.046450 0.109932 0.284033 0.308674 0.130217 0.691875 0.000003 0.000001 0.000000
260.046450 0.109932 0.284033 0.333533 0.145716 0.711475 0.000004 0.000001 0.000000
270.046450 0.109932 0.284033 0.364128 0.153894 0.727522 0.000004 0.000001 0.000000
280.046450 0.109932 0.284033 0.398670 0.153107 0.740660 0.000003 0.000001 0.000000
290.046450 0.109932 0.284033 0.435648 0.143552 0.751416 0.000003 0.000001 0.000000
300.046450 0.109932 0.284033 0.473859 0.127159 0.760223 0.000002 0.000000 0.000000
310.046450 0.109932 0.284033 0.512282 0.106834 0.767433 0.000001 0.000000 0.000000
320.046450 0.109932 0.284033 0.550065 0.085560 0.773337 0.000001 0.000000 0.000000
330.046450 0.109932 0.284033 0.586565 0.065713 0.778170 0.000000 0.000000 0.000000
340.046450 0.109932 0.284033 0.621283 0.048732 0.782127 0.000000 0.000000 0.000000
350.046450 0.109932 0.284033 0.653843 0.035143 0.785367 0.000000 0.000000 0.000000
360.046450 0.109932 0.284033 0.683995 0.024809 0.788019 0.000000 0.000000 0.000000
370.046450 0.109932 0.284033 0.711550 0.017241 0.790191 0.000000 0.000000 0.000000
380.046450 0.109932 0.284033 0.736360 0.011847 0.791969 0.000000 0.000000 0.000000
390.046450 0.109932 0.284033 0.758384 0.008077 0.793425 0.000000 0.000000 0.000000
390.066357 0.109932 0.284033 0.758427 0.008071 0.793428 0.000000 0.000000 0.000000


8.055740 0.070885 0.226266 0.194867 0.970954 0.000000 0.007169 0.002813 0.000328
18.055740 0.070885 0.226266 0.194867 0.970966 0.000000 0.007169 0.002813 0.000328
28.055740 0.070885 0.226266 0.194867 0.970985 0.000000 0.007169 0.002813 0.000328
38.055740 0.070885 0.226266 0.194867 0.971013 0.000000 0.007169 0.002813 0.000328
48.055740 0.070885 0.226266 0.194867 0.971054 0.000000 0.007170 0.002813 0.000328
58.055740 0.070885 0.226266 0.194867 0.971116 0.000000 0.007170 0.002813 0.000328
68.055740 0.070885 0.226266 0.194867 0.971208 0.000000 0.007170 0.002813 0.000328
78.055740 0.070885 0.226266 0.194867 0.971345 0.000000 0.007170 0.002813 0.000328
88.055740 0.070885 0.226266 0.194867 0.971550 0.000000 0.007171 0.002814 0.000328
98.055740 0.070885 0.226266 0.194867 0.971854 0.000000 0.007171 0.002814 0.000328
108.055740 0.070885 0.226266 0.194867 0.972307 0.000000 0.007172 0.002814 0.000328
118.055740 0.070885 0.226266 0.194867 0.972980 0.000000 0.007173 0.002814 0.000328
128.055740 0.070885 0.226266 0.194867 0.973977 0.000000 0.007175 0.002815 0.000328
138.055740 0.070885 0.226266 0.194867 0.975450 0.000000 0.007178 0.002816 0.000328
148.055740 0.070885 0.226266 0.194867 0.977648 0.000000 0.007026 0.002641 0.000259
158.055740 0.070885 0.226266 0.194867 0.980870 0.119316 0.004119 0.001398 0.000113
168.055740 0.070885 0.226266 0.194867 0.985475 0.242703 0.001736 0.000601 0.000052
178.055740 0.070885 0.226266 0.194867 0.992023 0.343724 0.000886 0.000317 0.000030
188.055740 0.070885 0.226266 0.199017 1.001169 0.426432 0.000547 0.000201 0.000020
198.055740 0.070599 0.226214 0.214032 0.039331 0.494149 0.000002 0.000001 0.000000
208.055740 0.070893 0.226273 0.237467 0.054510 0.549590 0.000003 0.000001 0.000000
218.055740 0.070893 0.226273 0.267070 0.073487 0.594982 0.000005 0.000001 0.000000
228.055740 0.070893 0.226273 0.300954 0.095725 0.632145 0.000007 0.000002 0.000000
238.055740 0.070893 0.226273 0.337572 0.119687 0.662572 0.000009 0.000002 0.000000
248.055740 0.070893 0.226273 0.375667 0.142733 0.687484 0.000011 0.000003 0.000000
258.055740 0.070893 0.226273 0.414119 0.161373 0.707879 0.000012 0.000003 0.000000
268.055740 0.070893 0.226273 0.452063 0.172055 0.724578 0.000012 0.000003 0.000000
278.055740 0.070893 0.226273 0.488844 0.172468 0.738250 0.000011 0.000003 0.000000
288.055740 0.070893 0.226273 0.523934 0.162596 0.749443 0.000009 0.000002 0.000000
298.055740 0.070893 0.226273 0.556960 0.144660 0.758608 0.000006 0.000002 0.000000
308.055740 0.070893 0.226273 0.587625 0.122055 0.766111 0.000004 0.000001 0.000000
318.055740 0.070893 0.226273 0.615701 0.098191 0.772254 0.000002 0.000001 0.000000
328.055740 0.070893 0.226273 0.641060 0.075756 0.777283 0.000001 0.000000 0.000000
338.055740 0.070893 0.226273 0.663640 0.056413 0.781401 0.000001 0.000000 0.000000
348.055740 0.070893 0.226273 0.683428 0.040823 0.784773 0.000000 0.000000 0.000000
358.055740 0.070893 0.226273 0.700470 0.028896 0.787533 0.000000 0.000000 0.000000
368.055740 0.070893 0.226273 0.714826 0.020122 0.789793 0.000000 0.000000 0.000000
378.055740 0.070893 0.226273 0.726562 0.013847 0.791643 0.000000 0.000000 0.000000
388.055740 0.070893 0.226273 0.735796 0.009450 0.793158 0.000000 0.000000 0.000000
388.075647 0.070893 0.226273 0.735814 0.009443 0.793161 0.000000 0.000000 0.000000
398.069011 0.070893 0.226273 0.729663 0.008578 0.794400 0.000000 0.000000 0.000000


6.065030 0.046010 0.175387 0.133032 0.968137 0.000000 0.015054 0.005914 0.000679
16.065030 0.046010 0.175387 0.133032 0.968150 0.000000 0.015054 0.005914 0.000679
26.065030 0.046010 0.175387 0.133032 0.968169 0.000000 0.015054 0.005914 0.000679
36.065030 0.046010 0.175387 0.133032 0.968198 0.000000 0.015054 0.005914 0.000679
46.065030 0.046010 0.175387 0.133032 0.968241 0.000000 0.015055 0.005914 0.000679
56.065030 0.046010 0.175387 0.133032 0.968305 0.000000 0.015055 0.005914 0.000679
66.065030 0.046010 0.175387 0.133032 0.968401 0.000000 0.015055 0.005914 0.000679
76.065030 0.046010 0.175387 0.133032 0.968544 0.000000 0.015056 0.005914 0.000679
86.065030 0.046010 0.175387 0.133032 0.968756 0.000000 0.015057 0.005915 0.000679
96.065030 0.046010 0.175387 0.133032 0.969073 0.000000 0.015058 0.005915 0.000679
106.065030 0.046010 0.175387 0.133032 0.969544 0.000000 0.015061 0.005916 0.000679
116.065030 0.046010 0.175387 0.133032 0.970244 0.000000 0.015064 0.005917 0.000680
126.065030 0.046010 0.175387 0.133032 0.971282 0.000000 0.015068 0.005919 0.000680
136.065030 0.046010 0.175387 0.135451 0.972816 0.000000 0.015075 0.005921 0.000680
146.065030 0.046010 0.175387 0.148477 0.975129 0.000000 0.014985 0.005758 0.000577
156.065030 0.046010 0.175387 0.170421 0.978553 0.091668 0.010187 0.003486 0.000267
166.065030 0.046010 0.175387 0.198925 0.983387 0.220067 0.004285 0.001474 0.000120
176.065030 0.046010 0.175387 0.232087 0.990238 0.325191 0.002092 0.000745 0.000067
186.065030 0.046010 0.175387 0.268316 0.999816 0.411259 0.001252 0.000457 0.000044
196.065030 0.045339 0.175180 0.306198 0.040649 0.481726 0.000006 0.000002 0.000000
206.065030 0.046020 0.175395 0.344632 0.056520 0.539419 0.000009 0.000003 0.000000
216.065030 0.046020 0.175395 0.382732 0.076548 0.586654 0.000013 0.000004 0.000000
226.065030 0.046020 0.175395 0.419788 0.100347 0.625327 0.000018 0.000006 0.000000
236.065030 0.046020 0.175395 0.455263 0.126533 0.656990 0.000023 0.000007 0.000000
246.065030 0.046020 0.175395 0.488756 0.152491 0.682913 0.000026 0.000009 0.000000
256.065030 0.046020 0.175395 0.519910 0.174412 0.704138 0.000026 0.000009 0.000000
266.065030 0.046020 0.175395 0.548497 0.187969 0.721515 0.000024 0.000009 0.000000
276.065030 0.046020 0.175395 0.574391 0.189975 0.735742 0.000020 0.000008 0.000000
286.065030 0.046020 0.175395 0.597516 0.180070 0.747390 0.000015 0.000006 0.000000
296.065030 0.046020 0.175395 0.617867 0.160815 0.756926 0.000010 0.000004 0.000000
306.065030 0.046020 0.175395 0.635463 0.136182 0.764734 0.000006 0.000003 0.000000
316.065030 0.046020 0.175395 0.650342 0.110011 0.771127 0.000004 0.000002 0.000000
326.065030 0.046020 0.175395 0.662589 0.085255 0.776361 0.000002 0.000001 0.000000
336.065030 0.046020 0.175395 0.672311 0.063759 0.780646 0.000001 0.000000 0.000000
346.065030 0.046020 0.175395 0.679630 0.046309 0.784154 0.000000 0.000000 0.000000
356.065030 0.046020 0.175395 0.684692 0.032876 0.787026 0.000000 0.000000 0.000000
366.065030 0.046020 0.175395 0.687636 0.022943 0.789378 0.000000 0.000000 0.000000
376.065030 0.046020 0.175395 0.688593 0.015813 0.791304 0.000000 0.000000 0.000000
386.065030 0.046020 0.175395 0.687719 0.010804 0.792880 0.000000 0.000000 0.000000
386.084937 0.046020 0.175395 0.687718 0.010796 0.792883 0.000000 0.000000 0.000000
396.078301 0.046020 0.175395 0.676288 0.009126 0.794172 0.000000 0.000000 0.000000


4.074320 0.030597 0.133444 0.090818 0.965551 0.000000 0.031018 0.012340 0.001415
14.074320 0.030597 0.133444 0.090818 0.965564 0.000000 0.031018 0.012340 0.001415
24.074320 0.030597 0.133444 0.090818 0.965584 0.000000 0.031018 0.012340 0.001415
34.074320 0.030597 0.133444 0.090818 0.965613 0.000000 0.031018 0.012340 0.001415
44.074320 0.030597 0.133444 0.090818 0.965657 0.000000 0.031019 0.012340 0.001415
54.074320 0.030597 0.133444 0.090818 0.965723 0.000000 0.031019 0.012340 0.001415
64.074320 0.030597 0.133444 0.090818 0.965820 0.000000 0.031020 0.012341 0.001415
74.074320 0.030597 0.133444 0.090818 0.965966 0.000000 0.031022 0.012341 0.001415
84.074320 0.030597 0.133444 0.091953 0.966183 0.000000 0.031024 0.012342 0.001415
94.074320 0.030597 0.133444 0.102854 0.966505 0.000000 0.031027 0.012343 0.001415
104.074320 0.030597 0.133444 0.123193 0.966986 0.000000 0.031032 0.012345 0.001415
114.074320 0.030597 0.133444 0.150554 0.967700 0.000000 0.031040 0.012348 0.001416
124.074320 0.030597 0.133444 0.183003 0.968758 0.000000 0.031050 0.012351 0.001416
134.074320 0.030597 0.133444 0.218746 0.970324 0.000000 0.031066 0.012357 0.001416
144.074320 0.030597 0.133444 0.256387 0.972717 0.000000 0.031025 0.012222 0.001285
154.074320 0.030597 0.133444 0.294782 0.976350 0.062897 0.024177 0.008501 0.000654
164.074320 0.030597 0.133444 0.332988 0.981368 0.196511 0.010426 0.003615 0.000285
174.074320 0.030597 0.133444 0.370297 0.988409 0.305905 0.004770 0.001746 0.000153
184.074320 0.030597 0.133444 0.406154 0.998246 0.395469 0.002621 0.001028 0.000098
194.074320 0.029151 0.132922 0.440062 0.041189 0.468798 0.000014 0.000005 0.000000
204.074320 0.030614 0.133454 0.471688 0.057455 0.528835 0.000018 0.000007 0.000000
214.074320 0.030614 0.133454 0.500796 0.078171 0.577989 0.000022 0.000010 0.000001
224.074320 0.030614 0.133454 0.527232 0.103136 0.618233 0.000027 0.000013 0.000001
234.074320 0.030614 0.133454 0.550920 0.131198 0.651182 0.000032 0.000015 0.000001
244.074320 0.030614 0.133454 0.571842 0.159908 0.678158 0.000034 0.000017 0.000001
254.074320 0.030614 0.133454 0.589983 0.185266 0.700244 0.000033 0.000018 0.000001
264.074320 0.030614 0.133454 0.605386 0.202125 0.718327 0.000030 0.000017 0.000001
274.074320 0.030614 0.133454 0.618140 0.206156 0.733132 0.000025 0.000014 0.000001
284.074320 0.030614 0.133454 0.628348 0.196463 0.745253 0.000019 0.000011 0.000001
294.074320 0.030614 0.133454 0.636140 0.176015 0.755177 0.000013 0.000007 0.000001
304.074320 0.030614 0.133454 0.641648 0.149498 0.763302 0.000008 0.000005 0.000000
314.074320 0.030614 0.133454 0.644998 0.121220 0.769954 0.000005 0.000003 0.000000
324.074320 0.030614 0.133454 0.646338 0.094353 0.775400 0.000002 0.000001 0.000000
334.074320 0.030614 0.133454 0.645816 0.070873 0.779860 0.000001 0.000001 0.000000
344.074320 0.030614 0.133454 0.643581 0.051677 0.783510 0.000001 0.000000 0.000000
354.074320 0.030614 0.133454 0.639789 0.036802 0.786499 0.000000 0.000000 0.000000
364.074320 0.030614 0.133454 0.634584 0.025744 0.788947 0.000000 0.000000 0.000000
374.074320 0.030612 0.133454 0.628093 0.017775 0.790950 0.000000 0.000000 0.000000
384.074320 0.030602 0.133453 0.620458 0.012159 0.792591 0.000000 0.000000 0.000000
384.094227 0.030602 0.133453 0.620443 0.012150 0.792594 0.000000 0.000000 0.000000
394.087591 0.030602 0.133453 0.605738 0.009741 0.793935 0.000000 0.000000 0.000000


2.083610 0.021896 0.100495 0.062000 0.962966 0.000000 0.061532 0.025189 0.002965
12.083610 0.021896 0.100495 0.062000 0.962980 0.000000 0.061532 0.025189 0.002965
22.083610 0.021896 0.100495 0.062000 0.962999 0.000000 0.061533 0.025189 0.002965
32.083610 0.021896 0.100495 0.062320 0.963029 0.000000 0.061533 0.025190 0.002965
42.083610 0.021896 0.100495 0.071012 0.963073 0.000000 0.061534 0.025190 0.002965
52.083610 0.021896 0.100495 0.089645 0.963139 0.000000 0.061536 0.025190 0.002965
62.083610 0.021896 0.100495 0.115856 0.963237 0.000000 0.061538 0.025191 0.002965
72.083610 0.021896 0.100495 0.147429 0.963383 0.000000 0.061541 0.025192 0.002965
82.083610 0.021896 0.100495 0.182611 0.963601 0.000000 0.061546 0.025194 0.002965
92.083610 0.021896 0.100495 0.219952 0.963925 0.000000 0.061553 0.025197 0.002966
102.083610 0.021896 0.100495 0.258260 0.964407 0.000000 0.061563 0.025201 0.002966
112.083610 0.021896 0.100495 0.296567 0.965124 0.000000 0.061532 0.025206 0.002966
122.083610 0.021896 0.100495 0.334159 0.966187 0.000000 0.060462 0.025179 0.002967
132.083610 0.021896 0.100495 0.370352 0.967760 0.000000 0.057475 0.024998 0.002968
142.083610 0.021896 0.100495 0.404675 0.970200 0.000000 0.052879 0.024435 0.002822
152.083610 0.021896 0.100495 0.436773 0.974122 0.032958 0.040430 0.018439 0.001623
162.083610 0.021896 0.100495 0.466382 0.979366 0.171999 0.015968 0.007647 0.000692
172.083610 0.021896 0.100495 0.493358 0.986535 0.285836 0.006253 0.003340 0.000356
182.083610 0.021897 0.100495 0.517617 0.996500 0.379038 0.003038 0.001792 0.000221
192.083610 0.018868 0.099334 0.539088 0.041117 0.455346 0.000016 0.000009 0.000001
202.083610 0.021930 0.100511 0.557770 0.057537 0.517821 0.000019 0.000012 0.000001
212.083610 0.021930 0.100511 0.573711 0.078636 0.568971 0.000023 0.000015 0.000002
222.083610 0.021930 0.100511 0.586984 0.104416 0.610850 0.000027 0.000019 0.000002
232.083610 0.021930 0.100511 0.597695 0.134018 0.645137 0.000031 0.000022 0.000003
242.083610 0.021930 0.100511 0.605972 0.165298 0.673209 0.000034 0.000024 0.000004
252.083610 0.021930 0.100511 0.611924 0.194245 0.696192 0.000034 0.000025 0.000004
262.083610 0.021930 0.100511 0.615684 0.214894 0.715009 0.000031 0.000023 0.000004
272.083610 0.021930 0.100511 0.617406 0.221451 0.730416 0.000026 0.000019 0.000004
282.083610 0.021930 0.100511 0.617238 0.212200 0.743029 0.000020 0.000014 0.000003
292.083610 0.021930 0.100511 0.615336 0.190595 0.753356 0.000014 0.000010 0.000002
302.083610 0.021930 0.100511 0.611848 0.162242 0.761811 0.000009 0.000006 0.000001
312.083610 0.021930 0.100511 0.606910 0.131984 0.768734 0.000005 0.000004 0.000001
322.083610 0.021926 0.100511 0.600664 0.103164 0.774401 0.000003 0.000002 0.000000
332.083610 0.021900 0.100510 0.593245 0.077838 0.779042 0.000002 0.000001 0.000000
342.083610 0.021840 0.100506 0.584786 0.056988 0.782841 0.000001 0.000000 0.000000
352.083610 0.021745 0.100496 0.575416 0.040721 0.785951 0.000000 0.000000 0.000000
362.083610 0.021622 0.100481 0.565251 0.028559 0.788498 0.000000 0.000000 0.000000
372.083610 0.021482 0.100459 0.554398 0.019756 0.790583 0.000000 0.000000 0.000000
382.083610 0.021333 0.100431 0.542961 0.013533 0.792290 0.000000 0.000000 0.000000
382.103517 0.021332 0.100431 0.542939 0.013522 0.792293 0.000000 0.000000 0.000000
392.096881 0.021332 0.100431 0.526889 0.010426 0.793689 0.000000 0.000000 0.000000


0.092900 0.018841 0.075900 0.065608 0.959975 0.000000 0.114281 0.049292 0.006193
10.092900 0.018841 0.075900 0.090506 0.959989 0.000000 0.114282 0.049292 0.006193
20.092900 0.018841 0.075900 0.121154 0.960008 0.000000 0.114282 0.049292 0.006194
30.092900 0.018841 0.075900 0.155736 0.960038 0.000000 0.114284 0.049293 0.006194
40.092900 0.018841 0.075900 0.192743 0.960081 0.000000 0.114285 0.049293 0.006194
50.092900 0.018841 0.075900 0.230916 0.960146 0.000000 0.114288 0.049295 0.006194
60.092900 0.018841 0.075900 0.269339 0.960244 0.000000 0.114272 0.049296 0.006194
70.092900 0.018841 0.075900 0.307119 0.960388 0.000000 0.112705 0.049254 0.006194
80.092900 0.018841 0.075900 0.343613 0.960604 0.000000 0.107335 0.048941 0.006195
90.092900 0.018841 0.075900 0.378323 0.960926 0.000000 0.098564 0.048098 0.006195
100.092900 0.018841 0.075900 0.410873 0.961404 0.000000 0.088012 0.046614 0.006196
110.092900 0.018841 0.075900 0.440992 0.962115 0.000000 0.077125 0.044534 0.006197
120.092900 0.018841 0.075900 0.468537 0.963169 0.000000 0.066740 0.041972 0.006199
130.092900 0.018841 0.075900 0.493346 0.964730 0.000000 0.057352 0.039105 0.006202
140.092900 0.018841 0.075900 0.515368 0.967185 0.000000 0.049081 0.035995 0.006054
150.092900 0.018842 0.075900 0.534599 0.971562 0.001803 0.036980 0.027158 0.003973
160.092900 0.018842 0.075900 0.551070 0.977256 0.146491 0.014727 0.010963 0.001690
170.092900 0.018843 0.075901 0.564865 0.984576 0.264952 0.005553 0.004473 0.000829
180.092900 0.018844 0.075901 0.576091 0.994593 0.361940 0.002621 0.002270 0.000495
190.092900 0.012567 0.073435 0.584843 0.040571 0.441347 0.000014 0.000012 0.000002
200.092900 0.018912 0.075930 0.591239 0.056947 0.506360 0.000016 0.000014 0.000003
210.092900 0.018912 0.075930 0.595423 0.078173 0.559588 0.000020 0.000018 0.000004
220.092900 0.018912 0.075930 0.597539 0.104455 0.603167 0.000024 0.000022 0.000006
230.092900 0.018912 0.075930 0.597739 0.135269 0.638847 0.000028 0.000026 0.000007
240.092900 0.018912 0.075930 0.596179 0.168901 0.668059 0.000031 0.000029 0.000008
250.092900 0.018912 0.075930 0.592995 0.201562 0.691976 0.000032 0.000029 0.000009
260.092900 0.018912 0.075930 0.588329 0.226556 0.711557 0.000030 0.000027 0.000008
270.092900 0.018907 0.075930 0.582328 0.236248 0.727589 0.000027 0.000023 0.000007
280.092900 0.018847 0.075928 0.575129 0.227671 0.740715 0.000021 0.000017 0.000006
290.092900 0.018687 0.075917 0.566869 0.204858 0.751462 0.000016 0.000012 0.000004
300.092900 0.018429 0.075893 0.557674 0.174624 0.760260 0.000011 0.000008 0.000002
310.092900 0.018097 0.075852 0.547657 0.142443 0.767464 0.000007 0.000005 0.000001
320.092900 0.017720 0.075793 0.536932 0.111786 0.773362 0.000004 0.000003 0.000001
330.092900 0.017326 0.075718 0.525603 0.084725 0.778190 0.000002 0.000001 0.000000
340.092900 0.016934 0.075630 0.513771 0.062295 0.782144 0.000001 0.000001 0.000000
350.092900 0.016558 0.075534 0.501531 0.044673 0.785381 0.000001 0.000000 0.000000
360.092900 0.016206 0.075431 0.488969 0.031418 0.788031 0.000000 0.000000 0.000000
370.092900 0.015884 0.075327 0.476158 0.021779 0.790200 0.000000 0.000000 0.000000
380.092900 0.015593 0.075223 0.463174 0.014940 0.791977 0.000000 0.000000 0.000000
380.112807 0.015593 0.075222 0.463148 0.014929 0.791980 0.000000 0.000000 0.000000
390.106171 0.015593 0.075222 0.447243 0.011181 0.793433 0.000000 0.000000 0.000000


8.102190 0.022166 0.059167 0.248298 0.955833 0.000000 0.192647 0.090171 0.012737
18.102190 0.022166 0.059167 0.286259 0.955853 0.000000 0.191034 0.090134 0.012737
28.102190 0.022166 0.059167 0.323050 0.955881 0.000000 0.183536 0.089739 0.012737
38.102190 0.022166 0.059167 0.358145 0.955924 0.000000 0.169741 0.088496 0.012737
48.102190 0.022166 0.059167 0.391134 0.955988 0.000000 0.152228 0.086120 0.012737
58.102190 0.022166 0.059167 0.421788 0.956083 0.000000 0.133537 0.082570 0.012738
68.102190 0.022166 0.059167 0.449852 0.956225 0.000000 0.115534 0.078065 0.012738
78.102190 0.022166 0.059167 0.475199 0.956437 0.000000 0.099087 0.072886 0.012739
88.102190 0.022167 0.059167 0.497767 0.956752 0.000000 0.084522 0.067315 0.012740
98.102190 0.022167 0.059167 0.517543 0.957221 0.000000 0.071875 0.061598 0.012741
108.102190 0.022167 0.059167 0.534558 0.957918 0.000000 0.061036 0.055935 0.012734
118.102190 0.022167 0.059167 0.548903 0.958954 0.000000 0.051795 0.050446 0.012698
128.102190 0.022167 0.059167 0.560635 0.960491 0.000000 0.044007 0.045265 0.012610
138.102190 0.022168 0.059167 0.569864 0.962945 0.000000 0.037459 0.040389 0.012305
148.102190 0.022169 0.059168 0.576716 0.968041 0.000000 0.028762 0.030560 0.008854
158.102190 0.022170 0.059168 0.581322 0.974777 0.119948 0.012095 0.012393 0.003705
168.102190 0.022172 0.059169 0.583836 0.982440 0.243220 0.004547 0.004899 0.001686
178.102190 0.022174 0.059169 0.584415 0.992509 0.344147 0.002131 0.002417 0.000942
188.102190 0.009239 0.054030 0.583197 0.039662 0.426779 0.000011 0.000012 0.000005
198.102190 0.014386 0.057846 0.580320 0.055837 0.494433 0.000014 0.000015 0.000006
208.102190 0.022318 0.059228 0.575937 0.076975 0.549823 0.000017 0.000019 0.000008
218.102190 0.022313 0.059227 0.570190 0.103481 0.595172 0.000021 0.000024 0.000010
228.102190 0.022181 0.059223 0.563221 0.135183 0.632301 0.000025 0.000028 0.000013
238.102190 0.021775 0.059199 0.555169 0.170910 0.662700 0.000029 0.000031 0.000014
248.102190 0.021100 0.059138 0.546150 0.207362 0.687588 0.000031 0.000031 0.000014
258.102190 0.020233 0.059031 0.536284 0.237328 0.707965 0.000031 0.000030 0.000013
268.102190 0.019264 0.058877 0.525688 0.250914 0.724648 0.000028 0.000025 0.000011
278.102190 0.018269 0.058682 0.514469 0.243271 0.738307 0.000024 0.000020 0.000009
288.102190 0.017301 0.058456 0.502731 0.219099 0.749490 0.000018 0.000015 0.000006
298.102190 0.016394 0.058208 0.490568 0.186831 0.758646 0.000013 0.000010 0.000004
308.102190 0.015565 0.057949 0.478062 0.152716 0.766142 0.000008 0.000006 0.000002
318.102190 0.014820 0.057688 0.465294 0.120298 0.772280 0.000005 0.000003 0.000001
328.102190 0.014160 0.057431 0.452338 0.091590 0.777304 0.000003 0.000002 0.000001
338.102190 0.013580 0.057182 0.439263 0.067642 0.781418 0.000001 0.000001 0.000000
348.102190 0.013073 0.056946 0.426133 0.048692 0.784787 0.000001 0.000000 0.000000
358.102190 0.012633 0.056725 0.413004 0.034348 0.787544 0.000000 0.000000 0.000000
368.102190 0.012252 0.056520 0.399921 0.023862 0.789802 0.000000 0.000000 0.000000
378.102190 0.011924 0.056331 0.386929 0.016396 0.791651 0.000000 0.000000 0.000000
378.122097 0.011923 0.056331 0.386904 0.016383 0.791654 0.000000 0.000000 0.000000
388.115461 0.011923 0.056331 0.372130 0.012008 0.793166 0.000000 0.000000 0.000000
398.108825 0.011923 0.056331 0.368587 0.011161 0.794404 0.000000 0.000000 0.000000


6.111480 0.035017 0.050672 0.406730 0.949148 0.000000 0.211986 0.141138 0.025345
16.111480 0.035017 0.050672 0.435319 0.949167 0.000000 0.185203 0.134580 0.025345
26.111480 0.035017 0.050672 0.461210 0.949195 0.000000 0.160159 0.126720 0.025345
36.111480 0.035017 0.050672 0.484330 0.949236 0.000000 0.137537 0.117968 0.025346
46.111480 0.035017 0.050672 0.504649 0.949298 0.000000 0.117559 0.108732 0.025346
56.111480 0.035017 0.050672 0.522232 0.949391 0.000000 0.100063 0.099276 0.025333
66.111480 0.035017 0.050672 0.537098 0.949531 0.000000 0.084983 0.089939 0.025270
76.111480 0.035017 0.050672 0.549333 0.949746 0.000000 0.072092 0.080940 0.025107
86.111480 0.035017 0.050672 0.559044 0.950076 0.000000 0.061146 0.072432 0.024799
96.111480 0.035018 0.050672 0.566352 0.950579 0.000000 0.051900 0.064519 0.024318
106.111480 0.035018 0.050672 0.571392 0.951335 0.000000 0.044125 0.057257 0.023659
116.111480 0.035019 0.050672 0.574328 0.952457 0.000000 0.037587 0.050640 0.022829
126.111480 0.035020 0.050673 0.575282 0.954105 0.000000 0.032131 0.044699 0.021855
136.111480 0.035021 0.050673 0.574403 0.956707 0.000000 0.027580 0.039360 0.020640
146.111480 0.035023 0.050674 0.571842 0.962943 0.000000 0.021731 0.030027 0.015283
156.111480 0.035026 0.050675 0.567742 0.971702 0.092326 0.009935 0.012471 0.006265
166.111480 0.035027 0.050676 0.562254 0.980073 0.220605 0.003783 0.004860 0.002681
176.111480 0.034776 0.050671 0.555524 0.990259 0.325632 0.001768 0.002359 0.001422
186.111480 0.008505 0.040079 0.547664 0.038482 0.411620 0.000009 0.000012 0.000007
196.111480 0.013263 0.044505 0.538844 0.054331 0.482021 0.000012 0.000015 0.000009
206.111480 0.030295 0.050329 0.529137 0.075204 0.539661 0.000015 0.000019 0.000012
216.111480 0.027930 0.049947 0.518677 0.101689 0.586853 0.000019 0.000023 0.000015
226.111480 0.025554 0.049463 0.507575 0.133967 0.625490 0.000024 0.000028 0.000018
236.111480 0.023291 0.048905 0.495937 0.171484 0.657123 0.000029 0.000031 0.000019
246.111480 0.021220 0.048300 0.483852 0.211739 0.683022 0.000032 0.000033 0.000020
256.111480 0.019370 0.047677 0.471405 0.247379 0.704227 0.000034 0.000032 0.000018
266.111480 0.017740 0.047053 0.458681 0.265834 0.721587 0.000032 0.000029 0.000016
276.111480 0.016321 0.046446 0.445756 0.259434 0.735801 0.000028 0.000023 0.000012
286.111480 0.015093 0.045865 0.432701 0.233623 0.747438 0.000022 0.000017 0.000008
296.111480 0.014037 0.045319 0.419578 0.199043 0.756966 0.000016 0.000012 0.000005
306.111480 0.013132 0.044811 0.406444 0.162910 0.764767 0.000011 0.000008 0.000003
316.111480 0.012360 0.044345 0.393351 0.128768 0.771154 0.000007 0.000004 0.000002
326.111480 0.011702 0.043921 0.380346 0.098480 0.776383 0.000004 0.000002 0.000001
336.111480 0.011142 0.043538 0.367471 0.073064 0.780664 0.000002 0.000001 0.000000
346.111480 0.010667 0.043193 0.354762 0.052806 0.784169 0.000001 0.000001 0.000000
356.111480 0.010264 0.042884 0.342243 0.037369 0.787038 0.000001 0.000000 0.000000
366.111480 0.009925 0.042609 0.329930 0.026024 0.789388 0.000000 0.000000 0.000000
376.111480 0.009640 0.042366 0.317841 0.017912 0.791312 0.000000 0.000000 0.000000
376.131387 0.009639 0.042366 0.317818 0.017899 0.791315 0.000000 0.000000 0.000000
386.124751 0.009660 0.042369 0.304718 0.012911 0.792888 0.000000 0.000000 0.000000
396.118115 0.009660 0.042369 0.299452 0.011257 0.794177 0.000000 0.000000 0.000000


4.120770 0.063739 0.052433 0.512703 0.937718 0.000000 0.153367 0.163166 0.047777
14.120770 0.063739 0.052433 0.528102 0.937739 0.000000 0.131584 0.149524 0.047698
24.120770 0.063739 0.052433 0.540852 0.937778 0.000000 0.112560 0.135984 0.047470
34.120770 0.063739 0.052433 0.551053 0.937853 0.000000 0.096069 0.122829 0.047002
44.120770 0.063739 0.052433 0.558822 0.937986 0.000000 0.081883 0.110292 0.046230
54.120770 0.063739 0.052433 0.564318 0.938205 0.000000 0.069678 0.098441 0.045112
64.120770 0.063739 0.052433 0.567659 0.938540 0.000000 0.059285 0.087453 0.043657
74.120770 0.063740 0.052433 0.568989 0.939023 0.000000 0.050478 0.077386 0.041899
84.120770 0.063740 0.052433 0.568459 0.939693 0.000000 0.043048 0.068259 0.039890
94.120770 0.063741 0.052433 0.566216 0.940597 0.000000 0.036804 0.060063 0.037691
104.120770 0.063741 0.052434 0.562410 0.941801 0.000000 0.031575 0.052761 0.035366
114.120770 0.063743 0.052434 0.557199 0.943402 0.000000 0.027196 0.046276 0.032964
124.120770 0.063328 0.052426 0.550706 0.945537 0.000000 0.023554 0.040582 0.030554
134.120770 0.061315 0.052327 0.543068 0.948622 0.000000 0.020529 0.035572 0.028071
144.120770 0.057574 0.052017 0.534415 0.956404 0.000000 0.016702 0.027463 0.021009
154.120770 0.052717 0.051428 0.524867 0.968095 0.063582 0.008582 0.011883 0.008565
164.120770 0.047419 0.050558 0.514547 0.977531 0.197072 0.003377 0.004620 0.003529
174.120770 0.042169 0.049449 0.503569 0.987902 0.306364 0.001571 0.002218 0.001811
184.120770 0.007642 0.030371 0.491934 0.037104 0.395845 0.000008 0.000012 0.000009
194.120770 0.011441 0.034965 0.480032 0.052530 0.469106 0.000011 0.000014 0.000012
204.120770 0.029258 0.045561 0.467650 0.072995 0.529087 0.000014 0.000018 0.000015
214.120770 0.025873 0.044148 0.454975 0.099247 0.578195 0.000018 0.000023 0.000018
224.120770 0.022968 0.042782 0.442085 0.131801 0.618402 0.000024 0.000028 0.000022
234.120770 0.020486 0.041484 0.429053 0.170768 0.651320 0.000030 0.000032 0.000024
244.120770 0.018382 0.040274 0.415939 0.214748 0.678271 0.000036 0.000035 0.000024
254.120770 0.016604 0.039162 0.402801 0.256845 0.700337 0.000040 0.000035 0.000023
264.120770 0.015102 0.038148 0.389694 0.281447 0.718403 0.000040 0.000033 0.000019
274.120770 0.013837 0.037231 0.376667 0.276687 0.733194 0.000036 0.000028 0.000015
284.120770 0.012770 0.036407 0.363765 0.248782 0.745304 0.000030 0.000021 0.000011
294.120770 0.011871 0.035671 0.351028 0.211444 0.755218 0.000022 0.000015 0.000007
304.120770 0.011117 0.035017 0.338489 0.173122 0.763336 0.000016 0.000010 0.000004
314.120770 0.010484 0.034439 0.326178 0.137253 0.769982 0.000010 0.000006 0.000002
324.120770 0.009954 0.033930 0.314110 0.105436 0.775423 0.000006 0.000004 0.000001
334.120770 0.009513 0.033484 0.302294 0.078591 0.779878 0.000003 0.000002 0.000001
344.120770 0.009146 0.033093 0.290733 0.057040 0.783526 0.000002 0.000001 0.000000
354.120770 0.008843 0.032752 0.279434 0.040503 0.786512 0.000001 0.000001 0.000000
364.120770 0.008596 0.032457 0.268403 0.028280 0.788957 0.000000 0.000000 0.000000
374.120770 0.008398 0.032202 0.257650 0.019501 0.790959 0.000000 0.000000 0.000000
374.140677 0.008397 0.032201 0.257629 0.019487 0.790962 0.000000 0.000000 0.000000
384.134041 0.008472 0.032220 0.246401 0.013893 0.792600 0.000000 0.000000 0.000000
394.127405 0.008472 0.032220 0.240654 0.011499 0.793940 0.000000 0.000000 0.000000


2.130060 0.117264 0.068735 0.559129 0.918861 0.000000 0.104344 0.157838 0.080335
12.130060 0.117264 0.068735 0.562885 0.919158 0.000000 0.089547 0.141912 0.078236
22.130060 0.117264 0.068735 0.564603 0.919600 0.000000 0.076732 0.126924 0.075588
32.130060 0.117264 0.068736 0.564429 0.920209 0.000000 0.065692 0.112982 0.072447
42.130060 0.117264 0.068736 0.562511 0.921002 0.000000 0.056239 0.100167 0.068896
52.130060 0.117264 0.068736 0.559015 0.921997 0.000000 0.048138 0.088423 0.064998
62.130060 0.117265 0.068736 0.554070 0.923197 0.000000 0.041262 0.077816 0.060879
72.130060 0.116754 0.068727 0.547818 0.924608 0.000000 0.035452 0.068316 0.056641
82.130060 0.113183 0.068569 0.540394 0.926240 0.000000 0.030564 0.059872 0.052379
92.130060 0.105813 0.067992 0.531930 0.928113 0.000000 0.026470 0.052418 0.048174
102.130060 0.095922 0.066815 0.522550 0.930267 0.000000 0.023054 0.045880 0.044094
112.130060 0.085030 0.065006 0.512383 0.932784 0.000000 0.020206 0.040155 0.040174
122.130060 0.074342 0.062676 0.501528 0.935774 0.000000 0.017853 0.035191 0.036476
132.130060 0.064475 0.059977 0.490091 0.939638 0.000000 0.015915 0.030880 0.032929
142.130060 0.055688 0.057063 0.478170 0.949142 0.000000 0.013482 0.024221 0.024838
152.130060 0.048043 0.054074 0.465853 0.964219 0.033670 0.008044 0.011142 0.010198
162.130060 0.041474 0.051107 0.453229 0.974932 0.172582 0.003378 0.004384 0.004107
172.130060 0.035874 0.048236 0.440379 0.985515 0.286314 0.001557 0.002084 0.002061
182.130060 0.005955 0.023223 0.427075 0.035589 0.379429 0.000008 0.000011 0.000011
192.130060 0.008851 0.027577 0.414277 0.050519 0.455666 0.000010 0.000014 0.000013
202.130060 0.024034 0.040890 0.401140 0.070459 0.518083 0.000014 0.000017 0.000017
212.130060 0.021211 0.038770 0.388022 0.096298 0.569186 0.000019 0.000022 0.000021
222.130060 0.018849 0.036861 0.374976 0.128849 0.611025 0.000026 0.000028 0.000025
232.130060 0.016872 0.035152 0.362048 0.168896 0.645281 0.000035 0.000034 0.000027
242.130060 0.015222 0.033635 0.349275 0.216424 0.673327 0.000044 0.000039 0.000028
252.130060 0.013847 0.032296 0.336694 0.265837 0.696289 0.000051 0.000041 0.000027
262.130060 0.012700 0.031118 0.324338 0.298302 0.715088 0.000053 0.000039 0.000023
272.130060 0.011745 0.030086 0.312237 0.295721 0.730480 0.000050 0.000034 0.000018
282.130060 0.010950 0.029182 0.300418 0.265011 0.743082 0.000042 0.000028 0.000013
292.130060 0.010291 0.028394 0.288893 0.224238 0.753399 0.000032 0.000020 0.000009
302.130060 0.009747 0.027711 0.277659 0.183449 0.761847 0.000023 0.000014 0.000005
312.130060 0.009301 0.027119 0.266704 0.145806 0.768763 0.000015 0.000009 0.000003
322.130060 0.008938 0.026608 0.256020 0.112488 0.774425 0.000010 0.000005 0.000002
332.130060 0.008647 0.026170 0.245604 0.084248 0.779061 0.000006 0.000003 0.000001
342.130060 0.008419 0.025794 0.235459 0.061415 0.782857 0.000003 0.000002 0.000000
352.130060 0.008244 0.025474 0.225594 0.043768 0.785964 0.000002 0.000001 0.000000
362.130060 0.008119 0.025204 0.216015 0.030644 0.788508 0.000001 0.000000 0.000000
372.130060 0.008036 0.024978 0.206734 0.021174 0.790592 0.000000 0.000000 0.000000
372.149967 0.008036 0.024978 0.206716 0.021159 0.790595 0.000000 0.000000 0.000000
382.143331 0.008199 0.025035 0.197345 0.014958 0.792299 0.000000 0.000000 0.000000
392.136695 0.008199 0.025035 0.191816 0.011875 0.793694 0.000000 0.000000 0.000000


0.139350 0.202024 0.105554 0.556921 0.892565 0.000000 0.070520 0.139190 0.111206
10.139350 0.202024 0.105554 0.552253 0.894088 0.000000 0.060796 0.123913 0.105205
20.139350 0.201603 0.105548 0.546248 0.895894 0.000000 0.052398 0.109872 0.098824
30.139350 0.196724 0.105360 0.539046 0.897970 0.000000 0.045181 0.097076 0.092205
40.139350 0.184897 0.104508 0.530775 0.900291 0.000000 0.039017 0.085525 0.085492
50.139350 0.167746 0.102550 0.521576 0.902853 0.000000 0.033749 0.075109 0.078758
60.139350 0.148419 0.099382 0.511555 0.905614 0.000000 0.029292 0.065834 0.072153
70.139350 0.129193 0.095148 0.500825 0.908549 0.000000 0.025540 0.057633 0.065774
80.139350 0.111320 0.090121 0.489494 0.911643 0.000000 0.022401 0.050428 0.059694
90.139350 0.095338 0.084594 0.477659 0.914894 0.000000 0.019788 0.044137 0.053970
100.139350 0.081383 0.078839 0.465414 0.918327 0.000000 0.017628 0.038674 0.048637
110.139350 0.069335 0.073043 0.452850 0.922017 0.000000 0.015848 0.033936 0.043694
120.139350 0.059091 0.067409 0.440039 0.926056 0.000000 0.014402 0.029866 0.039175
130.139350 0.050442 0.062058 0.427055 0.930833 0.000000 0.013239 0.026368 0.034996
140.139350 0.043178 0.057065 0.413964 0.941969 0.000000 0.011779 0.021125 0.026610
150.139350 0.037104 0.052479 0.400826 0.960368 0.002544 0.008297 0.010592 0.011126
160.139350 0.032028 0.048306 0.387699 0.972392 0.147098 0.003884 0.004316 0.004423
170.139350 0.027789 0.044539 0.374636 0.983168 0.265449 0.001765 0.002028 0.002185
180.139350 0.004449 0.017743 0.360968 0.033986 0.362347 0.000009 0.000011 0.000011
190.139350 0.006660 0.021641 0.348888 0.048365 0.441680 0.000011 0.000013 0.000014
200.139350 0.019064 0.035764 0.336265 0.067692 0.506632 0.000015 0.000017 0.000018
210.139350 0.017022 0.033431 0.323862 0.092966 0.559811 0.000022 0.000023 0.000022
220.139350 0.015327 0.031389 0.311708 0.125262 0.603350 0.000031 0.000030 0.000026
230.139350 0.013920 0.029607 0.299833 0.166001 0.638996 0.000043 0.000037 0.000030
240.139350 0.012757 0.028060 0.288260 0.216785 0.668181 0.000057 0.000045 0.000031
250.139350 0.011799 0.026722 0.277011 0.274452 0.692076 0.000069 0.000050 0.000030
260.139350 0.011011 0.025567 0.266101 0.317130 0.711639 0.000076 0.000050 0.000027
270.139350 0.010368 0.024571 0.255522 0.317497 0.727656 0.000073 0.000046 0.000022
280.139350 0.009845 0.023715 0.245247 0.282892 0.740770 0.000062 0.000038 0.000016
290.139350 0.009426 0.022982 0.235246 0.237667 0.751507 0.000049 0.000029 0.000011
300.139350 0.009097 0.022356 0.225500 0.193991 0.760297 0.000036 0.000020 0.000007
310.139350 0.008846 0.021826 0.216003 0.154473 0.767494 0.000024 0.000013 0.000004
320.139350 0.008662 0.021378 0.206757 0.119664 0.773386 0.000015 0.000008 0.000002
330.139350 0.008538 0.021004 0.197772 0.090055 0.778211 0.000009 0.000005 0.000001
340.139350 0.008468 0.020693 0.189060 0.065948 0.782160 0.000005 0.000003 0.000001
350.139350 0.008446 0.020439 0.180631 0.047178 0.785394 0.000003 0.000001 0.000000
360.139350 0.008469 0.020236 0.172496 0.033129 0.788042 0.000001 0.000001 0.000000
370.139350 0.008533 0.020079 0.164665 0.022942 0.790209 0.000001 0.000000 0.000000
370.159257 0.008533 0.020079 0.164650 0.022925 0.790213 0.000001 0.000000 0.000000
380.152621 0.008831 0.020202 0.156998 0.016110 0.791986 0.000000 0.000000 0.000000
390.145985 0.008831 0.020202 0.152047 0.012374 0.793438 0.000000 0.000000 0.000000


8.148640 0.240430 0.159218 0.511616 0.866378 0.000000 0.041864 0.103052 0.121558
18.148640 0.210781 0.152834 0.501018 0.870372 0.000000 0.036447 0.090989 0.112008
28.148640 0.182591 0.144922 0.489798 0.874615 0.000000 0.031807 0.080129 0.102643
38.148640 0.156958 0.135943 0.478056 0.879046 0.000000 0.027862 0.070431 0.093594
48.148640 0.134107 0.126257 0.465890 0.883645 0.000000 0.024510 0.061775 0.084894
58.148640 0.114190 0.116319 0.453383 0.888334 0.000000 0.021694 0.054140 0.076673
68.148640 0.097039 0.106454 0.440613 0.893070 0.000000 0.019347 0.047449 0.068987
78.148640 0.082399 0.096912 0.427656 0.897823 0.000000 0.017409 0.041621 0.061871
88.148640 0.069989 0.087870 0.414580 0.902586 0.000000 0.015825 0.036575 0.055341
98.148640 0.059522 0.079446 0.401447 0.907377 0.000000 0.014548 0.032230 0.049399
108.148640 0.050701 0.071668 0.388317 0.912275 0.000000 0.013532 0.028496 0.044006
118.148640 0.043323 0.064607 0.375239 0.917365 0.000000 0.012749 0.025319 0.039169
128.148640 0.037170 0.058261 0.362257 0.923026 0.000000 0.012167 0.022620 0.034793
138.148640 0.032049 0.052603 0.349415 0.935507 0.000000 0.011422 0.018648 0.026706
148.148640 0.027798 0.047599 0.336750 0.956763 0.000000 0.009384 0.010469 0.011505
158.148640 0.024267 0.043191 0.324299 0.969992 0.120579 0.005106 0.004586 0.004557
168.148640 0.021335 0.039321 0.312093 0.980910 0.243737 0.002293 0.002124 0.002223
178.148640 0.003337 0.013522 0.298603 0.032332 0.344571 0.000010 0.000011 0.000012
188.148640 0.005076 0.016900 0.288546 0.046123 0.427126 0.000013 0.000013 0.000014
198.148640 0.013555 0.030320 0.277232 0.064769 0.494717 0.000019 0.000018 0.000018
208.148640 0.014015 0.028467 0.266258 0.089356 0.550055 0.000027 0.000025 0.000023
218.148640 0.012888 0.026563 0.255646 0.121174 0.595362 0.000039 0.000033 0.000028
228.148640 0.011967 0.024926 0.245414 0.162217 0.632457 0.000056 0.000044 0.000032
238.148640 0.011222 0.023525 0.235558 0.215853 0.662827 0.000078 0.000055 0.000035
248.148640 0.010626 0.022331 0.226036 0.282777 0.687692 0.000100 0.000065 0.000035
258.148640 0.010155 0.021315 0.216793 0.338938 0.708050 0.000114 0.000069 0.000032
268.148640 0.009794 0.020454 0.207782 0.343385 0.724718 0.000112 0.000065 0.000027
278.148640 0.009525 0.019727 0.198981 0.303241 0.738364 0.000097 0.000055 0.000021
288.148640 0.009338 0.019117 0.190384 0.252036 0.749537 0.000077 0.000043 0.000015
298.148640 0.009225 0.018610 0.182000 0.204856 0.758684 0.000057 0.000031 0.000010
308.148640 0.009176 0.018194 0.173845 0.163301 0.766174 0.000039 0.000021 0.000006
318.148640 0.009188 0.017858 0.165936 0.126990 0.772305 0.000026 0.000013 0.000003
328.148640 0.009254 0.017593 0.158291 0.096030 0.777326 0.000015 0.000008 0.000002
338.148640 0.009373 0.017390 0.150925 0.070655 0.781436 0.000009 0.000004 0.000001
348.148640 0.009540 0.017244 0.143847 0.050748 0.784801 0.000005 0.000002 0.000000
358.148640 0.009756 0.017150 0.137067 0.035749 0.787556 0.000003 0.000001 0.000000
368.148640 0.010020 0.017103 0.130590 0.024814 0.789812 0.000001 0.000001 0.000000
368.168547 0.010021 0.017103 0.130578 0.024795 0.789816 0.000001 0.000001 0.000000
378.161911 0.010519 0.017333 0.124467 0.017353 0.791661 0.000001 0.000000 0.000000
388.155275 0.010519 0.017333 0.120246 0.012990 0.793171 0.000000 0.000000 0.000000
398.168547 0.010519 0.017333 0.119525 0.012166 0.794411 0.000000 0.000000 0.000000


6.157930 0.177748 0.185515 0.454537 0.840057 0.000000 0.029752 0.083241 0.126710
16.157930 0.152240 0.170613 0.441814 0.846580 0.000000 0.026333 0.073423 0.115264
26.157930 0.130025 0.155785 0.428888 0.853231 0.000000 0.023430 0.064659 0.104374
36.157930 0.110853 0.141384 0.415831 0.859922 0.000000 0.020988 0.056895 0.094131
46.157930 0.094319 0.127560 0.402707 0.866634 0.000000 0.018943 0.050020 0.084521
56.157930 0.080216 0.114578 0.389572 0.873264 0.000000 0.017260 0.044003 0.075636
66.157930 0.068249 0.102556 0.376478 0.879764 0.000000 0.015896 0.038772 0.067493
76.157930 0.058141 0.091559 0.363472 0.886103 0.000000 0.014813 0.034253 0.060087
86.157930 0.049638 0.081604 0.350598 0.892275 0.000000 0.013977 0.030377 0.053404
96.157930 0.042510 0.072674 0.337895 0.898303 0.000000 0.013359 0.027073 0.047412
106.157930 0.036531 0.064693 0.325401 0.904276 0.000000 0.012932 0.024268 0.042050
116.157930 0.031551 0.057644 0.313144 0.910277 0.000000 0.012680 0.021916 0.037305
126.157930 0.027414 0.051456 0.301153 0.916678 0.000000 0.012584 0.019955 0.033075
136.157930 0.023985 0.046052 0.289453 0.930111 0.000000 0.012426 0.017086 0.025687
146.157930 0.021152 0.041360 0.278069 0.953521 0.000000 0.011483 0.010972 0.011567
156.157930 0.018812 0.037292 0.267022 0.967765 0.092983 0.007436 0.005420 0.004620
166.157930 0.016883 0.033775 0.256333 0.978763 0.221143 0.003341 0.002477 0.002227
176.157930 0.002583 0.010304 0.242781 0.030660 0.326072 0.000013 0.000012 0.000012
186.157930 0.004026 0.013188 0.235716 0.043838 0.411981 0.000017 0.000015 0.000014
196.157930 0.009906 0.024929 0.226649 0.061754 0.482317 0.000024 0.000020 0.000018
206.157930 0.012240 0.024212 0.217571 0.085558 0.539903 0.000035 0.000028 0.000024
216.157930 0.011568 0.022588 0.208877 0.116707 0.587051 0.000053 0.000040 0.000029
226.157930 0.011046 0.021211 0.200481 0.157681 0.625652 0.000078 0.000055 0.000035
236.157930 0.010653 0.020050 0.192293 0.213652 0.657256 0.000112 0.000072 0.000039
246.157930 0.010372 0.019078 0.184259 0.290897 0.683131 0.000151 0.000090 0.000041
256.157930 0.010190 0.018267 0.176356 0.365123 0.704316 0.000178 0.000100 0.000039
266.157930 0.010094 0.017598 0.168591 0.375314 0.721660 0.000178 0.000097 0.000034
276.157930 0.010077 0.017051 0.160985 0.327243 0.735861 0.000155 0.000084 0.000027
286.157930 0.010131 0.016612 0.153565 0.267760 0.747487 0.000124 0.000066 0.000020
296.157930 0.010253 0.016269 0.146361 0.216176 0.757006 0.000092 0.000048 0.000013
306.157930 0.010437 0.016011 0.139398 0.172337 0.764800 0.000065 0.000033 0.000009
316.157930 0.010683 0.015830 0.132697 0.134485 0.771180 0.000043 0.000021 0.000005
326.157930 0.010989 0.015717 0.126273 0.102186 0.776405 0.000026 0.000013 0.000003
336.157930 0.011354 0.015668 0.120136 0.075547 0.780682 0.000015 0.000007 0.000002
346.157930 0.011779 0.015677 0.114295 0.054491 0.784183 0.000008 0.000004 0.000001
356.157930 0.012264 0.015741 0.108754 0.038514 0.787051 0.000004 0.000002 0.000000
366.157930 0.012813 0.015858 0.103513 0.026800 0.789398 0.000002 0.000001 0.000000
366.177837 0.012814 0.015859 0.103503 0.026780 0.789402 0.000002 0.000001 0.000000
376.171201 0.013622 0.016255 0.098752 0.018694 0.791322 0.000001 0.000001 0.000000
386.164565 0.013708 0.016267 0.095300 0.013718 0.792894 0.000001 0.000000 0.000000
396.177837 0.013708 0.016267 0.094286 0.012083 0.794184 0.000001 0.000000 0.000000


4.167220 0.121674 0.180664 0.391255 0.817833 0.000000 0.022376 0.066227 0.123019
14.167220 0.104190 0.162706 0.378149 0.826804 0.000000 0.020321 0.058546 0.110943
24.167220 0.089115 0.145846 0.365121 0.835725 0.000000 0.018616 0.051739 0.099667
34.167220 0.076198 0.130226 0.352218 0.844496 0.000000 0.017228 0.045755 0.089241
44.167220 0.065120 0.115812 0.339481 0.853107 0.000000 0.016115 0.040498 0.079613
54.167220 0.055710 0.102715 0.326942 0.861444 0.000000 0.015256 0.035937 0.070839
64.167220 0.047754 0.090923 0.314635 0.869461 0.000000 0.014628 0.032012 0.062905
74.167220 0.041055 0.080392 0.302588 0.877135 0.000000 0.014205 0.028661 0.055779
84.167220 0.035437 0.071057 0.290827 0.884466 0.000000 0.013970 0.025826 0.049423
94.167220 0.030742 0.062835 0.279378 0.891489 0.000000 0.013907 0.023452 0.043786
104.167220 0.026819 0.055606 0.268264 0.898302 0.000000 0.013999 0.021481 0.038797
114.167220 0.023566 0.049314 0.257503 0.904994 0.000000 0.014241 0.019878 0.034425
124.167220 0.020880 0.043863 0.247114 0.911927 0.000000 0.014625 0.018596 0.030575
134.167220 0.018671 0.039162 0.237115 0.925889 0.000000 0.015031 0.016687 0.024112
144.167220 0.016866 0.035125 0.227524 0.950659 0.000000 0.015009 0.012348 0.011556
154.167220 0.015396 0.031664 0.218360 0.965698 0.064266 0.011505 0.007160 0.004750
164.167220 0.014209 0.028703 0.209642 0.976727 0.197632 0.005302 0.003264 0.002261
174.167220 0.002115 0.007887 0.194788 0.028992 0.306822 0.000018 0.000014 0.000012
184.167220 0.003409 0.010353 0.190866 0.041545 0.396220 0.000023 0.000017 0.000015
194.167220 0.007699 0.020200 0.186220 0.058698 0.469413 0.000032 0.000024 0.000019
204.167220 0.011645 0.020883 0.178976 0.081646 0.529338 0.000048 0.000035 0.000025
214.167220 0.011355 0.019603 0.171818 0.111968 0.578401 0.000073 0.000050 0.000032
224.167220 0.011180 0.018539 0.164690 0.152526 0.618570 0.000110 0.000072 0.000039
234.167220 0.011109 0.017664 0.157587 0.210229 0.651458 0.000164 0.000100 0.000046
244.167220 0.011131 0.016955 0.150535 0.298898 0.678384 0.000232 0.000132 0.000050
254.167220 0.011238 0.016390 0.143577 0.397527 0.700429 0.000285 0.000153 0.000050
264.167220 0.011427 0.015952 0.136759 0.415737 0.718478 0.000290 0.000152 0.000046
274.167220 0.011691 0.015626 0.130124 0.356628 0.733256 0.000252 0.000132 0.000037
284.167220 0.012029 0.015399 0.123709 0.285416 0.745354 0.000201 0.000104 0.000028
294.167220 0.012441 0.015263 0.117543 0.228113 0.755260 0.000151 0.000077 0.000020
304.167220 0.012925 0.015211 0.111648 0.181634 0.763370 0.000107 0.000054 0.000013
314.167220 0.013484 0.015235 0.106037 0.142171 0.770010 0.000071 0.000035 0.000008
324.167220 0.014119 0.015331 0.100721 0.108534 0.775446 0.000044 0.000022 0.000005
334.167220 0.014833 0.015495 0.095702 0.080637 0.779897 0.000026 0.000012 0.000003
344.167220 0.015629 0.015725 0.090984 0.058417 0.783541 0.000014 0.000007 0.000001
354.167220 0.016512 0.016020 0.086567 0.041435 0.786525 0.000008 0.000004 0.000001
364.167220 0.017489 0.016379 0.082450 0.028910 0.788967 0.000004 0.000002 0.000000
364.187127 0.017491 0.016380 0.082442 0.028889 0.788972 0.000004 0.000002 0.000000
374.180491 0.018776 0.017034 0.078901 0.020137 0.790970 0.000002 0.000001 0.000000
384.173855 0.019125 0.017118 0.076201 0.014555 0.792606 0.000001 0.000001 0.000000
394.187127 0.019125 0.017118 0.075210 0.012177 0.793948 0.000001 0.000001 0.000000


2.176510 0.082520 0.160061 0.328787 0.800982 0.000000 0.018425 0.052592 0.113556
12.176510 0.070994 0.142587 0.316431 0.812059 0.000000 0.017350 0.046790 0.101827
22.176510 0.061084 0.126589 0.304330 0.822890 0.000000 0.016525 0.041693 0.091015
32.176510 0.052615 0.112084 0.292511 0.833372 0.000000 0.015932 0.037256 0.081137
42.176510 0.045371 0.098955 0.280999 0.843510 0.000000 0.015547 0.033403 0.072118
52.176510 0.039235 0.087223 0.269816 0.853188 0.000000 0.015358 0.030106 0.063986
62.176510 0.034063 0.076817 0.258983 0.862369 0.000000 0.015353 0.027317 0.056705
72.176510 0.029726 0.067647 0.248517 0.871040 0.000000 0.015520 0.024989 0.050229
82.176510 0.026106 0.059616 0.238439 0.879212 0.000000 0.015851 0.023076 0.044506
92.176510 0.023101 0.052621 0.228765 0.886932 0.000000 0.016337 0.021537 0.039479
102.176510 0.020612 0.046536 0.219515 0.894312 0.000000 0.016975 0.020329 0.035069
112.176510 0.018572 0.041292 0.210706 0.901443 0.000000 0.017765 0.019427 0.031242
122.176510 0.016915 0.036792 0.202356 0.908678 0.000000 0.018707 0.018798 0.027910
132.176510 0.015582 0.032948 0.194486 0.922766 0.000000 0.019757 0.017765 0.022468
142.176510 0.014528 0.029679 0.187116 0.948112 0.000000 0.020647 0.014969 0.011709
152.176510 0.013707 0.026907 0.180265 0.963726 0.034382 0.018203 0.010325 0.005117
162.176510 0.013087 0.024563 0.173860 0.974776 0.173165 0.008889 0.004810 0.002401
172.176510 0.001875 0.006110 0.154959 0.027348 0.286791 0.000027 0.000018 0.000012
182.176510 0.003148 0.008262 0.153884 0.039271 0.379820 0.000033 0.000022 0.000015
192.176510 0.006550 0.016373 0.155521 0.055643 0.455986 0.000045 0.000031 0.000020
202.176510 0.012265 0.018624 0.149176 0.077683 0.518345 0.000067 0.000045 0.000027
212.176510 0.012334 0.017713 0.142719 0.107050 0.569400 0.000102 0.000066 0.000035
222.176510 0.012504 0.016988 0.136207 0.146887 0.611201 0.000157 0.000098 0.000045
232.176510 0.012770 0.016429 0.129717 0.205651 0.645424 0.000240 0.000143 0.000056
242.176510 0.013127 0.016016 0.123321 0.306876 0.673444 0.000357 0.000198 0.000065
252.176510 0.013574 0.015733 0.117082 0.438219 0.696385 0.000461 0.000241 0.000069
262.176510 0.014109 0.015568 0.111051 0.466941 0.715167 0.000476 0.000244 0.000064
272.176510 0.014733 0.015509 0.105264 0.393783 0.730545 0.000412 0.000211 0.000054
282.176510 0.015447 0.015548 0.099750 0.305846 0.743135 0.000325 0.000167 0.000042
292.176510 0.016255 0.015679 0.094527 0.240877 0.753443 0.000244 0.000125 0.000030
302.176510 0.017160 0.015898 0.089606 0.191252 0.761882 0.000174 0.000088 0.000020
312.176510 0.018167 0.016202 0.084993 0.150068 0.768792 0.000118 0.000059 0.000013
322.176510 0.019282 0.016589 0.080689 0.115085 0.774449 0.000074 0.000036 0.000007
332.176510 0.020513 0.017057 0.076692 0.085931 0.779080 0.000044 0.000021 0.000004
342.176510 0.021868 0.017608 0.073003 0.062537 0.782873 0.000025 0.000012 0.000002
352.176510 0.023358 0.018245 0.069620 0.044523 0.785977 0.000013 0.000006 0.000001
362.176510 0.024992 0.018968 0.066545 0.031153 0.788519 0.000007 0.000003 0.000001
362.196417 0.024995 0.018969 0.066539 0.031130 0.788524 0.000007 0.000003 0.000001
372.189781 0.027018 0.020023 0.064103 0.021689 0.790603 0.000004 0.000002 0.000000
382.183145 0.027869 0.020297 0.062130 0.015500 0.792305 0.000002 0.000001 0.000000
392.196417 0.027869 0.020297 0.061367 0.012429 0.793702 0.000002 0.000001 0.000000


0.185800 0.056527 0.134269 0.271583 0.789731 0.000000 0.017191 0.042369 0.101085
10.185800 0.049056 0.118933 0.260678 0.802454 0.000000 0.016894 0.038167 0.090340
20.185800 0.042650 0.105085 0.250138 0.814737 0.000000 0.016798 0.034527 0.080532
30.185800 0.037194 0.092686 0.239981 0.826485 0.000000 0.016894 0.031415 0.071653
40.185800 0.032548 0.081591 0.230226 0.837716 0.000000 0.017169 0.028770 0.063619
50.185800 0.028635 0.071781 0.220890 0.848323 0.000000 0.017620 0.026574 0.056438
60.185800 0.025360 0.063163 0.211991 0.858279 0.000000 0.018244 0.024788 0.050064
70.185800 0.022640 0.055638 0.203548 0.867585 0.000000 0.019036 0.023379 0.044443
80.185800 0.020400 0.049106 0.195579 0.876266 0.000000 0.019997 0.022313 0.039520
90.185800 0.018573 0.043466 0.188108 0.884378 0.000000 0.021125 0.021562 0.035235
100.185800 0.017096 0.038602 0.181157 0.892045 0.000000 0.022423 0.021096 0.031515
110.185800 0.015928 0.034448 0.174752 0.899363 0.000000 0.023896 0.020898 0.028324
120.185800 0.015026 0.030919 0.168921 0.906674 0.000000 0.025551 0.020947 0.025584
130.185800 0.014354 0.027937 0.163655 0.920530 0.000000 0.027404 0.020779 0.021178
140.185800 0.013884 0.025434 0.158760 0.945743 0.000000 0.029314 0.019392 0.012273
150.185800 0.013588 0.023343 0.153908 0.961726 0.003285 0.028507 0.015624 0.005953
160.185800 0.013446 0.021609 0.148835 0.972856 0.147705 0.015257 0.007684 0.002761
170.185800 0.001825 0.004846 0.122701 0.025742 0.265946 0.000041 0.000024 0.000013
180.185800 0.003205 0.006801 0.123824 0.037039 0.362753 0.000047 0.000030 0.000016
190.185800 0.006245 0.013506 0.131868 0.052621 0.442013 0.000063 0.000041 0.000022
200.185800 0.014302 0.017575 0.125672 0.073718 0.506905 0.000093 0.000060 0.000030
210.185800 0.014768 0.017053 0.119422 0.102035 0.560034 0.000142 0.000090 0.000041
220.185800 0.015339 0.016696 0.113221 0.140889 0.603532 0.000220 0.000136 0.000056
230.185800 0.016016 0.016488 0.107160 0.200016 0.639146 0.000347 0.000206 0.000073
240.185800 0.016801 0.016417 0.101308 0.314942 0.668304 0.000546 0.000301 0.000090
250.185800 0.017695 0.016471 0.095714 0.488619 0.692176 0.000743 0.000385 0.000099
260.185800 0.018702 0.016642 0.090412 0.529269 0.711721 0.000778 0.000396 0.000096
270.185800 0.019826 0.016922 0.085421 0.441442 0.727724 0.000670 0.000342 0.000082
280.185800 0.021074 0.017309 0.080752 0.330298 0.740825 0.000521 0.000269 0.000064
290.185800 0.022453 0.017800 0.076412 0.254756 0.751552 0.000389 0.000201 0.000047
300.185800 0.023973 0.018395 0.072402 0.201267 0.760334 0.000279 0.000143 0.000032
310.185800 0.025645 0.019094 0.068717 0.158199 0.767524 0.000190 0.000096 0.000021
320.185800 0.027482 0.019899 0.065356 0.121847 0.773411 0.000121 0.000061 0.000012
330.185800 0.029498 0.020814 0.062316 0.091438 0.778231 0.000072 0.000036 0.000007
340.185800 0.031708 0.021844 0.059596 0.066858 0.782177 0.000041 0.000020 0.000004
350.185800 0.034129 0.022995 0.057200 0.047786 0.785408 0.000022 0.000011 0.000002
360.185800 0.036776 0.024273 0.055133 0.033538 0.788053 0.000011 0.000006 0.000001
360.205707 0.036782 0.024276 0.055130 0.033513 0.788058 0.000011 0.000006 0.000001
370.199071 0.039923 0.025942 0.053768 0.023355 0.790221 0.000006 0.000003 0.000001
380.192435 0.041619 0.026595 0.052532 0.016552 0.791993 0.000003 0.000002 0.000000
390.205707 0.041619 0.026595 0.052155 0.012827 0.793446 0.000002 0.000001 0.000000


8.195090 0.035016 0.096328 0.213431 0.797554 0.000000 0.018895 0.032584 0.078314
18.195090 0.030965 0.085002 0.204895 0.810809 0.000000 0.019512 0.030201 0.069795
28.195090 0.027544 0.074947 0.196831 0.823363 0.000000 0.020314 0.028245 0.062145
38.195090 0.024661 0.066025 0.189259 0.835253 0.000000 0.021300 0.026676 0.055279
48.195090 0.022268 0.058199 0.182203 0.846381 0.000000 0.022471 0.025478 0.049193
58.195090 0.020306 0.051379 0.175686 0.856734 0.000000 0.023827 0.024626 0.043839
68.195090 0.018720 0.045472 0.169738 0.866327 0.000000 0.025373 0.024097 0.039162
78.195090 0.017464 0.040388 0.164388 0.875199 0.000000 0.027109 0.023868 0.035110
88.195090 0.016496 0.036039 0.159673 0.883416 0.000000 0.029039 0.023921 0.031626
98.195090 0.015777 0.032327 0.155626 0.891109 0.000000 0.031164 0.024236 0.028646
108.195090 0.015282 0.029196 0.152148 0.898379 0.000000 0.033489 0.024803 0.026135
118.195090 0.014986 0.026575 0.148843 0.905555 0.000000 0.036015 0.025612 0.024029
128.195090 0.014869 0.024401 0.145248 0.918873 0.000000 0.038809 0.026360 0.020638
138.195090 0.014915 0.022620 0.141080 0.943347 0.000000 0.041812 0.026330 0.013543
148.195090 0.015107 0.021178 0.136253 0.959497 0.000000 0.042886 0.023828 0.007595
158.195090 0.015437 0.020032 0.130825 0.970869 0.121210 0.025777 0.012756 0.003530
168.195090 0.001956 0.004000 0.096839 0.024184 0.244254 0.000063 0.000036 0.000015
178.195090 0.003583 0.005886 0.099443 0.034865 0.344993 0.000069 0.000042 0.000019
188.195090 0.006703 0.011584 0.112774 0.049658 0.427472 0.000087 0.000056 0.000025
198.195090 0.013741 0.017168 0.106496 0.069793 0.495000 0.000126 0.000081 0.000036
208.195090 0.019173 0.017860 0.100357 0.096990 0.550287 0.000192 0.000123 0.000051
218.195090 0.020272 0.017924 0.094440 0.134650 0.595552 0.000302 0.000189 0.000072
228.195090 0.021506 0.018134 0.088815 0.193451 0.632612 0.000489 0.000295 0.000098
238.195090 0.022881 0.018482 0.083523 0.323231 0.662955 0.000819 0.000456 0.000129
248.195090 0.024403 0.018963 0.078583 0.548015 0.687797 0.001183 0.000616 0.000150
258.195090 0.026080 0.019573 0.074008 0.599487 0.708136 0.001255 0.000643 0.000148
268.195090 0.027924 0.020310 0.069797 0.501253 0.724788 0.001074 0.000553 0.000128
278.195090 0.029948 0.021175 0.065949 0.360610 0.738422 0.000818 0.000429 0.000101
288.195090 0.032169 0.022171 0.062459 0.270151 0.749584 0.000604 0.000320 0.000074
298.195090 0.034606 0.023303 0.059320 0.211771 0.758723 0.000433 0.000229 0.000052
308.195090 0.037279 0.024577 0.056528 0.166590 0.766205 0.000295 0.000155 0.000034
318.195090 0.040209 0.026001 0.054079 0.128830 0.772331 0.000189 0.000098 0.000021
328.195090 0.043416 0.027583 0.051973 0.097164 0.777347 0.000113 0.000059 0.000012
338.195090 0.046924 0.029335 0.050217 0.071389 0.781453 0.000064 0.000033 0.000007
348.195090 0.050753 0.031268 0.048821 0.051234 0.784815 0.000034 0.000018 0.000004
358.195090 0.054925 0.033393 0.047804 0.036073 0.787568 0.000018 0.000009 0.000002
358.214997 0.054934 0.033397 0.047802 0.036047 0.787572 0.000018 0.000009 0.000002
368.208361 0.059706 0.035990 0.047579 0.025143 0.789824 0.000009 0.000005 0.000001
378.201725 0.062710 0.037297 0.047178 0.017713 0.791667 0.000005 0.000003 0.000001
388.214997 0.062710 0.037297 0.047347 0.013358 0.793180 0.000003 0.000002 0.000001
398.208361 0.062710 0.037297 0.047813 0.012553 0.794415 0.000003 0.000002 0.000001


6.204380 0.026508 0.076859 0.176737 0.796632 0.000000 0.023715 0.030038 0.067014
16.204380 0.024065 0.067965 0.170673 0.810400 0.000000 0.025140 0.028791 0.059890
26.204380 0.022049 0.060129 0.165202 0.823327 0.000000 0.026768 0.027907 0.053547
36.204380 0.020401 0.053229 0.160358 0.835469 0.000000 0.028600 0.027357 0.047905
46.204380 0.019091 0.047225 0.156178 0.846739 0.000000 0.030638 0.027134 0.042956
56.204380 0.018085 0.042040 0.152704 0.857144 0.000000 0.032882 0.027220 0.038651
66.204380 0.017348 0.037594 0.149980 0.866709 0.000000 0.035329 0.027599 0.034944
76.204380 0.016853 0.033813 0.148023 0.875484 0.000000 0.037974 0.028256 0.031784
86.204380 0.016576 0.030625 0.146530 0.883544 0.000000 0.040809 0.029178 0.029124
96.204380 0.016494 0.027952 0.144837 0.891026 0.000000 0.043821 0.030351 0.026908
106.204380 0.016594 0.025748 0.142373 0.898034 0.000000 0.046990 0.031765 0.025107
116.204380 0.016864 0.023959 0.138865 0.904879 0.000000 0.050297 0.033409 0.023669
126.204380 0.017295 0.022537 0.134311 0.917403 0.000000 0.053852 0.035109 0.021274
136.204380 0.017882 0.021441 0.128873 0.940636 0.000000 0.057719 0.036372 0.015910
146.204380 0.018614 0.020629 0.122778 0.956734 0.000000 0.060355 0.035373 0.010513
156.204380 0.019492 0.020071 0.116268 0.968646 0.093639 0.041283 0.021045 0.005027
166.204380 0.002281 0.003507 0.076198 0.022683 0.221681 0.000097 0.000054 0.000018
176.204380 0.004322 0.005468 0.079674 0.032761 0.326512 0.000100 0.000059 0.000023
186.204380 0.007954 0.010592 0.096610 0.046774 0.412341 0.000115 0.000075 0.000031
196.204380 0.014702 0.016904 0.090467 0.065940 0.482612 0.000166 0.000110 0.000045
206.204380 0.026390 0.020547 0.084557 0.091972 0.540144 0.000254 0.000167 0.000066
216.204380 0.028219 0.021129 0.079037 0.128274 0.587248 0.000403 0.000259 0.000096
226.204380 0.030227 0.021870 0.073939 0.186107 0.625814 0.000669 0.000415 0.000137
236.204380 0.032427 0.022765 0.069270 0.331911 0.657388 0.001200 0.000683 0.000190
246.204380 0.034833 0.023816 0.065027 0.612884 0.683239 0.001844 0.000976 0.000233
256.204380 0.037468 0.025025 0.061201 0.671857 0.704404 0.001967 0.001031 0.000236
266.204380 0.040355 0.026396 0.057779 0.571499 0.721733 0.001683 0.000884 0.000204
276.204380 0.043520 0.027939 0.054749 0.399304 0.735920 0.001251 0.000674 0.000160
286.204380 0.046992 0.029664 0.052104 0.287642 0.747536 0.000905 0.000496 0.000119
296.204380 0.050798 0.031583 0.049836 0.222889 0.757046 0.000645 0.000355 0.000084
306.204380 0.054966 0.033709 0.047942 0.175273 0.764832 0.000440 0.000241 0.000056
316.204380 0.059521 0.036055 0.046427 0.136041 0.771207 0.000282 0.000154 0.000035
326.204380 0.064490 0.038638 0.045298 0.103113 0.776426 0.000169 0.000092 0.000020
336.204380 0.069896 0.041473 0.044575 0.076135 0.780700 0.000095 0.000052 0.000011
346.204380 0.075762 0.044576 0.044284 0.054875 0.784198 0.000051 0.000028 0.000006
356.204380 0.082106 0.047962 0.044463 0.038768 0.787063 0.000026 0.000014 0.000003
356.224287 0.082119 0.047969 0.044464 0.038740 0.787068 0.000026 0.000014 0.000003
366.217651 0.089107 0.051908 0.045576 0.027058 0.789411 0.000013 0.000007 0.000002
376.211015 0.093957 0.054248 0.046238 0.018984 0.791329 0.000007 0.000004 0.000001
386.224287 0.094301 0.054294 0.047157 0.014015 0.792903 0.000004 0.000003 0.000001
396.217651 0.094301 0.054294 0.048373 0.012399 0.794188 0.000004 0.000003 0.000001


4.213670 0.022042 0.061253 0.153198 0.798830 0.000000 0.032020 0.030728 0.057273
14.213670 0.020752 0.054516 0.150322 0.812689 0.000000 0.034390 0.030581 0.051546
24.213670 0.019765 0.048633 0.148236 0.825596 0.000000 0.036970 0.030760 0.046503
34.213670 0.019048 0.043502 0.146993 0.837623 0.000000 0.039752 0.031243 0.042077
44.213670 0.018584 0.039090 0.146649 0.848701 0.000000 0.042719 0.032024 0.038254
54.213670 0.018352 0.035333 0.147118 0.858848 0.000000 0.045853 0.033087 0.034995
64.213670 0.018336 0.032169 0.147744 0.868102 0.000000 0.049124 0.034416 0.032257
74.213670 0.018519 0.029537 0.147600 0.876524 0.000000 0.052496 0.035995 0.029999
84.213670 0.018892 0.027384 0.146057 0.884193 0.000000 0.055924 0.037805 0.028181
94.213670 0.019443 0.025650 0.142882 0.891248 0.000000 0.059364 0.039823 0.026758
104.213670 0.020169 0.024301 0.138200 0.897795 0.000000 0.062817 0.042035 0.025707
114.213670 0.021066 0.023298 0.132298 0.904127 0.000000 0.066379 0.044438 0.024989
124.213670 0.022137 0.022605 0.125530 0.915634 0.000000 0.070374 0.046992 0.023592
134.213670 0.023383 0.022195 0.118249 0.937218 0.000000 0.075072 0.049427 0.019884
144.213670 0.024799 0.022038 0.110749 0.952997 0.000000 0.079309 0.050011 0.015294
154.213670 0.026390 0.022112 0.103269 0.965903 0.064949 0.061883 0.033404 0.007766
164.213670 0.002836 0.003334 0.059789 0.021243 0.198191 0.000148 0.000082 0.000025
174.213670 0.005494 0.005536 0.063680 0.030735 0.307280 0.000143 0.000085 0.000030
184.213670 0.010102 0.010546 0.082362 0.043984 0.396595 0.000149 0.000100 0.000040
194.213670 0.017645 0.017461 0.076964 0.062185 0.469720 0.000213 0.000145 0.000059
204.213670 0.037544 0.025764 0.071472 0.087026 0.529590 0.000326 0.000221 0.000087
214.213670 0.040351 0.027017 0.066496 0.121852 0.578607 0.000521 0.000348 0.000130
224.213670 0.043409 0.028455 0.062033 0.178155 0.618739 0.000885 0.000570 0.000194
234.213670 0.046751 0.030086 0.058065 0.341200 0.651596 0.001708 0.001002 0.000286
244.213670 0.050413 0.031918 0.054572 0.678321 0.678497 0.002778 0.001517 0.000369
254.213670 0.054432 0.033966 0.051532 0.741069 0.700522 0.002951 0.001610 0.000379
264.213670 0.058844 0.036243 0.048928 0.646745 0.718554 0.002543 0.001382 0.000327
274.213670 0.063686 0.038767 0.046747 0.449160 0.733318 0.001846 0.001030 0.000255
284.213670 0.068990 0.041558 0.044982 0.308085 0.745405 0.001299 0.000745 0.000190
294.213670 0.074786 0.044633 0.043635 0.234784 0.755301 0.000914 0.000530 0.000135
304.213670 0.081100 0.048012 0.042710 0.184287 0.763404 0.000620 0.000361 0.000091
314.213670 0.087956 0.051716 0.042227 0.143491 0.770038 0.000397 0.000231 0.000057
324.213670 0.095372 0.055761 0.042210 0.109289 0.775469 0.000238 0.000138 0.000034
334.213670 0.103361 0.060166 0.042699 0.081102 0.779916 0.000133 0.000077 0.000019
344.213670 0.111929 0.064949 0.043746 0.058716 0.783556 0.000071 0.000041 0.000010
354.213670 0.121074 0.070123 0.045419 0.041630 0.786537 0.000036 0.000021 0.000005
354.233577 0.121093 0.070134 0.045423 0.041601 0.786542 0.000036 0.000021 0.000005
364.226941 0.130744 0.075903 0.048246 0.029109 0.788980 0.000018 0.000011 0.000003
374.220305 0.137874 0.079718 0.050382 0.020370 0.790977 0.000009 0.000006 0.000002
384.233577 0.139166 0.080045 0.052342 0.014794 0.792614 0.000005 0.000004 0.000001
394.226941 0.139166 0.080045 0.054636 0.012435 0.793952 0.000005 0.000004 0.000001


2.222960 0.020832 0.049601 0.146970 0.803237 0.000000 0.044235 0.035017 0.049658
12.222960 0.020455 0.044709 0.148398 0.816808 0.000000 0.047492 0.035970 0.045284
22.222960 0.020318 0.040497 0.150880 0.829344 0.000000 0.050869 0.037210 0.041506
32.222960 0.020402 0.036887 0.154068 0.840932 0.000000 0.054319 0.038714 0.038267
42.222960 0.020702 0.033853 0.156846 0.851519 0.000000 0.057788 0.040462 0.035554
52.222960 0.021208 0.031345 0.158063 0.861135 0.000000 0.061211 0.042431 0.033335
62.222960 0.021915 0.029317 0.157096 0.869827 0.000000 0.064516 0.044588 0.031575
72.222960 0.022818 0.027724 0.153851 0.877662 0.000000 0.067659 0.046904 0.030240
82.222960 0.023916 0.026528 0.148587 0.884724 0.000000 0.070699 0.049355 0.029299
92.222960 0.025205 0.025685 0.141706 0.891151 0.000000 0.073818 0.051943 0.028715
102.222960 0.026690 0.025174 0.133732 0.897048 0.000000 0.077252 0.054707 0.028469
112.222960 0.028374 0.024965 0.125131 0.902687 0.000000 0.081246 0.057718 0.028530
122.222960 0.030265 0.025039 0.116301 0.912979 0.000000 0.086223 0.061091 0.028144
132.222960 0.032371 0.025378 0.107562 0.932584 0.000000 0.092519 0.064760 0.026020
142.222960 0.034682 0.025958 0.099131 0.947722 0.000000 0.099122 0.067147 0.022499
152.222960 0.037206 0.026768 0.091159 0.962190 0.035093 0.087301 0.050370 0.012448
162.222960 0.003679 0.003473 0.046806 0.019869 0.173747 0.000219 0.000123 0.000035
172.222960 0.007200 0.006115 0.050805 0.028795 0.287267 0.000200 0.000121 0.000041
182.222960 0.013218 0.011493 0.069694 0.041298 0.380210 0.000189 0.000131 0.000053
192.222960 0.022558 0.019309 0.065688 0.058546 0.456305 0.000267 0.000188 0.000078
202.222960 0.053749 0.034380 0.060800 0.082189 0.518606 0.000407 0.000286 0.000116
212.222960 0.057861 0.036509 0.056506 0.115462 0.569614 0.000653 0.000454 0.000178
222.222960 0.062376 0.038883 0.052781 0.169769 0.611376 0.001126 0.000761 0.000275
232.222960 0.067346 0.041524 0.049593 0.351383 0.645568 0.002351 0.001434 0.000428
242.222960 0.072820 0.044454 0.046914 0.740172 0.673562 0.003996 0.002286 0.000584
252.222960 0.078840 0.047697 0.044722 0.803854 0.696481 0.004188 0.002418 0.000610
262.222960 0.085443 0.051278 0.043001 0.720741 0.715246 0.003652 0.002087 0.000524
272.222960 0.092661 0.055221 0.041745 0.511531 0.730609 0.002618 0.001527 0.000404
282.222960 0.100515 0.059549 0.040960 0.332762 0.743188 0.001777 0.001077 0.000299
292.222960 0.109023 0.064286 0.040659 0.247681 0.753486 0.001228 0.000758 0.000213
302.222960 0.118190 0.069450 0.040868 0.193683 0.761918 0.000828 0.000514 0.000144
312.222960 0.128015 0.075060 0.041625 0.151192 0.768821 0.000528 0.000329 0.000091
322.222960 0.138487 0.081130 0.042986 0.115696 0.774473 0.000315 0.000196 0.000054
332.222960 0.149581 0.087670 0.045020 0.086295 0.779100 0.000176 0.000110 0.000030
342.222960 0.161259 0.094688 0.047820 0.062764 0.782888 0.000092 0.000058 0.000016
352.222960 0.173471 0.102183 0.051494 0.044668 0.785990 0.000046 0.000030 0.000008
352.242867 0.173496 0.102198 0.051502 0.044637 0.785996 0.000046 0.000030 0.000008
362.236231 0.185740 0.110207 0.056642 0.031302 0.788533 0.000022 0.000015 0.000004
372.229595 0.195166 0.115891 0.060904 0.021874 0.790610 0.000011 0.000008 0.000002
382.242867 0.197729 0.116832 0.064320 0.015689 0.792314 0.000006 0.000005 0.000002
392.236231 0.197729 0.116832 0.068144 0.012639 0.793707 0.000006 0.000005 0.000002


0.232250 0.022687 0.041793 0.163978 0.808918 0.000000 0.058987 0.043026 0.044619
10.232250 0.023155 0.038478 0.170046 0.821863 0.000000 0.062397 0.044943 0.041554
20.232250 0.023843 0.035710 0.174874 0.833718 0.000000 0.065636 0.047050 0.039010
30.232250 0.024746 0.033433 0.177152 0.844577 0.000000 0.068622 0.049305 0.036940
40.232250 0.025865 0.031628 0.176336 0.854405 0.000000 0.071279 0.051669 0.035335
50.232250 0.027200 0.030258 0.172490 0.863241 0.000000 0.073612 0.054103 0.034166
60.232250 0.028751 0.029292 0.166057 0.871141 0.000000 0.075786 0.056587 0.033403
70.232250 0.030522 0.028700 0.157653 0.878173 0.000000 0.078077 0.059145 0.033018
80.232250 0.032515 0.028454 0.147925 0.884427 0.000000 0.080789 0.061841 0.032983
90.232250 0.034732 0.028527 0.137422 0.890035 0.000000 0.084218 0.064776 0.033265
100.232250 0.037176 0.028904 0.126693 0.895102 0.000000 0.088601 0.068070 0.033847
110.232250 0.039850 0.029568 0.116130 0.899881 0.000000 0.094148 0.071857 0.034708
120.232250 0.042759 0.030508 0.106018 0.908785 0.000000 0.101268 0.076370 0.035315
130.232250 0.045904 0.031713 0.096554 0.926151 0.000000 0.110311 0.081688 0.034685
140.232250 0.049254 0.033161 0.087837 0.940295 0.000000 0.120329 0.086378 0.032446
150.232250 0.052812 0.034845 0.079915 0.956877 0.004024 0.117000 0.072159 0.019855
160.232250 0.004880 0.003946 0.036593 0.018562 0.148310 0.000312 0.000182 0.000052
170.232250 0.009542 0.007258 0.040522 0.026943 0.266442 0.000271 0.000170 0.000057
180.232250 0.017191 0.013459 0.058570 0.038723 0.363159 0.000235 0.000167 0.000071
190.232250 0.029263 0.022735 0.056521 0.055038 0.442345 0.000326 0.000238 0.000103
200.232250 0.075917 0.047358 0.052391 0.077486 0.507177 0.000494 0.000362 0.000155
210.232250 0.081886 0.050663 0.048901 0.109165 0.560257 0.000790 0.000577 0.000240
220.232250 0.088498 0.054329 0.046015 0.161124 0.603715 0.001377 0.000983 0.000383
230.232250 0.095804 0.058389 0.043699 0.362831 0.639295 0.003119 0.001990 0.000634
240.232250 0.103840 0.062876 0.041928 0.795950 0.668426 0.005447 0.003307 0.000915
250.232250 0.112631 0.067818 0.040687 0.858816 0.692276 0.005596 0.003462 0.000964
260.232250 0.122193 0.073244 0.039973 0.789088 0.711803 0.004940 0.003015 0.000828
270.232250 0.132525 0.079176 0.039796 0.584012 0.727791 0.003555 0.002183 0.000627
280.232250 0.143613 0.085631 0.040181 0.363561 0.740880 0.002319 0.001493 0.000458
290.232250 0.155427 0.092625 0.041165 0.261899 0.751597 0.001566 0.001035 0.000326
300.232250 0.167927 0.100164 0.042802 0.203526 0.760371 0.001045 0.000698 0.000221
310.232250 0.181054 0.108249 0.045168 0.159160 0.767554 0.000663 0.000445 0.000141
320.232250 0.194736 0.116877 0.048355 0.122338 0.773436 0.000394 0.000265 0.000084
330.232250 0.208883 0.126032 0.052482 0.091716 0.778251 0.000219 0.000148 0.000047
340.232250 0.223385 0.135693 0.057688 0.067025 0.782193 0.000114 0.000078 0.000025
350.232250 0.238118 0.145826 0.064137 0.047889 0.785421 0.000056 0.000039 0.000013
350.252157 0.238147 0.145847 0.064151 0.047856 0.785427 0.000056 0.000039 0.000013
360.245521 0.252006 0.156181 0.072490 0.033644 0.788067 0.000027 0.000019 0.000007
370.238885 0.263027 0.163874 0.079788 0.023500 0.790229 0.000013 0.000010 0.000004
380.252157 0.266636 0.165680 0.085291 0.016700 0.792002 0.000007 0.000006 0.000003
390.245521 0.266636 0.165680 0.091238 0.012996 0.793451 0.000006 0.000005 0.000003


8.241539 0.029347 0.035872 0.205545 0.826935 0.000000 0.073169 0.055984 0.040795
18.241539 0.030967 0.034412 0.204428 0.837827 0.000000 0.074698 0.058325 0.039463
28.241539 0.032823 0.033370 0.199429 0.847698 0.000000 0.075841 0.060624 0.038547
38.241539 0.034918 0.032732 0.191234 0.856527 0.000000 0.076868 0.062882 0.038035
48.241539 0.037255 0.032477 0.180653 0.864360 0.000000 0.078118 0.065149 0.037898
58.241539 0.039833 0.032583 0.168506 0.871260 0.000000 0.079925 0.067524 0.038106
68.241539 0.042652 0.033029 0.155535 0.877300 0.000000 0.082581 0.070135 0.038630
78.241539 0.045707 0.033799 0.142356 0.882570 0.000000 0.086337 0.073132 0.039444
88.241539 0.048987 0.034870 0.129394 0.887200 0.000000 0.091440 0.076683 0.040525
98.241539 0.052481 0.036234 0.117053 0.891290 0.000000 0.098069 0.080944 0.041875
108.241539 0.056165 0.037874 0.105564 0.895070 0.000000 0.106398 0.086076 0.043499
118.241539 0.060023 0.039781 0.095058 0.902452 0.000000 0.116820 0.092385 0.045072
128.241539 0.064059 0.041946 0.085602 0.917387 0.000000 0.129695 0.100058 0.045893
138.241539 0.068291 0.044346 0.077186 0.930169 0.000000 0.144088 0.107770 0.045154
148.241539 0.072822 0.046992 0.069775 0.949188 0.000000 0.150268 0.098680 0.030716
158.241539 0.006490 0.004790 0.028622 0.017322 0.121840 0.000422 0.000260 0.000077
168.241539 0.012582 0.009035 0.032404 0.025182 0.244770 0.000356 0.000232 0.000080
178.241539 0.021769 0.016389 0.049032 0.036264 0.345416 0.000288 0.000211 0.000093
188.241539 0.037465 0.027841 0.049453 0.051669 0.427818 0.000389 0.000295 0.000135
198.241539 0.080072 0.061360 0.046218 0.072941 0.495283 0.000581 0.000446 0.000204
208.241539 0.113505 0.070610 0.043653 0.103013 0.550519 0.000923 0.000711 0.000320
218.241539 0.123068 0.076091 0.041725 0.152379 0.595742 0.001612 0.001224 0.000522
228.241539 0.133556 0.082143 0.040410 0.376031 0.632768 0.003982 0.002672 0.000923
238.241539 0.144963 0.088794 0.039695 0.844612 0.663082 0.007019 0.004566 0.001404
248.241539 0.157261 0.096066 0.039584 0.905728 0.687901 0.007047 0.004706 0.001482
258.241539 0.170406 0.103971 0.040094 0.849638 0.708221 0.006274 0.004136 0.001276
268.241539 0.184332 0.112513 0.041260 0.660626 0.724858 0.004606 0.003001 0.000949
278.241539 0.198949 0.121687 0.043137 0.403057 0.738479 0.002895 0.001984 0.000680
288.241539 0.214155 0.131477 0.045800 0.277894 0.749631 0.001900 0.001348 0.000482
298.241539 0.229829 0.141859 0.049347 0.213905 0.758761 0.001251 0.000902 0.000327
308.241539 0.245834 0.152797 0.053900 0.167412 0.766236 0.000789 0.000573 0.000209
318.241539 0.262020 0.164246 0.059607 0.129218 0.772357 0.000465 0.000341 0.000125
328.241539 0.278220 0.176149 0.066639 0.097370 0.777368 0.000256 0.000189 0.000070
338.241539 0.294249 0.188433 0.075194 0.071504 0.781470 0.000132 0.000099 0.000037
348.241539 0.309912 0.201019 0.085483 0.051301 0.784829 0.000064 0.000049 0.000019
348.261447 0.309942 0.201044 0.085506 0.051266 0.784835 0.000064 0.000049 0.000019
358.254811 0.323462 0.213206 0.098175 0.036144 0.787582 0.000030 0.000024 0.000009
368.248175 0.334622 0.222596 0.109642 0.025254 0.789832 0.000014 0.000012 0.000005
378.261447 0.338394 0.225226 0.118079 0.017826 0.791677 0.000007 0.000007 0.000003
388.254811 0.338394 0.225226 0.126799 0.013494 0.793185 0.000005 0.000006 0.000003
398.248175 0.338394 0.225226 0.131323 0.012706 0.794420 0.000005 0.000006 0.000003


6.250829 0.039914 0.037191 0.234904 0.831091 0.000000 0.073828 0.065609 0.043308
16.250829 0.042625 0.036999 0.224450 0.840777 0.000000 0.073720 0.067402 0.043108
26.250829 0.045583 0.037181 0.211095 0.849440 0.000000 0.073961 0.069156 0.043248
36.250829 0.048780 0.037731 0.195919 0.857072 0.000000 0.074855 0.070992 0.043704
46.250829 0.052202 0.038630 0.179817 0.863729 0.000000 0.076675 0.073063 0.044446
56.250829 0.055828 0.039860 0.163535 0.869479 0.000000 0.079666 0.075540 0.045447
66.250829 0.059629 0.041404 0.147648 0.874399 0.000000 0.084057 0.078603 0.046692
76.250829 0.063565 0.043241 0.132570 0.878576 0.000000 0.090068 0.082440 0.048184
86.250829 0.067584 0.045347 0.118526 0.882128 0.000000 0.097945 0.087252 0.049941
96.250829 0.071646 0.047702 0.105737 0.885142 0.000000 0.107853 0.093210 0.052001
106.250829 0.075777 0.050289 0.094269 0.887818 0.000000 0.119949 0.100484 0.054415
116.250829 0.080104 0.053112 0.084124 0.893566 0.000000 0.134602 0.109423 0.057037
126.250829 0.084808 0.056200 0.075264 0.905914 0.000000 0.152141 0.120284 0.059415
136.250829 0.090035 0.059572 0.067601 0.916950 0.000000 0.171558 0.131808 0.060491
146.250829 0.095966 0.063293 0.061046 0.938284 0.000000 0.186559 0.129625 0.045611
156.250829 0.008511 0.006038 0.022462 0.016150 0.094295 0.000539 0.000356 0.000115
166.250829 0.016312 0.011502 0.026103 0.023512 0.222218 0.000451 0.000308 0.000113
176.250829 0.026713 0.020152 0.041116 0.033924 0.326952 0.000350 0.000262 0.000121
186.250829 0.046855 0.034586 0.044339 0.048447 0.412701 0.000452 0.000357 0.000174
196.250829 0.087932 0.072702 0.042386 0.068566 0.482906 0.000663 0.000535 0.000264
206.250829 0.153583 0.097487 0.040898 0.097042 0.540386 0.001039 0.000848 0.000417
216.250829 0.166957 0.105464 0.040099 0.143672 0.587446 0.001806 0.001468 0.000694
226.250829 0.181357 0.114198 0.039985 0.391612 0.625975 0.004892 0.003465 0.001310
236.250829 0.196692 0.123690 0.040565 0.886025 0.657521 0.008566 0.006004 0.002087
246.250829 0.212840 0.133927 0.041870 0.944972 0.683348 0.008399 0.006074 0.002194
256.250829 0.229663 0.144884 0.043949 0.901779 0.704493 0.007501 0.005377 0.001901
266.250829 0.246997 0.156523 0.046875 0.735113 0.721806 0.005663 0.003951 0.001393
276.250829 0.264661 0.168786 0.050750 0.454001 0.735980 0.003467 0.002532 0.000975
286.250829 0.282464 0.181610 0.055699 0.296335 0.747585 0.002195 0.001679 0.000683
296.250829 0.300208 0.194918 0.061877 0.224939 0.757086 0.001421 0.001111 0.000462
306.250829 0.317686 0.208619 0.069465 0.175977 0.764865 0.000886 0.000701 0.000295
316.250829 0.334685 0.222616 0.078668 0.136342 0.771234 0.000517 0.000415 0.000176
326.250829 0.350984 0.236795 0.089709 0.103257 0.776448 0.000281 0.000229 0.000098
336.250829 0.366348 0.251030 0.102822 0.076207 0.780718 0.000142 0.000118 0.000052
346.250829 0.380537 0.265182 0.118236 0.054911 0.784213 0.000068 0.000058 0.000026
346.270737 0.380564 0.265210 0.118269 0.054874 0.784219 0.000067 0.000058 0.000026
356.264101 0.391168 0.278008 0.136492 0.038808 0.787078 0.000030 0.000027 0.000013
366.257465 0.400492 0.288236 0.153275 0.027141 0.789419 0.000014 0.000013 0.000007
376.270737 0.403043 0.291231 0.165550 0.019068 0.791339 0.000007 0.000007 0.000004
386.264101 0.402239 0.291126 0.177575 0.014123 0.792908 0.000005 0.000006 0.000004
396.257465 0.402239 0.291126 0.187017 0.012523 0.794193 0.000005 0.000006 0.000004


4.260119 0.055499 0.042953 0.248895 0.833493 0.000000 0.066661 0.070712 0.048808
14.260119 0.059239 0.044029 0.230263 0.841807 0.000000 0.066780 0.071891 0.049481
24.260119 0.063128 0.045439 0.210485 0.849127 0.000000 0.067817 0.073294 0.050377
34.260119 0.067119 0.047167 0.190541 0.855461 0.000000 0.069985 0.075096 0.051481
44.260119 0.071151 0.049189 0.171116 0.860870 0.000000 0.073510 0.077487 0.052785
54.260119 0.075152 0.051475 0.152709 0.865421 0.000000 0.078628 0.080672 0.054303
64.260119 0.079045 0.053991 0.135650 0.869183 0.000000 0.085587 0.084858 0.056066
74.260119 0.082802 0.056703 0.120133 0.872227 0.000000 0.094636 0.090259 0.058126
84.260119 0.086530 0.059591 0.106191 0.874648 0.000000 0.106064 0.097111 0.060551
94.260119 0.090452 0.062669 0.093888 0.876508 0.000000 0.120023 0.105591 0.063423
104.260119 0.094833 0.065986 0.083166 0.877964 0.000000 0.136624 0.115863 0.066830
114.260119 0.099946 0.069628 0.073936 0.881944 0.000000 0.156142 0.128289 0.070780
124.260119 0.106020 0.073698 0.066089 0.891533 0.000000 0.178785 0.143143 0.075023
134.260119 0.113193 0.078261 0.059498 0.900400 0.000000 0.203353 0.159163 0.078374
144.260119 0.121621 0.083428 0.054043 0.923358 0.000000 0.225772 0.164681 0.064914
154.260119 0.010861 0.007703 0.017771 0.015044 0.065631 0.000647 0.000463 0.000167
164.260119 0.020601 0.014675 0.021339 0.021932 0.198750 0.000550 0.000395 0.000156
174.260119 0.031851 0.024582 0.034833 0.031702 0.307738 0.000417 0.000320 0.000155
184.260119 0.057103 0.042825 0.040629 0.045376 0.396970 0.000511 0.000421 0.000220
194.260119 0.100873 0.084382 0.041179 0.064373 0.470027 0.000731 0.000623 0.000334
204.260119 0.202360 0.132281 0.040986 0.091280 0.529841 0.001126 0.000980 0.000529
214.260119 0.220046 0.143481 0.041575 0.135118 0.578812 0.001939 0.001695 0.000895
224.260119 0.238579 0.155550 0.042967 0.410352 0.618907 0.005790 0.004342 0.001810
234.260119 0.257745 0.168434 0.045206 0.920547 0.651734 0.009937 0.007525 0.002987
244.260119 0.277306 0.182057 0.048361 0.977196 0.678610 0.009510 0.007463 0.003109
254.260119 0.297025 0.196330 0.052529 0.945735 0.700614 0.008470 0.006630 0.002713
264.260119 0.316649 0.211149 0.057839 0.803356 0.718630 0.006562 0.004964 0.001978
274.260119 0.335922 0.226393 0.064452 0.517506 0.733380 0.003979 0.003107 0.001346
284.260119 0.354598 0.241935 0.072555 0.318227 0.745456 0.002410 0.001999 0.000929
294.260119 0.372437 0.257639 0.082365 0.236790 0.755343 0.001523 0.001304 0.000625
304.260119 0.389200 0.273362 0.094114 0.184888 0.763438 0.000932 0.000816 0.000398
314.260119 0.404651 0.288952 0.108047 0.143716 0.770066 0.000535 0.000478 0.000237
324.260119 0.418543 0.304246 0.124400 0.109380 0.775492 0.000284 0.000261 0.000132
334.260119 0.430612 0.319063 0.143390 0.081137 0.779934 0.000140 0.000133 0.000070
344.260119 0.440584 0.333216 0.165186 0.058726 0.783572 0.000065 0.000064 0.000035
344.280027 0.440601 0.333243 0.165232 0.058687 0.783578 0.000065 0.000064 0.000035
354.273391 0.445520 0.344866 0.189987 0.041643 0.786553 0.000028 0.000029 0.000017
364.266755 0.450732 0.354557 0.212909 0.029168 0.788989 0.000013 0.000014 0.000009
374.280027 0.450428 0.357040 0.229610 0.020429 0.790987 0.000006 0.000007 0.000005
384.273391 0.447079 0.356234 0.245135 0.014878 0.792620 0.000004 0.000005 0.000005
394.266755 0.447079 0.356234 0.259098 0.012533 0.793957 0.000004 0.000005 0.000005


2.269409 0.074623 0.053416 0.247244 0.833654 0.000000 0.057708 0.071061 0.055954
12.269409 0.078531 0.055605 0.223316 0.840564 0.000000 0.059093 0.072139 0.057056
22.269409 0.082257 0.058020 0.199890 0.846545 0.000000 0.061703 0.073771 0.058297
32.269409 0.085707 0.060623 0.177674 0.851608 0.000000 0.065756 0.076153 0.059706
42.269409 0.088806 0.063366 0.157067 0.855808 0.000000 0.071517 0.079505 0.061327
52.269409 0.091607 0.066211 0.138308 0.859194 0.000000 0.079279 0.084062 0.063227
62.269409 0.094347 0.069148 0.121506 0.861811 0.000000 0.089351 0.090070 0.065491
72.269409 0.097363 0.072218 0.106671 0.863703 0.000000 0.102029 0.097774 0.068217
82.269409 0.101013 0.075507 0.093698 0.864927 0.000000 0.117624 0.107450 0.071523
92.269409 0.105605 0.079136 0.082539 0.865514 0.000000 0.136220 0.119260 0.075522
102.269409 0.111399 0.083238 0.073058 0.865572 0.000000 0.157788 0.133338 0.080334
112.269409 0.118624 0.087969 0.065112 0.867573 0.000000 0.182392 0.149993 0.086086
122.269409 0.127453 0.093471 0.058562 0.874164 0.000000 0.209981 0.169444 0.092694
132.269409 0.137962 0.099830 0.053266 0.880382 0.000000 0.239066 0.190333 0.098908
142.269409 0.150244 0.107166 0.049103 0.903749 0.000000 0.267079 0.203502 0.088780
152.269409 0.013342 0.009738 0.014283 0.014003 0.035803 0.000729 0.000571 0.000236
162.269409 0.025150 0.018481 0.017904 0.020441 0.174329 0.000649 0.000491 0.000212
172.269409 0.037087 0.029519 0.030191 0.029599 0.287744 0.000487 0.000385 0.000196
182.269409 0.067763 0.052317 0.038210 0.042455 0.380600 0.000561 0.000486 0.000273
192.269409 0.116989 0.097794 0.043124 0.060367 0.456624 0.000779 0.000704 0.000412
202.269409 0.258898 0.175546 0.044548 0.085747 0.518868 0.001175 0.001094 0.000654
212.269409 0.280643 0.190511 0.046900 0.126806 0.569828 0.001996 0.001884 0.001117
222.269409 0.302662 0.206284 0.050241 0.433140 0.611551 0.006608 0.005258 0.002425
232.269409 0.324628 0.222724 0.054664 0.948760 0.645711 0.010975 0.009009 0.004098
242.269409 0.346219 0.239674 0.060296 1.003144 0.673679 0.010240 0.008751 0.004207
252.269409 0.367137 0.256972 0.067299 0.982116 0.696577 0.009037 0.007768 0.003697
262.269409 0.387094 0.274446 0.075869 0.863477 0.715325 0.007116 0.005925 0.002705
272.269409 0.405816 0.291913 0.086230 0.590773 0.730674 0.004336 0.003661 0.001789
282.269409 0.423053 0.309194 0.098628 0.345071 0.743240 0.002493 0.002273 0.001211
292.269409 0.438563 0.326107 0.113317 0.249688 0.753529 0.001523 0.001454 0.000809
302.269409 0.452106 0.342464 0.130545 0.194194 0.761953 0.000909 0.000898 0.000513
312.269409 0.463432 0.358074 0.150534 0.151351 0.768850 0.000510 0.000520 0.000305
322.269409 0.472270 0.372730 0.173457 0.115741 0.774496 0.000264 0.000280 0.000169
332.269409 0.478314 0.386204 0.199411 0.086298 0.779119 0.000127 0.000140 0.000088
342.269409 0.481238 0.398258 0.228393 0.062751 0.782904 0.000057 0.000066 0.000044
342.289317 0.481241 0.398281 0.228454 0.062710 0.782911 0.000057 0.000066 0.000044
352.282681 0.477654 0.406464 0.259976 0.044658 0.786007 0.000024 0.000030 0.000021
362.276045 0.476246 0.413794 0.289090 0.031340 0.788542 0.000011 0.000014 0.000010
372.289317 0.471396 0.414545 0.310137 0.021911 0.790621 0.000005 0.000007 0.000006
382.282681 0.463763 0.411980 0.328766 0.015753 0.792320 0.000003 0.000005 0.000005
392.276045 0.463763 0.411980 0.346405 0.012717 0.793712 0.000003 0.000005 0.000005


0.278699 0.091069 0.067351 0.233583 0.831686 0.000000 0.050287 0.068243 0.062739
10.278699 0.093256 0.070014 0.207331 0.837301 0.000000 0.053263 0.069791 0.063922
20.278699 0.094907 0.072682 0.182800 0.842060 0.000000 0.057730 0.072220 0.065270
30.278699 0.096212 0.075328 0.160404 0.845961 0.000000 0.063967 0.075753 0.066863
40.278699 0.097539 0.077971 0.140292 0.849032 0.000000 0.072320 0.080653 0.068799
50.278699 0.099306 0.080691 0.122494 0.851294 0.000000 0.083160 0.087204 0.071191
60.278699 0.101899 0.083615 0.106955 0.852757 0.000000 0.096853 0.095699 0.074170
70.278699 0.105649 0.086906 0.093560 0.853425 0.000000 0.113702 0.106418 0.077879
80.278699 0.110861 0.090744 0.082123 0.853311 0.000000 0.133963 0.119656 0.082477
90.278699 0.117759 0.095309 0.072527 0.852411 0.000000 0.157529 0.135523 0.088104
100.278699 0.126540 0.100776 0.064601 0.850787 0.000000 0.184082 0.154048 0.094901
110.278699 0.137380 0.107322 0.058186 0.850491 0.000000 0.213333 0.175402 0.103076
120.278699 0.150392 0.115099 0.053140 0.853756 0.000000 0.244877 0.199648 0.112672
130.278699 0.165579 0.124177 0.049329 0.856785 0.000000 0.276914 0.225249 0.122390
140.278699 0.182933 0.134658 0.046650 0.879014 0.000000 0.308096 0.245249 0.117203
150.278699 0.015658 0.012018 0.011795 0.013024 0.004763 0.000775 0.000668 0.000320
160.278699 0.029496 0.022731 0.015650 0.019037 0.148915 0.000742 0.000593 0.000281
170.278699 0.042303 0.034818 0.027211 0.027612 0.266937 0.000556 0.000456 0.000244
180.278699 0.078184 0.062699 0.037302 0.039685 0.363565 0.000601 0.000546 0.000332
190.278699 0.134256 0.113170 0.049029 0.056552 0.442677 0.000801 0.000772 0.000496
200.278699 0.320661 0.227010 0.052510 0.080455 0.507449 0.001180 0.001182 0.000785
210.278699 0.345236 0.245832 0.057140 0.118801 0.560479 0.001969 0.002018 0.001348
220.278699 0.369142 0.265133 0.063043 0.460823 0.603897 0.007255 0.006154 0.003149
230.278699 0.392009 0.284685 0.070380 0.971335 0.639445 0.011515 0.010313 0.005385
240.278699 0.413500 0.304257 0.079352 1.023570 0.668548 0.010443 0.009801 0.005441
250.278699 0.433332 0.323630 0.090191 1.011693 0.692376 0.009062 0.008653 0.004805
260.278699 0.451242 0.342583 0.103156 0.915055 0.711885 0.007159 0.006690 0.003553
270.278699 0.466979 0.360895 0.118513 0.667619 0.727858 0.004415 0.004121 0.002291
280.278699 0.480311 0.378356 0.136523 0.379038 0.740935 0.002402 0.002457 0.001516
290.278699 0.490999 0.394752 0.157418 0.263958 0.751642 0.001409 0.001534 0.001002
300.278699 0.498782 0.409865 0.181376 0.203957 0.760408 0.000817 0.000932 0.000632
310.278699 0.503374 0.423467 0.208497 0.159260 0.767584 0.000447 0.000531 0.000373
320.278699 0.504451 0.435305 0.238777 0.122343 0.773460 0.000226 0.000281 0.000206
330.278699 0.501663 0.445103 0.272077 0.091691 0.778271 0.000107 0.000139 0.000106
340.278699 0.494680 0.452572 0.308110 0.066992 0.782210 0.000047 0.000064 0.000052
340.298607 0.494661 0.452585 0.308184 0.066949 0.782217 0.000047 0.000064 0.000052
350.291971 0.479958 0.454763 0.345578 0.047859 0.785439 0.000020 0.000028 0.000025
360.285335 0.469585 0.457567 0.379830 0.033665 0.788077 0.000008 0.000013 0.000012
370.298607 0.458979 0.455198 0.404141 0.023519 0.790240 0.000004 0.000006 0.000007
380.291971 0.446000 0.449611 0.424663 0.016747 0.792009 0.000002 0.000004 0.000005
390.285335 0.446000 0.449611 0.444546 0.013056 0.793456 0.000002 0.000004 0.000005


8.287989 0.095624 0.082990 0.186239 0.832737 0.000000 0.050299 0.066580 0.068811
18.287989 0.095453 0.084999 0.162524 0.836413 0.000000 0.056846 0.070277 0.070296
28.287989 0.095900 0.087044 0.141447 0.839247 0.000000 0.065586 0.075459 0.072202
38.287989 0.097335 0.089289 0.122972 0.841233 0.000000 0.076949 0.082448 0.074670
48.287989 0.100076 0.091926 0.106992 0.842350 0.000000 0.091369 0.091587 0.077860
58.287989 0.104405 0.095164 0.093347 0.842564 0.000000 0.109213 0.103215 0.081946
68.287989 0.110580 0.099218 0.081856 0.841838 0.000000 0.130689 0.117621 0.087110
78.287989 0.118881 0.104317 0.072297 0.840132 0.000000 0.155848 0.135066 0.093556
88.287989 0.129496 0.110656 0.064525 0.837411 0.000000 0.184218 0.155520 0.101436
98.287989 0.142597 0.118422 0.058369 0.833700 0.000000 0.215045 0.178806 0.110894
108.287989 0.158316 0.127793 0.053679 0.830678 0.000000 0.247603 0.204848 0.122181
118.287989 0.176678 0.138899 0.050333 0.830208 0.000000 0.281146 0.233474 0.135402
128.287989 0.197555 0.151766 0.048221 0.829488 0.000000 0.313700 0.262930 0.149202
138.287989 0.220761 0.166429 0.047275 0.848958 0.000000 0.345105 0.288200 0.150056
148.287989 0.017498 0.014343 0.010167 0.012106 0.000000 0.000780 0.000744 0.000415
158.287989 0.033118 0.027107 0.014495 0.017717 0.122470 0.000826 0.000694 0.000361
168.287989 0.047257 0.040315 0.025933 0.025738 0.245285 0.000622 0.000529 0.000300
178.287989 0.087502 0.073438 0.038253 0.037064 0.345838 0.000631 0.000600 0.000394
188.287989 0.150481 0.129890 0.059963 0.052926 0.428164 0.000795 0.000822 0.000582
198.287989 0.312604 0.272860 0.066077 0.075410 0.495566 0.001138 0.001235 0.000915
208.287989 0.408878 0.307357 0.073678 0.111147 0.550751 0.001855 0.002083 0.001573
218.287989 0.432388 0.329332 0.082967 0.493909 0.595932 0.007609 0.006952 0.003961
228.287989 0.453757 0.350883 0.094188 0.988962 0.632923 0.011396 0.011278 0.006782
238.287989 0.472706 0.371738 0.107611 1.039204 0.663209 0.010003 0.010470 0.006735
248.287989 0.489006 0.391654 0.123517 1.035276 0.688005 0.008473 0.009147 0.005961
258.287989 0.502432 0.410390 0.142186 0.958435 0.708306 0.006634 0.007117 0.004468
268.287989 0.512748 0.427707 0.163862 0.741890 0.724928 0.004139 0.004396 0.002827
278.287989 0.519712 0.443376 0.188735 0.422892 0.738536 0.002147 0.002516 0.001821
288.287989 0.523049 0.457158 0.216911 0.280074 0.749677 0.001206 0.001529 0.001187
298.287989 0.522451 0.468799 0.248382 0.214265 0.758799 0.000680 0.000911 0.000742
308.287989 0.517599 0.478027 0.283012 0.167461 0.766268 0.000364 0.000511 0.000435
318.287989 0.508193 0.484550 0.320508 0.129189 0.772382 0.000181 0.000267 0.000237
328.287989 0.494015 0.488067 0.360406 0.097320 0.777389 0.000084 0.000130 0.000121
338.287989 0.475028 0.488301 0.402065 0.071454 0.781487 0.000037 0.000059 0.000059
338.307896 0.474986 0.488298 0.402150 0.071409 0.781495 0.000037 0.000059 0.000059
348.301261 0.448244 0.482015 0.443122 0.051253 0.784847 0.000015 0.000026 0.000027
358.294625 0.428371 0.478234 0.480229 0.036149 0.787592 0.000006 0.000011 0.000013
368.307896 0.412401 0.471625 0.505663 0.025257 0.789844 0.000003 0.000006 0.000007
378.301261 0.394938 0.462099 0.525836 0.017859 0.791684 0.000002 0.000004 0.000005
388.294625 0.394938 0.462099 0.546015 0.013539 0.793190 0.000001 0.000003 0.000005
398.307896 0.394938 0.462099 0.551358 0.012775 0.794426 0.000001 0.000003 0.000005


6.297279 0.088115 0.090578 0.163340 0.827714 0.000000 0.050652 0.063928 0.071399
16.297279 0.088484 0.091930 0.141706 0.830393 0.000000 0.059626 0.069320 0.073242
26.297279 0.090183 0.093686 0.122890 0.832186 0.000000 0.071324 0.076631 0.075747
36.297279 0.093480 0.096070 0.106743 0.833040 0.000000 0.086237 0.086255 0.079104
46.297279 0.098644 0.099318 0.093076 0.832888 0.000000 0.104785 0.098587 0.083519
56.297279 0.105949 0.103672 0.081687 0.831648 0.000000 0.127210 0.113973 0.089212
66.297279 0.115673 0.109373 0.072368 0.829236 0.000000 0.153451 0.132641 0.096403
76.297279 0.128140 0.116689 0.064900 0.825563 0.000000 0.183156 0.154715 0.105335
86.297279 0.143528 0.125821 0.059144 0.820568 0.000000 0.215335 0.179907 0.116150
96.297279 0.161975 0.136954 0.054949 0.814256 0.000000 0.248741 0.207719 0.128959
106.297279 0.183508 0.150242 0.052196 0.807999 0.000000 0.282286 0.237758 0.143996
116.297279 0.207974 0.165751 0.050797 0.803349 0.000000 0.315049 0.269591 0.161360
126.297279 0.234998 0.183409 0.050676 0.798365 0.000000 0.345123 0.301298 0.179591
136.297279 0.264109 0.203118 0.051795 0.813646 0.000000 0.373565 0.329633 0.186975
146.297279 0.018644 0.016478 0.009312 0.011246 0.000000 0.000752 0.000790 0.000514
156.297279 0.035592 0.031216 0.014413 0.016478 0.094951 0.000894 0.000792 0.000450
166.297279 0.051563 0.045779 0.026386 0.023974 0.222754 0.000682 0.000602 0.000362
176.297279 0.094757 0.083828 0.041399 0.034588 0.327391 0.000650 0.000646 0.000458
186.297279 0.163509 0.146718 0.075848 0.049490 0.413061 0.000755 0.000847 0.000665
196.297279 0.303809 0.299422 0.086678 0.070615 0.483201 0.001048 0.001246 0.001035
206.297279 0.466022 0.371695 0.098154 0.103872 0.540627 0.001658 0.002069 0.001775
216.297279 0.486594 0.394860 0.111890 0.532156 0.587643 0.007537 0.007547 0.004829
226.297279 0.503964 0.416739 0.128187 1.002314 0.626137 0.010547 0.011751 0.008195
236.297279 0.517917 0.437057 0.147345 1.050740 0.657653 0.008932 0.010639 0.007991
246.297279 0.528257 0.455572 0.169631 1.053670 0.683456 0.007354 0.009159 0.007066
256.297279 0.534758 0.472039 0.195255 0.994327 0.704582 0.005668 0.007123 0.005365
266.297279 0.537158 0.486203 0.224332 0.809699 0.721878 0.003566 0.004420 0.003356
276.297279 0.535177 0.497810 0.256863 0.479003 0.736039 0.001792 0.002441 0.002096
286.297279 0.528530 0.506590 0.292708 0.298736 0.747633 0.000967 0.001442 0.001344
296.297279 0.516969 0.512261 0.331568 0.225240 0.757126 0.000534 0.000844 0.000831
306.297279 0.500370 0.514546 0.372982 0.175981 0.764898 0.000281 0.000467 0.000482
316.297279 0.478809 0.513193 0.416307 0.136284 0.771261 0.000139 0.000240 0.000260
326.297279 0.452646 0.508013 0.460715 0.103187 0.776470 0.000064 0.000115 0.000131
336.297279 0.422578 0.498936 0.505194 0.076142 0.780735 0.000028 0.000052 0.000063
336.317186 0.422515 0.498914 0.505283 0.076094 0.780743 0.000028 0.000052 0.000062
346.310551 0.386821 0.482880 0.546215 0.054847 0.784232 0.000011 0.000022 0.000029
356.303915 0.360526 0.471590 0.582680 0.038800 0.787088 0.000005 0.000010 0.000013
366.317186 0.341772 0.460556 0.606104 0.027130 0.789432 0.000002 0.000005 0.000007
376.310551 0.322789 0.447222 0.622770 0.019089 0.791346 0.000001 0.000003 0.000005
386.303915 0.320587 0.446887 0.640930 0.014156 0.792914 0.000001 0.000003 0.000005
396.317186 0.320587 0.446887 0.648398 0.012575 0.794200 0.000001 0.000003 0.000005


4.306569 0.078019 0.092306 0.141075 0.822931 0.000000 0.054729 0.062956 0.072070
14.306569 0.080260 0.093705 0.122256 0.824608 0.000000 0.066643 0.070491 0.074587
24.306569 0.084233 0.095952 0.106224 0.825283 0.000000 0.081885 0.080457 0.078066
34.306569 0.090232 0.099300 0.092771 0.824853 0.000000 0.100914 0.093299 0.082745
44.306569 0.098578 0.104018 0.081685 0.823194 0.000000 0.123987 0.109416 0.088885
54.306569 0.109614 0.110382 0.072756 0.820176 0.000000 0.151015 0.129076 0.096751
64.306569 0.123680 0.118673 0.065788 0.815667 0.000000 0.181456 0.152326 0.106596
74.306569 0.141143 0.129202 0.060592 0.809536 0.000000 0.214405 0.179016 0.118675
84.306569 0.162131 0.142164 0.057052 0.801720 0.000000 0.248334 0.208478 0.133080
94.306569 0.186652 0.157715 0.055056 0.792232 0.000000 0.281637 0.239837 0.149828
104.306569 0.214502 0.175931 0.054522 0.782211 0.000000 0.313095 0.272389 0.169060
114.306569 0.245202 0.196741 0.055396 0.772980 0.000000 0.341853 0.305505 0.190788
124.306569 0.278006 0.219891 0.057619 0.763354 0.000000 0.366296 0.337224 0.213411
134.306569 0.312085 0.245071 0.061169 0.773415 0.000000 0.388622 0.365945 0.227129
144.306569 0.019029 0.018210 0.009192 0.010442 0.000000 0.000702 0.000807 0.000608
154.306569 0.036720 0.034672 0.015422 0.015316 0.066313 0.000941 0.000880 0.000547
164.306569 0.054773 0.050895 0.028545 0.022317 0.199308 0.000735 0.000673 0.000430
174.306569 0.099159 0.093054 0.046986 0.032254 0.308195 0.000657 0.000682 0.000521
184.306569 0.171558 0.162083 0.093711 0.046240 0.397344 0.000683 0.000843 0.000740
194.306569 0.298232 0.315166 0.115906 0.066070 0.470333 0.000913 0.001211 0.001136
204.306569 0.511236 0.434500 0.132389 0.096989 0.530092 0.001397 0.001974 0.001937
214.306569 0.526332 0.456903 0.151816 0.574338 0.579018 0.006984 0.007833 0.005702
224.306569 0.537219 0.477053 0.174486 1.012043 0.619075 0.009095 0.011637 0.009505
234.306569 0.543702 0.494689 0.200635 1.058833 0.651871 0.007438 0.010270 0.009091
244.306569 0.545574 0.509572 0.230406 1.067647 0.678722 0.005958 0.008693 0.008002
254.306569 0.542592 0.521447 0.263816 1.023589 0.700706 0.004518 0.006728 0.006134
264.306569 0.534513 0.530042 0.300727 0.869375 0.718705 0.002862 0.004195 0.003818
274.306569 0.521169 0.535094 0.340840 0.547076 0.733441 0.001419 0.002253 0.002307
284.306569 0.502532 0.536350 0.383683 0.320997 0.745506 0.000740 0.001295 0.001451
294.306569 0.478814 0.533600 0.428609 0.237046 0.755384 0.000402 0.000746 0.000886
304.306569 0.450540 0.526721 0.474798 0.184857 0.763472 0.000210 0.000408 0.000508
314.306569 0.418557 0.515715 0.521249 0.143635 0.770093 0.000103 0.000208 0.000271
324.306569 0.383980 0.500740 0.566771 0.109293 0.775514 0.000048 0.000099 0.000135
334.306569 0.348072 0.482134 0.609983 0.081059 0.779953 0.000021 0.000044 0.000064
334.326476 0.348000 0.482093 0.610067 0.081008 0.779961 0.000021 0.000044 0.000063
344.319841 0.309985 0.457338 0.646162 0.058648 0.783591 0.000009 0.000019 0.000029
354.313205 0.282641 0.439584 0.677478 0.041624 0.786564 0.000004 0.000008 0.000013
364.326476 0.264451 0.425165 0.695077 0.029144 0.789002 0.000002 0.000004 0.000007
374.319841 0.247104 0.409315 0.704550 0.020439 0.790995 0.000001 0.000002 0.000005
384.313205 0.242596 0.407774 0.718349 0.014900 0.792626 0.000001 0.000002 0.000005
394.326476 0.242596 0.407774 0.724176 0.012572 0.793964 0.000001 0.000002 0.000005


2.315859 0.069613 0.090016 0.121136 0.818802 0.000000 0.063078 0.064602 0.071591
12.315859 0.074188 0.092240 0.105498 0.819374 0.000000 0.078555 0.074803 0.075149
22.315859 0.080869 0.095751 0.092500 0.818750 0.000000 0.097907 0.087999 0.080022
32.315859 0.090037 0.100846 0.081930 0.816770 0.000000 0.121382 0.104630 0.086510
42.315859 0.102115 0.107845 0.073583 0.813255 0.000000 0.148844 0.124994 0.094926
52.315859 0.117526 0.117081 0.067272 0.808021 0.000000 0.179654 0.149140 0.105572
62.315859 0.136645 0.128877 0.062839 0.800902 0.000000 0.212652 0.176783 0.118699
72.315859 0.159814 0.143579 0.060134 0.791744 0.000000 0.246404 0.207379 0.134531
82.315859 0.186981 0.161339 0.059076 0.780515 0.000000 0.279039 0.239835 0.153034
92.315859 0.217863 0.182216 0.059584 0.767284 0.000000 0.308889 0.272941 0.174054
102.315859 0.251852 0.206112 0.061596 0.753043 0.000000 0.334879 0.305785 0.197561
112.315859 0.288009 0.232718 0.065062 0.738966 0.000000 0.356415 0.337672 0.223416
122.315859 0.325158 0.261501 0.069924 0.724535 0.000000 0.372319 0.366749 0.249862
132.315859 0.362173 0.291882 0.076204 0.728865 0.000000 0.385731 0.392920 0.269031
142.315859 0.018725 0.019396 0.009798 0.009691 0.000000 0.000641 0.000798 0.000690
152.315859 0.036544 0.037189 0.017565 0.014228 0.036513 0.000958 0.000951 0.000647
162.315859 0.056517 0.055293 0.032315 0.020761 0.174910 0.000779 0.000739 0.000502
172.315859 0.100522 0.100380 0.055131 0.030057 0.288219 0.000651 0.000707 0.000580
182.315859 0.173429 0.174364 0.112577 0.043170 0.380989 0.000587 0.000809 0.000800
192.315859 0.289887 0.323470 0.155395 0.061770 0.456943 0.000751 0.001132 0.001210
202.315859 0.539323 0.490857 0.178152 0.090501 0.519129 0.001110 0.001806 0.002045
212.315859 0.546383 0.510229 0.204534 0.618445 0.570042 0.006050 0.007746 0.006510
222.315859 0.548235 0.526320 0.234720 1.018772 0.611726 0.007354 0.010958 0.010576
232.315859 0.544699 0.538880 0.268754 1.064102 0.645855 0.005836 0.009437 0.009914
242.315859 0.535630 0.547676 0.306523 1.077940 0.673796 0.004569 0.007855 0.008659
252.315859 0.520951 0.552465 0.347733 1.047118 0.696673 0.003420 0.006039 0.006673
262.315859 0.500749 0.553025 0.391900 0.920654 0.715403 0.002181 0.003783 0.004148
272.315859 0.475379 0.549198 0.438369 0.622653 0.730738 0.001085 0.001994 0.002429
282.315859 0.445514 0.540930 0.486308 0.348435 0.743293 0.000550 0.001119 0.001496
292.315859 0.412145 0.528304 0.534719 0.249919 0.753572 0.000295 0.000636 0.000901
302.315859 0.376495 0.511578 0.582438 0.194135 0.761988 0.000154 0.000344 0.000511
312.315859 0.339879 0.491180 0.628115 0.151252 0.768879 0.000076 0.000175 0.000270
322.315859 0.303544 0.467677 0.670210 0.115640 0.774520 0.000035 0.000083 0.000133
332.315859 0.268550 0.441749 0.707022 0.086208 0.779139 0.000015 0.000037 0.000062
332.335766 0.268483 0.441695 0.707089 0.086155 0.779147 0.000015 0.000037 0.000062
342.329131 0.234264 0.411396 0.732812 0.062660 0.782925 0.000006 0.000016 0.000027
352.322495 0.210148 0.389745 0.753966 0.044628 0.786018 0.000003 0.000007 0.000012
362.335766 0.194742 0.373704 0.761948 0.031306 0.788556 0.000001 0.000003 0.000006
372.329131 0.180682 0.357110 0.760955 0.021913 0.790629 0.000001 0.000002 0.000004
382.322495 0.175660 0.354252 0.768493 0.015767 0.792327 0.000000 0.000002 0.000004
392.335766 0.175660 0.354252 0.769965 0.012743 0.793719 0.000000 0.000002 0.000004


0.325149 0.064621 0.085990 0.104674 0.815432 0.000000 0.076354 0.069734 0.070883
10.325149 0.071790 0.089687 0.092375 0.814695 0.000000 0.095923 0.083177 0.075889
20.325149 0.081542 0.095125 0.082541 0.812488 0.000000 0.119600 0.100151 0.082628
30.325149 0.094371 0.102671 0.074983 0.808589 0.000000 0.147170 0.120966 0.091459
40.325149 0.110792 0.112716 0.069529 0.802760 0.000000 0.177881 0.145661 0.102734
50.325149 0.131266 0.125653 0.066034 0.794781 0.000000 0.210442 0.173908 0.116754
60.325149 0.156102 0.141834 0.064375 0.784472 0.000000 0.243164 0.204976 0.133712
70.325149 0.185459 0.161590 0.064438 0.771693 0.000000 0.274331 0.237899 0.153714
80.325149 0.218908 0.184941 0.066150 0.756497 0.000000 0.302084 0.271235 0.176515
90.325149 0.255676 0.211732 0.069421 0.739062 0.000000 0.325007 0.303582 0.201713
100.325149 0.294621 0.241572 0.074174 0.720309 0.000000 0.342384 0.333987 0.229050
110.325149 0.334323 0.273808 0.080382 0.701334 0.000000 0.354021 0.361830 0.258219
120.325149 0.373285 0.307576 0.088055 0.682184 0.000000 0.359331 0.385519 0.287337
130.325149 0.410288 0.342040 0.097346 0.680799 0.000000 0.362220 0.406300 0.310430
140.325149 0.017884 0.019985 0.011133 0.008989 0.000000 0.000575 0.000768 0.000752
150.325149 0.035281 0.038624 0.020879 0.013211 0.005502 0.000940 0.000999 0.000747
160.325149 0.056621 0.058622 0.037543 0.019303 0.149520 0.000810 0.000797 0.000575
170.325149 0.099077 0.105330 0.065814 0.027992 0.267432 0.000629 0.000718 0.000633
180.325149 0.168511 0.182132 0.132856 0.040277 0.363970 0.000486 0.000749 0.000840
190.325149 0.274938 0.324879 0.206614 0.057710 0.443009 0.000585 0.001017 0.001249
200.325149 0.545021 0.535491 0.236846 0.084402 0.507720 0.000838 0.001588 0.002087
210.325149 0.541510 0.549338 0.271172 0.662271 0.560702 0.004943 0.007302 0.007170
220.325149 0.531977 0.558855 0.309511 1.023094 0.604079 0.005651 0.009852 0.011284
230.325149 0.516474 0.563842 0.351583 1.067126 0.639594 0.004379 0.008301 0.010361
240.325149 0.495242 0.564147 0.396918 1.085227 0.668670 0.003370 0.006804 0.008957
250.325149 0.468782 0.559675 0.444846 1.065786 0.692476 0.002499 0.005197 0.006914
260.325149 0.437901 0.550440 0.494513 0.963997 0.711967 0.001606 0.003270 0.004301
270.325149 0.403707 0.536615 0.544906 0.699190 0.727925 0.000810 0.001705 0.002449
280.325149 0.367500 0.518548 0.594860 0.383317 0.740990 0.000402 0.000936 0.001477
290.325149 0.330625 0.496752 0.643045 0.264190 0.751687 0.000214 0.000526 0.000878
300.325149 0.294320 0.471884 0.687969 0.203883 0.760444 0.000112 0.000283 0.000493
310.325149 0.259599 0.444678 0.727967 0.159148 0.767615 0.000055 0.000143 0.000258
320.325149 0.227194 0.415893 0.761237 0.122232 0.773485 0.000026 0.000067 0.000126
330.325149 0.197564 0.386268 0.785987 0.091592 0.778291 0.000011 0.000030 0.000058
330.345056 0.197508 0.386208 0.786027 0.091537 0.778300 0.000011 0.000030 0.000058
340.338421 0.170020 0.354193 0.796020 0.066890 0.782231 0.000005 0.000013 0.000025
350.331785 0.150879 0.331482 0.802691 0.047820 0.785450 0.000002 0.000005 0.000011
360.345056 0.138929 0.315528 0.798419 0.033620 0.788091 0.000001 0.000003 0.000006
370.338421 0.128363 0.299711 0.785291 0.023512 0.790248 0.000000 0.000002 0.000004
380.331785 0.123923 0.296004 0.785318 0.016753 0.792015 0.000000 0.000001 0.000004
390.345056 0.123923 0.296004 0.781174 0.013072 0.793464 0.000000 0.000001 0.000004


8.334439 0.073881 0.087910 0.083681 0.810290 0.000000 0.118710 0.096356 0.077821
18.334439 0.087225 0.095889 0.077130 0.806115 0.000000 0.146071 0.117411 0.086947
28.334439 0.104368 0.106577 0.072745 0.799827 0.000000 0.176212 0.142336 0.098684
38.334439 0.125850 0.120437 0.070391 0.791146 0.000000 0.207715 0.170749 0.113379
48.334439 0.152041 0.137897 0.069948 0.779837 0.000000 0.238796 0.201845 0.131261
58.334439 0.182997 0.159267 0.071304 0.765756 0.000000 0.267565 0.234451 0.152369
68.334439 0.218461 0.184760 0.074323 0.748828 0.000000 0.292410 0.267286 0.176598
78.334439 0.257412 0.214122 0.078888 0.729251 0.000000 0.311838 0.298740 0.203407
88.334439 0.298473 0.246847 0.084892 0.707350 0.000000 0.324954 0.327428 0.232112
98.334439 0.339992 0.282143 0.092326 0.684027 0.000000 0.331607 0.352539 0.262223
108.334439 0.380242 0.318977 0.101296 0.660324 0.000000 0.332189 0.373685 0.293289
118.334439 0.417663 0.356184 0.111982 0.636736 0.000000 0.326867 0.389709 0.323377
128.334439 0.451203 0.392770 0.124726 0.630062 0.000000 0.320018 0.403004 0.348336
138.334439 0.016680 0.020001 0.013185 0.008335 0.000000 0.000510 0.000723 0.000792
148.334439 0.033222 0.038975 0.025349 0.012262 0.000000 0.000889 0.001019 0.000840
158.334439 0.055139 0.060620 0.044039 0.017939 0.123099 0.000825 0.000846 0.000649
168.334439 0.095135 0.107683 0.078872 0.026054 0.245800 0.000591 0.000715 0.000678
178.334439 0.156690 0.184281 0.155198 0.037555 0.346260 0.000392 0.000671 0.000857
188.334439 0.251223 0.318677 0.270530 0.053883 0.428509 0.000436 0.000880 0.001250
198.334439 0.463907 0.552390 0.309043 0.078681 0.495849 0.000608 0.001346 0.002059
208.334439 0.507894 0.568729 0.351665 0.703985 0.550982 0.003861 0.006592 0.007600
218.334439 0.486241 0.569344 0.397933 1.025559 0.596121 0.004188 0.008513 0.011545
228.334439 0.459292 0.564748 0.447167 1.068429 0.633078 0.003187 0.007039 0.010388
238.334439 0.427995 0.555062 0.498504 1.090114 0.663336 0.002423 0.005694 0.008878
248.334439 0.393548 0.540546 0.550905 1.080390 0.688109 0.001787 0.004323 0.006845
258.334439 0.357296 0.521631 0.603172 1.000184 0.708391 0.001159 0.002733 0.004267
268.334439 0.320595 0.498914 0.653975 0.771404 0.724997 0.000598 0.001419 0.002375
278.334439 0.284659 0.473117 0.701838 0.428465 0.738593 0.000292 0.000765 0.001403
288.334439 0.250464 0.445031 0.745128 0.280343 0.749724 0.000154 0.000426 0.000824
298.334439 0.218695 0.415460 0.782083 0.214189 0.758838 0.000081 0.000228 0.000458
308.334439 0.189762 0.385161 0.810873 0.167344 0.766299 0.000040 0.000115 0.000238
318.334439 0.163835 0.354807 0.829776 0.129070 0.772408 0.000019 0.000054 0.000115
328.334439 0.140907 0.324972 0.837451 0.097213 0.777410 0.000009 0.000024 0.000053
328.354346 0.140865 0.324913 0.837454 0.097155 0.777419 0.000009 0.000024 0.000052
338.347711 0.120311 0.294304 0.828137 0.071341 0.781509 0.000004 0.000010 0.000023
348.341075 0.106072 0.272724 0.818165 0.051206 0.784859 0.000002 0.000004 0.000010
358.354346 0.097299 0.258066 0.801119 0.036095 0.787607 0.000001 0.000002 0.000005
368.347711 0.089716 0.243978 0.776405 0.025243 0.789852 0.000000 0.000001 0.000003
378.341075 0.086205 0.239991 0.768777 0.017857 0.791691 0.000000 0.000001 0.000003
388.354346 0.086205 0.239991 0.759273 0.013546 0.793199 0.000000 0.000001 0.000003
398.347711 0.086205 0.239991 0.753365 0.012801 0.794431 0.000000 0.000001 0.000003


6.343729 0.081185 0.088453 0.080234 0.805629 0.000000 0.145487 0.114587 0.081960
16.343729 0.098841 0.099624 0.077130 0.799007 0.000000 0.174566 0.139449 0.094019
26.343729 0.121056 0.114191 0.076106 0.789786 0.000000 0.204375 0.167604 0.109188
36.343729 0.148245 0.132652 0.077028 0.777673 0.000000 0.233076 0.198175 0.127726
46.343729 0.180461 0.155381 0.079744 0.762473 0.000000 0.258797 0.229924 0.149682
56.343729 0.217243 0.182519 0.084072 0.744134 0.000000 0.279897 0.261390 0.174841
66.343729 0.257698 0.213999 0.089827 0.722705 0.000000 0.295251 0.291187 0.202805
76.343729 0.300121 0.249138 0.096917 0.698564 0.000000 0.304065 0.317792 0.232711
86.343729 0.342616 0.286976 0.105369 0.672192 0.000000 0.306226 0.340075 0.263609
96.343729 0.383263 0.326305 0.115376 0.644465 0.000000 0.302310 0.357568 0.294833
106.343729 0.420339 0.365771 0.127273 0.616348 0.000000 0.293294 0.370271 0.325857
116.343729 0.452497 0.404040 0.141443 0.588648 0.000000 0.279926 0.377579 0.354800
126.343729 0.479026 0.440111 0.158417 0.577309 0.000000 0.266490 0.382739 0.379227
136.343729 0.015268 0.019525 0.015886 0.007726 0.000000 0.000448 0.000669 0.000809
146.343729 0.030653 0.038349 0.030868 0.011375 0.000000 0.000811 0.001008 0.000921
156.343729 0.052299 0.061167 0.051595 0.016662 0.095605 0.000818 0.000880 0.000720
166.343729 0.089010 0.107406 0.093963 0.024237 0.223290 0.000541 0.000696 0.000713
176.343729 0.138522 0.180135 0.179913 0.034995 0.327830 0.000312 0.000587 0.000848
186.343729 0.218603 0.303951 0.343402 0.050281 0.413420 0.000314 0.000736 0.001211
196.343729 0.375755 0.530597 0.394057 0.073324 0.483495 0.000429 0.001107 0.001966
206.343729 0.447141 0.564156 0.444376 0.742387 0.540868 0.002924 0.005734 0.007748
216.343729 0.416063 0.554637 0.497270 1.026657 0.587840 0.003032 0.007120 0.011349
226.343729 0.381933 0.540008 0.551654 1.068460 0.626298 0.002276 0.005794 0.010019
236.343729 0.346133 0.520803 0.606311 1.093119 0.657785 0.001716 0.004635 0.008463
246.343729 0.310012 0.497694 0.659879 1.091631 0.683564 0.001262 0.003502 0.006509
256.343729 0.274759 0.471457 0.710859 1.030085 0.704671 0.000827 0.002225 0.004068
266.343729 0.241314 0.442934 0.757637 0.836432 0.721951 0.000438 0.001157 0.002224
276.343729 0.210329 0.412961 0.798466 0.486119 0.736099 0.000213 0.000613 0.001290
286.343729 0.182184 0.382319 0.831513 0.299089 0.747682 0.000112 0.000339 0.000749
296.343729 0.157025 0.351699 0.854990 0.225172 0.757166 0.000059 0.000181 0.000413
306.343729 0.134827 0.321674 0.867361 0.175863 0.764930 0.000030 0.000091 0.000213
316.343729 0.115444 0.292700 0.867610 0.136160 0.771287 0.000015 0.000043 0.000102
326.343729 0.098663 0.265117 0.855488 0.103072 0.776492 0.000007 0.000019 0.000046
326.363636 0.098632 0.265064 0.855451 0.103012 0.776501 0.000007 0.000019 0.000046
336.357001 0.083928 0.237778 0.826392 0.076019 0.780758 0.000003 0.000008 0.000020
346.350365 0.073746 0.218621 0.800509 0.054793 0.784244 0.000001 0.000004 0.000009
356.363636 0.067526 0.205900 0.772353 0.038737 0.787104 0.000001 0.000002 0.000004
366.357001 0.062244 0.193958 0.738479 0.027110 0.789440 0.000000 0.000001 0.000003
376.350365 0.059629 0.190121 0.724259 0.019081 0.791353 0.000000 0.000001 0.000003
386.363636 0.059580 0.190114 0.710641 0.014155 0.792922 0.000000 0.000001 0.000003
396.357001 0.059580 0.190114 0.699506 0.012594 0.794205 0.000000 0.000001 0.000003


4.353019 0.094545 0.092659 0.082879 0.799980 0.000000 0.172722 0.137122 0.089262
14.353019 0.117299 0.107750 0.083321 0.790365 0.000000 0.200190 0.164605 0.104737
24.353019 0.145193 0.126961 0.085665 0.777643 0.000000 0.225810 0.194109 0.123683
34.353019 0.178252 0.150718 0.089688 0.761567 0.000000 0.247810 0.224356 0.146153
44.353019 0.215928 0.179189 0.095145 0.742043 0.000000 0.264737 0.253877 0.171915
54.353019 0.257029 0.212161 0.101841 0.719173 0.000000 0.275639 0.281192 0.200423
64.353019 0.299967 0.249124 0.109708 0.693159 0.000000 0.280225 0.305094 0.230968
74.353019 0.342513 0.288873 0.118868 0.664553 0.000000 0.278610 0.324425 0.262404
84.353019 0.382564 0.330002 0.129610 0.633933 0.000000 0.271443 0.338533 0.293597
94.353019 0.418287 0.370985 0.142387 0.602090 0.000000 0.259761 0.347413 0.323810
104.353019 0.448244 0.410315 0.157764 0.569838 0.000000 0.244727 0.351476 0.352541
114.353019 0.471469 0.446654 0.176301 0.538164 0.000000 0.227230 0.350624 0.378090
124.353019 0.487662 0.479133 0.198657 0.522714 0.000000 0.210990 0.348551 0.399601
134.353019 0.013772 0.018660 0.019095 0.007160 0.000000 0.000390 0.000611 0.000806
144.353019 0.027815 0.036918 0.037197 0.010549 0.000000 0.000718 0.000969 0.000984
154.353019 0.048411 0.060281 0.059975 0.015470 0.066995 0.000785 0.000897 0.000785
164.353019 0.081041 0.104593 0.110539 0.022536 0.199866 0.000481 0.000663 0.000737
174.353019 0.115968 0.169670 0.206697 0.032593 0.308652 0.000246 0.000502 0.000815
184.353019 0.179793 0.280561 0.412109 0.046896 0.397718 0.000222 0.000600 0.001137
194.353019 0.293461 0.484377 0.489653 0.068314 0.470639 0.000297 0.000886 0.001818
204.353019 0.369066 0.534902 0.545964 0.776884 0.530342 0.002170 0.004839 0.007609
214.353019 0.334214 0.516042 0.603065 1.026791 0.579223 0.002164 0.005800 0.010754
224.353019 0.299061 0.493111 0.659530 1.067585 0.619243 0.001609 0.004657 0.009329
234.353019 0.264777 0.466959 0.713843 1.094659 0.652009 0.001206 0.003692 0.007794
244.353019 0.232280 0.438469 0.764369 1.100099 0.678835 0.000887 0.002779 0.005975
254.353019 0.202205 0.408505 0.809351 1.054545 0.700798 0.000588 0.001774 0.003745
264.353019 0.174917 0.377873 0.846959 0.893275 0.718781 0.000322 0.000927 0.002021
274.353019 0.150556 0.347278 0.875349 0.555567 0.733503 0.000158 0.000486 0.001152
284.353019 0.129091 0.317305 0.892843 0.321499 0.745557 0.000082 0.000266 0.000663
294.353019 0.110376 0.288415 0.898187 0.237001 0.755426 0.000044 0.000142 0.000363
304.353019 0.094195 0.260949 0.890793 0.184742 0.763506 0.000023 0.000072 0.000186
314.353019 0.080299 0.235137 0.870895 0.143507 0.770121 0.000011 0.000034 0.000089
324.353019 0.068431 0.211123 0.839562 0.109172 0.775537 0.000005 0.000015 0.000040
324.372926 0.068409 0.211077 0.839488 0.109110 0.775547 0.000005 0.000015 0.000040
334.366291 0.058179 0.187945 0.793476 0.080926 0.779977 0.000003 0.000007 0.000017
344.359655 0.051080 0.171746 0.754847 0.058586 0.783604 0.000001 0.000003 0.000008
354.372926 0.046773 0.161162 0.718666 0.041552 0.786580 0.000001 0.000001 0.000004
364.366291 0.043171 0.151407 0.678978 0.029118 0.789011 0.000000 0.000001 0.000002
374.359655 0.041295 0.147974 0.660030 0.020426 0.791002 0.000000 0.000001 0.000002
384.372926 0.041196 0.147940 0.643898 0.014892 0.792635 0.000000 0.000001 0.000002
394.366291 0.041196 0.147940 0.629603 0.012584 0.793969 0.000000 0.000001 0.000002


2.362309 0.114795 0.101763 0.092056 0.792477 0.000000 0.194857 0.161734 0.100477
12.362309 0.143157 0.121522 0.095724 0.779323 0.000000 0.216787 0.189649 0.119616
22.362309 0.176677 0.146014 0.100823 0.762611 0.000000 0.234590 0.217797 0.142286
32.362309 0.214692 0.175412 0.107068 0.742207 0.000000 0.247114 0.244757 0.168233
42.362309 0.255856 0.209479 0.114297 0.718182 0.000000 0.253771 0.269150 0.196876
52.362309 0.298254 0.247485 0.122533 0.690814 0.000000 0.254560 0.289798 0.227342
62.362309 0.339827 0.288393 0.132006 0.660436 0.000000 0.250019 0.305941 0.258666
72.362309 0.378211 0.330522 0.143130 0.627696 0.000000 0.240852 0.316965 0.289532
82.362309 0.411490 0.372163 0.156465 0.593154 0.000000 0.227965 0.322729 0.318768
92.362309 0.438207 0.411664 0.172702 0.557398 0.000000 0.212357 0.323618 0.345697
102.362309 0.457394 0.447552 0.192584 0.520997 0.000000 0.195026 0.320314 0.369965
112.362309 0.468599 0.478654 0.216769 0.485030 0.000000 0.176754 0.313059 0.390187
122.362309 0.472065 0.504366 0.245936 0.465706 0.000000 0.160572 0.305609 0.406889
132.362309 0.012279 0.017518 0.022592 0.006633 0.000000 0.000336 0.000550 0.000785
142.362309 0.024884 0.034874 0.043966 0.009780 0.000000 0.000619 0.000907 0.001024
152.362309 0.043799 0.058096 0.068892 0.014358 0.037222 0.000726 0.000890 0.000842
162.362309 0.071648 0.099449 0.127824 0.020944 0.175490 0.000419 0.000618 0.000746
172.362309 0.092834 0.153993 0.234577 0.030341 0.288694 0.000193 0.000423 0.000764
182.362309 0.139858 0.249920 0.470407 0.043717 0.381378 0.000154 0.000477 0.001037
192.362309 0.220039 0.424121 0.592021 0.063632 0.457262 0.000203 0.000695 0.001634
202.362309 0.287880 0.485163 0.651532 0.807335 0.519390 0.001594 0.003986 0.007218
212.362309 0.254844 0.459669 0.709418 1.026277 0.570256 0.001535 0.004628 0.009863
222.362309 0.223477 0.431703 0.763978 1.066075 0.611901 0.001133 0.003674 0.008424
232.362309 0.194418 0.402174 0.813456 1.095059 0.645998 0.000846 0.002891 0.006966
242.362309 0.168039 0.371915 0.856002 1.106272 0.673914 0.000624 0.002170 0.005323
252.362309 0.144489 0.341647 0.889722 1.074332 0.696769 0.000419 0.001393 0.003347
262.362309 0.123747 0.311974 0.912834 0.941992 0.715482 0.000238 0.000735 0.001790
272.362309 0.105676 0.283368 0.923867 0.631931 0.730802 0.000120 0.000382 0.001004
282.362309 0.090065 0.256177 0.921922 0.349173 0.743346 0.000062 0.000208 0.000573
292.362309 0.076672 0.230637 0.906894 0.249907 0.753615 0.000034 0.000111 0.000312
302.362309 0.065246 0.206892 0.879523 0.194028 0.762024 0.000018 0.000056 0.000159
312.362309 0.055542 0.185007 0.841305 0.151122 0.768907 0.000009 0.000027 0.000076
322.362309 0.047332 0.164990 0.794289 0.115514 0.774544 0.000005 0.000012 0.000034
322.382216 0.047317 0.164952 0.794188 0.115449 0.774554 0.000005 0.000012 0.000034
332.375581 0.040335 0.146058 0.736122 0.086067 0.779164 0.000002 0.000005 0.000015
342.368945 0.035473 0.132842 0.689098 0.062592 0.782938 0.000001 0.000002 0.000006
352.382216 0.032547 0.124313 0.648445 0.044549 0.786035 0.000001 0.000001 0.000003
362.375581 0.030142 0.116573 0.606325 0.031273 0.788565 0.000000 0.000001 0.000002
372.368945 0.028829 0.113653 0.584696 0.021894 0.790636 0.000000 0.000000 0.000002
382.382216 0.028721 0.113591 0.567584 0.015752 0.792336 0.000000 0.000000 0.000002
392.375581 0.028721 0.113591 0.551913 0.012749 0.793724 0.000000 0.000000 0.000002


0.371599 0.142242 0.116834 0.106824 0.782253 0.000000 0.205907 0.184696 0.115878
10.371599 0.175854 0.141812 0.112586 0.765126 0.000000 0.219335 0.210235 0.138461
20.371599 0.213643 0.171766 0.119143 0.744145 0.000000 0.227616 0.234164 0.164192
30.371599 0.254103 0.206407 0.126420 0.719350 0.000000 0.230557 0.255275 0.192462
40.371599 0.295176 0.244930 0.134561 0.690990 0.000000 0.228461 0.272593 0.222371
50.371599 0.334549 0.286042 0.143919 0.659484 0.000000 0.221958 0.285453 0.252805
60.371599 0.370132 0.328256 0.155040 0.625198 0.000000 0.211845 0.293606 0.282681
70.371599 0.399862 0.369599 0.168602 0.588733 0.000000 0.198849 0.296910 0.310689
80.371599 0.422339 0.408291 0.185392 0.550462 0.000000 0.183717 0.295578 0.335786
90.371599 0.436724 0.442779 0.206273 0.510634 0.000000 0.167219 0.290195 0.357496
100.371599 0.442729 0.471825 0.232082 0.469499 0.000000 0.150130 0.281550 0.375710
110.371599 0.440650 0.494600 0.263449 0.428313 0.000000 0.133110 0.270072 0.389435
120.371599 0.431418 0.510914 0.300898 0.405015 0.000000 0.118573 0.259318 0.400306
130.371599 0.010844 0.016198 0.026105 0.006143 0.000000 0.000288 0.000490 0.000751
140.371599 0.021978 0.032402 0.050709 0.009064 0.000000 0.000522 0.000828 0.001038
150.371599 0.038755 0.054814 0.077980 0.013320 0.006240 0.000645 0.000860 0.000888
160.371599 0.061375 0.092290 0.144851 0.019457 0.150124 0.000358 0.000564 0.000742
170.371599 0.072051 0.135172 0.262015 0.028231 0.267927 0.000151 0.000352 0.000699
180.371599 0.103759 0.214921 0.516840 0.040735 0.364375 0.000107 0.000373 0.000921
190.371599 0.159169 0.358312 0.695958 0.059259 0.443340 0.000138 0.000536 0.001431
200.371599 0.214991 0.422674 0.754918 0.833881 0.507992 0.001168 0.003221 0.006640
210.371599 0.187049 0.394038 0.809305 1.025339 0.560924 0.001089 0.003633 0.008792
220.371599 0.161620 0.364523 0.857216 1.064123 0.604261 0.000799 0.002857 0.007406
230.371599 0.138883 0.334891 0.896747 1.094557 0.639743 0.000597 0.002234 0.006069
240.371599 0.118842 0.305769 0.926028 1.110534 0.668792 0.000442 0.001673 0.004623
250.371599 0.101378 0.277647 0.943400 1.090119 0.692576 0.000302 0.001081 0.002916
260.371599 0.086298 0.250889 0.947689 0.983145 0.712049 0.000179 0.000577 0.001552
270.371599 0.073370 0.225745 0.938428 0.708615 0.727992 0.000094 0.000300 0.000859
280.371599 0.062349 0.202365 0.916002 0.384411 0.741045 0.000049 0.000162 0.000486
290.371599 0.052997 0.180821 0.881638 0.264223 0.751731 0.000027 0.000087 0.000264
300.371599 0.045092 0.161122 0.837215 0.203784 0.760481 0.000015 0.000045 0.000134
310.371599 0.038434 0.143231 0.785014 0.159017 0.767645 0.000008 0.000022 0.000064
320.371599 0.032844 0.127080 0.727464 0.122100 0.773510 0.000005 0.000010 0.000029
320.391506 0.032834 0.127049 0.727345 0.122033 0.773520 0.000005 0.000010 0.000029
330.384871 0.028144 0.112050 0.662746 0.091442 0.778317 0.000002 0.000005 0.000012
340.378235 0.024868 0.101563 0.611766 0.066815 0.782245 0.000001 0.000002 0.000005
350.391506 0.022922 0.094864 0.569866 0.047733 0.785468 0.000001 0.000001 0.000003
360.384871 0.021360 0.088867 0.528152 0.033583 0.788100 0.000000 0.000001 0.000002
370.378235 0.020464 0.086475 0.505702 0.023489 0.790256 0.000000 0.000000 0.000001
380.391506 0.020378 0.086396 0.488807 0.016732 0.792024 0.000000 0.000000 0.000001
390.384871 0.020378 0.086396 0.473115 0.013073 0.793469 0.000000 0.000000 0.000001


8.380889 0.212699 0.168628 0.130551 0.747360 0.000000 0.207122 0.222296 0.160056
18.380889 0.251651 0.203335 0.137381 0.722176 0.000000 0.207173 0.240003 0.187474
28.380889 0.290425 0.241696 0.144980 0.693302 0.000000 0.203167 0.254045 0.216263
38.380889 0.326675 0.282332 0.153824 0.661116 0.000000 0.195729 0.263950 0.245325
48.380889 0.358207 0.323515 0.164561 0.626060 0.000000 0.185499 0.269515 0.273482
58.380889 0.383374 0.363531 0.178007 0.588375 0.000000 0.173090 0.270832 0.299716
68.380889 0.400817 0.400400 0.195048 0.548419 0.000000 0.159025 0.268034 0.322903
78.380889 0.409970 0.432541 0.216633 0.506192 0.000000 0.143854 0.261500 0.342269
88.380889 0.410880 0.458751 0.243712 0.461497 0.000000 0.128176 0.251877 0.357612
98.380889 0.404106 0.478246 0.277073 0.414387 0.000000 0.112625 0.239959 0.369089
108.380889 0.390660 0.490716 0.317133 0.366919 0.000000 0.097768 0.226262 0.376096
118.380889 0.371926 0.496476 0.364029 0.339893 0.000000 0.085513 0.214003 0.381060
128.380889 0.009500 0.014786 0.029351 0.005689 0.000000 0.000244 0.000432 0.000706
138.380889 0.019166 0.029661 0.056941 0.008398 0.000000 0.000432 0.000740 0.001027
148.380889 0.033543 0.050676 0.086788 0.012353 0.000000 0.000551 0.000806 0.000917
158.380889 0.050897 0.083560 0.160584 0.018068 0.123728 0.000303 0.000506 0.000723
168.380889 0.054725 0.115331 0.287112 0.026257 0.246315 0.000119 0.000289 0.000627
178.380889 0.074262 0.178976 0.551248 0.037940 0.346681 0.000075 0.000287 0.000798
188.380889 0.112022 0.293649 0.795087 0.055176 0.428854 0.000094 0.000408 0.001224
198.380889 0.155400 0.355691 0.848929 0.856810 0.496131 0.000859 0.002566 0.005946
208.380889 0.133802 0.327083 0.894853 1.024125 0.551213 0.000777 0.002817 0.007648
218.380889 0.114430 0.298765 0.930903 1.061856 0.596311 0.000569 0.002197 0.006364
228.380889 0.097528 0.271327 0.955314 1.093328 0.633233 0.000425 0.001709 0.005173
238.380889 0.082928 0.245159 0.966668 1.113192 0.663463 0.000317 0.001279 0.003929
248.380889 0.070415 0.220530 0.964144 1.102485 0.688213 0.000222 0.000833 0.002487
258.380889 0.059754 0.197608 0.947754 1.017494 0.708476 0.000138 0.000452 0.001321
268.380889 0.050715 0.176474 0.918377 0.780543 0.725067 0.000078 0.000236 0.000722
278.380889 0.043083 0.157146 0.877660 0.430052 0.738650 0.000041 0.000127 0.000406
288.380889 0.036658 0.139594 0.827801 0.280432 0.749771 0.000023 0.000069 0.000220
298.380889 0.031269 0.123751 0.771254 0.214098 0.758876 0.000014 0.000036 0.000112
308.380889 0.026763 0.109527 0.710479 0.167210 0.766330 0.000008 0.000018 0.000053
318.380889 0.023013 0.096820 0.647763 0.128933 0.772434 0.000005 0.000009 0.000024
318.400796 0.023006 0.096797 0.647637 0.128864 0.772445 0.000005 0.000009 0.000024
328.394161 0.019914 0.085158 0.581502 0.097055 0.777437 0.000003 0.000004 0.000010
338.387525 0.017753 0.077021 0.530311 0.071260 0.781524 0.000002 0.000002 0.000005
348.400796 0.016501 0.071873 0.489710 0.051111 0.784877 0.000001 0.000001 0.000002
358.394161 0.015537 0.067326 0.450462 0.036053 0.787617 0.000000 0.000001 0.000001
368.387525 0.014948 0.065425 0.428622 0.025216 0.789860 0.000000 0.000000 0.000001
378.400796 0.014902 0.065347 0.412784 0.017832 0.791700 0.000000 0.000000 0.000001
388.394161 0.014902 0.065347 0.397987 0.013543 0.793204 0.000000 0.000000 0.000001
398.387525 0.014902 0.065347 0.394774 0.012815 0.794435 0.000000 0.000000 0.000001


6.390179 0.248217 0.200450 0.146443 0.726175 0.000000 0.184752 0.223865 0.182089
16.390179 0.283717 0.237968 0.153120 0.697251 0.000000 0.179747 0.234890 0.209265
26.390179 0.315825 0.277289 0.161112 0.664952 0.000000 0.172160 0.242214 0.236439
36.390179 0.342506 0.316648 0.171162 0.629657 0.000000 0.162455 0.245724 0.262509
46.390179 0.362236 0.354171 0.184151 0.591662 0.000000 0.151038 0.245471 0.286425
56.390179 0.374261 0.388243 0.201123 0.550873 0.000000 0.138292 0.241697 0.307392
66.390179 0.378280 0.417210 0.223115 0.507197 0.000000 0.124604 0.234656 0.324579
76.390179 0.374732 0.439981 0.251154 0.460106 0.000000 0.110436 0.224786 0.337523
86.390179 0.364445 0.455920 0.286133 0.409062 0.000000 0.096313 0.212735 0.346285
96.390179 0.348470 0.464808 0.328586 0.354757 0.000000 0.082784 0.199260 0.351244
106.390179 0.328057 0.466871 0.378459 0.301734 0.000000 0.070332 0.184906 0.352133
116.390179 0.304594 0.462846 0.435259 0.273059 0.000000 0.060450 0.172489 0.351856
126.390179 0.008260 0.013347 0.032089 0.005266 0.000000 0.000206 0.000377 0.000654
136.390179 0.016489 0.026780 0.062232 0.007779 0.000000 0.000352 0.000648 0.000992
146.390179 0.028404 0.045941 0.094820 0.011453 0.000000 0.000457 0.000735 0.000927
156.390179 0.040914 0.073819 0.174077 0.016773 0.096259 0.000255 0.000447 0.000692
166.390179 0.040893 0.096094 0.307856 0.024410 0.223826 0.000094 0.000236 0.000552
176.390179 0.051821 0.144961 0.573393 0.035323 0.328268 0.000053 0.000219 0.000678
186.390179 0.077329 0.234629 0.878906 0.051364 0.413779 0.000064 0.000307 0.001027
196.390179 0.110141 0.290834 0.925700 0.876476 0.483789 0.000639 0.002023 0.005204
206.390179 0.094179 0.264480 0.957942 1.022727 0.541108 0.000561 0.002165 0.006515
216.390179 0.080000 0.239057 0.977218 1.059352 0.588037 0.000410 0.001677 0.005363
226.390179 0.067841 0.215060 0.982444 1.091498 0.626460 0.000308 0.001299 0.004328
236.390179 0.057486 0.192681 0.973249 1.114489 0.657917 0.000233 0.000973 0.003279
246.390179 0.048713 0.172022 0.950116 1.111925 0.683672 0.000168 0.000639 0.002083
256.390179 0.041312 0.153113 0.914389 1.045839 0.704759 0.000111 0.000354 0.001107
266.390179 0.035090 0.135933 0.868084 0.845065 0.722023 0.000068 0.000188 0.000600
276.390179 0.029874 0.120424 0.813625 0.488296 0.736158 0.000037 0.000101 0.000335
286.390179 0.025516 0.106500 0.753576 0.299249 0.747731 0.000022 0.000055 0.000181
296.390179 0.021889 0.094061 0.690392 0.225090 0.757205 0.000014 0.000029 0.000092
306.390179 0.018886 0.083001 0.626260 0.175727 0.764963 0.000009 0.000015 0.000044
316.390179 0.016419 0.073208 0.563015 0.136017 0.771314 0.000005 0.000008 0.000020
316.410086 0.016414 0.073190 0.562890 0.135945 0.771325 0.000005 0.000008 0.000020
326.403451 0.014436 0.064334 0.499109 0.102907 0.776520 0.000003 0.000004 0.000009
336.396815 0.013063 0.058145 0.450475 0.075932 0.780774 0.000002 0.000002 0.000004
346.410086 0.012310 0.054271 0.412903 0.054690 0.784263 0.000001 0.000001 0.000002
356.403451 0.011782 0.050900 0.377412 0.038689 0.787114 0.000001 0.000001 0.000001
366.396815 0.011426 0.049433 0.357160 0.027078 0.789448 0.000000 0.000000 0.000001
376.410086 0.011433 0.049373 0.342878 0.019051 0.791363 0.000000 0.000000 0.000001
386.403451 0.011450 0.049375 0.329521 0.014148 0.792928 0.000000 0.000000 0.000001
396.396815 0.011450 0.049375 0.324231 0.012602 0.794209 0.000000 0.000000 0.000001


4.399469 0.274731 0.233753 0.158543 0.702373 0.000000 0.158920 0.215839 0.201561
14.399469 0.301851 0.270946 0.165433 0.670493 0.000000 0.151735 0.221030 0.226457
24.399469 0.323042 0.307590 0.174546 0.635597 0.000000 0.142926 0.222949 0.250097
34.399469 0.337182 0.341892 0.186842 0.597890 0.000000 0.132725 0.221642 0.271547
44.399469 0.343863 0.372219 0.203405 0.557322 0.000000 0.121365 0.217256 0.290010
54.399469 0.343429 0.397409 0.225468 0.513249 0.000000 0.109121 0.210072 0.304964
64.399469 0.336501 0.416417 0.254139 0.464929 0.000000 0.096366 0.200400 0.315882
74.399469 0.324050 0.428786 0.290383 0.411327 0.000000 0.083559 0.188706 0.322575
84.399469 0.307081 0.434438 0.334813 0.352457 0.000000 0.071199 0.175620 0.325309
94.399469 0.286603 0.433618 0.387426 0.291942 0.000000 0.059762 0.161848 0.324622
104.399469 0.263724 0.426915 0.447430 0.238066 0.000000 0.049630 0.147921 0.320508
114.399469 0.239614 0.415304 0.513508 0.211496 0.000000 0.041945 0.136240 0.316080
124.399469 0.007130 0.011930 0.034146 0.004875 0.000000 0.000173 0.000327 0.000599
134.399469 0.013978 0.023859 0.066264 0.007204 0.000000 0.000284 0.000559 0.000938
144.399469 0.023547 0.040865 0.101589 0.010616 0.000000 0.000370 0.000653 0.000915
154.399469 0.031997 0.063686 0.184578 0.015565 0.067675 0.000213 0.000391 0.000651
164.399469 0.030167 0.078487 0.322338 0.022685 0.200423 0.000076 0.000192 0.000480
174.399469 0.035565 0.114715 0.582619 0.032873 0.309108 0.000038 0.000166 0.000565
184.399469 0.052693 0.183596 0.930375 0.047806 0.398092 0.000043 0.000229 0.000847
194.399469 0.077173 0.232362 0.977474 0.893242 0.470945 0.000485 0.001585 0.004465
204.399469 0.065697 0.209401 0.991547 1.021194 0.530593 0.000414 0.001654 0.005453
214.399469 0.055582 0.187648 0.990750 1.056660 0.579428 0.000303 0.001274 0.004445
224.399469 0.047018 0.167521 0.975205 1.089162 0.619411 0.000230 0.000984 0.003565
234.399469 0.039800 0.149071 0.945888 1.114626 0.652146 0.000177 0.000738 0.002695
244.399469 0.033739 0.132291 0.904541 1.118859 0.678948 0.000132 0.000491 0.001719
254.399469 0.028666 0.117134 0.853479 1.068947 0.700891 0.000094 0.000279 0.000917
264.399469 0.024431 0.103523 0.795292 0.901313 0.718856 0.000064 0.000152 0.000493
274.399469 0.020908 0.091362 0.732581 0.558283 0.733565 0.000037 0.000082 0.000274
284.399469 0.017991 0.080547 0.667756 0.321751 0.745608 0.000022 0.000046 0.000148
294.399469 0.015591 0.070972 0.602891 0.236925 0.755467 0.000015 0.000025 0.000076
304.399469 0.013636 0.062530 0.539665 0.184602 0.763540 0.000010 0.000014 0.000036
314.399469 0.012068 0.055121 0.479361 0.143359 0.770149 0.000007 0.000008 0.000017
314.419376 0.012065 0.055107 0.479244 0.143285 0.770161 0.000007 0.000008 0.000017
324.412741 0.010875 0.048494 0.420440 0.108998 0.775566 0.000005 0.000004 0.000007
334.406105 0.010075 0.043879 0.376130 0.080834 0.779993 0.000003 0.000002 0.000003
344.419376 0.009697 0.041034 0.342598 0.058476 0.783624 0.000002 0.000001 0.000002
354.412741 0.009506 0.038606 0.311501 0.041500 0.786591 0.000001 0.000001 0.000001
364.406105 0.009341 0.037511 0.293400 0.029082 0.789020 0.000001 0.000000 0.000001
374.419376 0.009413 0.037484 0.280917 0.020390 0.791013 0.000000 0.000000 0.000001
384.412741 0.009478 0.037501 0.269253 0.014881 0.792641 0.000000 0.000000 0.000001
394.406105 0.009478 0.037501 0.263232 0.012587 0.793974 0.000000 0.000000 0.000001


2.408759 0.284836 0.263251 0.166714 0.677274 0.000000 0.134615 0.201037 0.215682
12.408759 0.300363 0.296426 0.174725 0.643340 0.000000 0.126888 0.201799 0.236703
22.408759 0.309193 0.326829 0.186123 0.606604 0.000000 0.117967 0.199827 0.255575
32.408759 0.311385 0.353055 0.202066 0.566922 0.000000 0.107957 0.195208 0.271613
42.408759 0.307515 0.374048 0.223815 0.523695 0.000000 0.097045 0.188115 0.284282
52.408759 0.298496 0.389277 0.252735 0.475497 0.000000 0.085522 0.178843 0.293308
62.408759 0.285154 0.398318 0.289859 0.420830 0.000000 0.073822 0.167748 0.298415
72.408759 0.268362 0.401211 0.335851 0.358869 0.000000 0.062433 0.155327 0.299627
82.408759 0.248910 0.398237 0.390742 0.292792 0.000000 0.051820 0.142185 0.297352
92.408759 0.227589 0.389888 0.453697 0.231289 0.000000 0.042369 0.128962 0.292221
102.408759 0.205306 0.376939 0.522975 0.182903 0.000000 0.034351 0.116142 0.284420
112.408759 0.183023 0.360440 0.596389 0.161000 0.000000 0.028583 0.105720 0.277068
122.408759 0.006108 0.010567 0.035434 0.004511 0.000000 0.000144 0.000281 0.000542
132.408759 0.011665 0.020978 0.068861 0.006671 0.000000 0.000227 0.000474 0.000869
142.408759 0.019143 0.035695 0.106687 0.009837 0.000000 0.000296 0.000567 0.000883
152.408759 0.024471 0.053751 0.191557 0.014440 0.037930 0.000179 0.000339 0.000602
162.408759 0.022034 0.063037 0.328967 0.021074 0.176070 0.000063 0.000157 0.000411
172.408759 0.024211 0.089074 0.578123 0.030581 0.289169 0.000028 0.000125 0.000464
182.408759 0.035609 0.141225 0.943287 0.044484 0.381767 0.000030 0.000169 0.000688
192.408759 0.053769 0.182246 0.998251 0.907457 0.457580 0.000380 0.001239 0.003768
202.408759 0.045671 0.163033 0.991741 1.019552 0.519650 0.000315 0.001261 0.004495
212.408759 0.038578 0.145075 0.970350 1.053809 0.570469 0.000232 0.000966 0.003634
222.408759 0.032629 0.128715 0.935525 1.086392 0.612076 0.000179 0.000746 0.002898
232.408759 0.027658 0.113922 0.889376 1.113770 0.646141 0.000141 0.000562 0.002188
242.408759 0.023515 0.100629 0.834429 1.123648 0.674031 0.000111 0.000379 0.001402
252.408759 0.020073 0.088749 0.773379 1.087518 0.696865 0.000085 0.000223 0.000752
262.408759 0.017225 0.078182 0.708821 0.949410 0.715560 0.000065 0.000127 0.000404
272.408759 0.014880 0.068824 0.643077 0.634980 0.730867 0.000041 0.000070 0.000223
282.408759 0.012966 0.060573 0.578095 0.349549 0.743398 0.000025 0.000040 0.000121
292.408759 0.011424 0.053329 0.515404 0.249836 0.753658 0.000018 0.000023 0.000062
302.408759 0.010209 0.046997 0.456126 0.193882 0.762059 0.000013 0.000014 0.000030
312.408759 0.009287 0.041493 0.401020 0.150968 0.768936 0.000009 0.000008 0.000014
312.428666 0.009285 0.041482 0.400914 0.150890 0.768949 0.000009 0.000008 0.000014
322.422031 0.008677 0.036648 0.348587 0.115332 0.774574 0.000007 0.000005 0.000006
332.415395 0.008316 0.033291 0.309527 0.085969 0.779180 0.000004 0.000003 0.000003
342.428666 0.008245 0.031270 0.280452 0.062474 0.782959 0.000003 0.000002 0.000001
352.422031 0.008345 0.029599 0.253912 0.044492 0.786046 0.000001 0.000001 0.000001
362.415395 0.008354 0.028825 0.238208 0.031234 0.788574 0.000001 0.000001 0.000001
372.428666 0.008509 0.028848 0.227570 0.021854 0.790648 0.000000 0.000000 0.000001
382.422031 0.008651 0.028898 0.217659 0.015738 0.792342 0.000000 0.000000 0.000001
392.415395 0.008651 0.028898 0.211707 0.012749 0.793729 0.000000 0.000000 0.000001


0.418049 0.275465 0.283320 0.171955 0.652379 0.000000 0.114168 0.182697 0.222778
10.418049 0.279783 0.309437 0.182319 0.617179 0.000000 0.106502 0.180378 0.239095
20.418049 0.278601 0.331382 0.197432 0.579094 0.000000 0.097748 0.175780 0.252791
30.418049 0.272628 0.348370 0.218645 0.537460 0.000000 0.088006 0.168998 0.263410
40.418049 0.262656 0.359959 0.247343 0.490908 0.000000 0.077528 0.160226 0.270636
50.418049 0.249462 0.366108 0.284886 0.436991 0.000000 0.066701 0.149792 0.274380
60.418049 0.233635 0.366792 0.331978 0.373783 0.000000 0.056039 0.138113 0.274559
70.418049 0.215779 0.362306 0.388660 0.303139 0.000000 0.046034 0.125711 0.271353
80.418049 0.196474 0.353088 0.454052 0.234704 0.000000 0.037083 0.113158 0.265260
90.418049 0.176369 0.339735 0.526264 0.179009 0.000000 0.029466 0.101012 0.256959
100.418049 0.156239 0.323081 0.602554 0.139405 0.000000 0.023332 0.089681 0.246762
110.418049 0.136890 0.304166 0.679980 0.122474 0.000000 0.019163 0.080763 0.237647
120.418049 0.005193 0.009282 0.035943 0.004175 0.000000 0.000120 0.000240 0.000485
130.418049 0.009586 0.018205 0.069983 0.006176 0.000000 0.000182 0.000399 0.000790
140.418049 0.015300 0.030651 0.109831 0.009113 0.000000 0.000235 0.000484 0.000833
150.418049 0.018410 0.044483 0.194707 0.013392 0.006977 0.000149 0.000291 0.000549
160.418049 0.015984 0.049915 0.326766 0.019571 0.150727 0.000053 0.000128 0.000349
170.418049 0.016457 0.068126 0.559616 0.028439 0.268421 0.000022 0.000095 0.000376
180.418049 0.023948 0.107120 0.919761 0.041383 0.364780 0.000021 0.000125 0.000551
190.418049 0.037435 0.140858 0.985731 0.919444 0.443672 0.000310 0.000971 0.003137
200.418049 0.031794 0.125262 0.959166 1.017812 0.508263 0.000250 0.000963 0.003659
210.418049 0.026875 0.110836 0.919623 1.050819 0.561146 0.000187 0.000736 0.002936
220.418049 0.022785 0.097858 0.869526 1.083251 0.604443 0.000147 0.000568 0.002330
230.418049 0.019394 0.086253 0.811576 1.112061 0.639891 0.000120 0.000431 0.001757
240.418049 0.016591 0.075928 0.748501 1.126600 0.668914 0.000100 0.000297 0.001132
250.418049 0.014285 0.066783 0.682855 1.102179 0.692676 0.000084 0.000183 0.000613
260.418049 0.012402 0.058718 0.616855 0.989947 0.712131 0.000071 0.000112 0.000330
270.418049 0.010880 0.051635 0.552306 0.711761 0.728059 0.000051 0.000065 0.000181
280.418049 0.009672 0.045442 0.490591 0.384955 0.741099 0.000032 0.000038 0.000098
290.418049 0.008744 0.040054 0.432687 0.264155 0.751776 0.000023 0.000023 0.000051
300.418049 0.008070 0.035394 0.379217 0.203631 0.760518 0.000018 0.000015 0.000026
310.418049 0.007636 0.031395 0.330516 0.158856 0.767675 0.000013 0.000010 0.000012
310.437956 0.007636 0.031388 0.330424 0.158776 0.767687 0.000013 0.000010 0.000012
320.431321 0.007492 0.027956 0.285162 0.121910 0.773541 0.000010 0.000006 0.000006
330.424685 0.007505 0.025605 0.251643 0.091339 0.778335 0.000007 0.000004 0.000003
340.437956 0.007718 0.024254 0.227040 0.066690 0.782267 0.000004 0.000002 0.000001
350.431321 0.008108 0.023206 0.204886 0.047671 0.785479 0.000002 0.000001 0.000001
360.424685 0.008303 0.022715 0.191596 0.033539 0.788110 0.000001 0.000001 0.000001
370.437956 0.008570 0.022809 0.182736 0.023444 0.790268 0.000001 0.000000 0.000000
380.431321 0.008827 0.022916 0.174505 0.016715 0.792031 0.000000 0.000000 0.000000
390.424685 0.008827 0.022916 0.169063 0.013069 0.793474 0.000000 0.000000 0.000000


8.427339 0.247241 0.308144 0.190074 0.593076 0.000000 0.090438 0.159106 0.234159
18.427339 0.240297 0.321445 0.210506 0.553774 0.000000 0.081705 0.152757 0.242923
28.427339 0.230377 0.329968 0.238730 0.509742 0.000000 0.072058 0.144566 0.248646
38.427339 0.217997 0.333654 0.276117 0.458559 0.000000 0.061894 0.134785 0.251174
48.427339 0.203605 0.332699 0.323763 0.396641 0.000000 0.051713 0.123802 0.250548
58.427339 0.187568 0.327254 0.381692 0.323314 0.000000 0.042073 0.112103 0.246836
68.427339 0.170335 0.317708 0.448962 0.247524 0.000000 0.033413 0.100215 0.240331
78.427339 0.152414 0.304555 0.523544 0.183843 0.000000 0.026035 0.088658 0.231586
88.427339 0.134408 0.288432 0.602441 0.137622 0.000000 0.020103 0.077895 0.221290
98.427339 0.117001 0.270173 0.682042 0.106679 0.000000 0.015595 0.068225 0.209825
108.427339 0.100858 0.250759 0.758891 0.093917 0.000000 0.012684 0.060857 0.199933
118.427339 0.004384 0.008088 0.035723 0.003862 0.000000 0.000101 0.000204 0.000430
128.427339 0.007774 0.015597 0.069707 0.005716 0.000000 0.000147 0.000332 0.000707
138.427339 0.012062 0.025910 0.110888 0.008441 0.000000 0.000187 0.000407 0.000769
148.427339 0.013703 0.036193 0.193925 0.012417 0.000000 0.000124 0.000249 0.000494
158.427339 0.011554 0.039058 0.315778 0.018169 0.124356 0.000047 0.000106 0.000294
168.427339 0.011220 0.051487 0.527987 0.026436 0.246829 0.000018 0.000072 0.000302
178.427339 0.016072 0.080322 0.866196 0.038489 0.347102 0.000015 0.000091 0.000437
188.427339 0.026162 0.107626 0.942170 0.929492 0.429199 0.000267 0.000768 0.002583
198.427339 0.022256 0.095258 0.898782 1.015980 0.496413 0.000211 0.000741 0.002949
208.427339 0.018890 0.083916 0.845623 1.047708 0.551444 0.000161 0.000565 0.002349
218.427339 0.016103 0.073818 0.785521 1.079790 0.596500 0.000130 0.000438 0.001857
228.427339 0.013814 0.064872 0.721217 1.109624 0.633388 0.000111 0.000336 0.001400
238.427339 0.011945 0.056983 0.655183 1.127983 0.663590 0.000099 0.000239 0.000908
248.427339 0.010432 0.050054 0.589518 1.113482 0.688317 0.000090 0.000157 0.000497
258.427339 0.009227 0.043993 0.525888 1.023696 0.708561 0.000083 0.000104 0.000270
268.427339 0.008291 0.038717 0.465529 0.783614 0.725136 0.000067 0.000066 0.000149
278.427339 0.007597 0.034149 0.409284 0.430817 0.738707 0.000044 0.000039 0.000081
288.427339 0.007128 0.030221 0.357661 0.280364 0.749817 0.000032 0.000026 0.000043
298.427339 0.006878 0.026877 0.310890 0.213936 0.758914 0.000026 0.000018 0.000022
308.427339 0.006852 0.024068 0.269001 0.167042 0.766362 0.000020 0.000013 0.000011
308.447246 0.006852 0.024063 0.268922 0.166959 0.766375 0.000020 0.000013 0.000011
318.440610 0.007128 0.021749 0.230691 0.128735 0.772467 0.000015 0.000009 0.000006
328.433975 0.007510 0.020219 0.202567 0.096946 0.777455 0.000011 0.000006 0.000003
338.447246 0.008032 0.019433 0.182179 0.071128 0.781546 0.000007 0.000004 0.000002
348.440610 0.008761 0.018925 0.164056 0.051045 0.784889 0.000004 0.000002 0.000001
358.433975 0.009186 0.018705 0.153058 0.036005 0.787627 0.000002 0.000001 0.000001
368.447246 0.009614 0.018896 0.145838 0.025165 0.789872 0.000001 0.000001 0.000000
378.440610 0.010038 0.019094 0.139155 0.017811 0.791707 0.000001 0.000000 0.000000
388.433975 0.010038 0.019094 0.134431 0.013535 0.793209 0.000000 0.000000 0.000000
398.427339 0.010038 0.019094 0.133684 0.012825 0.794440 0.000000 0.000000 0.000000


6.436629 0.211580 0.294437 0.200128 0.571684 0.000000 0.077903 0.139385 0.223372
16.436629 0.202352 0.300437 0.227575 0.530942 0.000000 0.068897 0.131792 0.227818
26.436629 0.191235 0.302315 0.264509 0.483589 0.000000 0.059153 0.122635 0.229414
36.436629 0.178460 0.300160 0.312016 0.425799 0.000000 0.049240 0.112265 0.228122
46.436629 0.164269 0.294226 0.370554 0.353344 0.000000 0.039728 0.101148 0.224082
56.436629 0.148965 0.284733 0.439075 0.271069 0.000000 0.031137 0.089814 0.217487
66.436629 0.132993 0.272108 0.515396 0.197116 0.000000 0.023802 0.078768 0.208717
76.436629 0.116885 0.256878 0.596288 0.142854 0.000000 0.017921 0.068455 0.198351
86.436629 0.101223 0.239696 0.677800 0.106200 0.000000 0.013490 0.059222 0.187056
96.436629 0.086586 0.221364 0.755736 0.082402 0.000000 0.010300 0.051226 0.175236
106.436629 0.073495 0.202769 0.826486 0.072832 0.000000 0.008322 0.045315 0.165330
116.436629 0.003679 0.006995 0.034868 0.003573 0.000000 0.000084 0.000173 0.000379
126.436629 0.006243 0.013203 0.068184 0.005290 0.000000 0.000119 0.000275 0.000624
136.436629 0.009417 0.021598 0.109869 0.007817 0.000000 0.000150 0.000339 0.000696
146.436629 0.010147 0.029031 0.189310 0.011510 0.000000 0.000104 0.000211 0.000440
156.436629 0.008353 0.030264 0.297170 0.016862 0.096913 0.000044 0.000089 0.000246
166.436629 0.007703 0.038555 0.485569 0.024567 0.224361 0.000015 0.000055 0.000240
176.436629 0.010789 0.059661 0.791072 0.035788 0.328707 0.000011 0.000067 0.000343
186.436629 0.018444 0.081518 0.873629 0.937858 0.414138 0.000248 0.000618 0.002109
196.436629 0.015759 0.071886 0.818318 1.014060 0.484083 0.000193 0.000580 0.002357
206.436629 0.013480 0.063127 0.756885 1.044490 0.541349 0.000151 0.000443 0.001867
216.436629 0.011604 0.055394 0.692078 1.076061 0.588234 0.000127 0.000346 0.001471
226.436629 0.010086 0.048602 0.626286 1.106570 0.626621 0.000114 0.000271 0.001110
236.436629 0.008873 0.042663 0.561476 1.128028 0.658049 0.000107 0.000201 0.000726
246.436629 0.007924 0.037490 0.499178 1.121906 0.683780 0.000105 0.000143 0.000404
256.436629 0.007209 0.033009 0.440493 1.051462 0.704847 0.000104 0.000106 0.000224
266.436629 0.006708 0.029150 0.386139 0.847961 0.722096 0.000095 0.000075 0.000124
276.436629 0.006411 0.025856 0.336520 0.489311 0.736217 0.000064 0.000047 0.000069
286.436629 0.006319 0.023076 0.291784 0.299179 0.747779 0.000048 0.000032 0.000038
296.436629 0.006443 0.020774 0.251890 0.224916 0.757245 0.000039 0.000024 0.000020
306.436629 0.006807 0.018922 0.216663 0.175551 0.764995 0.000031 0.000018 0.000011
306.456536 0.006808 0.018919 0.216597 0.175464 0.765009 0.000031 0.000018 0.000011
316.449900 0.007530 0.017525 0.184952 0.135811 0.771348 0.000025 0.000013 0.000006
326.443265 0.008337 0.016701 0.161818 0.102792 0.776539 0.000018 0.000009 0.000003
336.456536 0.009247 0.016429 0.145248 0.075792 0.780797 0.000011 0.000006 0.000002
346.449900 0.010424 0.016432 0.130711 0.054619 0.784276 0.000007 0.000003 0.000001
356.443265 0.011168 0.016497 0.121806 0.038638 0.787124 0.000004 0.000002 0.000001
366.456536 0.011834 0.016828 0.116062 0.027023 0.789461 0.000002 0.000001 0.000000
376.449900 0.012511 0.017165 0.110773 0.019027 0.791370 0.000001 0.000001 0.000000
386.443265 0.012569 0.017172 0.106841 0.014137 0.792934 0.000001 0.000000 0.000000
396.436629 0.012569 0.017172 0.105679 0.012607 0.794214 0.000001 0.000000 0.000000


4.445919 0.178852 0.272395 0.214710 0.553292 0.000000 0.067895 0.121829 0.208580
14.445919 0.169185 0.272976 0.250823 0.510573 0.000000 0.058358 0.113233 0.209444
24.445919 0.158073 0.270148 0.297846 0.458491 0.000000 0.048451 0.103362 0.207710
34.445919 0.145618 0.264028 0.356179 0.391474 0.000000 0.038860 0.092692 0.203441
44.445919 0.132031 0.254868 0.425225 0.306925 0.000000 0.030122 0.081747 0.196864
54.445919 0.117691 0.242940 0.502579 0.221025 0.000000 0.022630 0.071059 0.188279
64.445919 0.103124 0.228713 0.584768 0.155166 0.000000 0.016612 0.061074 0.178130
74.445919 0.088896 0.212752 0.667540 0.111222 0.000000 0.012119 0.052143 0.166994
84.445919 0.075537 0.195707 0.746329 0.082637 0.000000 0.008941 0.044459 0.155490
94.445919 0.063476 0.178312 0.816804 0.064346 0.000000 0.006750 0.038030 0.144003
104.445919 0.053095 0.161336 0.875711 0.057146 0.000000 0.005430 0.033401 0.134628
114.445919 0.003075 0.006010 0.033493 0.003305 0.000000 0.000071 0.000147 0.000331
124.445919 0.004986 0.011060 0.065615 0.004896 0.000000 0.000098 0.000227 0.000544
134.445919 0.007312 0.017787 0.106905 0.007238 0.000000 0.000121 0.000281 0.000619
144.445919 0.007513 0.023018 0.181160 0.010667 0.000000 0.000087 0.000179 0.000388
154.445919 0.006066 0.023268 0.272859 0.015644 0.068355 0.000042 0.000076 0.000205
164.445919 0.005345 0.028670 0.435734 0.022821 0.200980 0.000015 0.000043 0.000189
174.445919 0.007262 0.043973 0.703201 0.033267 0.309564 0.000009 0.000049 0.000267
184.445919 0.013196 0.061360 0.788116 0.944772 0.398465 0.000251 0.000513 0.001713
194.445919 0.011370 0.053972 0.726233 1.012059 0.471251 0.000193 0.000466 0.001874
204.445919 0.009851 0.047309 0.661589 1.041183 0.530843 0.000155 0.000358 0.001476
214.445919 0.008616 0.041470 0.596589 1.072109 0.579633 0.000136 0.000285 0.001161
224.445919 0.007644 0.036386 0.533082 1.102996 0.619579 0.000128 0.000229 0.000877
234.445919 0.006904 0.031981 0.472463 1.126937 0.652283 0.000127 0.000180 0.000580
244.445919 0.006370 0.028185 0.415707 1.127871 0.679060 0.000131 0.000141 0.000332
254.445919 0.006030 0.024937 0.363426 1.074016 0.700983 0.000139 0.000117 0.000190
264.445919 0.005880 0.022188 0.315929 0.903986 0.718931 0.000137 0.000093 0.000108
274.445919 0.005926 0.019897 0.273294 0.559508 0.733627 0.000100 0.000062 0.000061
284.445919 0.006186 0.018034 0.235425 0.321674 0.745658 0.000074 0.000044 0.000035
294.445919 0.006694 0.016581 0.202108 0.236735 0.755509 0.000061 0.000035 0.000020
304.445919 0.007499 0.015534 0.173057 0.184417 0.763574 0.000050 0.000027 0.000012
304.465826 0.007501 0.015532 0.173002 0.184326 0.763588 0.000050 0.000027 0.000012
314.459190 0.008771 0.014948 0.147287 0.143144 0.770184 0.000040 0.000021 0.000007
324.452555 0.010139 0.014786 0.128608 0.108879 0.775586 0.000029 0.000015 0.000004
334.465826 0.011590 0.015034 0.115401 0.080687 0.780017 0.000019 0.000009 0.000002
344.459190 0.013406 0.015586 0.103992 0.058400 0.783637 0.000012 0.000006 0.000001
354.452555 0.014622 0.015989 0.096958 0.041445 0.786601 0.000007 0.000003 0.000001
364.465826 0.015650 0.016526 0.092530 0.029022 0.789033 0.000003 0.000002 0.000001
374.459190 0.016714 0.017075 0.088491 0.020364 0.791020 0.000002 0.000001 0.000000
384.452555 0.016983 0.017137 0.085349 0.014868 0.792647 0.000001 0.000001 0.000000
394.445919 0.016983 0.017137 0.084147 0.012588 0.793979 0.000001 0.000001 0.000000


2.455209 0.151648 0.246335 0.235924 0.537934 0.000000 0.059443 0.106489 0.191557
12.455209 0.142129 0.243197 0.282021 0.492433 0.000000 0.049300 0.096991 0.189529
22.455209 0.131245 0.237224 0.339752 0.433681 0.000000 0.039357 0.086592 0.185174
32.455209 0.119131 0.228533 0.408386 0.354431 0.000000 0.030283 0.075871 0.178655
42.455209 0.106107 0.217391 0.485962 0.259182 0.000000 0.022453 0.065354 0.170288
52.455209 0.092705 0.204153 0.568669 0.177097 0.000000 0.016110 0.055521 0.160463
62.455209 0.079533 0.189350 0.651957 0.121988 0.000000 0.011373 0.046740 0.149657
72.455209 0.067137 0.173574 0.730960 0.087170 0.000000 0.008086 0.039229 0.138423
82.455209 0.055920 0.157442 0.801045 0.064923 0.000000 0.005877 0.033011 0.127307
92.455209 0.046141 0.141579 0.858371 0.050787 0.000000 0.004402 0.027962 0.116631
102.455209 0.038062 0.126628 0.900647 0.045332 0.000000 0.003531 0.024408 0.108130
112.455209 0.002566 0.005133 0.031721 0.003056 0.000000 0.000060 0.000124 0.000287
122.455209 0.003980 0.009184 0.062213 0.004530 0.000000 0.000082 0.000188 0.000469
132.455209 0.005671 0.014503 0.102226 0.006701 0.000000 0.000099 0.000232 0.000543
142.455209 0.005589 0.018088 0.169977 0.009883 0.000000 0.000075 0.000152 0.000340
152.455209 0.004444 0.017786 0.245016 0.014510 0.038638 0.000042 0.000068 0.000172
162.455209 0.003767 0.021215 0.382212 0.021193 0.176649 0.000015 0.000035 0.000149
172.455209 0.004921 0.032210 0.610494 0.030916 0.289644 0.000008 0.000037 0.000206
182.455209 0.009659 0.046017 0.693878 0.950435 0.382155 0.000279 0.000447 0.001389
192.455209 0.008439 0.040425 0.630220 1.009984 0.457898 0.000214 0.000393 0.001486
202.455209 0.007459 0.035428 0.566493 1.037805 0.519910 0.000177 0.000305 0.001166
212.455209 0.006684 0.031081 0.504661 1.067979 0.570682 0.000160 0.000249 0.000916
222.455209 0.006114 0.027334 0.446001 1.098992 0.612250 0.000157 0.000208 0.000695
232.455209 0.005731 0.024126 0.391374 1.124887 0.646284 0.000162 0.000176 0.000467
242.455209 0.005527 0.021403 0.341297 1.131736 0.674148 0.000175 0.000152 0.000276
252.455209 0.005505 0.019124 0.296002 1.092063 0.696961 0.000193 0.000141 0.000166
262.455209 0.005676 0.017254 0.255503 0.951840 0.715639 0.000204 0.000126 0.000099
272.455209 0.006064 0.015773 0.219664 0.636313 0.730931 0.000163 0.000090 0.000057
282.455209 0.006712 0.014670 0.188239 0.349460 0.743451 0.000118 0.000065 0.000035
292.455209 0.007680 0.013950 0.160925 0.249626 0.753702 0.000098 0.000053 0.000022
302.455209 0.009055 0.013637 0.137386 0.193686 0.762094 0.000082 0.000043 0.000014
302.475116 0.009059 0.013636 0.137342 0.193592 0.762109 0.000082 0.000043 0.000014
312.468480 0.011084 0.013843 0.116813 0.150744 0.768973 0.000067 0.000034 0.000009
322.461845 0.013253 0.014382 0.102021 0.115207 0.774594 0.000049 0.000024 0.000006
332.475116 0.015500 0.015230 0.091732 0.085814 0.779205 0.000032 0.000016 0.000004
342.468480 0.018270 0.016448 0.083027 0.062394 0.782972 0.000020 0.000010 0.000002
352.461845 0.020203 0.017301 0.077659 0.044432 0.786057 0.000011 0.000005 0.000001
362.475116 0.021788 0.018146 0.074414 0.031169 0.788587 0.000006 0.000003 0.000001
372.468480 0.023447 0.019021 0.071512 0.021825 0.790655 0.000003 0.000002 0.000000
382.461845 0.024130 0.019235 0.069133 0.015721 0.792348 0.000002 0.000001 0.000000
392.455209 0.024130 0.019235 0.068123 0.012745 0.793734 0.000002 0.000001 0.000000


0.464499 0.130272 0.219674 0.265418 0.525503 0.000000 0.051774 0.093076 0.173752
10.464499 0.120773 0.214043 0.322025 0.476164 0.000000 0.041213 0.082768 0.169392
20.464499 0.109872 0.205967 0.389792 0.408193 0.000000 0.031539 0.072050 0.162992
30.464499 0.097870 0.195604 0.466538 0.314129 0.000000 0.023221 0.061530 0.154826
40.464499 0.085281 0.183291 0.548881 0.213599 0.000000 0.016407 0.051663 0.145290
50.464499 0.072785 0.169496 0.631865 0.140942 0.000000 0.011235 0.042843 0.134835
60.464499 0.060999 0.154810 0.710355 0.096304 0.000000 0.007667 0.035336 0.123946
70.464499 0.050349 0.139819 0.779530 0.068876 0.000000 0.005344 0.029193 0.113124
80.464499 0.041065 0.125058 0.835406 0.051486 0.000000 0.003843 0.024279 0.102813
90.464499 0.033244 0.111019 0.875282 0.040476 0.000000 0.002862 0.020391 0.093240
100.464499 0.027069 0.098219 0.898256 0.036314 0.000000 0.002291 0.017706 0.085787
110.464499 0.002143 0.004364 0.029669 0.002826 0.000000 0.000052 0.000105 0.000248
120.464499 0.003190 0.007575 0.058188 0.004191 0.000000 0.000069 0.000156 0.000401
130.464499 0.004413 0.011734 0.096125 0.006202 0.000000 0.000083 0.000192 0.000470
140.464499 0.004198 0.014122 0.156431 0.009155 0.000000 0.000065 0.000129 0.000295
150.464499 0.003304 0.013544 0.215668 0.013455 0.007713 0.000043 0.000062 0.000144
160.464499 0.002711 0.015652 0.328411 0.019675 0.151330 0.000017 0.000030 0.000117
170.464499 0.003376 0.023481 0.519200 0.028724 0.268914 0.000007 0.000028 0.000158
180.464499 0.007311 0.034485 0.598037 0.955023 0.365184 0.000339 0.000419 0.001130
190.464499 0.006528 0.030307 0.536340 1.007847 0.444003 0.000259 0.000355 0.001180
200.464499 0.005941 0.026615 0.476489 1.034376 0.508534 0.000219 0.000281 0.000923
210.464499 0.005512 0.023431 0.420005 1.063713 0.561368 0.000205 0.000237 0.000726
220.464499 0.005256 0.020726 0.367657 1.094638 0.604624 0.000206 0.000209 0.000556
230.464499 0.005171 0.018454 0.319874 1.122031 0.640040 0.000220 0.000190 0.000382
240.464499 0.005262 0.016578 0.276823 1.133817 0.669036 0.000245 0.000181 0.000238
250.464499 0.005549 0.015073 0.238470 1.106230 0.692776 0.000279 0.000183 0.000154
260.464499 0.006064 0.013925 0.204643 0.992132 0.712212 0.000308 0.000180 0.000100
270.464499 0.006855 0.013132 0.175076 0.713095 0.728125 0.000272 0.000141 0.000060
280.464499 0.007995 0.012708 0.149454 0.384848 0.741154 0.000193 0.000101 0.000039
290.464499 0.009586 0.012687 0.127438 0.263918 0.751821 0.000159 0.000083 0.000027
300.464499 0.011770 0.013127 0.108695 0.203423 0.760554 0.000135 0.000069 0.000019
300.484406 0.011775 0.013128 0.108661 0.203323 0.760570 0.000135 0.000069 0.000019
310.477770 0.014904 0.014216 0.092588 0.158623 0.767713 0.000111 0.000056 0.000014
320.471135 0.018273 0.015599 0.081144 0.121779 0.773562 0.000082 0.000041 0.000009
330.484406 0.021724 0.017223 0.073379 0.091176 0.778360 0.000054 0.000026 0.000006
340.477770 0.025934 0.019335 0.067029 0.066605 0.782281 0.000033 0.000016 0.000003
350.471135 0.028969 0.020828 0.063167 0.047607 0.785491 0.000018 0.000009 0.000002
360.484406 0.031406 0.022143 0.061018 0.033469 0.788124 0.000010 0.000005 0.000001
370.477770 0.033968 0.023514 0.059197 0.023412 0.790275 0.000005 0.000003 0.000001
380.471135 0.035353 0.024037 0.057572 0.016696 0.792037 0.000003 0.000002 0.000000
390.464499 0.035353 0.024037 0.056917 0.013063 0.793480 0.000002 0.000001 0.000000


8.473789 0.103945 0.187198 0.370137 0.461343 0.000000 0.033893 0.070232 0.149915
18.473789 0.092654 0.177607 0.445537 0.380936 0.000000 0.024861 0.059467 0.141930
28.473789 0.080569 0.166102 0.526376 0.271443 0.000000 0.017490 0.049403 0.132615
38.473789 0.068395 0.153141 0.608152 0.173324 0.000000 0.011744 0.040365 0.122424
48.473789 0.056864 0.139308 0.685355 0.112196 0.000000 0.007697 0.032661 0.111833
58.473789 0.046475 0.125214 0.753037 0.076506 0.000000 0.005112 0.026420 0.101303
68.473789 0.037464 0.111381 0.807205 0.054860 0.000000 0.003511 0.021518 0.091257
78.473789 0.029885 0.098225 0.845148 0.041177 0.000000 0.002505 0.017713 0.082009
88.473789 0.023717 0.086091 0.865654 0.032533 0.000000 0.001857 0.014766 0.073675
98.473789 0.019084 0.075389 0.869259 0.029337 0.000000 0.001486 0.012764 0.067319
108.473789 0.001796 0.003699 0.027441 0.002614 0.000000 0.000044 0.000089 0.000213
118.473789 0.002577 0.006222 0.053731 0.003876 0.000000 0.000060 0.000130 0.000340
128.473789 0.003461 0.009442 0.088941 0.005740 0.000000 0.000071 0.000159 0.000403
138.473789 0.003198 0.010982 0.141307 0.008479 0.000000 0.000058 0.000111 0.000255
148.473789 0.002510 0.010300 0.186495 0.012473 0.000000 0.000046 0.000059 0.000122
158.473789 0.002009 0.011538 0.277034 0.018260 0.124983 0.000020 0.000027 0.000092
168.473789 0.002363 0.017063 0.433707 0.026679 0.247343 0.000008 0.000022 0.000121
178.473789 0.005804 0.025919 0.505990 0.958692 0.347523 0.000448 0.000430 0.000930
188.473789 0.005348 0.022845 0.448806 1.005658 0.429543 0.000341 0.000352 0.000945
198.473789 0.005058 0.020168 0.394664 1.030916 0.496695 0.000293 0.000286 0.000738
208.473789 0.004920 0.017894 0.344692 1.059349 0.551675 0.000279 0.000250 0.000583
218.473789 0.004939 0.016007 0.299254 1.090007 0.596689 0.000288 0.000233 0.000453
228.473789 0.005136 0.014479 0.258460 1.118506 0.633543 0.000314 0.000228 0.000323
238.473789 0.005535 0.013291 0.222238 1.134383 0.663716 0.000356 0.000234 0.000215
248.473789 0.006176 0.012435 0.190388 1.117069 0.688420 0.000414 0.000252 0.000154
258.473789 0.007117 0.011920 0.162631 1.025640 0.708646 0.000473 0.000266 0.000112
268.473789 0.008444 0.011768 0.138646 0.784875 0.725206 0.000454 0.000229 0.000072
278.473789 0.010274 0.012024 0.118095 0.430686 0.738764 0.000323 0.000163 0.000049
288.473789 0.012773 0.012761 0.100651 0.280089 0.749864 0.000261 0.000133 0.000036
298.473789 0.016162 0.014083 0.086013 0.213713 0.758952 0.000220 0.000112 0.000028
298.493696 0.016170 0.014086 0.085986 0.213607 0.758969 0.000220 0.000112 0.000028
308.487060 0.020965 0.016282 0.073711 0.166798 0.766402 0.000181 0.000091 0.000021
318.480425 0.026157 0.018797 0.065157 0.128599 0.772488 0.000133 0.000067 0.000015
328.493696 0.031434 0.021506 0.059603 0.096776 0.777481 0.000087 0.000044 0.000009
338.487060 0.037805 0.024891 0.055362 0.071038 0.781561 0.000053 0.000027 0.000006
348.480425 0.042505 0.027330 0.052917 0.050977 0.784901 0.000029 0.000015 0.000003
358.493696 0.046216 0.029356 0.051849 0.035930 0.787642 0.000015 0.000008 0.000002
368.487060 0.050118 0.031480 0.051128 0.025131 0.789880 0.000008 0.000004 0.000001
378.480425 0.052609 0.032547 0.050314 0.017790 0.791714 0.000004 0.000002 0.000001
388.473789 0.052609 0.032547 0.050157 0.013526 0.793215 0.000003 0.000002 0.000001
398.487060 0.052609 0.032547 0.050462 0.012839 0.794446 0.000003 0.000002 0.000001


6.483079 0.090265 0.163330 0.423587 0.447512 0.000000 0.027360 0.059129 0.131601
16.483079 0.078334 0.152506 0.502366 0.350853 0.000000 0.019277 0.048633 0.122418
26.483079 0.066165 0.140183 0.581779 0.228879 0.000000 0.012935 0.039248 0.112382
36.483079 0.054552 0.126956 0.656877 0.139693 0.000000 0.008245 0.031169 0.101965
46.483079 0.044117 0.113475 0.722466 0.089641 0.000000 0.005204 0.024619 0.091630
56.483079 0.035131 0.100303 0.774604 0.061184 0.000000 0.003384 0.019562 0.081788
66.483079 0.027625 0.087838 0.810688 0.044018 0.000000 0.002299 0.015732 0.072750
76.483079 0.021527 0.076361 0.829503 0.033176 0.000000 0.001630 0.012833 0.064688
86.483079 0.016741 0.066083 0.831264 0.026339 0.000000 0.001205 0.010629 0.057611
96.483079 0.013331 0.057317 0.817669 0.023871 0.000000 0.000963 0.009153 0.052312
106.483079 0.001512 0.003129 0.025125 0.002416 0.000000 0.000038 0.000076 0.000183
116.483079 0.002106 0.005101 0.049015 0.003585 0.000000 0.000052 0.000109 0.000287
126.483079 0.002748 0.007575 0.081030 0.005312 0.000000 0.000062 0.000133 0.000343
136.483079 0.002484 0.008528 0.125413 0.007851 0.000000 0.000054 0.000096 0.000220
146.483079 0.001964 0.007843 0.158745 0.011560 0.000000 0.000049 0.000058 0.000105
156.483079 0.001548 0.008521 0.229931 0.016941 0.097566 0.000026 0.000027 0.000073
166.483079 0.001707 0.012382 0.356671 0.024774 0.224895 0.000010 0.000018 0.000093
176.483079 0.004913 0.019642 0.421315 0.961577 0.329144 0.000636 0.000492 0.000782
186.483079 0.004722 0.017428 0.370126 1.003431 0.414496 0.000480 0.000391 0.000770
196.483079 0.004684 0.015543 0.322592 1.027444 0.484376 0.000416 0.000325 0.000603
206.483079 0.004817 0.013993 0.279514 1.054923 0.541589 0.000401 0.000295 0.000481
216.483079 0.005114 0.012765 0.240963 1.085163 0.588431 0.000419 0.000289 0.000382
226.483079 0.005625 0.011853 0.206835 1.114431 0.626782 0.000463 0.000298 0.000286
236.483079 0.006397 0.011258 0.176913 1.133667 0.658181 0.000533 0.000322 0.000209
246.483079 0.007500 0.010995 0.150908 1.125061 0.683888 0.000628 0.000363 0.000168
256.483079 0.009033 0.011098 0.128496 1.053174 0.704936 0.000733 0.000403 0.000138
266.483079 0.011133 0.011623 0.109346 0.849110 0.722168 0.000751 0.000377 0.000097
276.483079 0.013989 0.012658 0.093139 0.489152 0.736277 0.000548 0.000270 0.000068
286.483079 0.017858 0.014328 0.079586 0.298852 0.747828 0.000426 0.000217 0.000053
296.483079 0.023083 0.016810 0.068441 0.224674 0.757285 0.000355 0.000182 0.000042
296.502986 0.023095 0.016816 0.068421 0.224560 0.757302 0.000355 0.000182 0.000042
306.496350 0.030420 0.020538 0.059399 0.175295 0.765037 0.000287 0.000148 0.000033
316.489715 0.038368 0.024666 0.053386 0.135669 0.771371 0.000209 0.000109 0.000024
326.502986 0.046368 0.028954 0.049844 0.102614 0.776567 0.000135 0.000071 0.000015
336.496350 0.055893 0.034187 0.047595 0.075698 0.780812 0.000081 0.000043 0.000009
346.489715 0.063021 0.038027 0.046583 0.054547 0.784288 0.000045 0.000024 0.000005
356.502986 0.068547 0.041110 0.046675 0.038557 0.787140 0.000023 0.000012 0.000003
366.496350 0.074331 0.044344 0.047180 0.026986 0.789469 0.000012 0.000006 0.000002
376.489715 0.078435 0.046285 0.047342 0.019003 0.791377 0.000006 0.000004 0.000001
386.483079 0.078684 0.046315 0.047852 0.014125 0.792939 0.000004 0.000003 0.000001
396.496350 0.078684 0.046315 0.048760 0.012614 0.794221 0.000004 0.000003 0.000001


4.492369 0.078481 0.142401 0.477426 0.434192 0.000000 0.021717 0.049314 0.114680
14.492369 0.065940 0.130496 0.553951 0.317285 0.000000 0.014738 0.039385 0.104655
24.492369 0.053936 0.117625 0.625901 0.189430 0.000000 0.009404 0.030841 0.094280
34.492369 0.043150 0.104472 0.688798 0.112475 0.000000 0.005699 0.023794 0.083992
44.492369 0.033939 0.091662 0.738577 0.071973 0.000000 0.003486 0.018369 0.074219
54.492369 0.026315 0.079628 0.772768 0.049236 0.000000 0.002231 0.014362 0.065289
64.492369 0.020161 0.068623 0.790250 0.035544 0.000000 0.001502 0.011421 0.057376
74.492369 0.015336 0.058796 0.791131 0.026896 0.000000 0.001060 0.009243 0.050515
84.492369 0.011691 0.050245 0.776717 0.021455 0.000000 0.000782 0.007612 0.044630
94.492369 0.009234 0.043199 0.749478 0.019541 0.000000 0.000625 0.006533 0.040297
104.492369 0.001281 0.002647 0.022794 0.002234 0.000000 0.000033 0.000065 0.000156
114.492369 0.001746 0.004185 0.044193 0.003316 0.000000 0.000046 0.000093 0.000242
124.492369 0.002217 0.006075 0.072746 0.004915 0.000000 0.000056 0.000112 0.000291
134.492369 0.001977 0.006633 0.109495 0.007269 0.000000 0.000051 0.000085 0.000189
144.492369 0.001597 0.006001 0.133249 0.010711 0.000000 0.000054 0.000058 0.000092
154.492369 0.001255 0.006326 0.188144 0.015714 0.069035 0.000035 0.000030 0.000060
164.492369 0.001292 0.008995 0.289343 0.022998 0.201536 0.000013 0.000017 0.000071
174.492369 0.004505 0.015125 0.346001 0.963792 0.310019 0.000957 0.000627 0.000684
184.492369 0.004554 0.013590 0.301438 1.001179 0.398838 0.000713 0.000485 0.000649
194.492369 0.004765 0.012337 0.260712 1.023978 0.471556 0.000618 0.000411 0.000511
204.492369 0.005189 0.011383 0.224366 1.050468 0.531093 0.000600 0.000385 0.000416
214.492369 0.005815 0.010715 0.192280 1.080162 0.579837 0.000631 0.000389 0.000342
224.492369 0.006728 0.010355 0.164222 1.109908 0.619746 0.000703 0.000417 0.000274
234.492369 0.008008 0.010326 0.139901 1.131872 0.652421 0.000814 0.000467 0.000223
244.492369 0.009772 0.010673 0.118994 1.130619 0.679172 0.000965 0.000540 0.000201
254.492369 0.012178 0.011465 0.101178 1.075501 0.701075 0.001137 0.000618 0.000185
264.492369 0.015444 0.012808 0.086144 0.905000 0.719007 0.001217 0.000618 0.000144
274.492369 0.019865 0.014848 0.073617 0.559325 0.733688 0.000926 0.000454 0.000102
284.492369 0.025833 0.017792 0.063364 0.321270 0.745709 0.000684 0.000351 0.000082
294.492369 0.033854 0.021917 0.055213 0.236469 0.755550 0.000554 0.000291 0.000067
294.512276 0.033872 0.021926 0.055199 0.236346 0.755568 0.000554 0.000291 0.000067
304.505640 0.044989 0.027853 0.049032 0.184148 0.763617 0.000438 0.000235 0.000054
314.499005 0.056996 0.034338 0.045352 0.142995 0.770208 0.000313 0.000170 0.000039
324.512276 0.068895 0.040927 0.043764 0.108693 0.775615 0.000200 0.000110 0.000025
334.505640 0.082775 0.048811 0.043563 0.080587 0.780033 0.000118 0.000066 0.000016
344.499005 0.093201 0.054670 0.044139 0.058323 0.783650 0.000064 0.000036 0.000009
354.512276 0.101107 0.059255 0.045602 0.041359 0.786617 0.000032 0.000019 0.000005
364.505640 0.109295 0.064044 0.047609 0.028982 0.789042 0.000016 0.000010 0.000002
374.499005 0.115513 0.067277 0.049066 0.020337 0.791027 0.000008 0.000005 0.000002
384.492369 0.116623 0.067538 0.050475 0.014852 0.792652 0.000005 0.000004 0.000001
394.505640 0.116623 0.067538 0.052269 0.012589 0.793986 0.000005 0.000004 0.000001


2.501659 0.067694 0.123990 0.525223 0.420873 0.000000 0.017036 0.040722 0.099216
12.501659 0.054909 0.111183 0.593648 0.280530 0.000000 0.011150 0.031590 0.088702
22.501659 0.043488 0.098077 0.653051 0.155068 0.000000 0.006733 0.023975 0.078326
32.501659 0.033800 0.085333 0.700157 0.090743 0.000000 0.003895 0.017972 0.068459
42.501659 0.025871 0.073446 0.732389 0.058076 0.000000 0.002323 0.013584 0.059471
52.501659 0.019517 0.062674 0.748718 0.039839 0.000000 0.001467 0.010468 0.051579
62.501659 0.014554 0.053131 0.749237 0.028856 0.000000 0.000981 0.008242 0.044811
72.501659 0.010808 0.044861 0.735010 0.021918 0.000000 0.000690 0.006624 0.039092
82.501659 0.008091 0.037869 0.708050 0.017564 0.000000 0.000508 0.005427 0.034286
92.501659 0.006352 0.032300 0.671226 0.016078 0.000000 0.000406 0.004645 0.030798
102.501659 0.001092 0.002240 0.020503 0.002065 0.000000 0.000029 0.000056 0.000134
112.501659 0.001471 0.003444 0.039397 0.003066 0.000000 0.000042 0.000079 0.000204
122.501659 0.001824 0.004884 0.064410 0.004547 0.000000 0.000051 0.000096 0.000245
132.501659 0.001621 0.005183 0.094173 0.006728 0.000000 0.000050 0.000077 0.000163
142.501659 0.001362 0.004636 0.110475 0.009923 0.000000 0.000060 0.000061 0.000083
152.501659 0.001081 0.004744 0.152061 0.014571 0.039345 0.000047 0.000035 0.000050
162.501659 0.001043 0.006564 0.231940 0.021344 0.177228 0.000019 0.000017 0.000055
172.501659 0.004520 0.011974 0.280803 0.965439 0.290117 0.001516 0.000879 0.000637
182.501659 0.004820 0.010992 0.242882 0.998913 0.382543 0.001107 0.000664 0.000578
192.501659 0.005319 0.010268 0.208695 1.020533 0.458216 0.000954 0.000568 0.000461
202.501659 0.006106 0.009840 0.178581 1.046010 0.520171 0.000924 0.000542 0.000386
212.501659 0.007171 0.009695 0.152314 1.075054 0.570895 0.000973 0.000559 0.000333
222.501659 0.008650 0.009888 0.129601 1.105025 0.612425 0.001085 0.000612 0.000289
232.501659 0.010675 0.010475 0.110126 1.129169 0.646426 0.001257 0.000698 0.000263
242.501659 0.013431 0.011541 0.093574 1.134101 0.674265 0.001486 0.000818 0.000261
252.501659 0.017168 0.013208 0.079648 1.093321 0.697056 0.001750 0.000951 0.000264
262.501659 0.022225 0.015650 0.068086 0.952703 0.715717 0.001914 0.000997 0.000226
272.501659 0.029047 0.019105 0.058672 0.636112 0.730995 0.001533 0.000760 0.000162
282.501659 0.038207 0.023890 0.051249 0.348942 0.743503 0.001067 0.000562 0.000129
292.501659 0.050408 0.030419 0.045738 0.249326 0.753744 0.000830 0.000454 0.000108
292.521566 0.050436 0.030434 0.045729 0.249191 0.753763 0.000829 0.000454 0.000107
302.514930 0.067040 0.039578 0.042196 0.193400 0.762139 0.000635 0.000358 0.000087
312.508295 0.084714 0.049472 0.040823 0.150587 0.768998 0.000442 0.000256 0.000063
322.521566 0.101802 0.059318 0.041314 0.115013 0.774625 0.000277 0.000163 0.000041
332.514930 0.121141 0.070841 0.043434 0.085709 0.779222 0.000160 0.000097 0.000025
342.508295 0.135564 0.079439 0.045950 0.062312 0.782986 0.000086 0.000053 0.000014
352.521566 0.146172 0.086001 0.049174 0.044340 0.786074 0.000043 0.000027 0.000007
362.514930 0.156974 0.092794 0.053157 0.031125 0.788597 0.000021 0.000013 0.000004
372.508295 0.165549 0.097746 0.056433 0.021795 0.790662 0.000011 0.000007 0.000002
382.501659 0.167964 0.098578 0.059077 0.015704 0.792354 0.000006 0.000005 0.000002
392.514930 0.167964 0.098578 0.062146 0.012741 0.793742 0.000005 0.000004 0.000002


0.510949 0.057482 0.107568 0.560700 0.406993 0.000000 0.013302 0.033319 0.085200
10.510949 0.045052 0.094167 0.616455 0.242220 0.000000 0.008380 0.025110 0.074543
20.510949 0.034646 0.081201 0.660360 0.126332 0.000000 0.004764 0.018445 0.064455
30.510949 0.026226 0.069178 0.690559 0.073444 0.000000 0.002644 0.013446 0.055232
40.510949 0.019541 0.058388 0.705837 0.047079 0.000000 0.001544 0.009968 0.047174
50.510949 0.014329 0.048920 0.706270 0.032386 0.000000 0.000965 0.007583 0.040360
60.510949 0.010398 0.040784 0.692783 0.023531 0.000000 0.000641 0.005918 0.034691
70.510949 0.007548 0.033939 0.667033 0.017938 0.000000 0.000449 0.004726 0.030007
80.510949 0.005561 0.028312 0.631412 0.014440 0.000000 0.000330 0.003855 0.026142
90.510949 0.004352 0.023978 0.588902 0.013286 0.000000 0.000265 0.003291 0.023374
100.510949 0.000938 0.001901 0.018298 0.001909 0.000000 0.000025 0.000048 0.000114
110.510949 0.001260 0.002850 0.034745 0.002835 0.000000 0.000038 0.000069 0.000172
120.510949 0.001535 0.003947 0.056300 0.004206 0.000000 0.000048 0.000084 0.000207
130.510949 0.001375 0.004084 0.079905 0.006227 0.000000 0.000051 0.000071 0.000141
140.510949 0.001226 0.003637 0.090600 0.009191 0.000000 0.000067 0.000065 0.000077
150.510949 0.000999 0.003618 0.121585 0.013509 0.008449 0.000063 0.000044 0.000045
160.510949 0.000913 0.004836 0.183987 0.019804 0.151933 0.000028 0.000020 0.000043
170.510949 0.004964 0.009910 0.225596 0.966598 0.269407 0.002501 0.001332 0.000651
180.510949 0.005570 0.009407 0.193937 0.996640 0.365587 0.001781 0.000980 0.000562
190.510949 0.006447 0.009166 0.165735 1.017121 0.444333 0.001513 0.000838 0.000457
200.510949 0.007736 0.009255 0.141177 1.041572 0.508805 0.001455 0.000805 0.000396
210.510949 0.009438 0.009664 0.119993 1.069878 0.561589 0.001523 0.000839 0.000361
220.510949 0.011761 0.010493 0.101873 1.099859 0.604806 0.001688 0.000926 0.000340
230.510949 0.014918 0.011844 0.086513 1.125704 0.640189 0.001940 0.001063 0.000339
240.510949 0.019198 0.013861 0.073629 1.135809 0.669157 0.002269 0.001248 0.000362
250.510949 0.024988 0.016746 0.062974 1.107250 0.692875 0.002640 0.001457 0.000390
260.510949 0.032794 0.020772 0.054347 0.992821 0.712294 0.002895 0.001566 0.000365
270.510949 0.043256 0.026302 0.047607 0.712870 0.728192 0.002434 0.001248 0.000264
280.510949 0.057149 0.033804 0.042691 0.384159 0.741209 0.001598 0.000874 0.000208
290.510949 0.075337 0.043852 0.039637 0.263569 0.751866 0.001179 0.000681 0.000172
290.530856 0.075378 0.043875 0.039633 0.263418 0.751885 0.001178 0.000680 0.000172
300.524220 0.099422 0.057612 0.038731 0.203115 0.760601 0.000868 0.000523 0.000139
310.517585 0.124316 0.072232 0.039868 0.158457 0.767739 0.000589 0.000366 0.000101
320.530856 0.147516 0.086414 0.042808 0.121576 0.773594 0.000363 0.000230 0.000066
330.524220 0.172692 0.102538 0.047811 0.091066 0.778378 0.000206 0.000134 0.000040
340.517585 0.191112 0.114509 0.052877 0.066518 0.782295 0.000109 0.000072 0.000022
350.530856 0.204108 0.123380 0.058486 0.047510 0.785508 0.000054 0.000036 0.000011
360.524220 0.217011 0.132431 0.065164 0.033422 0.788133 0.000026 0.000018 0.000006
370.517585 0.227594 0.139380 0.071032 0.023380 0.790283 0.000013 0.000009 0.000003
380.510949 0.231318 0.141100 0.075443 0.016676 0.792043 0.000007 0.000006 0.000002
390.524220 0.231318 0.141100 0.080306 0.013053 0.793487 0.000006 0.000005 0.000002


8.520239 0.036408 0.079154 0.620393 0.204870 0.000000 0.006276 0.019801 0.062118
18.520239 0.027317 0.066721 0.648260 0.102822 0.000000 0.003344 0.014055 0.052549
28.520239 0.020189 0.055666 0.662558 0.059649 0.000000 0.001789 0.009977 0.044131
38.520239 0.014637 0.046063 0.663069 0.038318 0.000000 0.001027 0.007267 0.037071
48.520239 0.010422 0.037879 0.650593 0.026429 0.000000 0.000635 0.005464 0.031308
58.520239 0.007364 0.031052 0.626553 0.019259 0.000000 0.000420 0.004230 0.026642
68.520239 0.005238 0.025475 0.592928 0.014732 0.000000 0.000293 0.003359 0.022865
78.520239 0.003809 0.021015 0.552244 0.011914 0.000000 0.000215 0.002730 0.019798
88.520239 0.002978 0.017689 0.507387 0.011020 0.000000 0.000173 0.002325 0.017627
98.520239 0.000810 0.001617 0.016210 0.001764 0.000000 0.000022 0.000042 0.000098
108.520239 0.001097 0.002377 0.030335 0.002621 0.000000 0.000034 0.000060 0.000145
118.520239 0.001325 0.003217 0.048634 0.003890 0.000000 0.000045 0.000074 0.000175
128.520239 0.001212 0.003260 0.066987 0.005763 0.000000 0.000052 0.000067 0.000124
138.520239 0.001168 0.002921 0.073597 0.008511 0.000000 0.000077 0.000071 0.000074
148.520239 0.000992 0.002834 0.096322 0.012520 0.000000 0.000083 0.000057 0.000043
158.520239 0.000875 0.003628 0.144614 0.018370 0.125610 0.000043 0.000027 0.000036
168.520239 0.005918 0.008760 0.179714 0.967334 0.247856 0.004270 0.002141 0.000745
178.520239 0.006939 0.008716 0.153712 0.994365 0.347943 0.002944 0.001531 0.000611
188.520239 0.008358 0.008973 0.130801 1.013749 0.429887 0.002450 0.001296 0.000506
198.520239 0.010349 0.009636 0.111060 1.037169 0.496977 0.002322 0.001240 0.000456
208.520239 0.013052 0.010722 0.094216 1.064668 0.551906 0.002399 0.001291 0.000437
218.520239 0.016672 0.012377 0.079975 1.094469 0.596878 0.002621 0.001422 0.000441
228.520239 0.021578 0.014777 0.068069 1.121599 0.633697 0.002960 0.001626 0.000470
238.520239 0.028212 0.018155 0.058262 1.135997 0.663843 0.003390 0.001893 0.000526
248.520239 0.037146 0.022824 0.050370 1.117823 0.688524 0.003855 0.002192 0.000591
258.520239 0.049093 0.029199 0.044268 1.026116 0.708731 0.004169 0.002373 0.000588
268.520239 0.064894 0.037801 0.039909 0.784603 0.725275 0.003629 0.001971 0.000439
278.520239 0.085453 0.049266 0.037350 0.429755 0.738821 0.002281 0.001313 0.000333
288.520239 0.111593 0.064306 0.036787 0.279670 0.749911 0.001585 0.000976 0.000272
288.540146 0.111651 0.064340 0.036788 0.279498 0.749931 0.001584 0.000976 0.000272
298.533510 0.144745 0.084289 0.038791 0.213375 0.759001 0.001122 0.000725 0.000217
308.526875 0.177570 0.104972 0.042951 0.166620 0.766429 0.000741 0.000496 0.000156
318.540146 0.206650 0.124367 0.049027 0.128385 0.772521 0.000448 0.000307 0.000101
328.533510 0.236526 0.145617 0.057846 0.096659 0.777499 0.000249 0.000176 0.000060
338.526875 0.257721 0.161167 0.066393 0.070947 0.781576 0.000129 0.000093 0.000033
348.540146 0.271831 0.172277 0.075274 0.050873 0.784919 0.000063 0.000046 0.000017
358.533510 0.285350 0.183385 0.085633 0.035879 0.787651 0.000030 0.000023 0.000009
368.526875 0.296811 0.192241 0.095109 0.025096 0.789888 0.000014 0.000011 0.000005
378.520239 0.301200 0.194945 0.102060 0.017767 0.791720 0.000008 0.000007 0.000003
388.533510 0.301200 0.194945 0.109342 0.013512 0.793223 0.000006 0.000006 0.000003
398.526875 0.301200 0.194945 0.112739 0.012844 0.794451 0.000006 0.000006 0.000003


6.529529 0.029069 0.065975 0.606570 0.170741 0.000000 0.004696 0.015507 0.051339
16.529529 0.021393 0.054415 0.619721 0.083771 0.000000 0.002338 0.010620 0.042456
26.529529 0.015455 0.044479 0.620428 0.048604 0.000000 0.001211 0.007350 0.034938
36.529529 0.010886 0.036075 0.609107 0.031293 0.000000 0.000684 0.005268 0.028881
46.529529 0.007523 0.029106 0.586979 0.021637 0.000000 0.000420 0.003919 0.024096
56.529529 0.005185 0.023464 0.555746 0.015809 0.000000 0.000276 0.003013 0.020314
66.529529 0.003623 0.018988 0.517524 0.012134 0.000000 0.000192 0.002380 0.017309
76.529529 0.002607 0.015502 0.474791 0.009858 0.000000 0.000141 0.001927 0.014902
86.529529 0.002043 0.012980 0.430207 0.009169 0.000000 0.000114 0.001639 0.013218
96.529529 0.000703 0.001381 0.014264 0.001631 0.000000 0.000019 0.000036 0.000084
106.529529 0.000969 0.002001 0.026239 0.002423 0.000000 0.000031 0.000053 0.000124
116.529529 0.001173 0.002652 0.041565 0.003597 0.000000 0.000043 0.000067 0.000149
126.529529 0.001111 0.002651 0.055566 0.005332 0.000000 0.000055 0.000066 0.000109
136.529529 0.001174 0.002423 0.059295 0.007879 0.000000 0.000088 0.000079 0.000073
146.529529 0.001054 0.002310 0.075705 0.011602 0.000000 0.000107 0.000074 0.000044
156.529529 0.000917 0.002805 0.112755 0.017037 0.098218 0.000067 0.000039 0.000031
166.529529 0.007555 0.008451 0.142181 0.967692 0.225429 0.007483 0.003597 0.000963
176.529529 0.009183 0.008907 0.121133 0.992083 0.329581 0.004963 0.002486 0.000752
186.529529 0.011415 0.009752 0.102781 1.010417 0.414854 0.004012 0.002065 0.000632
196.529529 0.014483 0.011132 0.087133 1.032809 0.484669 0.003715 0.001952 0.000586
206.529529 0.018731 0.013147 0.073939 1.059442 0.541829 0.003755 0.002010 0.000585
216.529529 0.024359 0.015972 0.062944 1.088902 0.588627 0.004006 0.002188 0.000617
226.529529 0.031964 0.019904 0.053929 1.116952 0.626943 0.004404 0.002465 0.000683
236.529529 0.042188 0.025303 0.046722 1.134877 0.658313 0.004890 0.002820 0.000785
246.529529 0.055820 0.032635 0.041215 1.125494 0.683996 0.005382 0.003203 0.000900
256.529529 0.073759 0.042483 0.037378 1.053368 0.705024 0.005673 0.003441 0.000934
266.529529 0.096927 0.055537 0.035285 0.848737 0.722240 0.005033 0.002950 0.000723
276.529529 0.126084 0.072547 0.035153 0.487919 0.736336 0.003102 0.001891 0.000525
286.529529 0.161559 0.094223 0.037387 0.298324 0.747876 0.002019 0.001334 0.000418
286.549436 0.161635 0.094272 0.037394 0.298122 0.747897 0.002018 0.001333 0.000418
296.542800 0.203963 0.121891 0.042941 0.224294 0.757336 0.001372 0.000957 0.000327
306.536165 0.243567 0.149480 0.051038 0.175101 0.765065 0.000883 0.000640 0.000232
316.549436 0.276461 0.174258 0.061343 0.135443 0.771405 0.000522 0.000389 0.000147
326.542800 0.308028 0.200209 0.075332 0.102491 0.776585 0.000283 0.000219 0.000087
336.536165 0.329473 0.218768 0.088629 0.075601 0.780827 0.000144 0.000114 0.000047
346.549436 0.342542 0.231420 0.101914 0.054437 0.784307 0.000069 0.000056 0.000024
356.542800 0.354371 0.243731 0.117113 0.038503 0.787150 0.000032 0.000027 0.000012
366.536165 0.364911 0.253880 0.131344 0.026947 0.789478 0.000015 0.000013 0.000006
376.529529 0.368731 0.257276 0.141765 0.018978 0.791384 0.000007 0.000007 0.000004
386.542800 0.368281 0.257226 0.152051 0.014106 0.792948 0.000005 0.000006 0.000004
396.536165 0.368281 0.257226 0.159966 0.012615 0.794225 0.000005 0.000006 0.000004


4.538819 0.023063 0.054535 0.578263 0.141054 0.000000 0.003517 0.012076 0.042098
14.538819 0.016723 0.044081 0.579055 0.068374 0.000000 0.001635 0.007967 0.034004
24.538819 0.011799 0.035316 0.568988 0.039718 0.000000 0.000822 0.005383 0.027424
34.538819 0.008057 0.028061 0.548852 0.025627 0.000000 0.000458 0.003801 0.022323
44.538819 0.005405 0.022208 0.520120 0.017759 0.000000 0.000279 0.002801 0.018412
54.538819 0.003642 0.017611 0.484633 0.013009 0.000000 0.000183 0.002139 0.015389
64.538819 0.002507 0.014068 0.444514 0.010018 0.000000 0.000127 0.001682 0.013024
74.538819 0.001790 0.011374 0.402066 0.008178 0.000000 0.000093 0.001358 0.011156
84.538819 0.001410 0.009482 0.359635 0.007651 0.000000 0.000076 0.001153 0.009860
94.538819 0.000612 0.001183 0.012477 0.001507 0.000000 0.000017 0.000031 0.000072
104.538819 0.000867 0.001702 0.022509 0.002240 0.000000 0.000028 0.000047 0.000105
114.538819 0.001063 0.002220 0.035191 0.003327 0.000000 0.000042 0.000061 0.000128
124.538819 0.001059 0.002207 0.045674 0.004933 0.000000 0.000058 0.000066 0.000098
134.538819 0.001237 0.002097 0.047440 0.007294 0.000000 0.000100 0.000089 0.000074
144.538819 0.001185 0.001988 0.059106 0.010748 0.000000 0.000134 0.000095 0.000050
154.538819 0.001038 0.002273 0.087301 0.015796 0.069713 0.000102 0.000057 0.000031
164.538819 0.010182 0.009023 0.111907 0.967686 0.202092 0.013340 0.006238 0.001387
174.538819 0.012733 0.010100 0.095097 0.989775 0.310474 0.008456 0.004143 0.001035
184.538819 0.016218 0.011725 0.080600 1.007111 0.399210 0.006577 0.003346 0.000873
194.538819 0.020972 0.014100 0.068383 1.028485 0.471861 0.005892 0.003094 0.000823
204.538819 0.027596 0.017468 0.058236 1.054207 0.531343 0.005766 0.003121 0.000839
214.538819 0.036316 0.022028 0.049956 1.083185 0.580042 0.005947 0.003327 0.000906
224.538819 0.048012 0.028254 0.043387 1.111832 0.619914 0.006302 0.003658 0.001020
234.538819 0.063544 0.036672 0.038434 1.132614 0.652558 0.006732 0.004073 0.001181
244.538819 0.083860 0.047926 0.035084 1.130640 0.679284 0.007128 0.004501 0.001361
254.538819 0.109868 0.062755 0.033429 1.075306 0.701166 0.007280 0.004748 0.001446
264.538819 0.142218 0.081932 0.033706 0.904435 0.719082 0.006497 0.004151 0.001164
274.538819 0.181002 0.106138 0.036347 0.557784 0.733750 0.004027 0.002610 0.000806
284.538819 0.225450 0.135783 0.042050 0.320574 0.745759 0.002449 0.001738 0.000619
284.558726 0.225543 0.135848 0.042065 0.320329 0.745781 0.002447 0.001736 0.000618
294.552090 0.274770 0.171737 0.052272 0.236031 0.755603 0.001594 0.001203 0.000471
304.545455 0.317640 0.205924 0.065716 0.183932 0.763646 0.000995 0.000785 0.000328
314.558726 0.350525 0.235082 0.081786 0.142756 0.770244 0.000572 0.000469 0.000206
324.552090 0.379433 0.264046 0.102695 0.108562 0.775634 0.000300 0.000257 0.000120
334.545455 0.397821 0.284123 0.122247 0.080485 0.780048 0.000148 0.000132 0.000064
344.558726 0.407244 0.296947 0.141129 0.058206 0.783669 0.000069 0.000064 0.000032
354.552090 0.414707 0.308943 0.162275 0.041301 0.786628 0.000031 0.000030 0.000016
364.545455 0.422121 0.319217 0.182264 0.028941 0.789050 0.000014 0.000014 0.000008
374.538819 0.423807 0.322578 0.196943 0.020310 0.791034 0.000007 0.000008 0.000005
384.552090 0.421493 0.322065 0.210609 0.014830 0.792661 0.000004 0.000006 0.000005
394.545455 0.421493 0.322065 0.222882 0.012586 0.793991 0.000004 0.000006 0.000005


2.548109 0.018319 0.044763 0.539683 0.116024 0.000000 0.002643 0.009361 0.034264
12.548109 0.013116 0.035520 0.530767 0.055920 0.000000 0.001148 0.005941 0.027010
22.548109 0.009008 0.027888 0.512673 0.032535 0.000000 0.000562 0.003924 0.021356
32.548109 0.005949 0.021694 0.486440 0.021034 0.000000 0.000308 0.002733 0.017131
42.548109 0.003879 0.016839 0.453700 0.014606 0.000000 0.000186 0.001996 0.013978
52.548109 0.002562 0.013142 0.416351 0.010725 0.000000 0.000122 0.001515 0.011589
62.548109 0.001743 0.010369 0.376412 0.008288 0.000000 0.000085 0.001186 0.009748
72.548109 0.001238 0.008310 0.335918 0.006800 0.000000 0.000062 0.000955 0.008309
82.548109 0.000983 0.006905 0.296865 0.006401 0.000000 0.000051 0.000810 0.007321
92.548109 0.000534 0.001018 0.010855 0.001393 0.000000 0.000015 0.000027 0.000062
102.548109 0.000783 0.001464 0.019171 0.002071 0.000000 0.000026 0.000042 0.000091
112.548109 0.000986 0.001891 0.029552 0.003076 0.000000 0.000040 0.000057 0.000111
122.548109 0.001046 0.001893 0.037256 0.004563 0.000000 0.000060 0.000067 0.000090
132.548109 0.001353 0.001908 0.037741 0.006751 0.000000 0.000112 0.000100 0.000078
142.548109 0.001394 0.001831 0.045897 0.009955 0.000000 0.000165 0.000120 0.000059
152.548109 0.001248 0.001972 0.067189 0.014642 0.040051 0.000151 0.000086 0.000034
162.548109 0.014308 0.010651 0.087800 0.967290 0.177806 0.023919 0.011032 0.002170
172.548109 0.018284 0.012583 0.074556 0.987400 0.290591 0.014406 0.007000 0.001553
182.548109 0.023718 0.015326 0.063277 1.003800 0.382931 0.010659 0.005441 0.001299
192.548109 0.031091 0.019170 0.053924 1.024176 0.458533 0.009136 0.004873 0.001226
202.548109 0.041350 0.024567 0.046325 1.048952 0.520430 0.008568 0.004771 0.001257
212.548109 0.054716 0.031734 0.040345 1.077325 0.571108 0.008465 0.004932 0.001364
222.548109 0.072377 0.041383 0.035907 1.106286 0.612599 0.008588 0.005251 0.001537
232.548109 0.095309 0.054215 0.033012 1.129337 0.646569 0.008788 0.005653 0.001768
242.548109 0.124369 0.071014 0.031770 1.133571 0.674381 0.008936 0.006048 0.002022
252.548109 0.160043 0.092554 0.032437 1.092583 0.697152 0.008833 0.006226 0.002162
262.548109 0.202125 0.119456 0.035473 0.951809 0.715795 0.007862 0.005495 0.001800
272.548109 0.249462 0.151991 0.041609 0.634305 0.731059 0.004997 0.003452 0.001196
282.548109 0.299868 0.189880 0.051931 0.347981 0.743556 0.002837 0.002165 0.000879
282.568016 0.299969 0.189960 0.051956 0.347673 0.743578 0.002835 0.002163 0.000878
292.561380 0.351124 0.233139 0.068510 0.248805 0.753800 0.001756 0.001442 0.000650
302.554745 0.392036 0.272051 0.089247 0.193157 0.762169 0.001052 0.000915 0.000443
312.568016 0.420263 0.303302 0.112995 0.150332 0.769035 0.000584 0.000534 0.000274
322.561380 0.441846 0.332436 0.142720 0.114874 0.774645 0.000293 0.000286 0.000157
332.554745 0.453729 0.351754 0.169967 0.085601 0.779238 0.000140 0.000144 0.000083
342.568016 0.456822 0.362832 0.195376 0.062188 0.783006 0.000063 0.000068 0.000041
352.561380 0.457175 0.372474 0.223083 0.044279 0.786085 0.000028 0.000031 0.000020
362.554745 0.459026 0.381216 0.249288 0.031081 0.788606 0.000012 0.000015 0.000010
372.548109 0.456904 0.383444 0.268512 0.021765 0.790670 0.000006 0.000007 0.000006
382.561380 0.451114 0.381617 0.285453 0.015677 0.792363 0.000003 0.000005 0.000005
392.554745 0.451114 0.381617 0.301572 0.012735 0.793747 0.000003 0.000005 0.000005


0.557399 0.014693 0.036567 0.495014 0.095282 0.000000 0.001997 0.007232 0.027696
10.557399 0.010374 0.028522 0.478848 0.045823 0.000000 0.000813 0.004409 0.021289
20.557399 0.006897 0.021927 0.455102 0.026706 0.000000 0.000387 0.002850 0.016510
30.557399 0.004397 0.016685 0.425028 0.017296 0.000000 0.000210 0.001959 0.013060
40.557399 0.002791 0.012701 0.390370 0.012033 0.000000 0.000126 0.001418 0.010549
50.557399 0.001812 0.009761 0.352994 0.008857 0.000000 0.000082 0.001071 0.008681
60.557399 0.001221 0.007613 0.314728 0.006868 0.000000 0.000057 0.000835 0.007260
70.557399 0.000866 0.006052 0.277278 0.005665 0.000000 0.000042 0.000671 0.006161
80.557399 0.000696 0.005016 0.242289 0.005368 0.000000 0.000035 0.000568 0.005413
90.557399 0.000467 0.000878 0.009402 0.001287 0.000000 0.000013 0.000024 0.000053
100.557399 0.000711 0.001274 0.016232 0.001914 0.000000 0.000023 0.000038 0.000078
110.557399 0.000931 0.001643 0.024648 0.002844 0.000000 0.000038 0.000053 0.000097
120.557399 0.001063 0.001680 0.030201 0.004220 0.000000 0.000062 0.000068 0.000084
130.557399 0.001518 0.001831 0.029896 0.006247 0.000000 0.000122 0.000111 0.000084
140.557399 0.001690 0.001818 0.035494 0.009219 0.000000 0.000194 0.000148 0.000073
150.557399 0.001564 0.001863 0.051453 0.013570 0.009184 0.000212 0.000125 0.000043
160.557399 0.020742 0.013698 0.068847 0.966408 0.152534 0.042498 0.019629 0.003600
170.557399 0.026932 0.016880 0.058573 0.984879 0.269900 0.024222 0.011840 0.002469
180.557399 0.035373 0.021297 0.049971 1.000427 0.365991 0.016850 0.008765 0.002025
190.557399 0.046740 0.027360 0.043016 1.019834 0.444663 0.013669 0.007527 0.001890
200.557399 0.062401 0.035805 0.037583 1.043642 0.509075 0.012180 0.007088 0.001921
210.557399 0.082428 0.046842 0.033622 1.071304 0.561811 0.011458 0.007051 0.002065
220.557399 0.108208 0.061439 0.031151 1.100330 0.604987 0.011097 0.007229 0.002297
230.557399 0.140501 0.080406 0.030296 1.125135 0.640337 0.010876 0.007501 0.002597
240.557399 0.179566 0.104497 0.031336 1.134538 0.669279 0.010639 0.007754 0.002919
250.557399 0.224852 0.134236 0.034755 1.105769 0.692975 0.010190 0.007773 0.003100
260.557399 0.274801 0.169718 0.041319 0.991416 0.712375 0.008989 0.006873 0.002647
270.557399 0.326883 0.210429 0.052159 0.710820 0.728259 0.005900 0.004376 0.001709
280.557399 0.377865 0.255150 0.068830 0.382787 0.741263 0.003136 0.002584 0.001196
280.577306 0.377963 0.255241 0.068869 0.382391 0.741287 0.003132 0.002581 0.001195
290.570670 0.424678 0.302887 0.094066 0.262931 0.751923 0.001819 0.001646 0.000857
300.564035 0.458062 0.343215 0.124433 0.202835 0.760633 0.001034 0.001011 0.000573
310.577306 0.477122 0.373294 0.157832 0.158183 0.767777 0.000548 0.000574 0.000349
320.570670 0.486993 0.398987 0.197942 0.121429 0.773615 0.000263 0.000298 0.000196
330.564035 0.489001 0.414737 0.233739 0.090951 0.778395 0.000122 0.000146 0.000102
340.577306 0.483085 0.421773 0.265858 0.066388 0.782316 0.000054 0.000068 0.000050
350.570670 0.473656 0.426666 0.299825 0.047444 0.785520 0.000023 0.000031 0.000024
360.564035 0.467457 0.431825 0.331737 0.033375 0.788143 0.000010 0.000014 0.000012
370.557399 0.460069 0.431579 0.354914 0.023347 0.790291 0.000005 0.000007 0.000007
380.570670 0.449441 0.427292 0.374320 0.016646 0.792053 0.000003 0.000005 0.000005
390.564035 0.449441 0.427292 0.393201 0.013045 0.793493 0.000002 0.000005 0.000005


8.566689 0.008308 0.022871 0.426400 0.037613 0.000000 0.000582 0.003262 0.016660
18.566689 0.005310 0.017186 0.398918 0.021957 0.000000 0.000271 0.002064 0.012678
28.566689 0.003265 0.012778 0.366796 0.014243 0.000000 0.000145 0.001401 0.009897
38.566689 0.002022 0.009541 0.331828 0.009926 0.000000 0.000087 0.001007 0.007919
48.566689 0.001294 0.007224 0.295763 0.007324 0.000000 0.000056 0.000756 0.006471
58.566689 0.000867 0.005574 0.260161 0.005700 0.000000 0.000039 0.000588 0.005383
68.566689 0.000615 0.004399 0.226379 0.004728 0.000000 0.000029 0.000471 0.004550
78.566689 0.000504 0.003641 0.195728 0.004512 0.000000 0.000025 0.000399 0.003987
88.566689 0.000408 0.000760 0.008114 0.001189 0.000000 0.000011 0.000020 0.000046
98.566689 0.000649 0.001119 0.013682 0.001769 0.000000 0.000021 0.000034 0.000068
108.566689 0.000890 0.001456 0.020446 0.002629 0.000000 0.000036 0.000050 0.000086
118.566689 0.001102 0.001545 0.024367 0.003903 0.000000 0.000063 0.000069 0.000081
128.566689 0.001725 0.001848 0.023618 0.005780 0.000000 0.000128 0.000122 0.000092
138.566689 0.002085 0.001937 0.027377 0.008536 0.000000 0.000219 0.000178 0.000091
148.566689 0.002016 0.001931 0.039251 0.012573 0.000000 0.000277 0.000176 0.000058
158.566689 0.030744 0.018791 0.054153 0.964820 0.126236 0.073467 0.034595 0.006201
168.566689 0.040330 0.023856 0.046349 0.982070 0.248369 0.039644 0.019789 0.004063
178.566689 0.053306 0.030804 0.039987 0.996888 0.348363 0.025660 0.013808 0.003233
188.566689 0.070532 0.040198 0.035083 1.015378 0.430231 0.019534 0.011268 0.002949
198.566689 0.093429 0.053079 0.031564 1.038211 0.497258 0.016452 0.010134 0.002937
208.566689 0.122641 0.069687 0.029488 1.065080 0.552136 0.014713 0.009658 0.003091
218.566689 0.158301 0.091019 0.028998 1.093957 0.597066 0.013616 0.009511 0.003361
228.566689 0.200751 0.117830 0.030394 1.120072 0.633852 0.012816 0.009507 0.003706
238.566689 0.249054 0.150513 0.034187 1.133752 0.663969 0.012097 0.009502 0.004064
248.566689 0.301254 0.188951 0.041177 1.115364 0.688628 0.011238 0.009271 0.004252
258.566689 0.354535 0.232378 0.052538 1.023986 0.708816 0.009756 0.008163 0.003690
268.566689 0.405571 0.279330 0.069885 0.782274 0.725345 0.006561 0.005298 0.002350
278.566689 0.450893 0.327716 0.095241 0.427785 0.738878 0.003276 0.002951 0.001561
278.586596 0.450975 0.327812 0.095300 0.427273 0.738902 0.003272 0.002948 0.001560
288.579960 0.487100 0.375656 0.131839 0.278867 0.749970 0.001750 0.001784 0.001082
298.573324 0.507916 0.413185 0.174153 0.213050 0.759034 0.000935 0.001054 0.000707
308.586596 0.513627 0.438273 0.218659 0.166325 0.766469 0.000473 0.000580 0.000423
318.579960 0.507596 0.456490 0.269671 0.128229 0.772543 0.000219 0.000292 0.000233
328.573324 0.496478 0.465529 0.313761 0.096539 0.777517 0.000099 0.000140 0.000120
338.586596 0.479223 0.466011 0.351625 0.070809 0.781598 0.000043 0.000064 0.000058
348.579960 0.458208 0.463658 0.390252 0.050803 0.784931 0.000018 0.000028 0.000027
358.573324 0.442438 0.463054 0.426192 0.035829 0.787661 0.000008 0.000013 0.000013
368.566689 0.429323 0.459044 0.451677 0.025060 0.789897 0.000004 0.000006 0.000007
378.579960 0.413769 0.451220 0.471770 0.017733 0.791730 0.000002 0.000004 0.000006
388.573324 0.413769 0.451220 0.491787 0.013500 0.793228 0.000002 0.000004 0.000006
398.566689 0.413769 0.451220 0.496844 0.012850 0.794455 0.000002 0.000004 0.000006


6.575979 0.006754 0.018357 0.375597 0.030919 0.000000 0.000424 0.002409 0.012952
16.575979 0.004121 0.013446 0.345874 0.018076 0.000000 0.000193 0.001493 0.009678
26.575979 0.002445 0.009758 0.313094 0.011742 0.000000 0.000102 0.001001 0.007461
36.575979 0.001482 0.007147 0.279017 0.008197 0.000000 0.000061 0.000714 0.005916
46.575979 0.000938 0.005335 0.245176 0.006063 0.000000 0.000039 0.000533 0.004803
56.575979 0.000627 0.004075 0.212829 0.004737 0.000000 0.000028 0.000413 0.003976
66.575979 0.000448 0.003195 0.182984 0.003954 0.000000 0.000021 0.000330 0.003348
76.575979 0.000376 0.002645 0.156646 0.003802 0.000000 0.000019 0.000280 0.002926
86.575979 0.000356 0.000658 0.006984 0.001099 0.000000 0.000010 0.000018 0.000040
96.575979 0.000591 0.000991 0.011496 0.001635 0.000000 0.000019 0.000030 0.000060
106.575979 0.000856 0.001315 0.016895 0.002430 0.000000 0.000034 0.000047 0.000078
116.575979 0.001153 0.001470 0.019600 0.003609 0.000000 0.000062 0.000070 0.000079
126.575979 0.001958 0.001941 0.018644 0.005347 0.000000 0.000130 0.000131 0.000101
136.575979 0.002577 0.002182 0.021102 0.007902 0.000000 0.000237 0.000206 0.000113
146.575979 0.002635 0.002174 0.029869 0.011648 0.000000 0.000338 0.000235 0.000083
156.575979 0.046182 0.026936 0.042966 0.962103 0.098870 0.121103 0.059337 0.010889
166.575979 0.060830 0.034845 0.037235 0.978723 0.225963 0.062394 0.032265 0.006794
176.575979 0.080343 0.045564 0.032792 0.993019 0.330018 0.037322 0.021045 0.005187
186.575979 0.105612 0.059810 0.029720 1.010684 0.415211 0.026545 0.016212 0.004576
196.575979 0.137742 0.078767 0.028013 1.032565 0.484962 0.021113 0.013871 0.004422
206.575979 0.177763 0.102929 0.027868 1.058587 0.542069 0.017981 0.012646 0.004519
216.575979 0.223508 0.132604 0.029605 1.087147 0.588824 0.015952 0.011966 0.004768
226.575979 0.274550 0.168291 0.033762 1.114199 0.627103 0.014467 0.011539 0.005101
236.575979 0.328568 0.209639 0.041175 1.131396 0.658444 0.013199 0.011166 0.005437
246.575979 0.382537 0.255621 0.053065 1.121818 0.684104 0.011869 0.010603 0.005576
256.575979 0.433131 0.304548 0.071100 1.050297 0.705112 0.010034 0.009235 0.004883
266.575979 0.477051 0.354182 0.097367 0.846049 0.722313 0.006772 0.006089 0.003108
276.575979 0.511084 0.401865 0.134155 0.485197 0.736395 0.003193 0.003212 0.001957
276.595886 0.511140 0.401956 0.134239 0.484556 0.736420 0.003188 0.003208 0.001955
286.589250 0.531349 0.444983 0.184709 0.297289 0.747938 0.001555 0.001828 0.001308
296.582614 0.534891 0.475062 0.240507 0.223915 0.757370 0.000783 0.001035 0.000833
306.595886 0.523123 0.491027 0.296345 0.174785 0.765107 0.000381 0.000552 0.000488
316.589250 0.497530 0.497537 0.357133 0.135279 0.771428 0.000172 0.000270 0.000262
326.582614 0.471257 0.496696 0.407727 0.102365 0.776604 0.000076 0.000128 0.000133
336.595886 0.442306 0.488361 0.449035 0.075456 0.780850 0.000033 0.000058 0.000063
346.589250 0.410784 0.476883 0.489387 0.054363 0.784319 0.000014 0.000025 0.000029
356.582614 0.386841 0.468981 0.526408 0.038449 0.787160 0.000006 0.000011 0.000014
366.575979 0.369520 0.460520 0.551527 0.026909 0.789486 0.000003 0.000005 0.000007
376.589250 0.351092 0.448804 0.569598 0.018940 0.791394 0.000001 0.000003 0.000005
386.582614 0.349159 0.448558 0.588651 0.014093 0.792953 0.000001 0.000003 0.000005
396.575979 0.349159 0.448558 0.597020 0.012617 0.794230 0.000001 0.000003 0.000005


4.585269 0.005577 0.014780 0.327792 0.025447 0.000000 0.000314 0.001778 0.010011
14.585269 0.003231 0.010516 0.297001 0.014896 0.000000 0.000140 0.001079 0.007348
24.585269 0.001854 0.007441 0.264638 0.009689 0.000000 0.000074 0.000715 0.005597
34.585269 0.001104 0.005347 0.232306 0.006775 0.000000 0.000044 0.000506 0.004401
44.585269 0.000694 0.003937 0.201264 0.005024 0.000000 0.000029 0.000376 0.003551
54.585269 0.000464 0.002979 0.172450 0.003942 0.000000 0.000020 0.000291 0.002926
64.585269 0.000335 0.002323 0.146556 0.003312 0.000000 0.000016 0.000232 0.002455
74.585269 0.000291 0.001927 0.124302 0.003211 0.000000 0.000015 0.000197 0.002141
84.585269 0.000311 0.000572 0.006000 0.001015 0.000000 0.000008 0.000015 0.000034
94.585269 0.000538 0.000884 0.009644 0.001511 0.000000 0.000017 0.000027 0.000053
104.585269 0.000824 0.001206 0.013928 0.002246 0.000000 0.000031 0.000044 0.000071
114.585269 0.001206 0.001439 0.015745 0.003337 0.000000 0.000060 0.000071 0.000078
124.585269 0.002194 0.002092 0.014743 0.004946 0.000000 0.000128 0.000137 0.000112
134.585269 0.003145 0.002547 0.016294 0.007314 0.000000 0.000244 0.000229 0.000139
144.585269 0.003444 0.002605 0.022715 0.010788 0.000000 0.000385 0.000294 0.000117
154.585269 0.069638 0.039643 0.034684 0.957494 0.070391 0.186871 0.097308 0.019163
164.585269 0.091436 0.051752 0.030742 0.974432 0.202647 0.093713 0.050791 0.011359
174.585269 0.119670 0.067880 0.028023 0.988572 0.310929 0.051731 0.030819 0.008239
184.585269 0.154857 0.088788 0.026704 1.005582 0.399582 0.034359 0.022334 0.006965
194.585269 0.197273 0.115547 0.026896 1.026583 0.472166 0.025862 0.018163 0.006480
204.585269 0.247690 0.148843 0.028960 1.051751 0.531592 0.021045 0.015855 0.006390
214.585269 0.301110 0.187546 0.033475 1.079875 0.580246 0.017956 0.014442 0.006516
224.585269 0.356458 0.231698 0.041311 1.107569 0.620081 0.015713 0.013458 0.006749
234.585269 0.410593 0.280019 0.053736 1.127649 0.652695 0.013830 0.012620 0.006983
244.585269 0.460276 0.330625 0.072473 1.125544 0.679397 0.011954 0.011643 0.007003
254.585269 0.502434 0.381173 0.099670 1.071118 0.701258 0.009693 0.009952 0.006149
264.585269 0.534101 0.428989 0.137668 0.901298 0.719157 0.006405 0.006596 0.003947
274.585269 0.552061 0.471093 0.188501 0.554323 0.733811 0.002879 0.003313 0.002356
274.605176 0.552081 0.471169 0.188614 0.553581 0.733838 0.002874 0.003309 0.002354
284.598540 0.551285 0.504070 0.254611 0.319214 0.745824 0.001282 0.001769 0.001512
294.591904 0.532821 0.521780 0.323856 0.235589 0.755638 0.000615 0.000962 0.000935
304.605176 0.500320 0.524387 0.389447 0.183594 0.763689 0.000292 0.000500 0.000535
314.598540 0.454547 0.515429 0.456916 0.142584 0.770267 0.000130 0.000239 0.000281
324.591904 0.415010 0.502469 0.510672 0.108431 0.775654 0.000057 0.000111 0.000140
334.605176 0.378025 0.484387 0.551827 0.080333 0.780072 0.000025 0.000050 0.000066
344.598540 0.341118 0.463701 0.589710 0.058128 0.783682 0.000010 0.000022 0.000030
354.591904 0.313616 0.448634 0.623767 0.041243 0.786639 0.000004 0.000009 0.000014
364.585269 0.295211 0.436170 0.645006 0.028899 0.789059 0.000002 0.000005 0.000007
374.598540 0.277111 0.421358 0.657627 0.020268 0.791045 0.000001 0.000003 0.000005
384.591904 0.272208 0.419857 0.673429 0.014814 0.792667 0.000001 0.000002 0.000005
394.585269 0.272208 0.419857 0.681311 0.012585 0.793996 0.000001 0.000002 0.000005


2.594559 0.004674 0.011961 0.283721 0.020964 0.000000 0.000238 0.001314 0.007697
12.594559 0.002566 0.008233 0.252812 0.012286 0.000000 0.000105 0.000781 0.005552
22.594559 0.001429 0.005675 0.221677 0.008001 0.000000 0.000055 0.000511 0.004181
32.594559 0.000839 0.004002 0.191666 0.005604 0.000000 0.000033 0.000359 0.003261
42.594559 0.000526 0.002909 0.163728 0.004167 0.000000 0.000022 0.000266 0.002616
52.594559 0.000354 0.002182 0.138502 0.003284 0.000000 0.000016 0.000205 0.002146
62.594559 0.000261 0.001694 0.116391 0.002779 0.000000 0.000012 0.000164 0.001795
72.594559 0.000236 0.001411 0.097869 0.002718 0.000000 0.000012 0.000140 0.001563
82.594559 0.000270 0.000497 0.005150 0.000938 0.000000 0.000007 0.000013 0.000030
92.594559 0.000487 0.000792 0.008090 0.001396 0.000000 0.000015 0.000024 0.000047
102.594559 0.000789 0.001120 0.011476 0.002076 0.000000 0.000029 0.000041 0.000065
112.594559 0.001248 0.001435 0.012660 0.003085 0.000000 0.000057 0.000070 0.000078
122.594559 0.002401 0.002277 0.011717 0.004575 0.000000 0.000122 0.000139 0.000122
132.594559 0.003736 0.003011 0.012651 0.006768 0.000000 0.000242 0.000246 0.000166
142.594559 0.004439 0.003234 0.017311 0.009990 0.000000 0.000413 0.000349 0.000160
152.594559 0.104239 0.059013 0.028861 0.949746 0.040757 0.266595 0.150374 0.033206
162.594559 0.135274 0.077039 0.026546 0.968576 0.178384 0.134084 0.076719 0.018718
172.594559 0.173801 0.100410 0.025504 0.983208 0.291064 0.068581 0.043278 0.012793
182.594559 0.219340 0.129664 0.026036 0.999864 0.383318 0.042623 0.029488 0.010290
192.594559 0.270802 0.165381 0.028455 1.020136 0.458850 0.030452 0.022817 0.009170
202.594559 0.328461 0.208212 0.033321 1.044503 0.520690 0.023740 0.019107 0.008700
212.594559 0.384621 0.255007 0.041581 1.072137 0.571320 0.019497 0.016783 0.008562
222.594559 0.438411 0.305405 0.054548 1.100250 0.612773 0.016422 0.015128 0.008583
232.594559 0.486759 0.357365 0.074002 1.122695 0.646711 0.013841 0.013730 0.008621
242.594559 0.526853 0.408484 0.102149 1.126933 0.674498 0.011356 0.012255 0.008447
252.594559 0.555972 0.456107 0.141377 1.087189 0.697248 0.008699 0.010188 0.007392
262.594559 0.571029 0.497317 0.193743 0.948172 0.715873 0.005535 0.006704 0.004798
272.594559 0.568124 0.528782 0.260234 0.630316 0.731123 0.002411 0.003234 0.002722
272.614466 0.568097 0.528833 0.260379 0.629539 0.731150 0.002406 0.003229 0.002720
282.607830 0.541068 0.546065 0.341613 0.346166 0.743623 0.000999 0.001624 0.001669
292.601194 0.497493 0.546519 0.422088 0.248294 0.753836 0.000463 0.000853 0.001000
302.614466 0.445264 0.532371 0.493896 0.192799 0.762215 0.000217 0.000434 0.000559
312.607830 0.385200 0.506346 0.563117 0.150155 0.769060 0.000096 0.000204 0.000287
322.601194 0.339314 0.481451 0.615255 0.114740 0.774665 0.000042 0.000094 0.000140
332.614466 0.300962 0.455016 0.651575 0.085442 0.779263 0.000018 0.000042 0.000065
342.607830 0.265222 0.427354 0.681860 0.062106 0.783020 0.000008 0.000018 0.000029
352.601194 0.239195 0.407103 0.708117 0.044217 0.786096 0.000003 0.000008 0.000013
362.594559 0.222552 0.392094 0.721627 0.031037 0.788615 0.000001 0.000004 0.000007
372.607830 0.207112 0.375789 0.725328 0.021720 0.790681 0.000001 0.000002 0.000005
382.601194 0.201193 0.372702 0.735762 0.015659 0.792369 0.000001 0.000002 0.000005
392.594559 0.201193 0.372702 0.740137 0.012730 0.793752 0.000001 0.000002 0.000005


0.603849 0.003970 0.009744 0.243706 0.017284 0.000000 0.000185 0.000974 0.005892
10.603849 0.002069 0.006465 0.213460 0.010140 0.000000 0.000080 0.000567 0.004178
20.603849 0.001123 0.004338 0.184151 0.006612 0.000000 0.000042 0.000367 0.003111
30.603849 0.000654 0.003003 0.156806 0.004639 0.000000 0.000025 0.000256 0.002408
40.603849 0.000411 0.002156 0.132077 0.003459 0.000000 0.000017 0.000189 0.001921
50.603849 0.000281 0.001605 0.110331 0.002740 0.000000 0.000013 0.000145 0.001570
60.603849 0.000211 0.001242 0.091720 0.002337 0.000000 0.000010 0.000116 0.001309
70.603849 0.000200 0.001043 0.076510 0.002306 0.000000 0.000011 0.000099 0.001138
80.603849 0.000235 0.000432 0.004420 0.000867 0.000000 0.000006 0.000012 0.000026
90.603849 0.000438 0.000710 0.006797 0.001290 0.000000 0.000013 0.000022 0.000042
100.603849 0.000748 0.001047 0.009469 0.001919 0.000000 0.000026 0.000038 0.000060
110.603849 0.001270 0.001444 0.010216 0.002852 0.000000 0.000052 0.000068 0.000078
120.603849 0.002549 0.002469 0.009400 0.004231 0.000000 0.000114 0.000139 0.000131
130.603849 0.004272 0.003538 0.009928 0.006263 0.000000 0.000232 0.000255 0.000193
140.603849 0.005558 0.004057 0.013276 0.009249 0.000000 0.000421 0.000392 0.000210
150.603849 0.152914 0.087628 0.025215 0.937039 0.009918 0.350336 0.217090 0.055708
160.603849 0.194326 0.113362 0.024509 0.960275 0.153136 0.183228 0.111001 0.030056
170.603849 0.242894 0.145493 0.025279 0.976507 0.270392 0.087580 0.058410 0.019248
180.603849 0.296667 0.183932 0.027998 0.993305 0.366394 0.051058 0.037454 0.014666
190.603849 0.353200 0.228399 0.033297 1.013106 0.444993 0.034683 0.027620 0.012491
200.603849 0.412743 0.279411 0.041981 1.036800 0.509345 0.025904 0.022221 0.011391
210.603849 0.465711 0.331587 0.055498 1.063953 0.562032 0.020406 0.018834 0.010822
220.603849 0.512357 0.384559 0.075683 1.092337 0.605168 0.016406 0.016395 0.010507
230.603849 0.550148 0.435905 0.104800 1.116731 0.640485 0.013071 0.014344 0.010252
240.603849 0.576590 0.483025 0.145279 1.126359 0.669400 0.010049 0.012313 0.009802
250.603849 0.588690 0.523080 0.199190 1.099206 0.693074 0.007228 0.009882 0.008500
260.603849 0.582492 0.552790 0.267503 0.987309 0.712456 0.004424 0.006402 0.005564
270.603849 0.553572 0.568307 0.349364 0.706602 0.728325 0.001902 0.002996 0.003012
270.623756 0.553490 0.568321 0.349537 0.705851 0.728354 0.001898 0.002991 0.003009
280.617120 0.497325 0.564485 0.443254 0.380350 0.741333 0.000749 0.001426 0.001758
290.610484 0.431720 0.544251 0.530545 0.262346 0.751961 0.000339 0.000728 0.001020
300.623756 0.367900 0.512774 0.603247 0.202463 0.760680 0.000158 0.000364 0.000557
310.617120 0.304640 0.471920 0.667748 0.158004 0.767803 0.000070 0.000169 0.000280
320.610484 0.260637 0.438179 0.712387 0.121292 0.773636 0.000031 0.000078 0.000135
330.623756 0.226635 0.406730 0.738453 0.090787 0.778421 0.000014 0.000034 0.000062
340.617120 0.196428 0.375680 0.755709 0.066302 0.782330 0.000006 0.000015 0.000028
350.610484 0.174781 0.353075 0.769426 0.047379 0.785531 0.000002 0.000006 0.000012
360.603849 0.161293 0.337294 0.771942 0.033327 0.788152 0.000001 0.000003 0.000006
370.617120 0.149295 0.321143 0.764288 0.023298 0.790302 0.000001 0.000002 0.000004
380.610484 0.143850 0.316919 0.767620 0.016625 0.792059 0.000000 0.000001 0.000004
390.603849 0.143850 0.316919 0.766657 0.013036 0.793498 0.000000 0.000001 0.000004


8.613139 0.001696 0.005099 0.178869 0.008373 0.000000 0.000064 0.000413 0.003132
18.613139 0.000903 0.003330 0.151790 0.005466 0.000000 0.000034 0.000264 0.002308
28.613139 0.000525 0.002264 0.127276 0.003842 0.000000 0.000021 0.000183 0.001773
38.613139 0.000333 0.001607 0.105710 0.002874 0.000000 0.000014 0.000134 0.001407
48.613139 0.000231 0.001189 0.087225 0.002288 0.000000 0.000011 0.000103 0.001145
58.613139 0.000180 0.000919 0.071765 0.001968 0.000000 0.000009 0.000083 0.000952
68.613139 0.000179 0.000781 0.059425 0.001962 0.000000 0.000010 0.000072 0.000827
78.613139 0.000204 0.000375 0.003796 0.000801 0.000000 0.000005 0.000010 0.000022
88.613139 0.000392 0.000637 0.005728 0.001192 0.000000 0.000011 0.000019 0.000037
98.613139 0.000702 0.000982 0.007841 0.001773 0.000000 0.000023 0.000035 0.000055
108.613139 0.001263 0.001453 0.008298 0.002636 0.000000 0.000048 0.000064 0.000077
118.613139 0.002615 0.002640 0.007656 0.003912 0.000000 0.000104 0.000135 0.000138
128.613139 0.004671 0.004070 0.007934 0.005794 0.000000 0.000216 0.000257 0.000217
138.613139 0.006670 0.005034 0.010311 0.008562 0.000000 0.000412 0.000421 0.000264
148.613139 0.216906 0.128056 0.023648 0.917106 0.000000 0.426284 0.292285 0.089191
158.613139 0.267685 0.162757 0.024716 0.948407 0.126862 0.240033 0.154030 0.046659
168.613139 0.323349 0.204077 0.027672 0.967999 0.248881 0.108561 0.076122 0.027935
178.613139 0.380671 0.250973 0.033239 0.985697 0.348782 0.059431 0.045992 0.020123
188.613139 0.436609 0.302205 0.042511 1.005411 0.430574 0.038325 0.032351 0.016372
198.613139 0.490776 0.358144 0.056587 1.028637 0.497539 0.027293 0.025003 0.014362
208.613139 0.536877 0.411989 0.077519 1.055381 0.552366 0.020426 0.020405 0.013185
218.613139 0.572191 0.463230 0.107624 1.083952 0.597255 0.015461 0.017079 0.012409
228.613139 0.595878 0.509558 0.149373 1.109967 0.634006 0.011500 0.014321 0.011761
238.613139 0.605001 0.548221 0.204842 1.124193 0.664096 0.008257 0.011766 0.010952
248.613139 0.595515 0.575992 0.274971 1.107834 0.688731 0.005616 0.009093 0.009352
258.613139 0.562902 0.589019 0.358861 1.019561 0.708901 0.003337 0.005784 0.006135
268.613139 0.505235 0.583381 0.453382 0.778115 0.725414 0.001438 0.002653 0.003187
268.633046 0.505097 0.583350 0.453576 0.777429 0.725444 0.001435 0.002649 0.003183
278.626410 0.424777 0.555056 0.554580 0.424561 0.738950 0.000549 0.001209 0.001771
288.619774 0.348523 0.514592 0.642342 0.278206 0.750010 0.000245 0.000603 0.000997
298.633046 0.284890 0.469305 0.709218 0.212670 0.759083 0.000114 0.000298 0.000534
308.626410 0.228268 0.419190 0.761394 0.166150 0.766495 0.000051 0.000138 0.000263
318.619774 0.191342 0.381236 0.792056 0.128091 0.772565 0.000023 0.000063 0.000125
328.633046 0.164238 0.348557 0.802597 0.096369 0.777544 0.000010 0.000028 0.000057
338.626410 0.140887 0.317568 0.802367 0.070719 0.781612 0.000004 0.000012 0.000025
348.619774 0.124292 0.295151 0.800279 0.050734 0.784943 0.000002 0.000005 0.000011
358.613139 0.114099 0.280060 0.790215 0.035778 0.787671 0.000001 0.000002 0.000006
368.626410 0.105303 0.265255 0.770742 0.025007 0.789909 0.000000 0.000001 0.000004
378.619774 0.100904 0.260563 0.766153 0.017710 0.791737 0.000000 0.000001 0.000003
388.613139 0.100904 0.260563 0.759540 0.013490 0.793234 0.000000 0.000001 0.000003
398.626410 0.100904 0.260563 0.754853 0.012864 0.794462 0.000000 0.000001 0.000003


6.622429 0.001416 0.004049 0.148818 0.006917 0.000000 0.000053 0.000303 0.002342
16.622429 0.000745 0.002574 0.124206 0.004521 0.000000 0.000028 0.000192 0.001707
26.622429 0.000434 0.001721 0.102543 0.003184 0.000000 0.000017 0.000132 0.001303
36.622429 0.000280 0.001209 0.083991 0.002390 0.000000 0.000012 0.000096 0.001029
46.622429 0.000199 0.000890 0.068479 0.001914 0.000000 0.000009 0.000074 0.000834
56.622429 0.000160 0.000690 0.055787 0.001661 0.000000 0.000008 0.000060 0.000692
66.622429 0.000168 0.000597 0.045885 0.001673 0.000000 0.000009 0.000053 0.000600
76.622429 0.000176 0.000325 0.003264 0.000740 0.000000 0.000005 0.000009 0.000019
86.622429 0.000348 0.000571 0.004848 0.001101 0.000000 0.000010 0.000017 0.000033
96.622429 0.000650 0.000919 0.006531 0.001639 0.000000 0.000020 0.000032 0.000051
106.622429 0.001227 0.001450 0.006810 0.002437 0.000000 0.000043 0.000061 0.000076
116.622429 0.002597 0.002764 0.006375 0.003617 0.000000 0.000094 0.000128 0.000142
126.622429 0.004882 0.004545 0.006524 0.005360 0.000000 0.000198 0.000251 0.000237
136.622429 0.007607 0.006081 0.008190 0.007924 0.000000 0.000390 0.000435 0.000316
146.622429 0.294107 0.181898 0.024283 0.887729 0.000000 0.486033 0.368599 0.134962
156.622429 0.350564 0.225529 0.027530 0.931691 0.099521 0.301947 0.205416 0.069745
166.622429 0.408146 0.274777 0.033376 0.957217 0.226496 0.131325 0.096292 0.039078
176.622429 0.463208 0.327629 0.042894 0.976878 0.330455 0.067380 0.054837 0.026608
186.622429 0.513096 0.382169 0.057795 0.997019 0.415569 0.040973 0.036746 0.020694
196.622429 0.557100 0.438426 0.079503 1.020054 0.485254 0.027513 0.027201 0.017480
206.622429 0.592881 0.490259 0.110614 1.046514 0.542308 0.019277 0.021265 0.015521
216.622429 0.613781 0.535533 0.153650 1.075244 0.589020 0.013568 0.017009 0.014160
226.622429 0.619935 0.572598 0.210685 1.102632 0.627264 0.009400 0.013612 0.013018
236.622429 0.607178 0.598269 0.282621 1.120797 0.658576 0.006361 0.010702 0.011771
246.622429 0.570909 0.608689 0.368502 1.113691 0.684212 0.004151 0.007983 0.009840
256.622429 0.509463 0.599956 0.465171 1.045844 0.705200 0.002422 0.004993 0.006430
266.622429 0.428531 0.570034 0.567280 0.842220 0.722385 0.001056 0.002264 0.003227
266.642336 0.428358 0.569954 0.567483 0.841616 0.722416 0.001054 0.002260 0.003223
276.635700 0.338134 0.518634 0.668582 0.481153 0.736471 0.000398 0.000997 0.001712
286.629064 0.264970 0.463171 0.749000 0.296550 0.747980 0.000176 0.000487 0.000938
296.642336 0.210188 0.410371 0.802269 0.223535 0.757421 0.000083 0.000239 0.000493
306.635700 0.164810 0.357437 0.834172 0.174616 0.765134 0.000038 0.000110 0.000240
316.629064 0.136382 0.319583 0.845001 0.135142 0.771451 0.000017 0.000050 0.000113
326.642336 0.116191 0.288662 0.836344 0.102191 0.776632 0.000008 0.000022 0.000051
336.635700 0.099122 0.260162 0.816685 0.075362 0.780865 0.000004 0.000010 0.000022
346.629064 0.087023 0.239648 0.798156 0.054290 0.784332 0.000002 0.000004 0.000010
356.622429 0.079654 0.226160 0.776133 0.038395 0.787170 0.000001 0.000002 0.000005
366.635700 0.073437 0.213336 0.746439 0.026852 0.789499 0.000000 0.000001 0.000003
376.629064 0.070123 0.208727 0.734447 0.018915 0.791401 0.000000 0.000001 0.000003
386.622429 0.070069 0.208720 0.723087 0.014079 0.792959 0.000000 0.000001 0.000003
396.635700 0.070069 0.208720 0.712957 0.012624 0.794237 0.000000 0.000001 0.000003


4.631719 0.001204 0.003242 0.122990 0.005716 0.000000 0.000045 0.000225 0.001747
14.631719 0.000631 0.002008 0.100939 0.003740 0.000000 0.000024 0.000140 0.001260
24.631719 0.000371 0.001322 0.082045 0.002640 0.000000 0.000015 0.000096 0.000955
34.631719 0.000244 0.000921 0.066284 0.001989 0.000000 0.000011 0.000070 0.000751
44.631719 0.000179 0.000677 0.053418 0.001603 0.000000 0.000009 0.000054 0.000607
54.631719 0.000149 0.000527 0.043111 0.001405 0.000000 0.000008 0.000044 0.000502
64.631719 0.000164 0.000468 0.035242 0.001431 0.000000 0.000009 0.000039 0.000436
74.631719 0.000152 0.000282 0.002811 0.000683 0.000000 0.000004 0.000007 0.000017
84.631719 0.000308 0.000510 0.004127 0.001017 0.000000 0.000008 0.000015 0.000029
94.631719 0.000594 0.000856 0.005484 0.001514 0.000000 0.000018 0.000029 0.000047
104.631719 0.001166 0.001431 0.005673 0.002252 0.000000 0.000038 0.000056 0.000075
114.631719 0.002503 0.002826 0.005470 0.003344 0.000000 0.000083 0.000120 0.000144
124.631719 0.004895 0.004908 0.005590 0.004957 0.000000 0.000178 0.000241 0.000251
134.631719 0.008227 0.007083 0.006748 0.007333 0.000000 0.000360 0.000435 0.000362
144.631719 0.378638 0.248721 0.027529 0.847507 0.000000 0.527099 0.439071 0.192215
154.631719 0.435322 0.299508 0.033692 0.908839 0.071069 0.363768 0.263483 0.100298
164.631719 0.489145 0.353758 0.043584 0.943745 0.203202 0.155132 0.118683 0.052801
174.631719 0.536891 0.408818 0.058730 0.966750 0.311383 0.074120 0.063601 0.034000
184.631719 0.576778 0.462570 0.081513 0.987956 0.399954 0.041936 0.040419 0.025297
194.631719 0.607959 0.514753 0.113772 1.011138 0.472470 0.026131 0.028483 0.020587
204.631719 0.630264 0.560790 0.158110 1.037484 0.531841 0.016928 0.021190 0.017675
214.631719 0.633480 0.596081 0.216718 1.066393 0.580450 0.011064 0.016131 0.015608
224.631719 0.617483 0.619520 0.290448 1.094971 0.620248 0.007215 0.012325 0.013885
234.631719 0.577598 0.627233 0.378282 1.116527 0.652831 0.004675 0.009311 0.012156
244.631719 0.512486 0.615350 0.477023 1.117348 0.679508 0.002969 0.006740 0.009912
254.631719 0.428565 0.582047 0.581366 1.067045 0.701350 0.001717 0.004157 0.006424
264.631719 0.338961 0.529629 0.684104 0.898082 0.719232 0.000763 0.001875 0.003138
264.651626 0.338787 0.529509 0.684300 0.897563 0.719264 0.000762 0.001872 0.003134
274.644990 0.254303 0.461975 0.776778 0.549730 0.733890 0.000289 0.000805 0.001596
284.638354 0.192962 0.399313 0.840948 0.318392 0.745867 0.000127 0.000388 0.000854
294.651626 0.150155 0.345402 0.872589 0.235218 0.755691 0.000060 0.000189 0.000442
304.644990 0.116253 0.294823 0.877560 0.183436 0.763718 0.000028 0.000087 0.000213
314.638354 0.095512 0.260050 0.865119 0.142450 0.770291 0.000013 0.000040 0.000100
324.651626 0.081091 0.232670 0.836567 0.108252 0.775683 0.000006 0.000018 0.000045
334.644990 0.069044 0.207945 0.798770 0.080235 0.780088 0.000003 0.000008 0.000020
344.638354 0.060498 0.190206 0.765892 0.058052 0.783695 0.000001 0.000003 0.000009
354.631719 0.055321 0.178730 0.734324 0.041186 0.786649 0.000001 0.000002 0.000004
364.644990 0.051036 0.168080 0.697365 0.028838 0.789072 0.000000 0.000001 0.000003
374.638354 0.048639 0.163898 0.679589 0.020240 0.791052 0.000000 0.000001 0.000002
384.631719 0.048511 0.163857 0.664961 0.014798 0.792673 0.000000 0.000001 0.000002
394.644990 0.048511 0.163857 0.651244 0.012585 0.794003 0.000000 0.000001 0.000002


2.641009 0.001044 0.002624 0.101019 0.004725 0.000000 0.000039 0.000169 0.001301
12.641009 0.000548 0.001586 0.081508 0.003096 0.000000 0.000021 0.000104 0.000929
22.641009 0.000328 0.001030 0.065222 0.002190 0.000000 0.000014 0.000071 0.000699
32.641009 0.000220 0.000713 0.051985 0.001656 0.000000 0.000010 0.000052 0.000547
42.641009 0.000166 0.000525 0.041428 0.001344 0.000000 0.000008 0.000040 0.000441
52.641009 0.000144 0.000414 0.033138 0.001191 0.000000 0.000007 0.000033 0.000364
62.641009 0.000164 0.000380 0.026942 0.001227 0.000000 0.000009 0.000030 0.000316
72.641009 0.000131 0.000244 0.002425 0.000631 0.000000 0.000003 0.000006 0.000014
82.641009 0.000270 0.000454 0.003537 0.000940 0.000000 0.000007 0.000013 0.000026
92.641009 0.000537 0.000792 0.004655 0.001399 0.000000 0.000015 0.000026 0.000043
102.641009 0.001085 0.001390 0.004818 0.002081 0.000000 0.000033 0.000051 0.000072
112.641009 0.002351 0.002823 0.004873 0.003092 0.000000 0.000073 0.000111 0.000143
122.641009 0.004737 0.005126 0.005053 0.004585 0.000000 0.000158 0.000226 0.000260
132.641009 0.008472 0.007923 0.005867 0.006785 0.000000 0.000326 0.000423 0.000399
142.641009 0.462511 0.325576 0.034179 0.796520 0.000000 0.549572 0.498699 0.257894
152.641009 0.514080 0.380266 0.044449 0.878772 0.041462 0.416503 0.324456 0.138870
162.641009 0.559668 0.435626 0.060118 0.927254 0.178961 0.177718 0.142601 0.069147
172.641009 0.596753 0.488798 0.083227 0.955295 0.291537 0.078149 0.071596 0.042125
182.641009 0.624140 0.537815 0.116700 0.978307 0.383705 0.040408 0.042819 0.029981
192.641009 0.640375 0.582090 0.162735 1.002021 0.459167 0.023070 0.028516 0.023489
202.641009 0.645637 0.618556 0.222917 1.028458 0.520949 0.013814 0.020106 0.019464
212.641009 0.626439 0.639657 0.298426 1.057605 0.571533 0.008481 0.014579 0.016592
222.641009 0.582990 0.644586 0.388170 1.087240 0.612947 0.005291 0.010686 0.014247
232.641009 0.514336 0.629515 0.488907 1.111715 0.646854 0.003332 0.007806 0.012061
242.641009 0.427657 0.592858 0.595366 1.119298 0.674614 0.002082 0.005513 0.009582
252.641009 0.336553 0.537312 0.700496 1.083969 0.697343 0.001202 0.003365 0.006149
262.641009 0.253599 0.469450 0.795510 0.945859 0.715952 0.000547 0.001517 0.002943
262.660916 0.253448 0.469308 0.795682 0.945420 0.715985 0.000546 0.001514 0.002938
272.654280 0.183787 0.394827 0.869719 0.625709 0.731205 0.000212 0.000640 0.001443
282.647644 0.136659 0.332228 0.908508 0.345254 0.743668 0.000093 0.000304 0.000756
292.660916 0.105177 0.281917 0.911953 0.247939 0.753892 0.000045 0.000148 0.000387
302.654280 0.080924 0.236848 0.886829 0.192655 0.762245 0.000022 0.000068 0.000184
312.647644 0.066289 0.206710 0.851390 0.150023 0.769084 0.000011 0.000032 0.000086
322.660916 0.056263 0.183603 0.805483 0.114556 0.774695 0.000005 0.000014 0.000039
332.654280 0.047955 0.163051 0.753474 0.085341 0.779279 0.000003 0.000006 0.000017
342.647644 0.042043 0.148331 0.710117 0.062026 0.783033 0.000001 0.000003 0.000007
352.641009 0.038483 0.138920 0.672351 0.044157 0.786107 0.000001 0.000001 0.000004
362.654280 0.035591 0.130357 0.631490 0.030971 0.788628 0.000000 0.000001 0.000002
372.647644 0.033903 0.126764 0.610016 0.021689 0.790688 0.000000 0.000001 0.000002
382.641009 0.033753 0.126683 0.593708 0.015641 0.792375 0.000000 0.000000 0.000002
392.654280 0.033753 0.126683 0.578155 0.012725 0.793759 0.000000 0.000000 0.000002


0.650299 0.000921 0.002151 0.082505 0.003907 0.000000 0.000035 0.000129 0.000969
10.650299 0.000488 0.001273 0.065427 0.002563 0.000000 0.000019 0.000079 0.000685
20.650299 0.000297 0.000817 0.051541 0.001817 0.000000 0.000013 0.000053 0.000512
30.650299 0.000205 0.000565 0.040540 0.001381 0.000000 0.000009 0.000039 0.000399
40.650299 0.000159 0.000418 0.031962 0.001129 0.000000 0.000007 0.000030 0.000320
50.650299 0.000142 0.000335 0.025352 0.001011 0.000000 0.000007 0.000025 0.000264
60.650299 0.000167 0.000320 0.020512 0.001055 0.000000 0.000008 0.000024 0.000230
70.650299 0.000113 0.000211 0.002096 0.000583 0.000000 0.000003 0.000006 0.000012
80.650299 0.000236 0.000403 0.003053 0.000868 0.000000 0.000006 0.000011 0.000023
90.650299 0.000480 0.000727 0.004000 0.001293 0.000000 0.000013 0.000023 0.000040
100.650299 0.000992 0.001331 0.004189 0.001924 0.000000 0.000029 0.000047 0.000069
110.650299 0.002163 0.002757 0.004527 0.002858 0.000000 0.000064 0.000101 0.000140
120.650299 0.004456 0.005192 0.004858 0.004239 0.000000 0.000139 0.000208 0.000261
130.650299 0.008365 0.008516 0.005471 0.006277 0.000000 0.000291 0.000402 0.000424
140.650299 0.538365 0.407556 0.045541 0.736395 0.000000 0.552411 0.543932 0.327473
150.650299 0.580996 0.462229 0.061693 0.840859 0.010652 0.447755 0.381736 0.185283
160.650299 0.615628 0.514738 0.085534 0.907531 0.153736 0.194194 0.166253 0.088061
170.650299 0.640055 0.562285 0.119518 0.942577 0.270884 0.077522 0.077690 0.050729
180.650299 0.652789 0.603064 0.166704 0.968224 0.366796 0.036165 0.043359 0.034476
190.650299 0.651055 0.635902 0.229287 0.992890 0.445323 0.018923 0.027174 0.025941
200.650299 0.634057 0.658603 0.306557 1.019647 0.509615 0.010605 0.018182 0.020683
210.650299 0.587104 0.660694 0.398167 1.049108 0.562253 0.006220 0.012623 0.016979
220.650299 0.515047 0.642416 0.500825 1.079683 0.605349 0.003767 0.008934 0.014061
230.650299 0.425847 0.602447 0.609283 1.106643 0.640633 0.002330 0.006351 0.011520
240.650299 0.333516 0.543888 0.716639 1.119947 0.669522 0.001444 0.004400 0.008926
250.650299 0.250383 0.473611 0.814391 1.097312 0.693173 0.000837 0.002665 0.005671
260.650299 0.182536 0.399544 0.892252 0.986169 0.712538 0.000392 0.001205 0.002673
260.670206 0.182418 0.399397 0.892379 0.985803 0.712573 0.000391 0.001203 0.002669
270.663570 0.129490 0.326175 0.937811 0.702507 0.728411 0.000158 0.000504 0.001271
280.656934 0.095190 0.268653 0.943785 0.379339 0.741380 0.000070 0.000237 0.000654
290.670206 0.072885 0.224570 0.916162 0.262014 0.752019 0.000035 0.000115 0.000331
300.663570 0.056001 0.186373 0.862559 0.202335 0.760711 0.000018 0.000054 0.000157
310.656934 0.045895 0.161334 0.807928 0.157876 0.767829 0.000009 0.000025 0.000073
320.670206 0.039052 0.142518 0.749404 0.121104 0.773667 0.000005 0.000012 0.000033
330.663570 0.033421 0.125977 0.688417 0.090682 0.778438 0.000003 0.000005 0.000014
340.656934 0.029401 0.114139 0.639036 0.066217 0.782344 0.000001 0.000002 0.000006
350.650299 0.027000 0.106641 0.598435 0.047314 0.785543 0.000001 0.000001 0.000003
360.663570 0.025095 0.099932 0.556753 0.033257 0.788166 0.000000 0.000001 0.000002
370.656934 0.023932 0.096964 0.533627 0.023265 0.790310 0.000000 0.000000 0.000002
380.650299 0.023801 0.096857 0.516968 0.016604 0.792066 0.000000 0.000000 0.000002
390.663570 0.023801 0.096857 0.501019 0.013027 0.793506 0.000000 0.000000 0.000002


8.659589 0.000444 0.001040 0.052236 0.002123 0.000000 0.000018 0.000060 0.000505
18.659589 0.000276 0.000663 0.040511 0.001509 0.000000 0.000011 0.000041 0.000375
28.659589 0.000195 0.000459 0.031455 0.001153 0.000000 0.000008 0.000030 0.000291
38.659589 0.000155 0.000343 0.024544 0.000950 0.000000 0.000007 0.000023 0.000233
48.659589 0.000141 0.000281 0.019315 0.000861 0.000000 0.000006 0.000019 0.000192
58.659589 0.000170 0.000281 0.015562 0.000910 0.000000 0.000007 0.000019 0.000168
68.659589 0.000097 0.000183 0.001816 0.000538 0.000000 0.000002 0.000005 0.000011
78.659589 0.000205 0.000356 0.002655 0.000802 0.000000 0.000005 0.000010 0.000020
88.659589 0.000425 0.000662 0.003485 0.001195 0.000000 0.000012 0.000020 0.000036
98.659589 0.000894 0.001255 0.003740 0.001778 0.000000 0.000025 0.000042 0.000065
108.659589 0.001957 0.002638 0.004382 0.002642 0.000000 0.000056 0.000091 0.000134
118.659589 0.004097 0.005117 0.004960 0.003920 0.000000 0.000121 0.000190 0.000258
128.659589 0.007984 0.008826 0.005517 0.005807 0.000000 0.000257 0.000375 0.000437
138.659589 0.601266 0.489039 0.063570 0.669578 0.000000 0.532677 0.571595 0.396059
148.659589 0.632836 0.539956 0.088030 0.795153 0.000000 0.445449 0.426134 0.238151
158.659589 0.654908 0.586159 0.122993 0.884510 0.127487 0.197744 0.186160 0.109274
168.659589 0.664796 0.624863 0.170934 0.928766 0.249393 0.071281 0.080527 0.059409
178.659589 0.659558 0.654038 0.234325 0.957941 0.349201 0.030071 0.041765 0.038414
188.659589 0.634912 0.671553 0.314799 0.983991 0.430917 0.014611 0.024673 0.027658
198.659589 0.588863 0.675352 0.408229 1.011288 0.497820 0.007797 0.015755 0.021164
208.659589 0.514665 0.654028 0.512731 1.041122 0.552596 0.004433 0.010545 0.016720
218.659589 0.423193 0.610809 0.623076 1.072501 0.597443 0.002635 0.007256 0.013372
228.659589 0.329901 0.549362 0.732501 1.101523 0.634160 0.001614 0.005047 0.010628
238.659589 0.246807 0.476841 0.832786 1.119604 0.664222 0.000998 0.003444 0.008050
248.659589 0.179480 0.401213 0.913997 1.107655 0.688834 0.000583 0.002075 0.005066
258.659589 0.128206 0.328919 0.964754 1.019799 0.708985 0.000283 0.000945 0.002364
258.679496 0.128119 0.328781 0.964818 1.019498 0.709021 0.000282 0.000943 0.002360
268.672860 0.089884 0.262253 0.973136 0.774877 0.725503 0.000121 0.000395 0.001096
278.666224 0.065737 0.212413 0.943101 0.423453 0.738999 0.000054 0.000184 0.000555
288.679496 0.050301 0.175506 0.886455 0.277899 0.750070 0.000028 0.000090 0.000279
298.672860 0.038755 0.144305 0.810097 0.212559 0.759115 0.000015 0.000043 0.000131
308.666224 0.031883 0.124153 0.742198 0.166023 0.766522 0.000009 0.000020 0.000061
318.679496 0.027286 0.109249 0.676590 0.127898 0.772598 0.000005 0.000010 0.000027
328.672860 0.023535 0.096270 0.611820 0.096261 0.777562 0.000003 0.000005 0.000012
338.666224 0.020850 0.086981 0.560514 0.070630 0.781627 0.000002 0.000002 0.000005
348.659589 0.019272 0.081146 0.519945 0.050666 0.784955 0.000001 0.000001 0.000002
358.672860 0.018065 0.076008 0.479821 0.035702 0.787686 0.000000 0.000001 0.000001
368.666224 0.017288 0.073632 0.456733 0.024971 0.789917 0.000000 0.000000 0.000001
378.659589 0.017198 0.073518 0.440719 0.017687 0.791743 0.000000 0.000000 0.000001
388.672860 0.017198 0.073518 0.425396 0.013475 0.793242 0.000000 0.000000 0.000001
398.666224 0.017198 0.073518 0.422472 0.012869 0.794466 0.000000 0.000000 0.000001


6.668879 0.000411 0.000867 0.041503 0.001759 0.000000 0.000016 0.000047 0.000373
16.668879 0.000261 0.000551 0.031690 0.001254 0.000000 0.000010 0.000032 0.000275
26.668879 0.000187 0.000383 0.024297 0.000963 0.000000 0.000007 0.000023 0.000212
36.668879 0.000152 0.000290 0.018772 0.000801 0.000000 0.000006 0.000018 0.000170
46.668879 0.000141 0.000243 0.014664 0.000735 0.000000 0.000005 0.000015 0.000140
56.668879 0.000170 0.000254 0.011775 0.000787 0.000000 0.000006 0.000015 0.000123
66.668879 0.000083 0.000158 0.001575 0.000497 0.000000 0.000002 0.000004 0.000009
76.668879 0.000178 0.000313 0.002324 0.000741 0.000000 0.000005 0.000009 0.000018
86.668879 0.000374 0.000599 0.003079 0.001104 0.000000 0.000010 0.000018 0.000033
96.668879 0.000796 0.001167 0.003430 0.001643 0.000000 0.000022 0.000037 0.000061
106.668879 0.001747 0.002481 0.004393 0.002442 0.000000 0.000048 0.000081 0.000127
116.668879 0.003703 0.004925 0.005316 0.003624 0.000000 0.000105 0.000171 0.000249
126.668879 0.007422 0.008859 0.005975 0.005371 0.000000 0.000225 0.000344 0.000439
136.668879 0.648764 0.564880 0.090948 0.598154 0.000000 0.486845 0.578235 0.459030
146.668879 0.668016 0.608910 0.126679 0.742567 0.000000 0.405416 0.448202 0.294299
156.668879 0.675733 0.645866 0.175846 0.858354 0.100171 0.184297 0.197782 0.132004
166.668879 0.667813 0.672610 0.240227 0.914177 0.227028 0.060760 0.079263 0.067507
176.668879 0.639214 0.686260 0.320841 0.947789 0.330891 0.023551 0.038310 0.041339
186.668879 0.586433 0.683804 0.418291 0.975616 0.415926 0.010814 0.021464 0.028399
196.668879 0.511329 0.663635 0.524619 1.003619 0.485547 0.005577 0.013177 0.020844
206.668879 0.419744 0.617943 0.636741 1.033825 0.542547 0.003107 0.008561 0.015871
216.668879 0.325755 0.553749 0.748081 1.065832 0.589216 0.001827 0.005758 0.012293
226.668879 0.242903 0.479156 0.850696 1.096491 0.627424 0.001114 0.003937 0.009510
236.668879 0.176235 0.402149 0.935025 1.118490 0.658707 0.000690 0.002655 0.007060
246.668879 0.125683 0.329031 0.989882 1.115473 0.684319 0.000408 0.001595 0.004407
256.668879 0.088769 0.263683 1.004708 1.047558 0.705288 0.000207 0.000733 0.002043
256.688786 0.088708 0.263562 1.004694 1.047314 0.705326 0.000207 0.000732 0.002039
266.682150 0.061929 0.206393 0.971905 0.839995 0.722477 0.000096 0.000309 0.000927
276.675514 0.045281 0.165008 0.908275 0.479997 0.736521 0.000045 0.000144 0.000463
286.688786 0.034764 0.135137 0.828749 0.296268 0.748042 0.000024 0.000071 0.000232
296.682150 0.026975 0.110357 0.737561 0.223441 0.757455 0.000014 0.000035 0.000109
306.675514 0.022367 0.094534 0.662779 0.174491 0.765162 0.000009 0.000017 0.000051
316.688786 0.019334 0.082988 0.595191 0.134944 0.771485 0.000005 0.000009 0.000023
326.682150 0.016895 0.073015 0.531009 0.102078 0.776651 0.000003 0.000004 0.000010
336.675514 0.015152 0.065878 0.481006 0.075269 0.780881 0.000002 0.000002 0.000004
346.668879 0.014163 0.061434 0.442571 0.054218 0.784344 0.000001 0.000001 0.000002
356.682150 0.013458 0.057584 0.405631 0.038314 0.787186 0.000001 0.000001 0.000001
366.675514 0.012967 0.055734 0.383795 0.026814 0.789507 0.000000 0.000000 0.000001
376.668879 0.012932 0.055633 0.369065 0.018889 0.791408 0.000000 0.000000 0.000001
386.682150 0.012943 0.055634 0.355030 0.014061 0.792967 0.000000 0.000000 0.000001
396.675514 0.012943 0.055634 0.349629 0.012625 0.794241 0.000000 0.000000 0.000001


4.678169 0.000385 0.000738 0.032838 0.001458 0.000000 0.000014 0.000038 0.000276
14.678169 0.000248 0.000470 0.024687 0.001043 0.000000 0.000009 0.000025 0.000202
24.678169 0.000181 0.000329 0.018697 0.000806 0.000000 0.000006 0.000018 0.000155
34.678169 0.000148 0.000253 0.014310 0.000677 0.000000 0.000005 0.000014 0.000124
44.678169 0.000137 0.000217 0.011102 0.000629 0.000000 0.000004 0.000012 0.000102
54.678169 0.000166 0.000235 0.008892 0.000683 0.000000 0.000005 0.000012 0.000091
64.678169 0.000071 0.000136 0.001369 0.000459 0.000000 0.000002 0.000003 0.000008
74.678169 0.000154 0.000274 0.002048 0.000685 0.000000 0.000004 0.000007 0.000016
84.678169 0.000327 0.000537 0.002757 0.001020 0.000000 0.000009 0.000016 0.000029
94.678169 0.000703 0.001071 0.003222 0.001518 0.000000 0.000019 0.000033 0.000056
104.678169 0.001544 0.002297 0.004512 0.002257 0.000000 0.000042 0.000072 0.000119
114.678169 0.003301 0.004647 0.005870 0.003351 0.000000 0.000091 0.000153 0.000237
124.678169 0.006761 0.008654 0.006816 0.004967 0.000000 0.000196 0.000312 0.000431
134.678169 0.679679 0.630956 0.130916 0.522725 0.000000 0.415753 0.560841 0.512114
144.678169 0.684891 0.665454 0.180962 0.684844 0.000000 0.337530 0.442625 0.348432
154.678169 0.674815 0.690216 0.246747 0.829605 0.071746 0.157122 0.197895 0.154551
164.678169 0.643697 0.701249 0.328494 0.899321 0.203756 0.048713 0.074145 0.074108
174.678169 0.586371 0.694576 0.425144 0.938185 0.311837 0.017695 0.033656 0.042837
184.678169 0.506222 0.667973 0.535970 0.968065 0.400326 0.007796 0.018024 0.028063
194.678169 0.413563 0.622647 0.650228 0.996832 0.472774 0.003928 0.010713 0.019792
204.678169 0.321129 0.557068 0.763341 1.027328 0.532090 0.002161 0.006794 0.014569
214.678169 0.238711 0.480584 0.868095 1.059739 0.580654 0.001263 0.004488 0.010968
224.678169 0.172825 0.402374 0.955314 1.091613 0.620415 0.000771 0.003027 0.008288
234.678169 0.123069 0.328595 1.014086 1.116758 0.652968 0.000480 0.002023 0.006047
244.678169 0.086827 0.262945 1.033521 1.121150 0.679620 0.000290 0.001215 0.003748
254.678169 0.061029 0.207000 1.007549 1.070208 0.701442 0.000155 0.000566 0.001731
254.698076 0.060987 0.206899 1.007453 1.070013 0.701481 0.000155 0.000565 0.001728
264.691440 0.042592 0.159725 0.935839 0.896886 0.719329 0.000080 0.000243 0.000774
274.684804 0.031273 0.126435 0.845736 0.548643 0.733943 0.000040 0.000114 0.000382
284.698076 0.024195 0.102877 0.751562 0.318132 0.745931 0.000023 0.000057 0.000190
294.691440 0.019012 0.083627 0.653602 0.235139 0.755727 0.000015 0.000029 0.000090
304.684804 0.015977 0.071452 0.577589 0.183311 0.763747 0.000010 0.000015 0.000042
314.698076 0.014034 0.062676 0.512076 0.142246 0.770327 0.000006 0.000008 0.000019
324.691440 0.012516 0.055158 0.451640 0.108135 0.775702 0.000004 0.000004 0.000008
334.684804 0.011450 0.049782 0.405177 0.080138 0.780104 0.000003 0.000002 0.000004
344.678169 0.010893 0.046472 0.370225 0.057975 0.783708 0.000001 0.000001 0.000002
354.691440 0.010566 0.043660 0.337380 0.041100 0.786665 0.000001 0.000001 0.000001
364.684804 0.010299 0.042261 0.317562 0.028797 0.789081 0.000000 0.000000 0.000001
374.678169 0.010329 0.042192 0.304476 0.020213 0.791059 0.000000 0.000000 0.000001
384.691440 0.010382 0.042204 0.292070 0.014776 0.792682 0.000000 0.000000 0.000001
394.684804 0.010382 0.042204 0.285709 0.012583 0.794007 0.000000 0.000000 0.000001


2.687459 0.000362 0.000641 0.025890 0.001208 0.000000 0.000012 0.000031 0.000205
12.687459 0.000236 0.000410 0.019166 0.000868 0.000000 0.000008 0.000020 0.000149
22.687459 0.000173 0.000290 0.014343 0.000675 0.000000 0.000005 0.000015 0.000114
32.687459 0.000141 0.000226 0.010879 0.000573 0.000000 0.000004 0.000011 0.000091
42.687459 0.000130 0.000198 0.008388 0.000540 0.000000 0.000004 0.000010 0.000075
52.687459 0.000156 0.000220 0.006709 0.000594 0.000000 0.000004 0.000010 0.000067
62.687459 0.000061 0.000117 0.001191 0.000424 0.000000 0.000002 0.000003 0.000007
72.687459 0.000132 0.000240 0.001813 0.000632 0.000000 0.000003 0.000006 0.000014
82.687459 0.000284 0.000479 0.002498 0.000942 0.000000 0.000007 0.000014 0.000026
92.687459 0.000615 0.000973 0.003086 0.001402 0.000000 0.000016 0.000029 0.000052
102.687459 0.001354 0.002099 0.004692 0.002086 0.000000 0.000036 0.000063 0.000110
112.687459 0.002914 0.004312 0.006556 0.003098 0.000000 0.000079 0.000135 0.000222
122.687459 0.006065 0.008262 0.007986 0.004593 0.000000 0.000170 0.000280 0.000415
132.687459 0.692358 0.683985 0.186792 0.441870 0.000000 0.329648 0.519431 0.551203
142.687459 0.679975 0.706190 0.253477 0.624192 0.000000 0.260452 0.411462 0.393663
152.687459 0.646500 0.715041 0.336691 0.799336 0.042166 0.124391 0.186629 0.174209
162.687459 0.587109 0.705726 0.434488 0.884906 0.179538 0.037442 0.066316 0.078283
172.687459 0.502591 0.674567 0.543665 0.929571 0.292009 0.012966 0.028536 0.042703
182.687459 0.406953 0.623388 0.662211 0.961584 0.384092 0.005540 0.014715 0.026733
192.687459 0.314339 0.557828 0.778269 0.991040 0.459483 0.002747 0.008518 0.018178
202.687459 0.234266 0.481153 0.884975 1.021666 0.521208 0.001500 0.005298 0.012986
212.687459 0.169272 0.401919 0.974855 1.054225 0.571745 0.000876 0.003449 0.009537
222.687459 0.120379 0.327632 1.037331 1.086909 0.613120 0.000537 0.002302 0.007061
232.687459 0.084848 0.261810 1.061319 1.114509 0.646996 0.000339 0.001529 0.005075
242.687459 0.059588 0.205882 1.039730 1.125000 0.674731 0.000210 0.000920 0.003128
252.687459 0.041890 0.159848 0.974190 1.088439 0.697438 0.000120 0.000436 0.001443
252.707366 0.041861 0.159765 0.974022 1.088286 0.697479 0.000120 0.000436 0.001441
262.700730 0.029388 0.122003 0.871409 0.945614 0.716052 0.000070 0.000193 0.000638
272.694094 0.021777 0.095871 0.764302 0.624830 0.731260 0.000040 0.000092 0.000312
282.707366 0.017073 0.077670 0.663720 0.345013 0.743735 0.000024 0.000047 0.000155
292.700730 0.013689 0.062990 0.565872 0.247873 0.753928 0.000016 0.000025 0.000073
302.694094 0.011753 0.053786 0.492938 0.192529 0.762275 0.000012 0.000014 0.000035
312.707366 0.010581 0.047237 0.432283 0.149813 0.769121 0.000008 0.000008 0.000016
322.700730 0.009731 0.041682 0.377589 0.114434 0.774715 0.000006 0.000005 0.000007
332.694094 0.009169 0.037721 0.335973 0.085239 0.779296 0.000004 0.000003 0.000003
342.687459 0.008950 0.035324 0.305201 0.061945 0.783047 0.000002 0.000001 0.000002
352.700730 0.008933 0.033345 0.276823 0.044065 0.786123 0.000001 0.000001 0.000001
362.694094 0.008860 0.032330 0.259409 0.030926 0.788637 0.000001 0.000000 0.000001
372.687459 0.008968 0.032308 0.248102 0.021659 0.790696 0.000000 0.000000 0.000001
382.700730 0.009090 0.032349 0.237450 0.015614 0.792384 0.000000 0.000000 0.000001
392.694094 0.009090 0.032349 0.231044 0.012720 0.793764 0.000000 0.000000 0.000001


0.696749 0.000340 0.000567 0.020358 0.001002 0.000000 0.000010 0.000025 0.000154
10.696749 0.000222 0.000364 0.014840 0.000723 0.000000 0.000006 0.000016 0.000111
20.696749 0.000162 0.000260 0.010978 0.000566 0.000000 0.000004 0.000012 0.000085
30.696749 0.000131 0.000204 0.008257 0.000486 0.000000 0.000003 0.000009 0.000067
40.696749 0.000120 0.000181 0.006331 0.000465 0.000000 0.000003 0.000008 0.000056
50.696749 0.000142 0.000205 0.005064 0.000519 0.000000 0.000003 0.000008 0.000050
60.696749 0.000052 0.000100 0.001037 0.000392 0.000000 0.000001 0.000003 0.000006
70.696749 0.000114 0.000209 0.001612 0.000584 0.000000 0.000003 0.000006 0.000012
80.696749 0.000246 0.000424 0.002283 0.000870 0.000000 0.000006 0.000012 0.000023
90.696749 0.000536 0.000875 0.002994 0.001296 0.000000 0.000014 0.000025 0.000047
100.696749 0.001179 0.001897 0.004888 0.001927 0.000000 0.000031 0.000055 0.000100
110.696749 0.002552 0.003945 0.007291 0.002863 0.000000 0.000068 0.000119 0.000205
120.696749 0.005377 0.007738 0.009395 0.004247 0.000000 0.000147 0.000249 0.000393
130.696749 0.683042 0.720748 0.261050 0.353766 0.000000 0.244525 0.459181 0.572442
140.696749 0.647391 0.727026 0.345048 0.562568 0.000000 0.190006 0.362743 0.423332
150.696749 0.585640 0.715336 0.444248 0.769145 0.011385 0.093285 0.167038 0.187975
160.696749 0.500184 0.681810 0.554466 0.871735 0.154336 0.028059 0.057171 0.079451
170.696749 0.401583 0.626155 0.670824 0.922330 0.271375 0.009385 0.023527 0.041020
180.696749 0.307770 0.555868 0.790314 0.956324 0.367199 0.003917 0.011753 0.024631
190.696749 0.228243 0.479295 0.901312 0.986270 0.445652 0.001921 0.006656 0.016213
200.696749 0.165602 0.400813 0.993634 1.016807 0.509885 0.001045 0.004076 0.011283
210.696749 0.117628 0.326169 1.059597 1.049246 0.562474 0.000612 0.002623 0.008110
220.696749 0.082839 0.260298 1.088048 1.082362 0.605530 0.000379 0.001737 0.005901
230.696749 0.058138 0.204485 1.070993 1.111812 0.640781 0.000244 0.001149 0.004187
240.696749 0.040839 0.158633 1.008722 1.127281 0.669643 0.000157 0.000694 0.002569
250.696749 0.028844 0.121860 0.910653 1.102861 0.693273 0.000098 0.000337 0.001187
250.716656 0.028825 0.121795 0.910431 1.102743 0.693315 0.000098 0.000337 0.001185
260.710020 0.020453 0.092267 0.787556 0.986744 0.712642 0.000066 0.000157 0.000522
270.703384 0.015395 0.072150 0.672954 0.701923 0.728468 0.000043 0.000078 0.000253
280.716656 0.012329 0.058329 0.572905 0.379114 0.741450 0.000027 0.000042 0.000126
290.710020 0.010199 0.047318 0.480232 0.261959 0.752057 0.000020 0.000024 0.000060
300.703384 0.009045 0.040481 0.413258 0.202206 0.760742 0.000016 0.000015 0.000029
310.716656 0.008442 0.035694 0.359082 0.157658 0.767867 0.000012 0.000009 0.000014
320.710020 0.008103 0.031691 0.311114 0.120977 0.773688 0.000009 0.000006 0.000006
330.703384 0.007949 0.028861 0.274930 0.090575 0.778455 0.000006 0.000004 0.000003
340.696749 0.008025 0.027202 0.248550 0.066132 0.782358 0.000003 0.000002 0.000001
350.710020 0.008297 0.025901 0.224607 0.047217 0.785560 0.000002 0.000001 0.000001
360.703384 0.008415 0.025217 0.209713 0.033209 0.788176 0.000001 0.000001 0.000001
370.696749 0.008625 0.025261 0.200177 0.023232 0.790318 0.000001 0.000000 0.000001
380.710020 0.008846 0.025352 0.191246 0.016574 0.792075 0.000000 0.000000 0.000000
390.703384 0.008846 0.025352 0.185313 0.013018 0.793511 0.000000 0.000000 0.000000


8.706038 0.000205 0.000327 0.011472 0.000602 0.000000 0.000005 0.000013 0.000083
18.706038 0.000147 0.000234 0.008392 0.000475 0.000000 0.000003 0.000009 0.000063
28.706038 0.000117 0.000185 0.006262 0.000413 0.000000 0.000003 0.000007 0.000050
38.706038 0.000106 0.000165 0.004779 0.000401 0.000000 0.000002 0.000006 0.000041
48.706038 0.000125 0.000189 0.003830 0.000454 0.000000 0.000003 0.000007 0.000038
58.706038 0.000045 0.000086 0.000903 0.000362 0.000000 0.000001 0.000002 0.000005
68.706038 0.000098 0.000181 0.001437 0.000540 0.000000 0.000002 0.000005 0.000010
78.706038 0.000212 0.000373 0.002099 0.000804 0.000000 0.000005 0.000010 0.000021
88.706038 0.000465 0.000781 0.002922 0.001197 0.000000 0.000012 0.000022 0.000042
98.706038 0.001023 0.001698 0.005060 0.001781 0.000000 0.000027 0.000048 0.000091
108.706038 0.002222 0.003568 0.007993 0.002647 0.000000 0.000058 0.000104 0.000188
118.706038 0.004725 0.007134 0.010916 0.003927 0.000000 0.000126 0.000220 0.000367
128.706038 0.645642 0.737170 0.354359 0.263234 0.000000 0.172356 0.388988 0.573132
138.706038 0.582283 0.723008 0.454100 0.500874 0.000000 0.133521 0.306162 0.433401
148.706038 0.495340 0.687128 0.565572 0.740875 0.000000 0.067437 0.143174 0.193747
158.706038 0.397364 0.629814 0.682807 0.860542 0.128111 0.020764 0.047881 0.077588
168.706038 0.302386 0.555736 0.799951 0.916711 0.249904 0.006778 0.018984 0.038097
178.706038 0.222668 0.475714 0.913176 0.952323 0.349619 0.002777 0.009232 0.022037
188.706038 0.160826 0.397565 1.011638 0.982471 0.431260 0.001351 0.005134 0.014099
198.706038 0.114780 0.324226 1.080861 1.012671 0.498101 0.000736 0.003103 0.009591
208.706038 0.080809 0.258431 1.113650 1.044732 0.552826 0.000434 0.001979 0.006767
218.706038 0.056680 0.202825 1.101232 1.077942 0.597631 0.000273 0.001303 0.004851
228.706038 0.039792 0.157227 1.042563 1.108716 0.634314 0.000181 0.000861 0.003405
238.706038 0.028081 0.120703 0.946033 1.128209 0.664348 0.000123 0.000525 0.002083
248.706038 0.020028 0.091993 0.825894 1.114007 0.688938 0.000086 0.000264 0.000966
248.725946 0.020015 0.091943 0.825642 1.113920 0.688982 0.000086 0.000263 0.000965
258.719310 0.014457 0.069281 0.693487 1.021035 0.709094 0.000067 0.000131 0.000425
268.712674 0.011155 0.054046 0.579361 0.774604 0.725562 0.000052 0.000071 0.000206
278.725946 0.009231 0.043716 0.484919 0.423244 0.739072 0.000035 0.000040 0.000103
288.719310 0.007997 0.035597 0.400670 0.277853 0.750110 0.000028 0.000025 0.000050
298.712674 0.007429 0.030623 0.341235 0.212424 0.759148 0.000022 0.000017 0.000025
308.725946 0.007278 0.027223 0.294230 0.165797 0.766562 0.000017 0.000012 0.000012
318.719310 0.007374 0.024451 0.253236 0.127767 0.772620 0.000013 0.000008 0.000006
328.712674 0.007595 0.022535 0.222533 0.096149 0.777580 0.000009 0.000005 0.000003
338.706038 0.007969 0.021488 0.200423 0.070540 0.781641 0.000006 0.000003 0.000002
348.719310 0.008556 0.020759 0.180646 0.050563 0.784973 0.000003 0.000002 0.000001
358.712674 0.008896 0.020377 0.168196 0.035652 0.787696 0.000002 0.000001 0.000001
368.706038 0.009245 0.020510 0.160331 0.024936 0.789925 0.000001 0.000001 0.000000
378.719310 0.009612 0.020680 0.153012 0.017653 0.791753 0.000001 0.000000 0.000000
388.712674 0.009612 0.020680 0.147806 0.013464 0.793247 0.000000 0.000000 0.000000
398.706038 0.009612 0.020680 0.147095 0.012875 0.794471 0.000000 0.000000 0.000000


6.715328 0.000184 0.000295 0.008862 0.000503 0.000000 0.000004 0.000011 0.000062
16.715328 0.000130 0.000211 0.006413 0.000400 0.000000 0.000003 0.000008 0.000047
26.715328 0.000102 0.000167 0.004752 0.000352 0.000000 0.000002 0.000006 0.000037
36.715328 0.000091 0.000149 0.003613 0.000347 0.000000 0.000002 0.000005 0.000031
46.715328 0.000106 0.000171 0.002909 0.000399 0.000000 0.000002 0.000006 0.000029
56.715328 0.000038 0.000074 0.000787 0.000334 0.000000 0.000001 0.000002 0.000004
66.715328 0.000084 0.000157 0.001282 0.000498 0.000000 0.000002 0.000004 0.000009
76.715328 0.000183 0.000327 0.001937 0.000743 0.000000 0.000005 0.000009 0.000018
86.715328 0.000401 0.000691 0.002853 0.001106 0.000000 0.000010 0.000019 0.000038
96.715328 0.000884 0.001508 0.005179 0.001646 0.000000 0.000023 0.000042 0.000082
106.715328 0.001925 0.003195 0.008592 0.002446 0.000000 0.000050 0.000091 0.000170
116.715328 0.004124 0.006491 0.012406 0.003631 0.000000 0.000108 0.000193 0.000339
126.715328 0.575823 0.728354 0.464946 0.184757 0.000000 0.117167 0.317778 0.553088
136.715328 0.488845 0.690469 0.576644 0.438561 0.000000 0.091625 0.249617 0.423746
146.715328 0.390990 0.631304 0.694982 0.716189 0.000000 0.047633 0.118546 0.191075
156.715328 0.297804 0.556573 0.812879 0.851855 0.100821 0.015316 0.039223 0.073160
166.715328 0.218169 0.473799 0.923997 0.912801 0.227561 0.004929 0.015076 0.034351
176.715328 0.156514 0.393313 1.023498 0.949521 0.331326 0.001988 0.007162 0.019224
186.715328 0.111269 0.320499 1.101062 0.979539 0.416282 0.000962 0.003922 0.011997
196.715328 0.078689 0.256201 1.138088 1.009155 0.485839 0.000526 0.002346 0.008002
206.715328 0.055222 0.200918 1.130369 1.040601 0.542786 0.000315 0.001486 0.005557
216.715328 0.038750 0.155641 1.075596 1.073613 0.589411 0.000203 0.000976 0.003933
226.715328 0.027328 0.119418 0.981033 1.105262 0.627585 0.000141 0.000646 0.002736
236.715328 0.019468 0.090964 0.860560 1.127969 0.658838 0.000103 0.000399 0.001670
246.715328 0.014114 0.068955 0.729432 1.122342 0.684426 0.000082 0.000211 0.000780
246.735236 0.014105 0.068916 0.729170 1.122280 0.684472 0.000082 0.000210 0.000779
256.728600 0.010477 0.051796 0.597069 1.049292 0.705402 0.000075 0.000116 0.000346
266.721964 0.008399 0.040430 0.489267 0.840001 0.722539 0.000068 0.000070 0.000168
276.735236 0.007294 0.032836 0.403626 0.479815 0.736597 0.000049 0.000042 0.000085
286.728600 0.006736 0.026976 0.329468 0.296230 0.748083 0.000039 0.000029 0.000043
296.721964 0.006647 0.023466 0.278171 0.223298 0.757489 0.000033 0.000022 0.000022
306.735236 0.006902 0.021168 0.238350 0.174255 0.765204 0.000027 0.000016 0.000012
316.728600 0.007427 0.019393 0.204073 0.134807 0.771507 0.000021 0.000012 0.000006
326.721964 0.008052 0.018243 0.178565 0.101961 0.776669 0.000015 0.000008 0.000003
336.715328 0.008777 0.017731 0.160404 0.075175 0.780896 0.000009 0.000005 0.000002
346.728600 0.009760 0.017523 0.144387 0.054108 0.784363 0.000006 0.000003 0.000001
356.721964 0.010393 0.017442 0.134207 0.038261 0.787196 0.000003 0.000002 0.000001
366.715328 0.010944 0.017697 0.127866 0.026775 0.789515 0.000002 0.000001 0.000000
376.728600 0.011526 0.017987 0.122009 0.018852 0.791418 0.000001 0.000001 0.000000
386.721964 0.011565 0.017991 0.117628 0.014047 0.792973 0.000001 0.000000 0.000000
396.715328 0.011565 0.017991 0.116375 0.012627 0.794246 0.000001 0.000000 0.000000


4.724618 0.000160 0.000264 0.006850 0.000420 0.000000 0.000003 0.000009 0.000047
14.724618 0.000111 0.000188 0.004907 0.000337 0.000000 0.000002 0.000006 0.000036
24.724618 0.000085 0.000148 0.003613 0.000300 0.000000 0.000002 0.000005 0.000028
34.724618 0.000076 0.000132 0.002742 0.000302 0.000000 0.000001 0.000004 0.000023
44.724618 0.000089 0.000153 0.002226 0.000351 0.000000 0.000002 0.000004 0.000022
54.724618 0.000033 0.000063 0.000686 0.000309 0.000000 0.000001 0.000002 0.000004
64.724618 0.000072 0.000135 0.001145 0.000460 0.000000 0.000002 0.000004 0.000008
74.724618 0.000157 0.000286 0.001788 0.000686 0.000000 0.000004 0.000008 0.000016
84.724618 0.000346 0.000609 0.002774 0.001022 0.000000 0.000009 0.000017 0.000033
94.724618 0.000761 0.001331 0.005227 0.001521 0.000000 0.000019 0.000036 0.000073
104.724618 0.001662 0.002838 0.009033 0.002261 0.000000 0.000043 0.000079 0.000153
114.724618 0.003580 0.005842 0.013727 0.003357 0.000000 0.000092 0.000169 0.000309
124.724618 0.479111 0.691041 0.588682 0.127104 0.000000 0.077689 0.251979 0.515179
134.724618 0.383320 0.630904 0.706951 0.374282 0.000000 0.061945 0.198053 0.397619
144.724618 0.291596 0.555237 0.825892 0.696281 0.000000 0.033207 0.095517 0.181037
154.724618 0.214122 0.472770 0.937807 0.845931 0.072422 0.011337 0.031604 0.066900
164.724618 0.153103 0.390561 1.035843 0.910547 0.204310 0.003643 0.011843 0.030195
174.724618 0.108110 0.316239 1.113626 0.947789 0.312290 0.001450 0.005511 0.016412
184.724618 0.076203 0.252571 1.160985 0.977339 0.400697 0.000700 0.002978 0.010022
194.724618 0.053686 0.198733 1.158325 1.006145 0.473078 0.000387 0.001767 0.006571
204.724618 0.037714 0.153889 1.107713 1.036776 0.532339 0.000236 0.001114 0.004501
214.724618 0.026584 0.118013 1.015526 1.069341 0.580858 0.000159 0.000732 0.003151
224.724618 0.018921 0.089852 0.895147 1.101487 0.620581 0.000117 0.000488 0.002176
234.724618 0.013693 0.068075 0.762058 1.126722 0.653105 0.000094 0.000309 0.001328
244.724618 0.010186 0.051458 0.629623 1.128267 0.679732 0.000085 0.000174 0.000626
244.744526 0.010181 0.051429 0.629368 1.128227 0.679780 0.000085 0.000174 0.000625
254.737890 0.007891 0.038680 0.504225 1.072285 0.701559 0.000090 0.000109 0.000283
264.731254 0.006691 0.030334 0.406420 0.897118 0.719393 0.000093 0.000078 0.000140
274.744526 0.006209 0.024868 0.331193 0.548507 0.734022 0.000073 0.000051 0.000072
284.737890 0.006214 0.020773 0.267613 0.318101 0.745975 0.000059 0.000038 0.000038
294.731254 0.006573 0.018431 0.224342 0.234985 0.755762 0.000051 0.000030 0.000021
304.744526 0.007256 0.017038 0.191293 0.183065 0.763790 0.000042 0.000024 0.000012
314.737890 0.008278 0.016112 0.163179 0.142104 0.770350 0.000034 0.000018 0.000007
324.731254 0.009404 0.015650 0.142387 0.108014 0.775722 0.000024 0.000012 0.000004
334.724618 0.010598 0.015654 0.127756 0.080039 0.780120 0.000016 0.000008 0.000002
344.737890 0.012130 0.015974 0.115051 0.057860 0.783728 0.000010 0.000005 0.000001
354.731254 0.013182 0.016227 0.106915 0.041042 0.786676 0.000005 0.000003 0.000001
364.724618 0.014038 0.016660 0.101942 0.028756 0.789090 0.000003 0.000001 0.000000
374.737890 0.014947 0.017131 0.097398 0.020171 0.791070 0.000002 0.000001 0.000000
384.731254 0.015159 0.017177 0.093848 0.014759 0.792687 0.000001 0.000001 0.000000
394.724618 0.015159 0.017177 0.092485 0.012581 0.794012 0.000001 0.000001 0.000000


2.733908 0.000134 0.000234 0.005307 0.000351 0.000000 0.000002 0.000007 0.000036
12.733908 0.000092 0.000165 0.003766 0.000285 0.000000 0.000002 0.000005 0.000027
22.733908 0.000070 0.000129 0.002759 0.000257 0.000000 0.000001 0.000004 0.000021
32.733908 0.000062 0.000115 0.002094 0.000263 0.000000 0.000001 0.000003 0.000018
42.733908 0.000073 0.000134 0.001722 0.000311 0.000000 0.000001 0.000004 0.000017
52.733908 0.000028 0.000054 0.000597 0.000285 0.000000 0.000001 0.000001 0.000003
62.733908 0.000061 0.000117 0.001022 0.000425 0.000000 0.000002 0.000003 0.000007
72.733908 0.000135 0.000248 0.001649 0.000634 0.000000 0.000003 0.000007 0.000014
82.733908 0.000297 0.000533 0.002679 0.000944 0.000000 0.000008 0.000014 0.000030
92.733908 0.000655 0.001168 0.005195 0.001405 0.000000 0.000017 0.000031 0.000064
102.733908 0.001431 0.002503 0.009289 0.002089 0.000000 0.000036 0.000068 0.000137
112.733908 0.003095 0.005210 0.014773 0.003103 0.000000 0.000079 0.000146 0.000279
122.733908 0.372639 0.627458 0.719777 0.088030 0.000000 0.050717 0.195059 0.464477
132.733908 0.284425 0.552199 0.838475 0.308217 0.000000 0.041479 0.153802 0.360048
142.733908 0.208951 0.469760 0.951564 0.681801 0.000000 0.023021 0.075344 0.165609
152.733908 0.149902 0.388530 1.050762 0.842773 0.042870 0.008460 0.025162 0.059587
162.733908 0.105661 0.313297 1.128105 0.909784 0.180114 0.002764 0.009245 0.025978
172.733908 0.073964 0.248686 1.175515 0.946954 0.292480 0.001088 0.004221 0.013758
182.733908 0.051955 0.195495 1.184181 0.975728 0.384478 0.000525 0.002255 0.008242
192.733908 0.036617 0.151922 1.138815 1.003532 0.459799 0.000295 0.001329 0.005325
202.733908 0.025851 0.116497 1.049401 1.033183 0.521467 0.000187 0.000837 0.003605
212.733908 0.018387 0.088662 0.929541 1.065102 0.571957 0.000132 0.000552 0.002500
222.733908 0.013288 0.067143 0.794854 1.097427 0.613294 0.000106 0.000373 0.001716
232.733908 0.009857 0.050721 0.659279 1.124611 0.647138 0.000095 0.000245 0.001049
242.733908 0.007627 0.038348 0.532847 1.132132 0.674847 0.000098 0.000153 0.000503
242.753816 0.007624 0.038327 0.532609 1.132110 0.674897 0.000098 0.000152 0.000502
252.747180 0.006290 0.028975 0.418822 1.090721 0.697561 0.000115 0.000112 0.000234
262.740544 0.005757 0.022970 0.332881 0.946015 0.716119 0.000132 0.000094 0.000120
272.753816 0.005801 0.019164 0.268485 0.624756 0.731342 0.000115 0.000069 0.000064
282.747180 0.006347 0.016475 0.215155 0.344987 0.743780 0.000093 0.000054 0.000036
292.740544 0.007199 0.015101 0.179367 0.247705 0.753965 0.000080 0.000045 0.000022
302.753816 0.008407 0.014498 0.152433 0.192270 0.762320 0.000068 0.000036 0.000014
312.747180 0.010081 0.014363 0.129785 0.149665 0.769146 0.000055 0.000029 0.000009
322.740544 0.011900 0.014588 0.113155 0.114308 0.774735 0.000041 0.000020 0.000005
332.733908 0.013768 0.015153 0.101613 0.085135 0.779312 0.000027 0.000013 0.000003
342.747180 0.016104 0.016082 0.091783 0.061823 0.783067 0.000017 0.000008 0.000002
352.740544 0.017787 0.016756 0.085468 0.044004 0.786135 0.000009 0.000005 0.000001
362.733908 0.019109 0.017451 0.081722 0.030882 0.788646 0.000005 0.000002 0.000001
372.747180 0.020518 0.018198 0.078363 0.021614 0.790707 0.000003 0.000001 0.000000
382.740544 0.021080 0.018369 0.075613 0.015596 0.792390 0.000002 0.000001 0.000000
392.733908 0.021080 0.018369 0.074401 0.012715 0.793769 0.000001 0.000001 0.000000


0.743198 0.000110 0.000205 0.004127 0.000294 0.000000 0.000002 0.000006 0.000028
10.743198 0.000074 0.000143 0.002905 0.000241 0.000000 0.000001 0.000004 0.000021
20.743198 0.000056 0.000111 0.002121 0.000221 0.000000 0.000001 0.000003 0.000016
30.743198 0.000050 0.000099 0.001614 0.000230 0.000000 0.000001 0.000003 0.000014
40.743198 0.000058 0.000115 0.001352 0.000275 0.000000 0.000001 0.000003 0.000013
50.743198 0.000024 0.000047 0.000520 0.000263 0.000000 0.000001 0.000001 0.000003
60.743198 0.000052 0.000101 0.000910 0.000393 0.000000 0.000001 0.000003 0.000006
70.743198 0.000116 0.000215 0.001516 0.000585 0.000000 0.000003 0.000006 0.000012
80.743198 0.000255 0.000465 0.002566 0.000872 0.000000 0.000006 0.000012 0.000026
90.743198 0.000562 0.001020 0.005086 0.001298 0.000000 0.000014 0.000027 0.000057
100.743198 0.001229 0.002196 0.009353 0.001931 0.000000 0.000031 0.000059 0.000121
110.743198 0.002665 0.004611 0.015480 0.002868 0.000000 0.000067 0.000127 0.000250
120.743198 0.274619 0.546045 0.851723 0.062120 0.000000 0.032835 0.148135 0.406757
130.743198 0.203065 0.465285 0.964613 0.244651 0.000000 0.027587 0.117406 0.316272
140.743198 0.145954 0.384810 1.065409 0.672928 0.000000 0.015959 0.058460 0.146998
150.743198 0.103280 0.310895 1.144751 0.842189 0.012117 0.006384 0.019869 0.051909
160.743198 0.072255 0.245927 1.192954 0.910282 0.154936 0.002178 0.007208 0.021952
170.743198 0.050401 0.192158 1.201861 0.946830 0.271866 0.000850 0.003233 0.011359
180.743198 0.035421 0.149183 1.167364 0.974566 0.367601 0.000412 0.001709 0.006691
190.743198 0.025069 0.114815 1.082547 1.001217 0.445981 0.000238 0.001004 0.004267
200.743198 0.017864 0.087400 0.963640 1.029766 0.510154 0.000158 0.000634 0.002859
210.743198 0.012895 0.066163 0.827728 1.060878 0.562694 0.000120 0.000423 0.001969
220.743198 0.009544 0.049955 0.689284 1.093120 0.605710 0.000106 0.000293 0.001346
230.743198 0.007352 0.037735 0.559018 1.121763 0.640929 0.000106 0.000204 0.000826
240.743198 0.006030 0.028652 0.443370 1.134238 0.669764 0.000121 0.000144 0.000405
240.763106 0.006028 0.028637 0.443157 1.134232 0.669816 0.000121 0.000144 0.000404
250.756470 0.005415 0.021907 0.342992 1.105235 0.693400 0.000155 0.000126 0.000198
260.749834 0.005447 0.017722 0.269400 0.987260 0.712712 0.000193 0.000124 0.000109
270.763106 0.006006 0.015239 0.215455 0.701916 0.728553 0.000187 0.000102 0.000061
280.756470 0.007164 0.013719 0.171555 0.379092 0.741497 0.000151 0.000081 0.000038
290.749834 0.008642 0.013211 0.142471 0.261771 0.752095 0.000130 0.000069 0.000025
300.763106 0.010567 0.013375 0.120899 0.201932 0.760789 0.000111 0.000058 0.000017
310.756470 0.013171 0.014068 0.102990 0.157504 0.767893 0.000092 0.000046 0.000012
320.749834 0.016009 0.015077 0.089968 0.120846 0.773709 0.000068 0.000034 0.000008
330.743198 0.018885 0.016333 0.081105 0.090467 0.778472 0.000045 0.000022 0.000005
340.756470 0.022429 0.018045 0.073769 0.066003 0.782379 0.000028 0.000014 0.000003
350.749834 0.025073 0.019299 0.069085 0.047152 0.785571 0.000016 0.000008 0.000002
360.743198 0.027110 0.020389 0.066462 0.033162 0.788185 0.000008 0.000004 0.000001
370.756470 0.029281 0.021556 0.064206 0.023183 0.790329 0.000004 0.000002 0.000001
380.749834 0.030443 0.021987 0.062230 0.016553 0.792081 0.000003 0.000001 0.000000
390.743198 0.030443 0.021987 0.061342 0.013010 0.793516 0.000002 0.000001 0.000000


8.752488 0.000058 0.000122 0.002257 0.000204 0.000000 0.000001 0.000003 0.000016
18.752488 0.000044 0.000094 0.001646 0.000190 0.000000 0.000001 0.000002 0.000012
28.752488 0.000039 0.000084 0.001261 0.000201 0.000000 0.000001 0.000002 0.000010
38.752488 0.000047 0.000098 0.001082 0.000245 0.000000 0.000001 0.000002 0.000010
48.752488 0.000020 0.000040 0.000452 0.000243 0.000000 0.000001 0.000001 0.000002
58.752488 0.000045 0.000086 0.000810 0.000363 0.000000 0.000001 0.000002 0.000005
68.752488 0.000099 0.000186 0.001388 0.000541 0.000000 0.000002 0.000005 0.000011
78.752488 0.000219 0.000404 0.002434 0.000805 0.000000 0.000006 0.000011 0.000023
88.752488 0.000482 0.000887 0.004907 0.001199 0.000000 0.000012 0.000023 0.000050
98.752488 0.001054 0.001917 0.009237 0.001784 0.000000 0.000027 0.000051 0.000107
108.752488 0.002288 0.004054 0.015826 0.002651 0.000000 0.000057 0.000109 0.000222
118.752488 0.194875 0.457780 0.978056 0.044869 0.000000 0.021173 0.110800 0.347255
128.752488 0.141459 0.379861 1.079023 0.189721 0.000000 0.018245 0.088380 0.270751
138.752488 0.100408 0.307118 1.160771 0.669502 0.000000 0.011120 0.044789 0.127177
148.752488 0.070546 0.243546 1.212295 0.843853 0.000000 0.004884 0.015608 0.044387
158.752488 0.049225 0.189754 1.222992 0.911785 0.128735 0.001803 0.005644 0.018281
168.752488 0.034355 0.146433 1.188642 0.947237 0.250415 0.000704 0.002489 0.009261
178.752488 0.024243 0.112581 1.112894 0.973729 0.350038 0.000345 0.001304 0.005374
188.752488 0.017304 0.086009 0.997323 0.999119 0.431602 0.000206 0.000766 0.003388
198.752488 0.012510 0.065139 0.860579 1.026478 0.498381 0.000146 0.000488 0.002252
208.752488 0.009244 0.049161 0.719554 1.056662 0.553055 0.000121 0.000333 0.001541
218.752488 0.007095 0.037109 0.585635 1.088604 0.597819 0.000117 0.000241 0.001052
228.752488 0.005780 0.028139 0.465885 1.118291 0.634468 0.000130 0.000183 0.000651
238.752488 0.005136 0.021588 0.363597 1.134848 0.664474 0.000161 0.000150 0.000330
238.772395 0.005135 0.021577 0.363411 1.134855 0.664528 0.000161 0.000150 0.000330
248.765760 0.005126 0.016876 0.277520 1.116381 0.689070 0.000219 0.000154 0.000174
258.759124 0.005713 0.014137 0.215847 1.021620 0.709166 0.000289 0.000173 0.000107
268.772395 0.006865 0.012759 0.171480 0.774655 0.725651 0.000309 0.000160 0.000065
278.765760 0.008817 0.012294 0.135948 0.423227 0.739120 0.000250 0.000128 0.000044
288.759124 0.011171 0.012651 0.112706 0.277636 0.750149 0.000213 0.000110 0.000032
298.772395 0.014144 0.013662 0.095741 0.212132 0.759197 0.000182 0.000093 0.000024
308.765760 0.018132 0.015344 0.081888 0.165636 0.766589 0.000150 0.000076 0.000018
318.759124 0.022506 0.017356 0.071978 0.127630 0.772641 0.000111 0.000056 0.000012
328.752488 0.026910 0.019549 0.065449 0.096035 0.777598 0.000073 0.000037 0.000008
338.765760 0.032270 0.022352 0.060316 0.070405 0.781663 0.000045 0.000023 0.000005
348.759124 0.036377 0.024446 0.057134 0.050494 0.784985 0.000025 0.000013 0.000003
358.752488 0.039494 0.026137 0.055588 0.035601 0.787705 0.000013 0.000007 0.000001
368.765760 0.042808 0.027940 0.054419 0.024883 0.789937 0.000007 0.000004 0.000001
378.759124 0.044923 0.028834 0.053244 0.017630 0.791760 0.000004 0.000002 0.000001
388.752488 0.044923 0.028834 0.052817 0.013453 0.793253 0.000003 0.000002 0.000001
398.765760 0.044923 0.028834 0.053003 0.012889 0.794477 0.000003 0.000002 0.000001


6.761778 0.000045 0.000102 0.001772 0.000173 0.000000 0.000001 0.000002 0.000012
16.761778 0.000034 0.000078 0.001294 0.000164 0.000000 0.000001 0.000002 0.000009
26.761778 0.000031 0.000070 0.001001 0.000177 0.000000 0.000001 0.000002 0.000008
36.761778 0.000037 0.000082 0.000886 0.000218 0.000000 0.000001 0.000002 0.000008
46.761778 0.000017 0.000034 0.000393 0.000225 0.000000 0.000000 0.000001 0.000002
56.761778 0.000038 0.000074 0.000718 0.000335 0.000000 0.000001 0.000002 0.000004
66.761778 0.000085 0.000161 0.001265 0.000499 0.000000 0.000002 0.000004 0.000009
76.761778 0.000187 0.000350 0.002287 0.000744 0.000000 0.000005 0.000009 0.000020
86.761778 0.000412 0.000769 0.004670 0.001108 0.000000 0.000010 0.000020 0.000044
96.761778 0.000902 0.001666 0.008964 0.001649 0.000000 0.000023 0.000044 0.000094
106.761778 0.001958 0.003545 0.015823 0.002450 0.000000 0.000049 0.000094 0.000196
116.761778 0.134833 0.372035 1.092631 0.033205 0.000000 0.013628 0.081871 0.289994
126.761778 0.097106 0.302324 1.175364 0.146260 0.000000 0.012003 0.065763 0.226765
136.761778 0.068513 0.240081 1.230486 0.671123 0.000000 0.007827 0.033992 0.107667
146.761778 0.048020 0.187602 1.245989 0.847369 0.000000 0.003802 0.012232 0.037375
156.761778 0.033549 0.144435 1.213648 0.914034 0.101470 0.001583 0.004470 0.015049
166.761778 0.023517 0.110380 1.137287 0.948011 0.228092 0.000629 0.001942 0.007477
176.761778 0.016730 0.084232 1.028199 0.973113 0.331761 0.000314 0.001010 0.004279
186.761778 0.012106 0.064015 0.893318 0.997173 0.416639 0.000197 0.000596 0.002672
196.761778 0.008946 0.048338 0.750023 1.023285 0.486130 0.000150 0.000387 0.001764
206.761778 0.006853 0.036469 0.612645 1.052452 0.543025 0.000136 0.000274 0.001203
216.761778 0.005549 0.027622 0.488896 1.083919 0.589607 0.000143 0.000212 0.000823
226.761778 0.004886 0.021146 0.382558 1.114298 0.627745 0.000171 0.000180 0.000517
236.761778 0.004802 0.016547 0.294501 1.134189 0.658969 0.000225 0.000173 0.000276
236.781685 0.004802 0.016540 0.294343 1.134208 0.659025 0.000225 0.000173 0.000276
246.775050 0.005379 0.013440 0.222272 1.124645 0.684564 0.000321 0.000204 0.000162
256.768414 0.006605 0.011906 0.171523 1.049904 0.705477 0.000441 0.000252 0.000115
266.781685 0.008537 0.011533 0.135631 0.840096 0.722631 0.000510 0.000259 0.000080
276.775050 0.011616 0.012139 0.107333 0.479803 0.736648 0.000423 0.000210 0.000058
286.768414 0.015269 0.013485 0.089086 0.295973 0.748125 0.000348 0.000177 0.000046
296.781685 0.019821 0.015555 0.076041 0.222983 0.757539 0.000295 0.000151 0.000036
306.775050 0.025905 0.018551 0.065653 0.174087 0.765231 0.000241 0.000123 0.000028
316.768414 0.032608 0.021957 0.058453 0.134665 0.771530 0.000177 0.000091 0.000020
326.761778 0.039306 0.025492 0.054010 0.101842 0.776688 0.000116 0.000060 0.000013
336.775050 0.047351 0.029868 0.050907 0.075032 0.780919 0.000071 0.000037 0.000008
346.768414 0.053622 0.033204 0.049191 0.054035 0.784375 0.000039 0.000021 0.000004
356.761778 0.058311 0.035794 0.048757 0.038207 0.787206 0.000020 0.000011 0.000002
366.775050 0.063268 0.038546 0.048752 0.026718 0.789528 0.000010 0.000006 0.000001
376.768414 0.066806 0.040195 0.048497 0.018827 0.791425 0.000006 0.000003 0.000001
386.761778 0.066973 0.040212 0.048676 0.014034 0.792978 0.000004 0.000002 0.000001
396.775050 0.066973 0.040212 0.049346 0.012634 0.794253 0.000004 0.000002 0.000001


4.771068 0.000035 0.000084 0.001410 0.000148 0.000000 0.000000 0.000002 0.000009
14.771068 0.000026 0.000064 0.001034 0.000142 0.000000 0.000000 0.000001 0.000007
24.771068 0.000024 0.000058 0.000811 0.000156 0.000000 0.000000 0.000001 0.000006
34.771068 0.000029 0.000068 0.000743 0.000195 0.000000 0.000001 0.000001 0.000006
44.771068 0.000015 0.000029 0.000342 0.000208 0.000000 0.000000 0.000001 0.000002
54.771068 0.000033 0.000064 0.000636 0.000309 0.000000 0.000001 0.000002 0.000004
64.771068 0.000072 0.000139 0.001148 0.000461 0.000000 0.000002 0.000004 0.000008
74.771068 0.000160 0.000302 0.002129 0.000687 0.000000 0.000004 0.000008 0.000017
84.771068 0.000353 0.000665 0.004391 0.001024 0.000000 0.000009 0.000017 0.000038
94.771068 0.000771 0.001444 0.008564 0.001523 0.000000 0.000019 0.000037 0.000082
104.771068 0.001672 0.003084 0.015511 0.002265 0.000000 0.000041 0.000081 0.000173
114.771068 0.091651 0.294783 1.189415 0.025156 0.000000 0.008764 0.059900 0.237621
124.771068 0.066126 0.235778 1.246825 0.113358 0.000000 0.007860 0.048458 0.186413
134.771068 0.046603 0.184614 1.267219 0.677230 0.000000 0.005600 0.025628 0.089492
144.771068 0.032710 0.142597 1.240673 0.852324 0.000000 0.003033 0.009593 0.031074
154.771068 0.022964 0.108772 1.165541 0.916790 0.073098 0.001484 0.003612 0.012285
164.771068 0.016235 0.082510 1.054521 0.949013 0.204863 0.000618 0.001553 0.005992
174.771068 0.011702 0.062625 0.923391 0.972631 0.312743 0.000316 0.000804 0.003387
184.771068 0.008649 0.047444 0.780591 0.995328 0.401068 0.000209 0.000481 0.002098
194.771068 0.006609 0.035808 0.639988 1.020167 0.473382 0.000171 0.000323 0.001378
204.771068 0.005336 0.027102 0.512354 1.048253 0.532588 0.000167 0.000243 0.000940
214.771068 0.004658 0.020710 0.402011 1.079102 0.581061 0.000189 0.000206 0.000647
224.771068 0.004526 0.016149 0.310171 1.109877 0.620748 0.000239 0.000198 0.000417
234.771068 0.004975 0.013082 0.236036 1.132460 0.653241 0.000328 0.000220 0.000241
234.790975 0.004976 0.013077 0.235905 1.132488 0.653299 0.000329 0.000220 0.000241
244.784340 0.006221 0.011298 0.176533 1.130448 0.679876 0.000483 0.000287 0.000164
254.777704 0.008292 0.010858 0.135447 1.072890 0.701638 0.000681 0.000377 0.000138
264.790975 0.011342 0.011518 0.106859 0.897238 0.719489 0.000831 0.000422 0.000109
274.784340 0.016104 0.013370 0.084703 0.548498 0.734074 0.000718 0.000352 0.000083
284.777704 0.021730 0.015990 0.070690 0.317785 0.746018 0.000565 0.000288 0.000068
294.790975 0.028683 0.019514 0.060981 0.234641 0.755815 0.000467 0.000243 0.000056
304.784340 0.037926 0.024372 0.053599 0.182887 0.763819 0.000374 0.000197 0.000045
314.777704 0.048098 0.029796 0.048835 0.141955 0.770374 0.000271 0.000145 0.000033
324.771068 0.058148 0.035288 0.046355 0.107890 0.775741 0.000175 0.000095 0.000021
334.784340 0.069994 0.041937 0.045256 0.079889 0.780144 0.000104 0.000057 0.000013
344.777704 0.079298 0.047083 0.045096 0.057783 0.783741 0.000057 0.000032 0.000007
354.771068 0.086133 0.050975 0.045925 0.040985 0.786686 0.000029 0.000016 0.000004
364.784340 0.093279 0.055088 0.047290 0.028694 0.789103 0.000015 0.000008 0.000002
374.777704 0.098760 0.057877 0.048207 0.020144 0.791077 0.000008 0.000005 0.000001
384.771068 0.099677 0.058077 0.049186 0.014744 0.792693 0.000005 0.000003 0.000001
394.784340 0.099677 0.058077 0.050600 0.012582 0.794019 0.000005 0.000003 0.000001


2.780358 0.000026 0.000068 0.001140 0.000126 0.000000 0.000000 0.000001 0.000007
12.780358 0.000020 0.000052 0.000841 0.000124 0.000000 0.000000 0.000001 0.000006
22.780358 0.000018 0.000047 0.000670 0.000138 0.000000 0.000000 0.000001 0.000005
32.780358 0.000023 0.000056 0.000636 0.000174 0.000000 0.000000 0.000001 0.000005
42.780358 0.000013 0.000025 0.000296 0.000192 0.000000 0.000000 0.000001 0.000001
52.780358 0.000028 0.000055 0.000561 0.000286 0.000000 0.000001 0.000001 0.000003
62.780358 0.000062 0.000119 0.001036 0.000426 0.000000 0.000002 0.000003 0.000007
72.780358 0.000137 0.000261 0.001964 0.000635 0.000000 0.000003 0.000007 0.000015
82.780358 0.000302 0.000574 0.004082 0.000946 0.000000 0.000008 0.000015 0.000033
92.780358 0.000659 0.001247 0.008071 0.001408 0.000000 0.000017 0.000032 0.000071
102.780358 0.001425 0.002672 0.014944 0.002093 0.000000 0.000035 0.000069 0.000151
112.780358 0.061441 0.228782 1.261920 0.019475 0.000000 0.005633 0.043469 0.191550
122.780358 0.044875 0.180933 1.286219 0.088745 0.000000 0.005129 0.035410 0.150804
132.780358 0.031727 0.140124 1.265405 0.687151 0.000000 0.004105 0.019249 0.073240
142.780358 0.022380 0.107261 1.196058 0.858317 0.000000 0.002507 0.007557 0.025571
152.780358 0.015852 0.081244 1.084772 0.919846 0.043573 0.001484 0.003009 0.009977
162.780358 0.011361 0.061299 0.950227 0.950128 0.180690 0.000674 0.001296 0.004783
172.780358 0.008356 0.046369 0.808782 0.972219 0.292952 0.000356 0.000672 0.002673
182.780358 0.006378 0.035103 0.667578 0.993550 0.384864 0.000247 0.000412 0.001645
192.780358 0.005120 0.026568 0.536229 1.017109 0.460115 0.000215 0.000291 0.001079
202.780358 0.004451 0.020278 0.421931 1.044074 0.521726 0.000223 0.000237 0.000739
212.780358 0.004278 0.015765 0.326310 1.074192 0.572168 0.000265 0.000224 0.000517
222.780358 0.004643 0.012699 0.248779 1.105110 0.613467 0.000349 0.000243 0.000348
232.780358 0.005689 0.010882 0.187525 1.129832 0.647280 0.000494 0.000301 0.000224
232.800265 0.005692 0.010880 0.187418 1.129867 0.647341 0.000494 0.000301 0.000224
242.793630 0.007812 0.010285 0.139288 1.134152 0.674997 0.000740 0.000420 0.000182
252.786994 0.011099 0.010968 0.106523 1.091290 0.697642 0.001056 0.000576 0.000180
262.800265 0.015829 0.012845 0.084120 0.946138 0.716219 0.001329 0.000684 0.000163
272.793630 0.023157 0.016326 0.067133 0.624744 0.731397 0.001209 0.000592 0.000128
282.786994 0.031794 0.020731 0.056715 0.344584 0.743825 0.000895 0.000465 0.000107
292.800265 0.042359 0.026352 0.049900 0.247321 0.754020 0.000712 0.000383 0.000090
302.793630 0.056249 0.033920 0.045222 0.192080 0.762350 0.000554 0.000306 0.000073
312.786994 0.071387 0.042279 0.042781 0.149509 0.769170 0.000392 0.000221 0.000053
322.780358 0.086057 0.050584 0.042303 0.114178 0.774756 0.000249 0.000143 0.000035
332.793630 0.102891 0.060417 0.043379 0.084978 0.779337 0.000146 0.000085 0.000021
342.786994 0.116071 0.068084 0.045038 0.061741 0.783080 0.000079 0.000047 0.000012
352.780358 0.125517 0.073754 0.047435 0.043943 0.786146 0.000040 0.000024 0.000006
362.793630 0.135224 0.079683 0.050551 0.030817 0.788660 0.000020 0.000012 0.000003
372.786994 0.143028 0.084049 0.053074 0.021584 0.790714 0.000010 0.000006 0.000002
382.780358 0.145206 0.084755 0.055135 0.015578 0.792397 0.000006 0.000004 0.000002
392.793630 0.145206 0.084755 0.057634 0.012710 0.793776 0.000005 0.000004 0.000002


0.789648 0.000020 0.000055 0.000938 0.000108 0.000000 0.000000 0.000001 0.000006
10.789648 0.000015 0.000042 0.000697 0.000108 0.000000 0.000000 0.000001 0.000004
20.789648 0.000014 0.000038 0.000565 0.000122 0.000000 0.000000 0.000001 0.000004
30.789648 0.000018 0.000046 0.000554 0.000157 0.000000 0.000000 0.000001 0.000004
40.789648 0.000011 0.000021 0.000257 0.000177 0.000000 0.000000 0.000001 0.000001
50.789648 0.000024 0.000047 0.000494 0.000264 0.000000 0.000001 0.000001 0.000003
60.789648 0.000053 0.000102 0.000930 0.000393 0.000000 0.000001 0.000003 0.000006
70.789648 0.000117 0.000224 0.001797 0.000586 0.000000 0.000003 0.000006 0.000013
80.789648 0.000258 0.000494 0.003758 0.000874 0.000000 0.000006 0.000013 0.000029
90.789648 0.000563 0.001075 0.007514 0.001300 0.000000 0.000014 0.000028 0.000062
100.789648 0.001213 0.002306 0.014180 0.001934 0.000000 0.000030 0.000059 0.000132
110.789648 0.040711 0.174538 1.303151 0.015369 0.000000 0.003620 0.031332 0.152248
120.789648 0.030449 0.137068 1.287658 0.070253 0.000000 0.003338 0.025691 0.120316
130.789648 0.021699 0.105273 1.223947 0.700143 0.000000 0.003117 0.014448 0.059163
140.789648 0.015444 0.080033 1.117438 0.864984 0.000000 0.002173 0.006011 0.020874
150.789648 0.011092 0.060317 0.980929 0.923028 0.012849 0.001574 0.002615 0.008094
160.789648 0.008117 0.045360 0.834795 0.951267 0.155535 0.000818 0.001158 0.003818
170.789648 0.006155 0.034276 0.693118 0.971829 0.272357 0.000446 0.000605 0.002111
180.789648 0.004926 0.026009 0.560407 0.991814 0.368002 0.000322 0.000385 0.001294
190.789648 0.004241 0.019836 0.442284 1.014104 0.446310 0.000293 0.000292 0.000851
200.789648 0.004054 0.015391 0.342892 1.039926 0.510423 0.000317 0.000261 0.000590
210.789648 0.004347 0.012337 0.261943 1.069224 0.562915 0.000390 0.000273 0.000425
220.789648 0.005262 0.010482 0.197729 1.100069 0.605891 0.000527 0.000326 0.000306
230.789648 0.007080 0.009769 0.147935 1.126453 0.641077 0.000758 0.000434 0.000229
230.809555 0.007085 0.009769 0.147849 1.126494 0.641140 0.000759 0.000435 0.000229
240.802920 0.010459 0.010371 0.109405 1.136069 0.669919 0.001145 0.000632 0.000223
250.796284 0.015579 0.012379 0.083675 1.105734 0.693485 0.001631 0.000886 0.000252
260.809555 0.022885 0.015867 0.066459 0.987356 0.712816 0.002068 0.001091 0.000255
270.802920 0.034130 0.021650 0.053831 0.701886 0.728610 0.001967 0.000987 0.000207
280.796284 0.047294 0.028659 0.046526 0.378558 0.741543 0.001370 0.000734 0.000171
290.809555 0.063129 0.037350 0.042325 0.261333 0.752152 0.001036 0.000584 0.000144
300.802920 0.083520 0.048829 0.040246 0.201727 0.760820 0.000777 0.000455 0.000117
310.796284 0.105270 0.061342 0.040221 0.157339 0.767918 0.000536 0.000323 0.000086
320.789648 0.125717 0.073503 0.041998 0.120710 0.773730 0.000334 0.000206 0.000056
330.802920 0.148309 0.087519 0.045672 0.090302 0.778498 0.000192 0.000121 0.000034
340.796284 0.165742 0.098431 0.049647 0.065917 0.782393 0.000102 0.000066 0.000019
350.789648 0.177806 0.106297 0.054126 0.047087 0.785583 0.000051 0.000033 0.000010
360.802920 0.189899 0.114398 0.059599 0.033092 0.788199 0.000025 0.000017 0.000005
370.796284 0.199949 0.120700 0.064391 0.023151 0.790337 0.000012 0.000009 0.000003
380.789648 0.203572 0.122266 0.067988 0.016533 0.792088 0.000007 0.000005 0.000002
390.802920 0.203572 0.122266 0.072036 0.013001 0.793524 0.000006 0.000005 0.000002


8.798938 0.000011 0.000034 0.000588 0.000094 0.000000 0.000000 0.000001 0.000003
18.798938 0.000011 0.000031 0.000483 0.000109 0.000000 0.000000 0.000001 0.000003
28.798938 0.000014 0.000037 0.000488 0.000141 0.000000 0.000000 0.000001 0.000003
38.798938 0.000009 0.000018 0.000223 0.000163 0.000000 0.000000 0.000000 0.000001
48.798938 0.000020 0.000040 0.000434 0.000244 0.000000 0.000001 0.000001 0.000002
58.798938 0.000045 0.000088 0.000832 0.000363 0.000000 0.000001 0.000002 0.000005
68.798938 0.000100 0.000193 0.001632 0.000542 0.000000 0.000003 0.000005 0.000011
78.798938 0.000220 0.000425 0.003429 0.000807 0.000000 0.000006 0.000011 0.000025
88.798938 0.000480 0.000924 0.006922 0.001201 0.000000 0.000012 0.000024 0.000054
98.798938 0.001031 0.001985 0.013278 0.001787 0.000000 0.000026 0.000050 0.000114
108.798938 0.026724 0.131256 1.307046 0.012336 0.000000 0.002326 0.022454 0.119537
118.798938 0.020708 0.102776 1.249348 0.056204 0.000000 0.002170 0.018526 0.094837
128.798938 0.014969 0.078468 1.147446 0.715438 0.000000 0.002486 0.010879 0.047274
138.798938 0.010802 0.059365 1.014123 0.872011 0.000000 0.002000 0.004865 0.016941
148.798938 0.007921 0.044606 0.864550 0.926198 0.000000 0.001754 0.002397 0.006592
158.798938 0.005980 0.033512 0.717323 0.952364 0.129358 0.001090 0.001140 0.003066
168.798938 0.004744 0.025371 0.582906 0.971427 0.250925 0.000615 0.000607 0.001679
178.798938 0.004061 0.019386 0.462969 0.990103 0.350456 0.000454 0.000405 0.001029
188.798938 0.003828 0.015010 0.359905 1.011151 0.431944 0.000425 0.000331 0.000684
198.798938 0.004073 0.011991 0.275518 1.035822 0.498661 0.000473 0.000322 0.000486
208.798938 0.004882 0.010110 0.208310 1.064229 0.553285 0.000594 0.000366 0.000368
218.798938 0.006500 0.009311 0.155993 1.094821 0.598007 0.000815 0.000468 0.000293
228.798938 0.009418 0.009694 0.116102 1.122451 0.634622 0.001180 0.000651 0.000259
228.818845 0.009426 0.009696 0.116033 1.122497 0.634688 0.001180 0.000652 0.000259
238.812210 0.014689 0.011690 0.085770 1.136464 0.664636 0.001769 0.000966 0.000295
248.805574 0.022628 0.015455 0.065922 1.116775 0.689158 0.002477 0.001360 0.000368
258.818845 0.033883 0.021240 0.053057 1.021648 0.709275 0.003098 0.001697 0.000407
268.812210 0.051012 0.030397 0.044171 0.774580 0.725711 0.003031 0.001595 0.000343
278.805574 0.070735 0.041230 0.039679 0.422503 0.739169 0.002005 0.001123 0.000275
288.818845 0.093817 0.054335 0.038014 0.277120 0.750209 0.001428 0.000854 0.000228
298.812210 0.122545 0.071245 0.038674 0.211906 0.759229 0.001029 0.000645 0.000184
308.805574 0.152108 0.089287 0.041430 0.165461 0.766615 0.000691 0.000448 0.000134
318.798938 0.178711 0.106318 0.045994 0.127487 0.772663 0.000423 0.000281 0.000087
328.812210 0.206664 0.125280 0.053022 0.095862 0.777624 0.000238 0.000162 0.000052
338.805574 0.227673 0.139881 0.060111 0.070314 0.781678 0.000125 0.000087 0.000029
348.798938 0.241516 0.150078 0.067437 0.050425 0.784997 0.000062 0.000044 0.000015
358.812210 0.254919 0.160363 0.076135 0.035526 0.787720 0.000029 0.000021 0.000008
368.805574 0.266398 0.168678 0.084112 0.024848 0.789945 0.000014 0.000011 0.000004
378.798938 0.271058 0.171306 0.089941 0.017607 0.791766 0.000008 0.000006 0.000003
388.812210 0.271058 0.171306 0.096126 0.013439 0.793261 0.000006 0.000005 0.000003
398.805574 0.271058 0.171306 0.098636 0.012894 0.794482 0.000006 0.000005 0.000003


6.808228 0.000009 0.000027 0.000502 0.000083 0.000000 0.000000 0.000000 0.000003
16.808228 0.000008 0.000024 0.000418 0.000097 0.000000 0.000000 0.000000 0.000002
26.808228 0.000011 0.000030 0.000432 0.000127 0.000000 0.000000 0.000001 0.000002
36.808228 0.000008 0.000016 0.000193 0.000151 0.000000 0.000000 0.000000 0.000001
46.808228 0.000017 0.000034 0.000381 0.000225 0.000000 0.000000 0.000001 0.000002
56.808228 0.000039 0.000075 0.000740 0.000336 0.000000 0.000001 0.000002 0.000004
66.808228 0.000085 0.000166 0.001473 0.000500 0.000000 0.000002 0.000004 0.000010
76.808228 0.000188 0.000365 0.003105 0.000745 0.000000 0.000005 0.000009 0.000021
86.808228 0.000410 0.000794 0.006318 0.001110 0.000000 0.000010 0.000020 0.000046
96.808228 0.000877 0.001704 0.012291 0.001652 0.000000 0.000022 0.000043 0.000099
106.808228 0.017426 0.097522 1.271191 0.010046 0.000000 0.001494 0.016012 0.092858
116.808228 0.014135 0.076433 1.175086 0.045387 0.000000 0.001410 0.013289 0.073964
126.808228 0.010466 0.058150 1.044782 0.732283 0.000000 0.002117 0.008263 0.037441
136.808228 0.007709 0.043865 0.896698 0.879136 0.000000 0.001977 0.004049 0.013704
146.808228 0.005828 0.032934 0.745013 0.929252 0.000000 0.002044 0.002334 0.005424
156.808228 0.004605 0.024793 0.604652 0.953369 0.102119 0.001563 0.001263 0.002501
166.808228 0.003897 0.018888 0.482300 0.970989 0.228623 0.000920 0.000694 0.001359
176.808228 0.003641 0.014636 0.377227 0.988408 0.332196 0.000684 0.000484 0.000838
186.808228 0.003817 0.011642 0.289488 1.008249 0.416995 0.000649 0.000422 0.000569
196.808228 0.004521 0.009758 0.219254 1.031773 0.486422 0.000732 0.000440 0.000422
206.808228 0.005985 0.008893 0.164376 1.059236 0.543264 0.000930 0.000529 0.000345
216.808228 0.008597 0.009124 0.122368 1.089418 0.589802 0.001279 0.000703 0.000312
226.808228 0.013169 0.010759 0.090854 1.117935 0.627905 0.001840 0.000998 0.000325
226.828135 0.013181 0.010764 0.090800 1.117985 0.627973 0.001841 0.000999 0.000326
236.821500 0.021355 0.014588 0.067360 1.135561 0.659138 0.002699 0.001480 0.000417
246.814864 0.033634 0.020865 0.052420 1.124886 0.684656 0.003653 0.002058 0.000553
256.828135 0.050843 0.030039 0.043263 1.049805 0.705590 0.004422 0.002547 0.000649
266.821500 0.076460 0.044153 0.037726 0.839930 0.722693 0.004355 0.002455 0.000569
276.814864 0.105075 0.060462 0.035970 0.478835 0.736698 0.002798 0.001654 0.000437
286.828135 0.137180 0.079611 0.037013 0.295340 0.748186 0.001863 0.001192 0.000355
296.821500 0.175199 0.103528 0.040871 0.222726 0.757573 0.001289 0.000870 0.000281
306.814864 0.212358 0.128238 0.047129 0.173896 0.765259 0.000843 0.000590 0.000201
316.808228 0.243920 0.150685 0.055378 0.134513 0.771553 0.000506 0.000364 0.000130
326.821500 0.275045 0.174631 0.066913 0.101661 0.776716 0.000278 0.000206 0.000077
336.814864 0.297572 0.192710 0.078258 0.074936 0.780934 0.000143 0.000109 0.000042
346.808228 0.311391 0.204830 0.089461 0.053962 0.784388 0.000069 0.000054 0.000022
356.821500 0.324100 0.216723 0.102472 0.038126 0.787221 0.000032 0.000026 0.000011
366.814864 0.335427 0.226654 0.114742 0.026680 0.789536 0.000015 0.000013 0.000006
376.808228 0.340071 0.230201 0.123715 0.018801 0.791432 0.000008 0.000007 0.000004
386.821500 0.339840 0.230179 0.132646 0.014016 0.792987 0.000005 0.000006 0.000004
396.814864 0.339840 0.230179 0.139345 0.012635 0.794257 0.000005 0.000006 0.000004


4.817518 0.000006 0.000021 0.000432 0.000073 0.000000 0.000000 0.000000 0.000002
14.817518 0.000006 0.000019 0.000363 0.000087 0.000000 0.000000 0.000000 0.000002
24.817518 0.000009 0.000024 0.000383 0.000115 0.000000 0.000000 0.000000 0.000002
34.817518 0.000007 0.000013 0.000167 0.000139 0.000000 0.000000 0.000000 0.000001
44.817518 0.000015 0.000029 0.000333 0.000208 0.000000 0.000000 0.000001 0.000002
54.817518 0.000033 0.000064 0.000656 0.000310 0.000000 0.000001 0.000002 0.000004
64.817518 0.000073 0.000142 0.001320 0.000462 0.000000 0.000002 0.000004 0.000008
74.817518 0.000161 0.000313 0.002791 0.000689 0.000000 0.000004 0.000008 0.000018
84.817518 0.000350 0.000681 0.005719 0.001025 0.000000 0.000009 0.000017 0.000040
94.817518 0.000747 0.001460 0.011263 0.001526 0.000000 0.000019 0.000037 0.000085
104.817518 0.011313 0.071727 1.198734 0.008283 0.000000 0.000960 0.011371 0.071461
114.817518 0.009692 0.056468 1.073353 0.036950 0.000000 0.000917 0.009489 0.057147
124.817518 0.007465 0.042931 0.926607 0.749983 0.000000 0.001958 0.006384 0.029451
134.817518 0.005665 0.032361 0.774933 0.886152 0.000000 0.002110 0.003512 0.011084
144.817518 0.004478 0.024348 0.629585 0.932112 0.000000 0.002493 0.002427 0.004545
154.817518 0.003773 0.018446 0.501299 0.954249 0.073773 0.002352 0.001579 0.002106
164.817518 0.003477 0.014236 0.393503 0.970502 0.205415 0.001465 0.000909 0.001140
174.817518 0.003601 0.011313 0.303743 0.986724 0.313195 0.001086 0.000653 0.000713
184.817518 0.004208 0.009415 0.230555 1.005400 0.401438 0.001031 0.000595 0.000503
194.817518 0.005490 0.008496 0.173080 1.027789 0.473685 0.001166 0.000647 0.000399
204.817518 0.007870 0.008611 0.128919 1.054267 0.532836 0.001481 0.000802 0.000361
214.817518 0.011973 0.009999 0.095644 1.083907 0.581265 0.002020 0.001084 0.000373
224.817518 0.019097 0.013259 0.071114 1.112992 0.620915 0.002844 0.001541 0.000445
224.837425 0.019116 0.013268 0.071072 1.113045 0.620986 0.002846 0.001542 0.000445
234.830790 0.031788 0.019700 0.053293 1.133547 0.653416 0.004009 0.002246 0.000614
244.824154 0.050642 0.029699 0.042498 1.130465 0.679971 0.005162 0.003032 0.000841
254.837425 0.076478 0.043878 0.036620 1.072575 0.701755 0.005970 0.003662 0.001020
264.830790 0.113512 0.065069 0.034301 0.896904 0.719553 0.005820 0.003561 0.000931
274.824154 0.152923 0.088789 0.035480 0.547268 0.734127 0.003721 0.002335 0.000681
284.837425 0.194602 0.115551 0.039732 0.316974 0.746082 0.002310 0.001586 0.000534
294.830790 0.240811 0.147536 0.047664 0.234340 0.755850 0.001532 0.001116 0.000412
304.824154 0.283094 0.179189 0.058601 0.182677 0.763848 0.000973 0.000739 0.000291
314.817518 0.316520 0.206614 0.071862 0.141793 0.770397 0.000570 0.000448 0.000185
324.830790 0.346964 0.234422 0.089480 0.107699 0.775770 0.000304 0.000249 0.000108
334.824154 0.367858 0.254846 0.106524 0.079787 0.780159 0.000152 0.000129 0.000059
344.817518 0.379193 0.267806 0.122787 0.057705 0.783754 0.000072 0.000063 0.000030
354.830790 0.388646 0.280055 0.141270 0.040899 0.786702 0.000033 0.000030 0.000015
364.824154 0.397710 0.290635 0.158928 0.028653 0.789111 0.000015 0.000014 0.000008
374.817518 0.400854 0.294524 0.171943 0.020116 0.791084 0.000007 0.000008 0.000005
384.830790 0.399286 0.294206 0.184108 0.014721 0.792702 0.000005 0.000006 0.000004
394.824154 0.399286 0.294206 0.194997 0.012579 0.794024 0.000005 0.000006 0.000004


2.826808 0.000005 0.000016 0.000374 0.000064 0.000000 0.000000 0.000000 0.000002
12.826808 0.000005 0.000015 0.000317 0.000078 0.000000 0.000000 0.000000 0.000001
22.826808 0.000007 0.000019 0.000339 0.000104 0.000000 0.000000 0.000000 0.000002
32.826808 0.000006 0.000011 0.000144 0.000129 0.000000 0.000000 0.000000 0.000001
42.826808 0.000013 0.000025 0.000291 0.000192 0.000000 0.000000 0.000001 0.000001
52.826808 0.000028 0.000055 0.000580 0.000286 0.000000 0.000001 0.000001 0.000003
62.826808 0.000062 0.000122 0.001178 0.000427 0.000000 0.000002 0.000003 0.000007
72.826808 0.000137 0.000268 0.002495 0.000636 0.000000 0.000003 0.000007 0.000016
82.826808 0.000299 0.000584 0.005141 0.000947 0.000000 0.000008 0.000015 0.000034
92.826808 0.000637 0.001250 0.010230 0.001410 0.000000 0.000016 0.000032 0.000073
102.826808 0.007326 0.052305 1.097661 0.006903 0.000000 0.000617 0.008045 0.054542
112.826808 0.006674 0.041497 0.954704 0.030288 0.000000 0.000597 0.006749 0.043788
122.826808 0.005481 0.031646 0.802925 0.767928 0.000000 0.001985 0.005078 0.023058
132.826808 0.004342 0.023903 0.656487 0.892899 0.000000 0.002430 0.003230 0.009001
142.826808 0.003654 0.018097 0.523117 0.934724 0.000000 0.003186 0.002700 0.003920
152.826808 0.003351 0.013888 0.409704 0.954974 0.044275 0.003633 0.002173 0.001876
162.826808 0.003416 0.010976 0.317196 0.969951 0.181265 0.002455 0.001333 0.001019
172.826808 0.003937 0.009102 0.242099 0.985046 0.293422 0.001800 0.000971 0.000654
182.826808 0.005076 0.008128 0.182090 1.002604 0.385249 0.001690 0.000902 0.000488
192.826808 0.007167 0.008120 0.135745 1.023876 0.460431 0.001895 0.001001 0.000424
202.826808 0.010914 0.009322 0.100681 1.049338 0.521984 0.002377 0.001253 0.000427
212.826808 0.017320 0.012196 0.074686 1.078320 0.572380 0.003170 0.001691 0.000494
222.826808 0.028407 0.017758 0.055934 1.107693 0.613641 0.004296 0.002365 0.000644
222.846715 0.028436 0.017773 0.055903 1.107748 0.613715 0.004298 0.002367 0.000644
232.840080 0.047969 0.028073 0.042854 1.130570 0.647462 0.005720 0.003329 0.000924
242.833444 0.076409 0.043594 0.035671 1.133843 0.675096 0.006927 0.004307 0.001275
252.846715 0.113898 0.064953 0.032894 1.090628 0.697764 0.007606 0.005014 0.001565
262.840080 0.164620 0.095661 0.033986 0.945518 0.716286 0.007267 0.004857 0.001471
272.833444 0.215027 0.128527 0.038664 0.623274 0.731451 0.004724 0.003157 0.001029
282.846715 0.264443 0.163740 0.047055 0.343494 0.743892 0.002734 0.002017 0.000772
292.840080 0.315026 0.203589 0.060461 0.246956 0.754057 0.001730 0.001366 0.000579
302.833444 0.357810 0.241025 0.077785 0.191845 0.762380 0.001059 0.000881 0.000401
312.826808 0.388701 0.271703 0.097811 0.149334 0.769195 0.000600 0.000523 0.000251
322.840080 0.413842 0.301009 0.123362 0.113977 0.774786 0.000308 0.000283 0.000145
332.833444 0.429553 0.321747 0.147646 0.084871 0.779354 0.000149 0.000144 0.000077
342.826808 0.435738 0.333850 0.170060 0.061659 0.783094 0.000069 0.000069 0.000039
352.840080 0.439210 0.344616 0.194872 0.043851 0.786162 0.000030 0.000032 0.000019
362.833444 0.443615 0.354349 0.218650 0.030772 0.788669 0.000013 0.000015 0.000010
372.826808 0.443602 0.357600 0.236260 0.021554 0.790722 0.000006 0.000008 0.000006
382.840080 0.439229 0.356310 0.251767 0.015552 0.792406 0.000004 0.000005 0.000005
392.833444 0.439229 0.356310 0.266584 0.012705 0.793781 0.000004 0.000005 0.000005


0.836098 0.000004 0.000013 0.000324 0.000057 0.000000 0.000000 0.000000 0.000001
10.836098 0.000004 0.000012 0.000275 0.000070 0.000000 0.000000 0.000000 0.000001
20.836098 0.000005 0.000015 0.000298 0.000094 0.000000 0.000000 0.000000 0.000001
30.836098 0.000005 0.000010 0.000124 0.000119 0.000000 0.000000 0.000000 0.000001
40.836098 0.000011 0.000021 0.000253 0.000177 0.000000 0.000000 0.000001 0.000001
50.836098 0.000024 0.000047 0.000510 0.000264 0.000000 0.000001 0.000001 0.000003
60.836098 0.000053 0.000104 0.001045 0.000394 0.000000 0.000001 0.000003 0.000006
70.836098 0.000117 0.000230 0.002218 0.000588 0.000000 0.000003 0.000006 0.000014
80.836098 0.000256 0.000500 0.004592 0.000875 0.000000 0.000006 0.000013 0.000030
90.836098 0.000544 0.001069 0.009220 0.001303 0.000000 0.000014 0.000027 0.000063
100.836098 0.004736 0.037868 0.978452 0.005805 0.000000 0.000396 0.005673 0.041324
110.836098 0.004617 0.030363 0.829403 0.024971 0.000000 0.000390 0.004784 0.033304
120.836098 0.004193 0.023354 0.681802 0.785615 0.000000 0.002209 0.004234 0.018018
130.836098 0.003529 0.017745 0.546635 0.899259 0.000000 0.002999 0.003201 0.007385
140.836098 0.003225 0.013606 0.428354 0.937051 0.000000 0.004258 0.003209 0.003521
150.836098 0.003272 0.010689 0.330742 0.955521 0.013580 0.005651 0.003185 0.001825
160.836098 0.003709 0.008796 0.253050 0.969326 0.156133 0.004277 0.002133 0.001008
170.836098 0.004713 0.007798 0.191313 0.983366 0.272847 0.003089 0.001552 0.000671
180.836098 0.006590 0.007687 0.142833 0.999858 0.368403 0.002836 0.001441 0.000537
190.836098 0.009888 0.008670 0.105958 1.020034 0.446638 0.003114 0.001598 0.000510
200.836098 0.015743 0.011250 0.078481 1.044456 0.510692 0.003805 0.001987 0.000565
210.836098 0.025738 0.016217 0.058497 1.072678 0.563135 0.004880 0.002634 0.000707
220.836098 0.042920 0.025198 0.044533 1.102085 0.606071 0.006254 0.003560 0.000964
220.856005 0.042964 0.025222 0.044511 1.102142 0.606148 0.006256 0.003562 0.000965
230.849370 0.072612 0.041291 0.035509 1.126744 0.641267 0.007760 0.004765 0.001396
240.842734 0.114111 0.064782 0.031668 1.135286 0.670023 0.008797 0.005852 0.001905
250.856005 0.165639 0.095837 0.032122 1.104548 0.693612 0.009172 0.006531 0.002318
260.849370 0.230032 0.138175 0.037237 0.986286 0.712885 0.008546 0.006246 0.002219
270.842734 0.288701 0.180903 0.046457 0.700185 0.728667 0.005711 0.004088 0.001500
280.856005 0.341287 0.223921 0.060461 0.377040 0.741613 0.003093 0.002456 0.001071
290.849370 0.390357 0.269649 0.081344 0.260875 0.752190 0.001845 0.001595 0.000779
300.842734 0.428036 0.310137 0.107241 0.201457 0.760852 0.001076 0.000997 0.000528
310.836098 0.451749 0.341197 0.136017 0.157149 0.767944 0.000585 0.000576 0.000325
320.849370 0.467067 0.368687 0.171278 0.120498 0.773762 0.000287 0.000304 0.000185
330.842734 0.474096 0.387050 0.203990 0.090189 0.778515 0.000134 0.000151 0.000097
340.836098 0.472455 0.396154 0.233111 0.065829 0.782407 0.000060 0.000071 0.000048
350.849370 0.467233 0.403177 0.264394 0.046990 0.785600 0.000026 0.000032 0.000023
360.842734 0.464439 0.410124 0.294215 0.033044 0.788209 0.000011 0.000015 0.000012
370.836098 0.459675 0.411462 0.316221 0.023118 0.790345 0.000005 0.000007 0.000007
380.849370 0.451012 0.408180 0.334582 0.016503 0.792097 0.000003 0.000005 0.000005
390.842734 0.451012 0.408180 0.352537 0.012992 0.793529 0.000003 0.000005 0.000005


8.845388 0.000003 0.000009 0.000238 0.000063 0.000000 0.000000 0.000000 0.000001
18.845388 0.000004 0.000012 0.000260 0.000086 0.000000 0.000000 0.000000 0.000001
28.845388 0.000004 0.000008 0.000107 0.000110 0.000000 0.000000 0.000000 0.000000
38.845388 0.000009 0.000018 0.000220 0.000164 0.000000 0.000000 0.000000 0.000001
48.845388 0.000020 0.000040 0.000448 0.000244 0.000000 0.000001 0.000001 0.000002
58.845388 0.000045 0.000089 0.000923 0.000364 0.000000 0.000001 0.000002 0.000005
68.845388 0.000100 0.000197 0.001962 0.000543 0.000000 0.000003 0.000005 0.000012
78.845388 0.000219 0.000428 0.004080 0.000808 0.000000 0.000006 0.000011 0.000025
88.845388 0.000465 0.000914 0.008253 0.001204 0.000000 0.000012 0.000023 0.000054
98.845388 0.003060 0.027248 0.851501 0.004920 0.000000 0.000255 0.003990 0.031106
108.845388 0.003211 0.022139 0.705849 0.020690 0.000000 0.000256 0.003382 0.025163
118.845388 0.003396 0.017320 0.568867 0.802647 0.000000 0.002673 0.003785 0.014108
128.845388 0.003095 0.013319 0.448426 0.905148 0.000000 0.003928 0.003456 0.006177
138.845388 0.003124 0.010446 0.346365 0.939067 0.000000 0.005925 0.004059 0.003340
148.845388 0.003526 0.008541 0.264182 0.955857 0.000000 0.008758 0.004816 0.001991
158.845388 0.004412 0.007492 0.200101 0.968607 0.129981 0.007644 0.003620 0.001144
168.845388 0.006081 0.007302 0.150105 0.981673 0.251435 0.005446 0.002610 0.000790
178.845388 0.009052 0.008115 0.111454 0.997150 0.350873 0.004832 0.002381 0.000675
188.845388 0.014216 0.010337 0.082488 1.016255 0.432286 0.005124 0.002597 0.000690
198.845388 0.023284 0.014837 0.061267 1.039617 0.498941 0.005997 0.003155 0.000813
208.845388 0.038912 0.022920 0.046236 1.066983 0.553514 0.007263 0.004035 0.001059
218.845388 0.065205 0.037036 0.036308 1.096193 0.598194 0.008675 0.005189 0.001464
218.865295 0.065272 0.037072 0.036292 1.096250 0.598275 0.008678 0.005192 0.001465
228.858660 0.108935 0.061551 0.030929 1.122145 0.634819 0.009969 0.006536 0.002088
238.852024 0.166359 0.095889 0.030476 1.135009 0.664743 0.010597 0.007587 0.002772
248.865295 0.232000 0.138845 0.034682 1.114842 0.689291 0.010528 0.008106 0.003298
258.858660 0.306329 0.193553 0.044987 1.019920 0.709347 0.009532 0.007612 0.003177
268.852024 0.367563 0.245024 0.060404 0.772607 0.725770 0.006523 0.005058 0.002105
278.865295 0.417090 0.293354 0.082112 0.420360 0.739241 0.003326 0.002865 0.001424
288.858660 0.458292 0.341295 0.112992 0.276530 0.750249 0.001839 0.001771 0.001002
298.852024 0.485501 0.380930 0.149860 0.211592 0.759262 0.001010 0.001067 0.000664
308.845388 0.497733 0.408764 0.189148 0.165253 0.766642 0.000524 0.000598 0.000402
318.858660 0.498989 0.430570 0.235168 0.127263 0.772696 0.000246 0.000305 0.000224
328.852024 0.493921 0.443450 0.276609 0.095743 0.777642 0.000112 0.000148 0.000116
338.845388 0.481896 0.447119 0.312015 0.070221 0.781693 0.000049 0.000069 0.000057
348.858660 0.465679 0.447912 0.348736 0.050321 0.785015 0.000021 0.000030 0.000027
358.852024 0.453579 0.449867 0.383432 0.035475 0.787730 0.000009 0.000014 0.000013
368.845388 0.443058 0.447923 0.408628 0.024812 0.789953 0.000004 0.000007 0.000007
378.858660 0.429373 0.441518 0.428460 0.017574 0.791776 0.000002 0.000004 0.000006
388.852024 0.429373 0.441518 0.448205 0.013428 0.793266 0.000002 0.000004 0.000005
398.845388 0.429373 0.441518 0.452655 0.012901 0.794486 0.000002 0.000004 0.000005


6.854678 0.000002 0.000007 0.000205 0.000057 0.000000 0.000000 0.000000 0.000001
16.854678 0.000003 0.000010 0.000225 0.000078 0.000000 0.000000 0.000000 0.000001
26.854678 0.000004 0.000007 0.000093 0.000101 0.000000 0.000000 0.000000 0.000000
36.854678 0.000008 0.000016 0.000191 0.000151 0.000000 0.000000 0.000000 0.000001
46.854678 0.000017 0.000034 0.000392 0.000226 0.000000 0.000000 0.000001 0.000002
56.854678 0.000039 0.000076 0.000813 0.000336 0.000000 0.000001 0.000002 0.000005
66.854678 0.000086 0.000168 0.001729 0.000501 0.000000 0.000002 0.000004 0.000010
76.854678 0.000187 0.000367 0.003607 0.000747 0.000000 0.000005 0.000009 0.000022
86.854678 0.000398 0.000782 0.007343 0.001112 0.000000 0.000010 0.000020 0.000047
96.854678 0.001976 0.019503 0.725498 0.004198 0.000000 0.000164 0.002799 0.023277
106.854678 0.002250 0.016098 0.590039 0.017216 0.000000 0.000169 0.002385 0.018899
116.854678 0.002965 0.012980 0.467478 0.818735 0.000000 0.003471 0.003711 0.011131
126.854678 0.002974 0.010199 0.363153 0.910510 0.000000 0.005405 0.004071 0.005336
136.854678 0.003338 0.008313 0.277045 0.940746 0.000000 0.008533 0.005421 0.003388
146.854678 0.004163 0.007239 0.209115 0.955936 0.000000 0.013495 0.007369 0.002447
156.854678 0.005660 0.006961 0.157068 0.967756 0.102767 0.013821 0.006369 0.001508
166.854678 0.008313 0.007624 0.117114 0.979941 0.229154 0.009785 0.004547 0.001068
176.854678 0.012972 0.009577 0.086679 0.994458 0.332631 0.008277 0.004015 0.000951
186.854678 0.021054 0.013520 0.064231 1.012515 0.417350 0.008332 0.004237 0.001015
196.854678 0.035097 0.020827 0.048146 1.034797 0.486713 0.009170 0.004944 0.001231
206.854678 0.059269 0.033652 0.037240 1.061217 0.543502 0.010324 0.006002 0.001619
216.854678 0.098464 0.055345 0.030846 1.090013 0.589997 0.011403 0.007259 0.002213
216.874585 0.098561 0.055400 0.030837 1.090071 0.590081 0.011404 0.007261 0.002214
226.867950 0.159769 0.091499 0.029022 1.116823 0.628110 0.012150 0.008558 0.003053
236.861314 0.233507 0.139289 0.032401 1.133185 0.659250 0.012177 0.009395 0.003896
246.874585 0.309550 0.194969 0.041403 1.121950 0.684794 0.011562 0.009621 0.004492
256.867950 0.386553 0.260456 0.058781 1.047189 0.705665 0.010105 0.008831 0.004313
266.861314 0.443244 0.317472 0.082739 0.837594 0.722755 0.006957 0.005953 0.002840
276.874585 0.483528 0.367080 0.114779 0.475891 0.736774 0.003357 0.003193 0.001818
286.867950 0.511194 0.412511 0.158353 0.294561 0.748228 0.001696 0.001862 0.001235
296.861314 0.523103 0.446762 0.208177 0.222360 0.757607 0.000875 0.001075 0.000798
306.854678 0.519719 0.467365 0.258840 0.173669 0.765287 0.000435 0.000584 0.000474
316.867950 0.502915 0.479325 0.315292 0.134278 0.771587 0.000198 0.000290 0.000258
326.861314 0.482921 0.483420 0.364343 0.101535 0.776734 0.000089 0.000138 0.000132
336.854678 0.459066 0.479211 0.404339 0.074839 0.780949 0.000039 0.000063 0.000064
346.867950 0.431485 0.471538 0.444145 0.053852 0.784406 0.000016 0.000028 0.000030
356.861314 0.410118 0.466567 0.481269 0.038072 0.787231 0.000007 0.000012 0.000014
366.854678 0.394420 0.460312 0.507396 0.026642 0.789545 0.000003 0.000006 0.000007
376.867950 0.376858 0.450081 0.526386 0.018764 0.791442 0.000002 0.000004 0.000006
386.861314 0.375311 0.449921 0.546035 0.014002 0.792992 0.000001 0.000003 0.000005
396.854678 0.375311 0.449921 0.554856 0.012637 0.794262 0.000001 0.000003 0.000005


4.863968 0.000002 0.000006 0.000175 0.000051 0.000000 0.000000 0.000000 0.000000
14.863968 0.000003 0.000008 0.000193 0.000071 0.000000 0.000000 0.000000 0.000001
24.863968 0.000003 0.000006 0.000080 0.000094 0.000000 0.000000 0.000000 0.000000
34.863968 0.000007 0.000013 0.000166 0.000140 0.000000 0.000000 0.000000 0.000001
44.863968 0.000015 0.000029 0.000342 0.000208 0.000000 0.000000 0.000001 0.000002
54.863968 0.000033 0.000065 0.000713 0.000311 0.000000 0.000001 0.000002 0.000004
64.863968 0.000073 0.000144 0.001519 0.000463 0.000000 0.000002 0.000004 0.000009
74.863968 0.000160 0.000314 0.003176 0.000690 0.000000 0.000004 0.000008 0.000019
84.863968 0.000341 0.000669 0.006498 0.001027 0.000000 0.000009 0.000017 0.000040
94.863968 0.001277 0.013897 0.606750 0.003603 0.000000 0.000105 0.001959 0.017327
104.863968 0.001593 0.011683 0.485629 0.014378 0.000000 0.000113 0.001679 0.014119
114.863968 0.002830 0.009918 0.379143 0.833680 0.000000 0.004762 0.004042 0.008933
124.863968 0.003149 0.008082 0.290847 0.915302 0.000000 0.007735 0.005188 0.004843
134.863968 0.003907 0.007002 0.219547 0.942060 0.000000 0.012637 0.007580 0.003710
144.863968 0.005306 0.006677 0.164270 0.955687 0.000000 0.020787 0.011313 0.003313
154.863968 0.007704 0.007202 0.122560 0.966702 0.074447 0.024860 0.011386 0.002260
164.863968 0.011871 0.008904 0.091020 0.978118 0.205967 0.017733 0.008101 0.001616
174.863968 0.019174 0.012428 0.067354 0.991736 0.313647 0.014087 0.006824 0.001459
184.863968 0.031820 0.018918 0.050242 1.008768 0.401808 0.013206 0.006846 0.001576
194.863968 0.053489 0.030459 0.038398 1.029949 0.473988 0.013432 0.007544 0.001914
204.863968 0.089950 0.050368 0.031031 1.055334 0.533084 0.013919 0.008582 0.002480
214.863968 0.145832 0.082739 0.027952 1.083520 0.581468 0.014210 0.009698 0.003282
214.883875 0.145966 0.082820 0.027950 1.083577 0.581555 0.014211 0.009700 0.003283
224.877240 0.225897 0.133648 0.029984 1.110807 0.621128 0.014128 0.010706 0.004320
234.870604 0.312126 0.196026 0.038169 1.129968 0.653533 0.013421 0.011149 0.005263
244.883875 0.391267 0.262892 0.053696 1.126269 0.680115 0.012168 0.010957 0.005856
254.877240 0.462257 0.335038 0.080853 1.068854 0.701833 0.010134 0.009773 0.005566
264.870604 0.507796 0.392850 0.116323 0.894098 0.719617 0.006840 0.006621 0.003679
274.883875 0.533587 0.438883 0.161480 0.543514 0.734206 0.003145 0.003382 0.002230
284.877240 0.542645 0.476627 0.219881 0.315928 0.746125 0.001446 0.001849 0.001456
294.870604 0.534488 0.500650 0.283439 0.233910 0.755885 0.000706 0.001024 0.000915
304.863968 0.511634 0.509795 0.344771 0.182430 0.763877 0.000340 0.000540 0.000532
314.877240 0.474428 0.507832 0.409450 0.141547 0.770433 0.000152 0.000262 0.000283
324.870604 0.439406 0.500285 0.463409 0.107568 0.775789 0.000067 0.000122 0.000142
334.863968 0.405531 0.486565 0.504968 0.079686 0.780175 0.000029 0.000055 0.000068
344.877240 0.370085 0.469479 0.544183 0.057589 0.783773 0.000012 0.000024 0.000031
354.870604 0.342972 0.456952 0.580121 0.040841 0.786713 0.000005 0.000010 0.000014
364.863968 0.324692 0.446301 0.603972 0.028612 0.789120 0.000002 0.000005 0.000007
374.877240 0.306181 0.432568 0.618976 0.020075 0.791095 0.000001 0.000003 0.000005
384.870604 0.301103 0.431176 0.636333 0.014705 0.792708 0.000001 0.000003 0.000005
394.863968 0.301103 0.431176 0.645729 0.012578 0.794029 0.000001 0.000003 0.000005


2.873258 0.000001 0.000005 0.000148 0.000047 0.000000 0.000000 0.000000 0.000000
12.873258 0.000002 0.000006 0.000165 0.000065 0.000000 0.000000 0.000000 0.000000
22.873258 0.000003 0.000005 0.000069 0.000086 0.000000 0.000000 0.000000 0.000000
32.873258 0.000006 0.000011 0.000144 0.000129 0.000000 0.000000 0.000000 0.000001
42.873258 0.000013 0.000025 0.000298 0.000192 0.000000 0.000000 0.000001 0.000002
52.873258 0.000028 0.000056 0.000624 0.000287 0.000000 0.000001 0.000001 0.000003
62.873258 0.000062 0.000123 0.001329 0.000428 0.000000 0.000002 0.000003 0.000007
72.873258 0.000137 0.000268 0.002786 0.000637 0.000000 0.000003 0.000007 0.000016
82.873258 0.000292 0.000572 0.005723 0.000949 0.000000 0.000007 0.000015 0.000034
92.873258 0.000826 0.009864 0.499216 0.003110 0.000000 0.000068 0.001368 0.012837
102.873258 0.001145 0.008470 0.394347 0.012049 0.000000 0.000077 0.001180 0.010497
112.873258 0.002975 0.007832 0.304030 0.847354 0.000000 0.006821 0.004883 0.007397
122.873258 0.003654 0.006763 0.230725 0.919491 0.000000 0.011419 0.007051 0.004713
132.873258 0.004941 0.006402 0.172619 0.942961 0.000000 0.019122 0.010993 0.004393
142.873258 0.007180 0.006848 0.128244 0.954996 0.000000 0.032136 0.017421 0.004774
152.873258 0.010964 0.008338 0.095223 0.965304 0.044977 0.043656 0.020279 0.003705
162.873258 0.017508 0.011462 0.070622 0.976106 0.181839 0.031977 0.014572 0.002647
172.873258 0.028959 0.017303 0.052486 0.988904 0.293893 0.023491 0.011536 0.002360
182.873258 0.048624 0.027660 0.039746 1.004935 0.385635 0.020124 0.010810 0.002517
192.873258 0.081471 0.045561 0.031484 1.024991 0.460746 0.018690 0.011087 0.002989
202.873258 0.134267 0.075625 0.027330 1.049262 0.522243 0.017788 0.011728 0.003739
212.873258 0.208855 0.121909 0.027687 1.076669 0.572591 0.016881 0.012376 0.004722
212.893165 0.209025 0.122020 0.027693 1.076725 0.572682 0.016879 0.012377 0.004724
222.886530 0.304393 0.189316 0.034393 1.104121 0.613863 0.015772 0.012840 0.005885
232.879894 0.395147 0.264808 0.049058 1.125503 0.647584 0.014219 0.012722 0.006825
242.893165 0.468669 0.338759 0.073669 1.128167 0.675245 0.012210 0.011986 0.007316
252.886530 0.525886 0.411682 0.114096 1.085646 0.697846 0.009510 0.010301 0.006850
262.879894 0.554891 0.464856 0.164235 0.942156 0.716352 0.006150 0.006920 0.004566
272.893165 0.561413 0.502189 0.224714 0.618922 0.731533 0.002725 0.003390 0.002628
282.886530 0.546678 0.526839 0.298615 0.342073 0.743937 0.001155 0.001739 0.001641
292.879894 0.514250 0.535626 0.374712 0.246454 0.754093 0.000541 0.000926 0.001000
302.873258 0.470569 0.529381 0.444085 0.191580 0.762410 0.000256 0.000477 0.000567
312.886530 0.415750 0.510734 0.512880 0.149079 0.769232 0.000113 0.000227 0.000295
322.879894 0.370725 0.490519 0.567485 0.113842 0.774806 0.000050 0.000105 0.000145
332.873258 0.332531 0.467634 0.606404 0.084765 0.779370 0.000022 0.000047 0.000068
342.886530 0.295608 0.442433 0.640280 0.061537 0.783114 0.000009 0.000020 0.000031
352.879894 0.268061 0.423661 0.670435 0.043790 0.786173 0.000004 0.000009 0.000014
362.873258 0.250397 0.409693 0.688224 0.030728 0.788678 0.000002 0.000004 0.000007
372.886530 0.233764 0.393802 0.695738 0.021509 0.790733 0.000001 0.000002 0.000005
382.879894 0.227069 0.390598 0.708577 0.015533 0.792412 0.000001 0.000002 0.000005
392.873258 0.227069 0.390598 0.715323 0.012700 0.793786 0.000001 0.000002 0.000005


0.882548 0.000001 0.000004 0.000124 0.000042 0.000000 0.000000 0.000000 0.000000
10.882548 0.000002 0.000005 0.000139 0.000059 0.000000 0.000000 0.000000 0.000000
20.882548 0.000002 0.000004 0.000059 0.000080 0.000000 0.000000 0.000000 0.000000
30.882548 0.000005 0.000010 0.000124 0.000119 0.000000 0.000000 0.000000 0.000001
40.882548 0.000011 0.000021 0.000259 0.000178 0.000000 0.000000 0.000001 0.000001
50.882548 0.000024 0.000048 0.000545 0.000265 0.000000 0.000001 0.000001 0.000003
60.882548 0.000053 0.000105 0.001161 0.000395 0.000000 0.000001 0.000003 0.000006
70.882548 0.000117 0.000230 0.002436 0.000589 0.000000 0.000003 0.000006 0.000014
80.882548 0.000251 0.000490 0.005020 0.000877 0.000000 0.000006 0.000012 0.000029
90.882548 0.000535 0.006977 0.404879 0.002697 0.000000 0.000044 0.000954 0.009469
100.882548 0.000842 0.006141 0.316498 0.010128 0.000000 0.000054 0.000830 0.007771
110.882548 0.003427 0.006519 0.241430 0.859684 0.000000 0.010096 0.006432 0.006454
120.882548 0.004586 0.006127 0.181553 0.923033 0.000000 0.017258 0.010066 0.005003
130.882548 0.006645 0.006494 0.134843 0.943366 0.000000 0.029354 0.016385 0.005595
140.882548 0.010174 0.007856 0.099652 0.953689 0.000000 0.049701 0.026897 0.007115
150.882548 0.016132 0.010657 0.073811 0.963303 0.014310 0.073471 0.035310 0.006390
160.882548 0.026418 0.015872 0.054877 0.973719 0.156731 0.056420 0.026075 0.004556
170.882548 0.044293 0.025237 0.041252 0.985814 0.273336 0.037839 0.019133 0.003929
180.882548 0.074362 0.041446 0.032147 1.000885 0.368804 0.029209 0.016484 0.004046
190.882548 0.122418 0.068585 0.027054 1.019805 0.446967 0.024664 0.015590 0.004610
200.882548 0.194343 0.112207 0.026091 1.042904 0.510961 0.021657 0.015308 0.005483
210.882548 0.285658 0.174642 0.030439 1.069415 0.563355 0.019247 0.015133 0.006546
210.902455 0.285854 0.174786 0.030455 1.069470 0.563449 0.019243 0.015133 0.006549
220.895820 0.388501 0.257553 0.043323 1.096801 0.606303 0.016966 0.014818 0.007699
230.889184 0.474057 0.341781 0.067034 1.119948 0.641393 0.014430 0.013980 0.008505
240.902455 0.534297 0.416957 0.104126 1.127997 0.670178 0.011551 0.012573 0.008784
250.895820 0.571684 0.484123 0.161658 1.098255 0.693697 0.008273 0.010309 0.008062
260.889184 0.579200 0.527093 0.229026 0.982351 0.712955 0.005081 0.006787 0.005410
270.902455 0.561301 0.550409 0.305482 0.695550 0.728752 0.002208 0.003218 0.002969
280.895820 0.518360 0.556433 0.393308 0.375101 0.741659 0.000881 0.001558 0.001766
290.889184 0.461434 0.545639 0.478523 0.260294 0.752228 0.000401 0.000803 0.001041
300.882548 0.401842 0.521946 0.551404 0.201179 0.760883 0.000188 0.000406 0.000577
310.895820 0.338752 0.487079 0.618511 0.156888 0.767982 0.000083 0.000191 0.000293
320.889184 0.292155 0.456139 0.668246 0.120360 0.773782 0.000037 0.000087 0.000142
330.882548 0.256129 0.426708 0.699392 0.090079 0.778532 0.000016 0.000039 0.000066
340.895820 0.223264 0.396574 0.722546 0.065701 0.782428 0.000007 0.000017 0.000029
350.889184 0.199241 0.374220 0.741990 0.046925 0.785611 0.000003 0.000007 0.000013
360.882548 0.184276 0.358667 0.750064 0.032997 0.788218 0.000001 0.000003 0.000007
370.895820 0.170901 0.342309 0.747132 0.023069 0.790356 0.000001 0.000002 0.000004
380.889184 0.164474 0.337667 0.753383 0.016482 0.792103 0.000000 0.000002 0.000004
390.882548 0.164474 0.337667 0.755183 0.012985 0.793534 0.000000 0.000002 0.000004


8.891838 0.000001 0.000004 0.000117 0.000054 0.000000 0.000000 0.000000 0.000000
18.891838 0.000002 0.000004 0.000051 0.000074 0.000000 0.000000 0.000000 0.000000
28.891838 0.000004 0.000008 0.000107 0.000110 0.000000 0.000000 0.000000 0.000000
38.891838 0.000009 0.000018 0.000225 0.000164 0.000000 0.000000 0.000000 0.000001
48.891838 0.000021 0.000041 0.000474 0.000245 0.000000 0.000001 0.000001 0.000002
58.891838 0.000046 0.000090 0.001011 0.000365 0.000000 0.000001 0.000002 0.000005
68.891838 0.000100 0.000196 0.002125 0.000544 0.000000 0.000003 0.000005 0.000012
78.891838 0.000215 0.000420 0.004387 0.000810 0.000000 0.000005 0.000011 0.000025
88.891838 0.000347 0.004921 0.324230 0.002349 0.000000 0.000028 0.000664 0.006957
98.891838 0.000637 0.004460 0.251440 0.008538 0.000000 0.000040 0.000583 0.005730
108.891838 0.004273 0.005862 0.190125 0.870629 0.000000 0.015310 0.009044 0.006091
118.891838 0.006129 0.006148 0.141897 0.925865 0.000000 0.026502 0.014887 0.005833
128.891838 0.009368 0.007369 0.104804 0.943138 0.000000 0.045335 0.024875 0.007576
138.891838 0.014921 0.009961 0.077212 0.951496 0.000000 0.076252 0.041482 0.010794
148.891838 0.024312 0.014685 0.057238 0.960230 0.000000 0.116745 0.059108 0.011237
158.891838 0.040430 0.023084 0.042913 0.970615 0.130603 0.095564 0.045642 0.008051
168.891838 0.067936 0.037811 0.033001 0.982222 0.251944 0.058239 0.030747 0.006599
178.891838 0.112448 0.062619 0.027031 0.996422 0.351290 0.040262 0.024093 0.006439
188.891838 0.178898 0.102338 0.024970 1.014235 0.432627 0.030999 0.020944 0.006929
198.891838 0.268421 0.162167 0.027555 1.036159 0.499221 0.025302 0.019139 0.007757
208.891838 0.370282 0.240665 0.037034 1.061725 0.553743 0.021179 0.017806 0.008720
208.911745 0.370486 0.240838 0.037063 1.061778 0.553841 0.021171 0.017803 0.008722
218.905109 0.469692 0.334790 0.058498 1.088906 0.598435 0.017559 0.016498 0.009682
228.898474 0.541476 0.421339 0.094781 1.113473 0.634951 0.013873 0.014774 0.010206
238.911745 0.582689 0.491298 0.148294 1.126103 0.664905 0.010175 0.012588 0.010152
248.905109 0.594794 0.546187 0.226205 1.107334 0.689379 0.006681 0.009780 0.009084
258.898474 0.575203 0.573215 0.311667 1.015507 0.709419 0.003926 0.006279 0.006099
268.911745 0.528425 0.577031 0.402494 0.767984 0.725858 0.001699 0.002909 0.003210
278.905109 0.458099 0.559862 0.500178 0.417752 0.739290 0.000653 0.001342 0.001815
288.898474 0.384599 0.527953 0.588969 0.275864 0.750288 0.000291 0.000674 0.001037
298.891838 0.319961 0.488495 0.659270 0.211308 0.759294 0.000136 0.000336 0.000562
308.905109 0.259669 0.441715 0.717563 0.164990 0.766682 0.000061 0.000156 0.000280
318.898474 0.218448 0.404330 0.756010 0.127124 0.772718 0.000027 0.000071 0.000134
328.891838 0.188507 0.372089 0.773959 0.095630 0.777660 0.000012 0.000032 0.000062
338.905109 0.162226 0.340664 0.781368 0.070087 0.781714 0.000005 0.000014 0.000027
348.898474 0.143247 0.317524 0.786036 0.050253 0.785027 0.000002 0.000006 0.000012
358.891838 0.131609 0.302042 0.781970 0.035425 0.787740 0.000001 0.000003 0.000006
368.905109 0.121588 0.286611 0.767258 0.024760 0.789965 0.000001 0.000002 0.000004
378.898474 0.116280 0.281282 0.765512 0.017551 0.791783 0.000000 0.000001 0.000004
388.891838 0.116280 0.281282 0.761519 0.013418 0.793271 0.000000 0.000001 0.000004
398.905109 0.116280 0.281282 0.757970 0.012915 0.794492 0.000000 0.000001 0.000004


6.901128 0.000001 0.000003 0.000098 0.000050 0.000000 0.000000 0.000000 0.000000
16.901128 0.000002 0.000003 0.000044 0.000068 0.000000 0.000000 0.000000 0.000000
26.901128 0.000004 0.000007 0.000093 0.000102 0.000000 0.000000 0.000000 0.000000
36.901128 0.000008 0.000016 0.000195 0.000152 0.000000 0.000000 0.000000 0.000001
46.901128 0.000018 0.000035 0.000412 0.000226 0.000000 0.000000 0.000001 0.000002
56.901128 0.000039 0.000077 0.000879 0.000337 0.000000 0.000001 0.000002 0.000005
66.901128 0.000086 0.000168 0.001849 0.000502 0.000000 0.000002 0.000004 0.000010
76.901128 0.000185 0.000360 0.003823 0.000748 0.000000 0.000005 0.000009 0.000022
86.901128 0.000227 0.003463 0.256752 0.002054 0.000000 0.000018 0.000462 0.005093
96.901128 0.000501 0.003252 0.197985 0.007217 0.000000 0.000031 0.000411 0.004210
106.901128 0.005681 0.005827 0.148678 0.880150 0.000000 0.023607 0.013300 0.006368
116.901128 0.008599 0.006897 0.110308 0.927875 0.000000 0.041016 0.022535 0.007425
126.901128 0.013688 0.009256 0.081181 0.942045 0.000000 0.069727 0.038094 0.010765
136.901128 0.022438 0.013644 0.059799 0.947992 0.000000 0.114666 0.063433 0.016534
146.901128 0.037208 0.021296 0.044589 0.955304 0.000000 0.173671 0.093968 0.019642
156.901128 0.062161 0.034569 0.034031 0.966182 0.103414 0.152612 0.076830 0.014334
166.901128 0.103288 0.057260 0.027264 0.977738 0.229684 0.085251 0.047459 0.011003
176.901128 0.165815 0.093990 0.024180 0.991276 0.333065 0.052900 0.033676 0.010010
186.901128 0.250788 0.149222 0.025345 1.008104 0.417706 0.037391 0.026950 0.010059
196.901128 0.351647 0.225464 0.032340 1.028935 0.487004 0.028557 0.023025 0.010548
206.901128 0.454303 0.317038 0.048870 1.053597 0.543740 0.022516 0.020232 0.011164
206.921035 0.454492 0.317229 0.048916 1.053649 0.543842 0.022505 0.020227 0.011165
216.914399 0.540400 0.415569 0.082380 1.080524 0.590248 0.017328 0.017710 0.011731
226.907764 0.592201 0.497362 0.135540 1.106267 0.628247 0.012461 0.014944 0.011813
236.921035 0.609466 0.555806 0.209125 1.122825 0.659418 0.008322 0.011988 0.011302
246.914399 0.589875 0.591804 0.308891 1.113498 0.684886 0.005079 0.008821 0.009798
256.907764 0.538117 0.596908 0.410827 1.042533 0.705740 0.002894 0.005526 0.006536
266.921035 0.463663 0.576742 0.511888 0.833251 0.722847 0.001262 0.002524 0.003319
276.914399 0.376369 0.535386 0.613144 0.472558 0.736824 0.000477 0.001121 0.001788
286.907764 0.300019 0.485565 0.698305 0.293805 0.748269 0.000210 0.000551 0.000991
296.901128 0.240924 0.435653 0.758691 0.222078 0.757641 0.000098 0.000272 0.000528
306.914399 0.190423 0.383295 0.800283 0.173408 0.765328 0.000045 0.000126 0.000259
316.907764 0.157587 0.344191 0.821039 0.134139 0.771609 0.000020 0.000057 0.000123
326.901128 0.134676 0.312528 0.821263 0.101420 0.776753 0.000009 0.000026 0.000056
336.914399 0.115047 0.282713 0.809779 0.074698 0.780972 0.000004 0.000011 0.000025
346.907764 0.100947 0.260896 0.797843 0.053780 0.784419 0.000002 0.000005 0.000011
356.901128 0.092374 0.246653 0.781285 0.038019 0.787242 0.000001 0.000002 0.000005
366.914399 0.085192 0.233000 0.755571 0.026585 0.789557 0.000000 0.000001 0.000003
376.907764 0.081145 0.227655 0.745782 0.018739 0.791449 0.000000 0.000001 0.000003
386.901128 0.081093 0.227649 0.736520 0.013989 0.792998 0.000000 0.000001 0.000003
396.914399 0.081093 0.227649 0.727398 0.012645 0.794269 0.000000 0.000001 0.000003


4.910418 0.000001 0.000003 0.000081 0.000045 0.000000 0.000000 0.000000 0.000000
14.910418 0.000001 0.000003 0.000038 0.000063 0.000000 0.000000 0.000000 0.000000
24.910418 0.000003 0.000006 0.000080 0.000094 0.000000 0.000000 0.000000 0.000000
34.910418 0.000007 0.000013 0.000169 0.000140 0.000000 0.000000 0.000000 0.000001
44.910418 0.000015 0.000030 0.000357 0.000209 0.000000 0.000000 0.000001 0.000002
54.910418 0.000033 0.000066 0.000763 0.000311 0.000000 0.000001 0.000002 0.000004
64.910418 0.000073 0.000144 0.001606 0.000464 0.000000 0.000002 0.000004 0.000009
74.910418 0.000158 0.000308 0.003322 0.000691 0.000000 0.000004 0.000008 0.000019
84.910418 0.000149 0.002431 0.201306 0.001803 0.000000 0.000012 0.000321 0.003716
94.910418 0.000412 0.002386 0.154679 0.006118 0.000000 0.000026 0.000291 0.003084
104.910418 0.007937 0.006474 0.115608 0.888191 0.000000 0.036717 0.020130 0.007443
114.910418 0.012518 0.008578 0.085422 0.928871 0.000000 0.063347 0.034527 0.010153
124.910418 0.020532 0.012587 0.062805 0.939713 0.000000 0.105467 0.058212 0.015832
134.910418 0.034310 0.019711 0.046459 0.942527 0.000000 0.166668 0.095175 0.025420
144.910418 0.057300 0.031862 0.035124 0.947329 0.000000 0.241737 0.140996 0.033468
154.910418 0.094954 0.052444 0.027709 0.959398 0.075121 0.226745 0.122543 0.025258
164.910418 0.153561 0.086362 0.023752 0.971787 0.206519 0.118911 0.070105 0.017963
174.910418 0.235112 0.138174 0.023600 0.985117 0.314099 0.066763 0.045116 0.015054
184.910418 0.333852 0.210052 0.028604 1.001237 0.402178 0.043618 0.033377 0.014041
194.910418 0.436504 0.299897 0.041572 1.021176 0.474291 0.031241 0.026772 0.013783
204.910418 0.529701 0.398646 0.068058 1.045068 0.533332 0.022999 0.022225 0.013767
204.930325 0.529858 0.398840 0.068130 1.045119 0.533438 0.022984 0.022217 0.013767
214.923689 0.595382 0.493819 0.118096 1.071776 0.581728 0.016066 0.018257 0.013722
224.917054 0.622322 0.564055 0.192482 1.098540 0.621271 0.010386 0.014400 0.013199
234.930325 0.609680 0.604721 0.288324 1.118504 0.653708 0.006387 0.010869 0.012108
244.923689 0.551927 0.614838 0.408554 1.117322 0.680210 0.003700 0.007615 0.010116
254.917054 0.469207 0.593061 0.522577 1.064324 0.701911 0.002071 0.004671 0.006666
264.930325 0.378344 0.548222 0.627590 0.890306 0.719713 0.000917 0.002118 0.003289
274.923689 0.290158 0.487202 0.724405 0.539647 0.734258 0.000347 0.000914 0.001695
284.917054 0.222504 0.426515 0.797431 0.315075 0.746168 0.000151 0.000441 0.000915
294.910418 0.174464 0.372749 0.839898 0.233641 0.755920 0.000072 0.000216 0.000479
304.923689 0.135655 0.320686 0.857344 0.182176 0.763920 0.000033 0.000100 0.000232
314.917054 0.111176 0.283554 0.855635 0.141410 0.770456 0.000016 0.000046 0.000109
324.910418 0.094529 0.254756 0.836040 0.107450 0.775808 0.000007 0.000020 0.000050
334.923689 0.080483 0.228300 0.805563 0.079539 0.780199 0.000003 0.000009 0.000022
344.917054 0.070400 0.209025 0.778038 0.057513 0.783786 0.000002 0.000004 0.000010
354.910418 0.064300 0.196644 0.750685 0.040784 0.786723 0.000001 0.000002 0.000005
364.923689 0.059301 0.185123 0.716443 0.028551 0.789133 0.000000 0.000001 0.000003
374.917054 0.056353 0.180204 0.699919 0.020047 0.791102 0.000000 0.000001 0.000003
384.910418 0.056201 0.180160 0.686709 0.014690 0.792714 0.000000 0.000001 0.000003
394.923689 0.056201 0.180160 0.673611 0.012579 0.794036 0.000000 0.000001 0.000003


2.919708 0.000001 0.000002 0.000067 0.000042 0.000000 0.000000 0.000000 0.000000
12.919708 0.000001 0.000002 0.000032 0.000058 0.000000 0.000000 0.000000 0.000000
22.919708 0.000003 0.000005 0.000069 0.000087 0.000000 0.000000 0.000000 0.000000
32.919708 0.000006 0.000011 0.000146 0.000129 0.000000 0.000000 0.000000 0.000001
42.919708 0.000013 0.000025 0.000310 0.000193 0.000000 0.000000 0.000001 0.000002
52.919708 0.000028 0.000056 0.000661 0.000287 0.000000 0.000001 0.000001 0.000003
62.919708 0.000062 0.000123 0.001392 0.000428 0.000000 0.000002 0.000003 0.000007
72.919708 0.000136 0.000264 0.002881 0.000638 0.000000 0.000003 0.000007 0.000016
82.919708 0.000100 0.001704 0.156446 0.001588 0.000000 0.000008 0.000223 0.002704
92.919708 0.000357 0.001769 0.120018 0.005200 0.000000 0.000023 0.000208 0.002254
102.919708 0.011518 0.007985 0.089515 0.894630 0.000000 0.057062 0.030936 0.009625
112.919708 0.018733 0.011581 0.066023 0.928534 0.000000 0.096456 0.052932 0.014617
122.919708 0.031357 0.018098 0.048678 0.935549 0.000000 0.154663 0.087675 0.023792
132.919708 0.052872 0.029434 0.036411 0.934139 0.000000 0.231146 0.138496 0.038967
142.919708 0.087846 0.048389 0.028275 0.934685 0.000000 0.315734 0.199509 0.054790
152.919708 0.142210 0.079429 0.023600 0.948695 0.045678 0.311449 0.183373 0.043309
162.919708 0.220089 0.127895 0.022383 0.963591 0.182413 0.159015 0.099211 0.028419
172.919708 0.317011 0.196458 0.025582 0.977584 0.294363 0.081631 0.058229 0.021791
182.919708 0.420366 0.283091 0.035611 0.993491 0.386019 0.049468 0.039991 0.018839
192.919708 0.514638 0.380874 0.057030 1.012869 0.461061 0.033045 0.030160 0.017346
202.919708 0.590780 0.479470 0.097457 1.036213 0.522500 0.022272 0.023540 0.016397
202.939615 0.590894 0.479653 0.097564 1.036263 0.522611 0.022254 0.023528 0.016395
212.932979 0.631090 0.563840 0.169008 1.062811 0.572863 0.013833 0.017969 0.015516
222.926344 0.627407 0.615978 0.267805 1.090520 0.614011 0.008093 0.013209 0.014220
232.939615 0.577787 0.632118 0.385392 1.113476 0.647766 0.004682 0.009430 0.012464
242.932979 0.481706 0.610151 0.521466 1.119323 0.675344 0.002623 0.006343 0.010009
252.926344 0.380577 0.560725 0.640861 1.081711 0.697927 0.001456 0.003826 0.006499
262.939615 0.289971 0.496228 0.741880 0.939205 0.716452 0.000658 0.001731 0.003136
272.932979 0.213338 0.424088 0.824953 0.614970 0.731588 0.000253 0.000733 0.001554
282.926344 0.159463 0.360367 0.876644 0.341111 0.743981 0.000110 0.000348 0.000820
292.919708 0.123237 0.308296 0.893742 0.246209 0.754130 0.000053 0.000170 0.000424
302.932979 0.094977 0.260574 0.882103 0.191335 0.762454 0.000025 0.000079 0.000203
312.926344 0.077464 0.227616 0.856463 0.148945 0.769256 0.000012 0.000036 0.000095
322.919708 0.065756 0.202828 0.818215 0.113722 0.774826 0.000006 0.000016 0.000043
332.932979 0.055978 0.180463 0.771655 0.084612 0.779395 0.000003 0.000007 0.000019
342.926344 0.048945 0.164213 0.731805 0.061457 0.783127 0.000001 0.000003 0.000008
352.919708 0.044707 0.153894 0.696702 0.043730 0.786184 0.000001 0.000001 0.000004
362.932979 0.041303 0.144514 0.657194 0.030663 0.788692 0.000000 0.000001 0.000002
372.926344 0.039217 0.140245 0.635985 0.021479 0.790740 0.000000 0.000001 0.000002
382.919708 0.039027 0.140150 0.620430 0.015515 0.792418 0.000000 0.000001 0.000002
392.932979 0.039027 0.140150 0.605055 0.012696 0.793794 0.000000 0.000001 0.000002


0.928998 0.000001 0.000002 0.000055 0.000038 0.000000 0.000000 0.000000 0.000000
10.928998 0.000001 0.000002 0.000028 0.000054 0.000000 0.000000 0.000000 0.000000
20.928998 0.000002 0.000004 0.000059 0.000080 0.000000 0.000000 0.000000 0.000000
30.928998 0.000005 0.000010 0.000126 0.000119 0.000000 0.000000 0.000000 0.000001
40.928998 0.000011 0.000022 0.000268 0.000178 0.000000 0.000000 0.000001 0.000001
50.928998 0.000024 0.000048 0.000572 0.000265 0.000000 0.000001 0.000001 0.000003
60.928998 0.000053 0.000105 0.001205 0.000396 0.000000 0.000001 0.000003 0.000006
70.928998 0.000116 0.000227 0.002494 0.000590 0.000000 0.000003 0.000006 0.000014
80.928998 0.000068 0.001194 0.120627 0.001404 0.000000 0.000006 0.000154 0.001961
90.928998 0.000327 0.001333 0.092560 0.004432 0.000000 0.000022 0.000150 0.001643
100.928998 0.017201 0.010712 0.069137 0.899240 0.000000 0.087582 0.047682 0.013437
110.928998 0.028579 0.016572 0.051068 0.926343 0.000000 0.142775 0.080194 0.021747
120.928998 0.048344 0.026960 0.037978 0.928665 0.000000 0.216914 0.128495 0.036078
130.928998 0.081273 0.044706 0.029047 0.921505 0.000000 0.303313 0.193493 0.059046
140.928998 0.132361 0.073524 0.023643 0.915486 0.000000 0.388432 0.266669 0.085443
150.928998 0.205849 0.118407 0.021545 0.931968 0.015039 0.395773 0.256375 0.071211
160.928998 0.300451 0.183563 0.023325 0.952211 0.157329 0.205237 0.135044 0.043310
170.928998 0.404318 0.267704 0.030797 0.968327 0.273825 0.097348 0.072824 0.030335
180.928998 0.501800 0.364057 0.047828 0.984777 0.369204 0.054562 0.046530 0.024347
190.928998 0.579876 0.462560 0.081265 1.004055 0.447294 0.033437 0.032882 0.021089
200.928998 0.634057 0.553764 0.140462 1.027147 0.511229 0.020124 0.023894 0.018898
200.948905 0.634121 0.553921 0.140615 1.027197 0.511344 0.020103 0.023879 0.018894
210.942269 0.643830 0.620467 0.237871 1.053810 0.563637 0.011079 0.016832 0.016949
220.935634 0.601752 0.647514 0.361677 1.082452 0.606457 0.005995 0.011579 0.014747
230.948905 0.512202 0.632459 0.497281 1.108053 0.641582 0.003330 0.007888 0.012331
240.942269 0.391059 0.576621 0.641732 1.119940 0.670281 0.001830 0.005134 0.009522
250.935634 0.290179 0.505155 0.758062 1.095417 0.693781 0.001015 0.003058 0.006089
260.948905 0.212206 0.429969 0.845944 0.980527 0.713058 0.000471 0.001386 0.002891
270.942269 0.151984 0.355650 0.905185 0.692000 0.728809 0.000188 0.000580 0.001385
280.935634 0.111881 0.295037 0.927024 0.374017 0.741706 0.000082 0.000273 0.000717
290.928998 0.085805 0.248192 0.913983 0.260082 0.752266 0.000040 0.000133 0.000366
300.942269 0.065905 0.206901 0.872693 0.200945 0.760929 0.000020 0.000062 0.000174
310.935634 0.053697 0.179033 0.825503 0.156757 0.768008 0.000010 0.000029 0.000081
320.928998 0.045640 0.158545 0.772481 0.120238 0.773803 0.000005 0.000013 0.000037
330.942269 0.038964 0.140311 0.714662 0.089920 0.778558 0.000003 0.000006 0.000016
340.935634 0.034145 0.127081 0.666850 0.065617 0.782442 0.000001 0.000003 0.000007
350.928998 0.031258 0.118752 0.627416 0.046861 0.785623 0.000001 0.000001 0.000003
360.942269 0.028991 0.111328 0.585885 0.032927 0.788232 0.000000 0.000001 0.000002
370.935634 0.027547 0.107776 0.562190 0.023037 0.790364 0.000000 0.000000 0.000002
380.928998 0.027371 0.107643 0.545731 0.016462 0.792110 0.000000 0.000000 0.000002
390.942269 0.027371 0.107643 0.529579 0.012975 0.793542 0.000000 0.000000 0.000002


8.938288 0.000001 0.000002 0.000024 0.000050 0.000000 0.000000 0.000000 0.000000
18.938288 0.000002 0.000004 0.000051 0.000074 0.000000 0.000000 0.000000 0.000000
28.938288 0.000004 0.000008 0.000109 0.000110 0.000000 0.000000 0.000000 0.000001
38.938288 0.000009 0.000018 0.000232 0.000164 0.000000 0.000000 0.000000 0.000001
48.938288 0.000021 0.000041 0.000494 0.000245 0.000000 0.000001 0.000001 0.000002
58.938288 0.000046 0.000090 0.001043 0.000365 0.000000 0.000001 0.000002 0.000005
68.938288 0.000100 0.000194 0.002157 0.000545 0.000000 0.000003 0.000005 0.000012
78.938288 0.000048 0.000836 0.092354 0.001245 0.000000 0.000004 0.000107 0.001419
88.938288 0.000315 0.001027 0.071004 0.003788 0.000000 0.000023 0.000111 0.001196
98.938288 0.026215 0.015265 0.053391 0.901612 0.000000 0.130953 0.072776 0.019717
108.938288 0.044083 0.024626 0.039688 0.921500 0.000000 0.202582 0.118513 0.032882
118.938288 0.074501 0.040936 0.030053 0.917813 0.000000 0.288163 0.181201 0.054515
128.938288 0.123074 0.068077 0.023923 0.902999 0.000000 0.375916 0.257922 0.087573
138.938288 0.193219 0.110201 0.021009 0.887939 0.000000 0.453105 0.337897 0.126486
148.938288 0.284316 0.171432 0.021608 0.906864 0.000000 0.468366 0.335283 0.111086
158.938288 0.388070 0.252805 0.027072 0.936620 0.131225 0.256683 0.177579 0.063471
168.938288 0.488377 0.348105 0.040423 0.957053 0.252453 0.113506 0.088680 0.040702
178.938288 0.571501 0.447191 0.067433 0.975073 0.351707 0.058110 0.052602 0.030410
188.938288 0.628610 0.539220 0.117503 0.994823 0.432968 0.031815 0.034510 0.024835
198.938288 0.655398 0.616362 0.200332 1.018029 0.499500 0.016850 0.023109 0.021081
198.958195 0.655422 0.616486 0.200537 1.018079 0.499620 0.016828 0.023090 0.021074
208.951559 0.628256 0.658514 0.325785 1.044987 0.554037 0.008374 0.015036 0.017848
218.944924 0.541823 0.652954 0.471721 1.074581 0.598596 0.004294 0.009768 0.014708
228.958195 0.422114 0.603329 0.618599 1.102498 0.635148 0.002327 0.006406 0.011747
238.951559 0.298264 0.519403 0.761974 1.119517 0.665012 0.001266 0.004063 0.008748
248.944924 0.211487 0.435932 0.865562 1.106053 0.689467 0.000706 0.002398 0.005515
258.958195 0.150632 0.359190 0.930292 1.015052 0.709527 0.000338 0.001092 0.002588
268.951559 0.106201 0.289418 0.956197 0.765184 0.725917 0.000142 0.000456 0.001206
278.944924 0.077565 0.235585 0.942768 0.416541 0.739338 0.000062 0.000212 0.000613
288.938288 0.059332 0.195597 0.899365 0.275695 0.750328 0.000032 0.000104 0.000311
298.951559 0.045616 0.161344 0.832443 0.211086 0.759343 0.000017 0.000049 0.000147
308.944924 0.037256 0.138611 0.768947 0.164862 0.766708 0.000009 0.000023 0.000068
318.938288 0.031802 0.122192 0.706450 0.127000 0.772739 0.000005 0.000011 0.000031
328.951559 0.027319 0.107735 0.642682 0.095465 0.777687 0.000003 0.000005 0.000013
338.944924 0.024074 0.097251 0.591265 0.069999 0.781729 0.000001 0.000002 0.000006
348.938288 0.022150 0.090699 0.550634 0.050185 0.785039 0.000001 0.000001 0.000003
358.951559 0.020687 0.084961 0.509750 0.035350 0.787754 0.000000 0.000001 0.000002
368.944924 0.019710 0.082100 0.485491 0.024724 0.789973 0.000000 0.000000 0.000001
378.938288 0.019576 0.081951 0.469269 0.017528 0.791789 0.000000 0.000000 0.000001
388.951559 0.019576 0.081951 0.453465 0.013404 0.793279 0.000000 0.000000 0.000001
398.944924 0.019576 0.081951 0.450931 0.012921 0.794497 0.000000 0.000000 0.000001


6.947578 0.000001 0.000001 0.000021 0.000046 0.000000 0.000000 0.000000 0.000000
16.947578 0.000002 0.000003 0.000044 0.000068 0.000000 0.000000 0.000000 0.000000
26.947578 0.000004 0.000007 0.000094 0.000102 0.000000 0.000000 0.000000 0.000000
36.947578 0.000008 0.000016 0.000200 0.000152 0.000000 0.000000 0.000000 0.000001
46.947578 0.000018 0.000035 0.000427 0.000226 0.000000 0.000000 0.000001 0.000002
56.947578 0.000039 0.000077 0.000901 0.000338 0.000000 0.000001 0.000002 0.000005
66.947578 0.000085 0.000166 0.001863 0.000503 0.000000 0.000002 0.000004 0.000010
76.947578 0.000036 0.000586 0.070260 0.001107 0.000000 0.000003 0.000074 0.001025
86.947578 0.000318 0.000818 0.054213 0.003247 0.000000 0.000023 0.000084 0.000871
96.947578 0.040451 0.022634 0.041367 0.901072 0.000000 0.188045 0.108551 0.029705
106.947578 0.068103 0.037382 0.031190 0.912850 0.000000 0.272595 0.168824 0.049778
116.947578 0.113394 0.062465 0.024415 0.901414 0.000000 0.361467 0.244041 0.081055
126.947578 0.181024 0.102497 0.020767 0.876939 0.000000 0.441841 0.327528 0.125933
136.947578 0.269645 0.160750 0.020355 0.850828 0.000000 0.505282 0.408003 0.177708
146.947578 0.371748 0.238491 0.024140 0.871417 0.000000 0.521809 0.412299 0.163452
156.947578 0.474268 0.332319 0.034564 0.915829 0.104061 0.310646 0.226171 0.089568
166.947578 0.562011 0.432091 0.056312 0.943548 0.230213 0.128806 0.105349 0.052835
176.947578 0.625584 0.526654 0.097384 0.964426 0.333498 0.058811 0.057546 0.036832
186.947578 0.658490 0.605910 0.169229 0.985321 0.418061 0.028066 0.034601 0.028358
196.947578 0.651422 0.662081 0.279223 1.009061 0.487294 0.013187 0.021268 0.022719
196.967485 0.651360 0.662158 0.279485 1.009112 0.487419 0.013167 0.021247 0.022709
206.960849 0.578984 0.672331 0.431381 1.036572 0.544046 0.006082 0.012887 0.018087
216.954214 0.453749 0.628761 0.593121 1.067115 0.590415 0.003014 0.007989 0.014125
226.967485 0.325685 0.548463 0.742397 1.097006 0.628452 0.001610 0.005083 0.010813
236.960849 0.217323 0.448188 0.873858 1.118310 0.659530 0.000875 0.003159 0.007795
246.954214 0.149641 0.362930 0.954066 1.114115 0.684977 0.000493 0.001853 0.004852
256.967485 0.104957 0.291352 0.985842 1.043593 0.705852 0.000245 0.000851 0.002259
266.960849 0.073424 0.229967 0.972058 0.831381 0.722908 0.000110 0.000357 0.001030
276.954214 0.053498 0.184446 0.923170 0.471258 0.736874 0.000050 0.000165 0.000516
286.947578 0.040985 0.151603 0.853819 0.293688 0.748310 0.000026 0.000081 0.000259
296.960849 0.031674 0.124072 0.768426 0.221867 0.757691 0.000015 0.000039 0.000122
306.954214 0.026030 0.106032 0.695055 0.173283 0.765356 0.000009 0.000019 0.000057
316.947578 0.022397 0.093188 0.628424 0.134013 0.771632 0.000005 0.000009 0.000026
326.960849 0.019447 0.081983 0.563496 0.101249 0.776780 0.000003 0.000005 0.000011
336.954214 0.017312 0.073858 0.512127 0.074606 0.780987 0.000002 0.000002 0.000005
346.947578 0.016073 0.068817 0.472742 0.053708 0.784431 0.000001 0.000001 0.000002
356.960849 0.015184 0.064478 0.434442 0.037938 0.787257 0.000001 0.000001 0.000001
366.954214 0.014550 0.062234 0.411072 0.026547 0.789565 0.000000 0.000000 0.000001
376.947578 0.014473 0.062095 0.395862 0.018714 0.791456 0.000000 0.000000 0.000001
386.960849 0.014481 0.062095 0.381180 0.013971 0.793006 0.000000 0.000000 0.000001
396.954214 0.014481 0.062095 0.375732 0.012646 0.794273 0.000000 0.000000 0.000001


4.956868 0.000001 0.000001 0.000018 0.000042 0.000000 0.000000 0.000000 0.000000
14.956868 0.000001 0.000003 0.000038 0.000063 0.000000 0.000000 0.000000 0.000000
24.956868 0.000003 0.000006 0.000081 0.000094 0.000000 0.000000 0.000000 0.000000
34.956868 0.000007 0.000013 0.000172 0.000140 0.000000 0.000000 0.000000 0.000001
44.956868 0.000015 0.000030 0.000368 0.000209 0.000000 0.000000 0.000001 0.000002
54.956868 0.000033 0.000066 0.000778 0.000312 0.000000 0.000001 0.000002 0.000004
64.956868 0.000073 0.000143 0.001609 0.000465 0.000000 0.000002 0.000004 0.000009
74.956868 0.000030 0.000412 0.053147 0.000988 0.000000 0.000003 0.000052 0.000738
84.956868 0.000333 0.000678 0.041225 0.002791 0.000000 0.000024 0.000066 0.000634
94.956868 0.062619 0.034345 0.032332 0.896602 0.000000 0.256352 0.156300 0.045074
104.956868 0.104168 0.057154 0.025042 0.898886 0.000000 0.346291 0.229887 0.074403
114.956868 0.168108 0.094475 0.020739 0.877758 0.000000 0.429473 0.313102 0.117255
124.956868 0.255080 0.150512 0.019487 0.842019 0.000000 0.496118 0.397166 0.174352
134.956868 0.356499 0.225634 0.021908 0.803957 0.000000 0.542813 0.472267 0.237421
144.956868 0.459585 0.316805 0.029870 0.824822 0.000000 0.554293 0.480470 0.226569
154.956868 0.551361 0.416760 0.047333 0.889003 0.075794 0.360634 0.278715 0.122056
164.956868 0.620907 0.513762 0.081080 0.927697 0.207070 0.140241 0.121734 0.066619
174.956868 0.661991 0.597435 0.141145 0.952957 0.314550 0.055491 0.060420 0.043345
184.956868 0.666364 0.658299 0.239121 0.975757 0.402547 0.022970 0.032987 0.031358
194.956868 0.617168 0.686154 0.377123 1.000489 0.474593 0.009818 0.018704 0.023594
194.976775 0.617006 0.686165 0.377437 1.000542 0.474723 0.009802 0.018683 0.023581
204.970139 0.497530 0.657150 0.550739 1.028782 0.533650 0.004309 0.010677 0.017642
214.963504 0.354691 0.577084 0.719319 1.060205 0.581902 0.002092 0.006375 0.013099
224.976775 0.239063 0.477044 0.860745 1.091695 0.621484 0.001111 0.003961 0.009656
234.970139 0.153665 0.373079 0.968390 1.116496 0.653824 0.000606 0.002424 0.006768
244.963504 0.104001 0.293542 1.014394 1.120007 0.680305 0.000347 0.001417 0.004167
254.976775 0.072393 0.230869 1.006051 1.066926 0.702028 0.000181 0.000658 0.001931
264.970139 0.050546 0.179327 0.951888 0.889411 0.719777 0.000089 0.000280 0.000865
274.963504 0.036911 0.142202 0.872719 0.538377 0.734310 0.000043 0.000130 0.000428
284.956868 0.028437 0.116002 0.784905 0.315019 0.746211 0.000024 0.000065 0.000214
294.970139 0.022199 0.094410 0.689196 0.233438 0.755973 0.000015 0.000032 0.000101
304.963504 0.018447 0.080405 0.612118 0.182052 0.763949 0.000009 0.000016 0.000047
314.956868 0.016083 0.070559 0.545882 0.141281 0.770480 0.000006 0.000008 0.000021
324.970139 0.014206 0.062043 0.483475 0.107272 0.775837 0.000004 0.000004 0.000009
334.963504 0.012860 0.055872 0.434834 0.079442 0.780215 0.000002 0.000002 0.000004
344.956868 0.012118 0.052075 0.398377 0.057437 0.783799 0.000001 0.000001 0.000002
354.970139 0.011650 0.048871 0.363846 0.040699 0.786739 0.000001 0.000001 0.000001
364.963504 0.011278 0.047159 0.342332 0.028510 0.789142 0.000000 0.000000 0.000001
374.956868 0.011267 0.047048 0.328611 0.020020 0.791109 0.000000 0.000000 0.000001
384.970139 0.011311 0.047057 0.315481 0.014668 0.792722 0.000000 0.000000 0.000001
394.963504 0.011311 0.047057 0.308817 0.012577 0.794041 0.000000 0.000000 0.000001


2.966158 0.000001 0.000001 0.000015 0.000039 0.000000 0.000000 0.000000 0.000000
12.966158 0.000001 0.000002 0.000033 0.000058 0.000000 0.000000 0.000000 0.000000
22.966158 0.000003 0.000005 0.000070 0.000087 0.000000 0.000000 0.000000 0.000000
32.966158 0.000006 0.000011 0.000149 0.000129 0.000000 0.000000 0.000000 0.000001
42.966158 0.000013 0.000025 0.000318 0.000193 0.000000 0.000000 0.000001 0.000002
52.966158 0.000028 0.000056 0.000671 0.000288 0.000000 0.000001 0.000001 0.000003
62.966158 0.000063 0.000122 0.001388 0.000429 0.000000 0.000002 0.000003 0.000007
72.966158 0.000027 0.000291 0.039994 0.000884 0.000000 0.000003 0.000036 0.000531
82.966158 0.000359 0.000590 0.031242 0.002407 0.000000 0.000024 0.000054 0.000463
92.966158 0.096184 0.052597 0.025714 0.886812 0.000000 0.329877 0.215275 0.067781
102.966158 0.155622 0.086827 0.020870 0.877905 0.000000 0.416171 0.298178 0.108458
112.966158 0.239346 0.139708 0.018868 0.845406 0.000000 0.486707 0.383319 0.163627
122.966158 0.340896 0.213032 0.020214 0.797769 0.000000 0.536271 0.461991 0.231555
132.966158 0.445450 0.302582 0.026234 0.748268 0.000000 0.564851 0.526969 0.302674
142.966158 0.539699 0.401317 0.040057 0.767888 0.000000 0.566090 0.534974 0.296575
152.966158 0.614505 0.500180 0.067662 0.855593 0.046378 0.394783 0.330358 0.161031
162.966158 0.663054 0.587990 0.118052 0.909489 0.182987 0.143245 0.135638 0.081821
172.966158 0.678585 0.655404 0.202057 0.940881 0.294832 0.048369 0.060387 0.049542
182.966158 0.646767 0.691838 0.328250 0.966416 0.386404 0.017702 0.029942 0.033478
192.966158 0.549005 0.683388 0.491427 0.992576 0.461376 0.007078 0.015830 0.023577
192.986065 0.548747 0.683317 0.491781 0.992631 0.461511 0.007065 0.015811 0.023561
202.979429 0.397843 0.612680 0.677894 1.021781 0.522832 0.003011 0.008610 0.016598
212.972794 0.262651 0.506255 0.842766 1.053930 0.573044 0.001446 0.004989 0.011777
222.986065 0.169724 0.399658 0.965110 1.086619 0.614233 0.000769 0.003043 0.008401
232.979429 0.106693 0.301679 1.036368 1.114190 0.647887 0.000424 0.001840 0.005747
242.972794 0.071580 0.232039 1.039423 1.124052 0.675444 0.000249 0.001075 0.003506
252.986065 0.049732 0.179606 0.989204 1.085753 0.698049 0.000138 0.000507 0.001622
262.979429 0.034830 0.137799 0.900111 0.939235 0.716519 0.000076 0.000221 0.000718
272.972794 0.025611 0.108340 0.799352 0.613891 0.731642 0.000041 0.000104 0.000351
282.966158 0.019941 0.087910 0.701447 0.341130 0.744026 0.000024 0.000053 0.000175
292.979429 0.015828 0.071310 0.602932 0.246010 0.754184 0.000016 0.000028 0.000083
302.972794 0.013392 0.060637 0.527159 0.191211 0.762484 0.000011 0.000015 0.000039
312.966158 0.011919 0.053228 0.464635 0.148813 0.769281 0.000008 0.000008 0.000018
322.979429 0.010808 0.046879 0.407238 0.113538 0.774856 0.000005 0.000005 0.000008
332.972794 0.010038 0.042287 0.363021 0.084511 0.779411 0.000003 0.000003 0.000004
342.966158 0.009673 0.039498 0.330463 0.061376 0.783141 0.000002 0.000001 0.000002
352.979429 0.009538 0.037205 0.300282 0.043639 0.786201 0.000001 0.000001 0.000001
362.972794 0.009381 0.035942 0.281161 0.030619 0.788701 0.000001 0.000000 0.000001
372.966158 0.009447 0.035876 0.269154 0.021449 0.790748 0.000000 0.000000 0.000001
382.979429 0.009550 0.035910 0.257771 0.015490 0.792427 0.000000 0.000000 0.000001
392.972794 0.009550 0.035910 0.250929 0.012690 0.793799 0.000000 0.000000 0.000001


0.975448 0.000000 0.000001 0.000013 0.000036 0.000000 0.000000 0.000000 0.000000
10.975448 0.000001 0.000002 0.000028 0.000054 0.000000 0.000000 0.000000 0.000000
20.975448 0.000002 0.000004 0.000060 0.000080 0.000000 0.000000 0.000000 0.000000
30.975448 0.000005 0.000010 0.000128 0.000120 0.000000 0.000000 0.000000 0.000001
40.975448 0.000011 0.000022 0.000274 0.000178 0.000000 0.000000 0.000001 0.000001
50.975448 0.000024 0.000048 0.000579 0.000266 0.000000 0.000001 0.000001 0.000003
60.975448 0.000053 0.000105 0.001198 0.000396 0.000000 0.000001 0.000003 0.000006
70.975448 0.000026 0.000209 0.029956 0.000792 0.000000 0.000002 0.000026 0.000381
80.975448 0.000391 0.000541 0.023611 0.002081 0.000000 0.000024 0.000046 0.000339
90.975448 0.144661 0.080208 0.021100 0.870051 0.000000 0.401110 0.282382 0.099634
100.975448 0.223854 0.129286 0.018460 0.848367 0.000000 0.476261 0.368767 0.152730
110.975448 0.323666 0.199523 0.018844 0.803669 0.000000 0.530274 0.449726 0.219214
120.975448 0.430510 0.288312 0.023366 0.744774 0.000000 0.561440 0.518134 0.294902
130.975448 0.528030 0.386850 0.034348 0.685465 0.000000 0.570501 0.569289 0.369797
140.975448 0.606667 0.486069 0.056639 0.702773 0.000000 0.555187 0.572230 0.368383
150.975448 0.661538 0.577286 0.098601 0.815479 0.015768 0.398290 0.372662 0.205857
160.975448 0.687024 0.650709 0.170775 0.889066 0.157925 0.134645 0.144017 0.097916
170.975448 0.671195 0.696608 0.282262 0.928538 0.274314 0.039278 0.057292 0.054828
180.975448 0.593742 0.701167 0.435290 0.957648 0.369604 0.013095 0.026036 0.034408
190.975448 0.454226 0.650810 0.617128 0.985556 0.447622 0.005006 0.012991 0.022690
190.995355 0.453916 0.650654 0.617503 0.985613 0.447762 0.004997 0.012974 0.022672
200.988719 0.299474 0.545329 0.805734 1.015660 0.511574 0.002091 0.006798 0.015115
210.982084 0.187427 0.427129 0.955363 1.048298 0.563825 0.001001 0.003847 0.010307
220.995355 0.118045 0.324787 1.046459 1.081782 0.606688 0.000536 0.002312 0.007147
230.988719 0.073342 0.238394 1.069936 1.111467 0.641708 0.000301 0.001387 0.004788
240.982084 0.049079 0.180137 1.026552 1.126517 0.670385 0.000183 0.000812 0.002899
250.995355 0.034198 0.137726 0.939101 1.100694 0.693908 0.000109 0.000391 0.001342
260.988719 0.024146 0.104694 0.824717 0.981370 0.713128 0.000069 0.000178 0.000590
270.982084 0.017981 0.081817 0.712117 0.691226 0.728866 0.000043 0.000086 0.000286
280.975448 0.014246 0.066180 0.611723 0.374130 0.741752 0.000026 0.000045 0.000143
290.988719 0.011606 0.053635 0.516294 0.259882 0.752323 0.000019 0.000025 0.000068
300.982084 0.010099 0.045642 0.445399 0.200819 0.760961 0.000014 0.000015 0.000032
310.975448 0.009269 0.040172 0.388689 0.156621 0.768033 0.000011 0.000009 0.000015
320.988719 0.008728 0.035544 0.337691 0.120046 0.773835 0.000008 0.000006 0.000007
330.982084 0.008407 0.032216 0.298779 0.089814 0.778575 0.000005 0.000003 0.000003
340.975448 0.008354 0.030239 0.270534 0.065532 0.782456 0.000003 0.000002 0.000002
350.988719 0.008511 0.028681 0.244820 0.046764 0.785640 0.000002 0.000001 0.000001
360.982084 0.008554 0.027800 0.228309 0.032880 0.788242 0.000001 0.000001 0.000001
370.975448 0.008714 0.027797 0.218068 0.023004 0.790372 0.000001 0.000000 0.000001
380.988719 0.008904 0.027873 0.208442 0.016433 0.792119 0.000000 0.000000 0.000001
390.982084 0.008904 0.027873 0.202026 0.012967 0.793547 0.000000 0.000000 0.000001


8.984738 0.000001 0.000002 0.000024 0.000050 0.000000 0.000000 0.000000 0.000000
18.984738 0.000002 0.000004 0.000052 0.000074 0.000000 0.000000 0.000000 0.000000
28.984738 0.000004 0.000008 0.000110 0.000110 0.000000 0.000000 0.000000 0.000001
38.984738 0.000009 0.000019 0.000236 0.000165 0.000000 0.000000 0.000000 0.000001
48.984738 0.000021 0.000041 0.000499 0.000246 0.000000 0.000001 0.000001 0.000002
58.984738 0.000046 0.000090 0.001033 0.000366 0.000000 0.000001 0.000002 0.000005
68.984738 0.000028 0.000152 0.022341 0.000712 0.000000 0.000002 0.000018 0.000273
78.984738 0.000426 0.000520 0.017809 0.001806 0.000000 0.000022 0.000040 0.000251
88.984738 0.209993 0.120156 0.018225 0.844726 0.000000 0.463657 0.352890 0.141662
98.984738 0.306339 0.186300 0.017778 0.809383 0.000000 0.523184 0.436586 0.206589
108.984738 0.413632 0.272758 0.020958 0.752893 0.000000 0.559181 0.508267 0.281631
118.984738 0.515228 0.371987 0.029755 0.684416 0.000000 0.571096 0.562742 0.360891
128.984738 0.598249 0.472512 0.047887 0.617206 0.000000 0.557583 0.596756 0.434953
138.984738 0.658013 0.565589 0.082352 0.631964 0.000000 0.517415 0.588572 0.436772
148.984738 0.691481 0.643955 0.143729 0.769147 0.000000 0.363586 0.395411 0.254474
158.984738 0.689887 0.698389 0.242148 0.866812 0.131846 0.116223 0.144531 0.113810
168.984738 0.633357 0.716318 0.381730 0.916422 0.252962 0.030280 0.051798 0.058501
178.984738 0.508391 0.681517 0.556402 0.949811 0.352123 0.009453 0.021858 0.034018
188.984738 0.351221 0.591456 0.747659 0.979587 0.433309 0.003509 0.010406 0.021090
189.004645 0.350918 0.591235 0.748029 0.979646 0.433455 0.003503 0.010391 0.021071
198.998009 0.215819 0.465743 0.926568 1.010431 0.499859 0.001452 0.005279 0.013378
208.991374 0.130684 0.349041 1.048514 1.043268 0.554232 0.000698 0.002932 0.008814
219.004645 0.081151 0.257627 1.096119 1.077158 0.598836 0.000378 0.001743 0.005965
228.998009 0.050211 0.184994 1.065118 1.108377 0.635279 0.000219 0.001041 0.003926
238.991374 0.033686 0.137876 0.978800 1.127619 0.665120 0.000140 0.000612 0.002363
249.004645 0.023656 0.104441 0.863558 1.112294 0.689599 0.000092 0.000304 0.001097
258.998009 0.016944 0.078877 0.734962 1.016561 0.709599 0.000068 0.000146 0.000481
268.991374 0.012880 0.061421 0.619336 0.764750 0.725976 0.000050 0.000076 0.000232
278.984738 0.010486 0.049646 0.522381 0.416777 0.739386 0.000032 0.000042 0.000116
288.998009 0.008885 0.040322 0.434091 0.275487 0.750387 0.000025 0.000025 0.000056
298.991374 0.008055 0.034447 0.370237 0.210955 0.759375 0.000020 0.000016 0.000027
308.984738 0.007718 0.030507 0.320412 0.164721 0.766735 0.000015 0.000011 0.000013
318.998009 0.007638 0.027240 0.276355 0.126801 0.772772 0.000011 0.000007 0.000006
328.991374 0.007707 0.024926 0.243000 0.095354 0.777704 0.000008 0.000005 0.000003
338.984738 0.007948 0.023614 0.219085 0.069909 0.781744 0.000005 0.000003 0.000002
348.998009 0.008405 0.022665 0.197659 0.050083 0.785057 0.000003 0.000002 0.000001
358.991374 0.008665 0.022120 0.183739 0.035300 0.787764 0.000002 0.000001 0.000001
368.984738 0.008948 0.022200 0.175203 0.024689 0.789981 0.000001 0.000000 0.000000
378.998009 0.009264 0.022345 0.167249 0.017495 0.791799 0.000000 0.000000 0.000000
388.991374 0.009264 0.022345 0.161561 0.013393 0.793285 0.000000 0.000000 0.000000
398.984738 0.009264 0.022345 0.160924 0.012927 0.794501 0.000000 0.000000 0.000000


6.994028 0.000001 0.000001 0.000021 0.000046 0.000000 0.000000 0.000000 0.000000
16.994028 0.000002 0.000003 0.000044 0.000068 0.000000 0.000000 0.000000 0.000000
26.994028 0.000004 0.000007 0.000095 0.000102 0.000000 0.000000 0.000000 0.000000
36.994028 0.000008 0.000016 0.000203 0.000152 0.000000 0.000000 0.000000 0.000001
46.994028 0.000018 0.000035 0.000430 0.000227 0.000000 0.000000 0.000001 0.000002
56.994028 0.000039 0.000077 0.000891 0.000338 0.000000 0.000001 0.000002 0.000005
66.994028 0.000032 0.000115 0.016598 0.000641 0.000000 0.000002 0.000013 0.000196
76.994028 0.000456 0.000518 0.013419 0.001571 0.000000 0.000020 0.000035 0.000187
86.994028 0.290497 0.174540 0.016992 0.809778 0.000000 0.513652 0.421691 0.193553
96.994028 0.396282 0.257290 0.019004 0.761062 0.000000 0.555714 0.497382 0.267925
106.994028 0.500402 0.355508 0.025835 0.694313 0.000000 0.573125 0.555982 0.347511
116.994028 0.588510 0.458226 0.040736 0.618171 0.000000 0.563802 0.593532 0.425755
126.994028 0.653237 0.553932 0.069246 0.544114 0.000000 0.522205 0.606533 0.494517
136.994028 0.692953 0.635610 0.120624 0.556978 0.000000 0.450979 0.580207 0.496895
146.994028 0.702535 0.696916 0.206429 0.717859 0.000000 0.300379 0.392085 0.302637
156.994028 0.665839 0.726994 0.333304 0.843482 0.104707 0.093485 0.137083 0.127724
166.994028 0.561227 0.709181 0.497772 0.905137 0.230742 0.022589 0.044966 0.060011
176.994028 0.404988 0.632576 0.685772 0.943202 0.333931 0.006739 0.017849 0.032413
186.994028 0.257814 0.514460 0.875682 0.974732 0.418415 0.002455 0.008180 0.019006
187.013935 0.257560 0.514207 0.876031 0.974793 0.418567 0.002451 0.008168 0.018987
197.007299 0.151245 0.384291 1.032365 1.006042 0.487668 0.001015 0.004049 0.011553
207.000664 0.089902 0.278047 1.113362 1.038767 0.544250 0.000492 0.002216 0.007390
217.013935 0.055489 0.200480 1.107945 1.072706 0.590665 0.000273 0.001308 0.004898
227.007299 0.034397 0.141522 1.023511 1.104957 0.628588 0.000165 0.000780 0.003176
237.000664 0.023253 0.104377 0.903678 1.127544 0.659641 0.000113 0.000464 0.001903
247.013935 0.016555 0.078544 0.772007 1.121025 0.685115 0.000084 0.000239 0.000888
257.007299 0.012133 0.059092 0.639387 1.045608 0.705927 0.000072 0.000125 0.000392
267.000664 0.009523 0.045977 0.527631 0.831263 0.722970 0.000062 0.000072 0.000189
276.994028 0.008077 0.037250 0.438133 0.471646 0.736924 0.000043 0.000042 0.000095
287.007299 0.007238 0.030450 0.359319 0.293462 0.748372 0.000034 0.000028 0.000047
297.000664 0.006938 0.026240 0.303535 0.221729 0.757725 0.000029 0.000020 0.000024
306.994028 0.007019 0.023508 0.260879 0.173136 0.765383 0.000023 0.000014 0.000012
317.007299 0.007366 0.021331 0.223698 0.133806 0.771666 0.000018 0.000010 0.000006
327.000664 0.007825 0.019851 0.195742 0.101133 0.776799 0.000012 0.000007 0.000003
336.994028 0.008393 0.019106 0.175914 0.074512 0.781002 0.000008 0.000004 0.000002
347.007299 0.009207 0.018693 0.158416 0.053600 0.784450 0.000005 0.000002 0.000001
357.000664 0.009738 0.018467 0.146939 0.037885 0.787267 0.000003 0.000001 0.000001
366.994028 0.010196 0.018658 0.139980 0.026509 0.789574 0.000001 0.000001 0.000000
377.007299 0.010697 0.018907 0.133556 0.018677 0.791466 0.000001 0.000000 0.000000
387.000664 0.010721 0.018909 0.128724 0.013958 0.793012 0.000001 0.000000 0.000000
396.994028 0.010721 0.018909 0.127403 0.012649 0.794278 0.000001 0.000000 0.000000


5.003318 0.000001 0.000001 0.000018 0.000042 0.000000 0.000000 0.000000 0.000000
15.003318 0.000001 0.000003 0.000038 0.000063 0.000000 0.000000 0.000000 0.000000
25.003318 0.000003 0.000006 0.000082 0.000094 0.000000 0.000000 0.000000 0.000000
35.003318 0.000007 0.000013 0.000175 0.000140 0.000000 0.000000 0.000000 0.000001
45.003318 0.000015 0.000030 0.000371 0.000209 0.000000 0.000000 0.000001 0.000002
55.003318 0.000033 0.000066 0.000769 0.000312 0.000000 0.000001 0.000002 0.000004
65.003318 0.000036 0.000091 0.012288 0.000579 0.000000 0.000002 0.000010 0.000140
75.003318 0.000475 0.000526 0.010114 0.001371 0.000000 0.000018 0.000031 0.000142
85.003318 0.380059 0.243301 0.017494 0.765084 0.000000 0.549567 0.484353 0.253488
95.003318 0.484816 0.338857 0.022608 0.704478 0.000000 0.573653 0.548033 0.333533
105.003318 0.576847 0.442109 0.034572 0.629429 0.000000 0.571281 0.590672 0.413117
115.003318 0.647019 0.541267 0.058368 0.546643 0.000000 0.536381 0.608090 0.485897
125.003318 0.692237 0.626663 0.101605 0.464959 0.000000 0.461079 0.595228 0.545139
135.003318 0.710536 0.692960 0.175081 0.477372 0.000000 0.363841 0.545596 0.544169
145.003318 0.690214 0.732798 0.288827 0.663640 0.000000 0.229139 0.364368 0.343956
155.003318 0.608347 0.731329 0.442833 0.820235 0.076466 0.071465 0.123649 0.137611
165.003318 0.462444 0.672130 0.625371 0.895286 0.207621 0.016560 0.037793 0.059189
175.003318 0.303701 0.560946 0.816535 0.938003 0.315001 0.004790 0.014268 0.029866
185.003318 0.182756 0.430952 0.993362 0.970963 0.402916 0.001726 0.006338 0.016675
185.023225 0.182561 0.430697 0.993668 0.971025 0.403074 0.001723 0.006328 0.016657
195.016589 0.104271 0.308426 1.114604 1.002395 0.474982 0.000717 0.003076 0.009769
205.009954 0.061433 0.217068 1.142263 1.034708 0.533862 0.000355 0.001666 0.006092
215.023225 0.037919 0.153676 1.080807 1.068383 0.582163 0.000204 0.000979 0.003967
225.016589 0.023685 0.107070 0.951786 1.101236 0.621626 0.000131 0.000586 0.002541
235.009954 0.016232 0.078368 0.810735 1.126453 0.653940 0.000099 0.000355 0.001518
245.023225 0.011813 0.058736 0.673433 1.127296 0.680448 0.000084 0.000194 0.000715
255.016589 0.008970 0.044152 0.544827 1.069292 0.702106 0.000083 0.000114 0.000319
265.009954 0.007386 0.034447 0.441608 0.889558 0.719841 0.000083 0.000076 0.000156
275.003318 0.006639 0.028099 0.361868 0.538919 0.734362 0.000063 0.000048 0.000080
285.016589 0.006405 0.023268 0.293509 0.314764 0.746275 0.000051 0.000035 0.000041
295.009954 0.006569 0.020374 0.245972 0.233290 0.756008 0.000043 0.000027 0.000022
305.003318 0.007062 0.018618 0.210248 0.181898 0.763977 0.000036 0.000021 0.000012
315.016589 0.007871 0.017347 0.179498 0.141066 0.770515 0.000028 0.000015 0.000007
325.009954 0.008788 0.016592 0.156523 0.107152 0.775857 0.000020 0.000011 0.000004
335.003318 0.009772 0.016369 0.140405 0.079344 0.780230 0.000013 0.000007 0.000002
345.016589 0.011062 0.016474 0.126398 0.057322 0.783818 0.000008 0.000004 0.000001
355.009954 0.011970 0.016584 0.117140 0.040642 0.786750 0.000005 0.000002 0.000001
365.003318 0.012688 0.016930 0.111609 0.028470 0.789150 0.000002 0.000001 0.000000
375.016589 0.013466 0.017334 0.106561 0.019979 0.791119 0.000001 0.000001 0.000000
385.009954 0.013632 0.017368 0.102601 0.014652 0.792728 0.000001 0.000001 0.000000
395.003318 0.013632 0.017368 0.101093 0.012576 0.794046 0.000001 0.000000 0.000000


3.012608 0.000001 0.000001 0.000015 0.000039 0.000000 0.000000 0.000000 0.000000
13.012608 0.000001 0.000002 0.000033 0.000058 0.000000 0.000000 0.000000 0.000000
23.012608 0.000003 0.000005 0.000070 0.000087 0.000000 0.000000 0.000000 0.000000
33.012608 0.000006 0.000012 0.000150 0.000130 0.000000 0.000000 0.000000 0.000001
43.012608 0.000013 0.000025 0.000319 0.000193 0.000000 0.000000 0.000001 0.000002
53.012608 0.000028 0.000056 0.000663 0.000288 0.000000 0.000001 0.000001 0.000003
63.012608 0.000039 0.000076 0.009069 0.000524 0.000000 0.000002 0.000008 0.000101
73.012608 0.000474 0.000534 0.007636 0.001201 0.000000 0.000015 0.000027 0.000109
83.012608 0.469911 0.323544 0.020075 0.711530 0.000000 0.571182 0.537577 0.318455
93.012608 0.564255 0.425558 0.029462 0.641132 0.000000 0.576640 0.586340 0.399718
103.012608 0.639041 0.526677 0.048899 0.559064 0.000000 0.551305 0.610262 0.474833
113.012608 0.689883 0.616464 0.085516 0.468709 0.000000 0.484781 0.603350 0.538049
123.012608 0.714889 0.687525 0.148631 0.377260 0.000000 0.377860 0.560442 0.583551
133.012608 0.707676 0.734765 0.248620 0.391070 0.000000 0.273124 0.488636 0.574157
143.012608 0.647407 0.747072 0.390790 0.608858 0.000000 0.165581 0.320392 0.371702
153.012608 0.518433 0.706593 0.566755 0.798468 0.047078 0.052787 0.106976 0.141975
163.012608 0.356149 0.608367 0.758057 0.887345 0.183560 0.012072 0.030983 0.056279
173.012608 0.218228 0.477570 0.941529 0.934260 0.295301 0.003421 0.011223 0.026723
183.012608 0.126787 0.350073 1.092754 0.968182 0.386788 0.001227 0.004860 0.014297
183.032515 0.126646 0.349838 1.092993 0.968245 0.386952 0.001225 0.004852 0.014280
193.025879 0.071255 0.242168 1.164795 0.999373 0.461780 0.000517 0.002323 0.008115
203.019244 0.041904 0.166786 1.131433 1.031003 0.523052 0.000264 0.001249 0.004951
213.032515 0.026010 0.116418 1.019267 1.064149 0.573315 0.000159 0.000734 0.003176
223.025879 0.016477 0.080327 0.859398 1.097246 0.614381 0.000112 0.000444 0.002013
233.019244 0.011543 0.058508 0.709379 1.124487 0.648008 0.000095 0.000278 0.001202
243.032515 0.008689 0.043799 0.575136 1.131461 0.675592 0.000092 0.000165 0.000573
253.025879 0.006956 0.033023 0.456061 1.088327 0.698130 0.000103 0.000112 0.000262
263.019244 0.006130 0.025969 0.364056 0.939584 0.716585 0.000115 0.000088 0.000132
273.012608 0.005943 0.021471 0.294993 0.614548 0.731696 0.000097 0.000062 0.000069
283.025879 0.006252 0.018193 0.237095 0.340828 0.744093 0.000078 0.000047 0.000038
293.019244 0.006892 0.016368 0.197430 0.245849 0.754221 0.000068 0.000039 0.000022
303.012608 0.007859 0.015440 0.168075 0.191048 0.762514 0.000057 0.000031 0.000013
313.025879 0.009245 0.014977 0.143108 0.148590 0.769317 0.000046 0.000024 0.000008
323.019244 0.010772 0.014911 0.124580 0.113412 0.774876 0.000034 0.000017 0.000005
333.012608 0.012336 0.015226 0.111735 0.084408 0.779427 0.000022 0.000011 0.000003
343.025879 0.014312 0.015898 0.100775 0.061255 0.783161 0.000014 0.000007 0.000002
353.019244 0.015775 0.016408 0.093498 0.043578 0.786212 0.000008 0.000004 0.000001
363.012608 0.016889 0.016980 0.089246 0.030576 0.788710 0.000004 0.000002 0.000001
373.025879 0.018090 0.017619 0.085435 0.021405 0.790759 0.000002 0.000001 0.000000
383.019244 0.018553 0.017755 0.082315 0.015471 0.792433 0.000001 0.000001 0.000000
393.012608 0.018553 0.017755 0.080915 0.012686 0.793804 0.000001 0.000001 0.000000


1.021898 0.000000 0.000001 0.000013 0.000036 0.000000 0.000000 0.000000 0.000000
11.021898 0.000001 0.000002 0.000028 0.000054 0.000000 0.000000 0.000000 0.000000
21.021898 0.000002 0.000004 0.000060 0.000080 0.000000 0.000000 0.000000 0.000000
31.021898 0.000005 0.000010 0.000129 0.000120 0.000000 0.000000 0.000000 0.000001
41.021898 0.000011 0.000022 0.000275 0.000179 0.000000 0.000000 0.000001 0.000001
51.021898 0.000024 0.000048 0.000572 0.000266 0.000000 0.000001 0.000001 0.000003
61.021898 0.000042 0.000067 0.006674 0.000475 0.000000 0.000002 0.000006 0.000072
71.021898 0.000454 0.000536 0.005789 0.001055 0.000000 0.000012 0.000023 0.000085
81.021898 0.551911 0.410086 0.025420 0.650578 0.000000 0.578436 0.579093 0.384831
91.021898 0.630027 0.511426 0.040990 0.572053 0.000000 0.563119 0.610465 0.462838
101.021898 0.685838 0.604322 0.071317 0.482431 0.000000 0.509227 0.612129 0.529402
111.021898 0.717114 0.680550 0.125709 0.381900 0.000000 0.408875 0.576277 0.579138
121.021898 0.719328 0.733980 0.213704 0.283248 0.000000 0.286556 0.503958 0.606365
131.021898 0.678014 0.757292 0.342256 0.299141 0.000000 0.193961 0.418267 0.583250
141.021898 0.570020 0.734331 0.509477 0.555430 0.000000 0.115663 0.269559 0.381632
151.021898 0.411049 0.652590 0.699167 0.779511 0.016496 0.038124 0.089497 0.140427
161.021898 0.260520 0.527356 0.888806 0.881588 0.158522 0.008836 0.024934 0.051799
171.021898 0.152613 0.393034 1.053504 0.931904 0.274802 0.002476 0.008727 0.023317
181.021898 0.086879 0.277488 1.165667 0.966248 0.370004 0.000890 0.003700 0.012020
181.041805 0.086780 0.277284 1.165808 0.966311 0.370175 0.000888 0.003694 0.012006
191.035169 0.048524 0.186881 1.176487 0.996854 0.448043 0.000384 0.001749 0.006639
201.028534 0.028654 0.126559 1.082794 1.027571 0.511803 0.000205 0.000938 0.003976
211.041805 0.017990 0.087398 0.931993 1.059975 0.564107 0.000134 0.000554 0.002518
221.035169 0.011659 0.059909 0.756167 1.093017 0.606842 0.000106 0.000343 0.001584
231.028534 0.008449 0.043551 0.607401 1.121772 0.641834 0.000101 0.000225 0.000948
241.041805 0.006690 0.032683 0.482334 1.133828 0.670539 0.000110 0.000150 0.000460
251.035169 0.005771 0.024853 0.375982 1.103357 0.693992 0.000136 0.000120 0.000219
261.028534 0.005552 0.019854 0.296272 0.981863 0.713197 0.000166 0.000112 0.000116
271.021898 0.005876 0.016814 0.237844 0.691943 0.728922 0.000157 0.000089 0.000064
281.035169 0.006757 0.014798 0.189778 0.373758 0.741822 0.000125 0.000069 0.000038
291.028534 0.007967 0.013894 0.157284 0.259703 0.752361 0.000109 0.000059 0.000024
301.021898 0.009555 0.013731 0.133586 0.200647 0.760992 0.000093 0.000049 0.000016
311.035169 0.011740 0.014071 0.113677 0.156389 0.768071 0.000076 0.000039 0.000011
321.028534 0.014143 0.014747 0.099028 0.119916 0.773855 0.000057 0.000028 0.000007
331.021898 0.016564 0.015694 0.089034 0.089706 0.778592 0.000038 0.000018 0.000004
341.035169 0.019562 0.017065 0.080713 0.065405 0.782477 0.000023 0.000011 0.000003
351.028534 0.021868 0.018104 0.075199 0.046700 0.785652 0.000013 0.000006 0.000001
361.021898 0.023587 0.019014 0.072108 0.032834 0.788251 0.000007 0.000003 0.000001
371.035169 0.025436 0.020010 0.069430 0.022956 0.790383 0.000004 0.000002 0.000001
381.028534 0.026411 0.020365 0.067111 0.016412 0.792125 0.000002 0.000001 0.000000
391.021898 0.026411 0.020365 0.066007 0.012960 0.793552 0.000002 0.000001 0.000000


9.031188 0.000001 0.000002 0.000024 0.000050 0.000000 0.000000 0.000000 0.000000
19.031188 0.000002 0.000004 0.000052 0.000074 0.000000 0.000000 0.000000 0.000000
29.031188 0.000004 0.000008 0.000111 0.000111 0.000000 0.000000 0.000000 0.000001
39.031188 0.000009 0.000019 0.000237 0.000165 0.000000 0.000000 0.000000 0.000001
49.031188 0.000021 0.000041 0.000493 0.000246 0.000000 0.000001 0.000001 0.000002
59.031188 0.000043 0.000061 0.004899 0.000431 0.000000 0.000002 0.000005 0.000052
69.031188 0.000416 0.000526 0.004421 0.000929 0.000000 0.000010 0.000020 0.000068
79.031188 0.620873 0.496928 0.034700 0.583429 0.000000 0.570410 0.607194 0.448961
89.031188 0.680604 0.591321 0.059344 0.496815 0.000000 0.529737 0.618235 0.519612
99.031188 0.717446 0.671598 0.105117 0.397102 0.000000 0.442314 0.593103 0.573870
109.031188 0.727824 0.731179 0.182614 0.287943 0.000000 0.318552 0.526593 0.606020
119.031188 0.700536 0.763034 0.298846 0.197303 0.000000 0.203528 0.432976 0.610418
129.031188 0.614657 0.755362 0.454428 0.213418 0.000000 0.132545 0.344471 0.570184
139.031188 0.466480 0.691579 0.639788 0.504147 0.000000 0.079154 0.219142 0.373501
149.031188 0.306953 0.576257 0.833297 0.764362 0.000000 0.027147 0.072899 0.133639
159.031188 0.184145 0.440473 1.010659 0.878072 0.132466 0.006549 0.019806 0.046354
169.031188 0.105022 0.314768 1.144895 0.930779 0.253470 0.001832 0.006736 0.019915
179.031188 0.059174 0.215726 1.204206 0.965003 0.352539 0.000665 0.002807 0.009941
179.051095 0.059106 0.215557 1.204224 0.965064 0.352717 0.000663 0.002802 0.009928
189.044459 0.033071 0.142261 1.147985 0.994720 0.433747 0.000298 0.001317 0.005363
199.037823 0.019720 0.095107 1.003480 1.024345 0.500098 0.000170 0.000708 0.003161
209.051095 0.012620 0.065179 0.829123 1.055838 0.554526 0.000122 0.000425 0.001982
219.044459 0.008471 0.044531 0.650582 1.088584 0.598996 0.000110 0.000273 0.001240
229.037823 0.006461 0.032428 0.510490 1.118421 0.635410 0.000118 0.000194 0.000746
239.051095 0.005498 0.024523 0.398237 1.134664 0.665281 0.000142 0.000148 0.000373
249.044459 0.005224 0.018967 0.305955 1.114947 0.689687 0.000188 0.000142 0.000189
259.037823 0.005560 0.015581 0.238493 1.017144 0.709671 0.000245 0.000151 0.000110
269.031188 0.006433 0.013729 0.190027 0.765476 0.726035 0.000256 0.000136 0.000065
279.044459 0.008015 0.012808 0.150824 0.416308 0.739459 0.000206 0.000108 0.000042
289.037823 0.009992 0.012777 0.124654 0.275282 0.750426 0.000177 0.000092 0.000030
299.031188 0.012466 0.013411 0.105855 0.210771 0.759407 0.000152 0.000078 0.000022
309.044459 0.015823 0.014660 0.090297 0.164479 0.766774 0.000125 0.000063 0.000016
319.037823 0.019536 0.016244 0.078997 0.126665 0.772793 0.000094 0.000047 0.000011
329.031188 0.023250 0.018016 0.071477 0.095241 0.777722 0.000062 0.000031 0.000007
339.044459 0.027787 0.020334 0.065467 0.069775 0.781765 0.000038 0.000019 0.000004
349.037823 0.031376 0.022125 0.061553 0.050014 0.785069 0.000022 0.000011 0.000002
359.031188 0.034018 0.023546 0.059551 0.035250 0.787774 0.000011 0.000006 0.000001
369.044459 0.036844 0.025084 0.057959 0.024637 0.789993 0.000006 0.000003 0.000001
379.037823 0.038643 0.025834 0.056444 0.017472 0.791806 0.000003 0.000002 0.000001
389.031188 0.038643 0.025834 0.055770 0.013383 0.793290 0.000002 0.000001 0.000001
399.044459 0.038643 0.025834 0.055870 0.012943 0.794508 0.000002 0.000001 0.000001


7.040478 0.000001 0.000001 0.000021 0.000046 0.000000 0.000000 0.000000 0.000000
17.040478 0.000002 0.000003 0.000045 0.000068 0.000000 0.000000 0.000000 0.000000
27.040478 0.000004 0.000007 0.000096 0.000102 0.000000 0.000000 0.000000 0.000000
37.040478 0.000008 0.000016 0.000204 0.000152 0.000000 0.000000 0.000000 0.000001
47.040478 0.000018 0.000035 0.000426 0.000227 0.000000 0.000000 0.000001 0.000002
57.040478 0.000042 0.000058 0.003590 0.000392 0.000000 0.000001 0.000004 0.000038
67.040478 0.000368 0.000503 0.003415 0.000821 0.000000 0.000008 0.000017 0.000055
77.040478 0.674834 0.578708 0.049729 0.510020 0.000000 0.544522 0.620069 0.507529
87.040478 0.716229 0.661562 0.087478 0.413174 0.000000 0.472557 0.606728 0.567146
97.040478 0.733748 0.726219 0.154014 0.303375 0.000000 0.355610 0.551315 0.605322
107.040478 0.718447 0.765957 0.258998 0.200814 0.000000 0.230624 0.459382 0.615503
117.040478 0.650903 0.770201 0.403669 0.132498 0.000000 0.137898 0.357190 0.594060
127.040478 0.519285 0.724232 0.580948 0.147046 0.000000 0.088245 0.274884 0.537072
137.040478 0.356945 0.622448 0.775220 0.454531 0.000000 0.053518 0.173482 0.350394
147.040478 0.219785 0.488863 0.962256 0.753585 0.000000 0.019184 0.058134 0.122925
157.040478 0.127451 0.356930 1.116656 0.876674 0.105353 0.004955 0.015605 0.040505
167.040478 0.071648 0.246699 1.207609 0.930684 0.231271 0.001403 0.005184 0.016706
177.040478 0.040248 0.165161 1.203034 0.964288 0.334364 0.000518 0.002130 0.008108
177.060385 0.040202 0.165025 1.202916 0.964347 0.334549 0.000517 0.002127 0.008097
187.053749 0.022647 0.107145 1.083469 0.992871 0.418871 0.000245 0.000998 0.004286
197.047113 0.013727 0.070951 0.903432 1.021269 0.487916 0.000153 0.000542 0.002493
207.060385 0.009053 0.048405 0.720168 1.051727 0.544555 0.000124 0.000335 0.001551
217.053749 0.006407 0.033090 0.549015 1.083980 0.590832 0.000127 0.000230 0.000969
227.047113 0.005259 0.024263 0.422230 1.114536 0.628725 0.000150 0.000181 0.000589
237.060385 0.004920 0.018636 0.324442 1.134200 0.659809 0.000194 0.000163 0.000307
247.053749 0.005229 0.014856 0.246235 1.123594 0.685206 0.000271 0.000181 0.000171
257.047113 0.006161 0.012781 0.190253 1.046238 0.706002 0.000369 0.000216 0.000114
267.040478 0.007716 0.011964 0.150740 0.831964 0.723031 0.000421 0.000217 0.000075
277.053749 0.010260 0.012093 0.119282 0.471062 0.737000 0.000347 0.000175 0.000052
287.047113 0.013350 0.013002 0.098563 0.293221 0.748413 0.000290 0.000148 0.000040
297.040478 0.017145 0.014585 0.083949 0.221531 0.757758 0.000247 0.000126 0.000031
307.053749 0.022267 0.016994 0.072106 0.172884 0.765425 0.000203 0.000103 0.000024
317.047113 0.027964 0.019801 0.063705 0.133665 0.771688 0.000151 0.000077 0.000017
327.040478 0.033632 0.022732 0.058369 0.101015 0.776817 0.000100 0.000051 0.000011
337.053749 0.040461 0.026402 0.054444 0.074371 0.781025 0.000061 0.000031 0.000007
347.047113 0.045973 0.029296 0.052045 0.053527 0.784462 0.000034 0.000018 0.000004
357.040478 0.049981 0.031488 0.051132 0.037832 0.787277 0.000018 0.000009 0.000002
367.053749 0.054239 0.033840 0.050663 0.026453 0.789586 0.000009 0.000005 0.000001
377.047113 0.057290 0.035241 0.050031 0.018652 0.791473 0.000005 0.000003 0.000001
387.040478 0.057394 0.035250 0.049917 0.013945 0.793018 0.000003 0.000002 0.000001
397.053749 0.057394 0.035250 0.050397 0.012657 0.794285 0.000003 0.000002 0.000001


5.049768 0.000001 0.000001 0.000018 0.000042 0.000000 0.000000 0.000000 0.000000
15.049768 0.000001 0.000003 0.000038 0.000063 0.000000 0.000000 0.000000 0.000000
25.049768 0.000003 0.000006 0.000082 0.000094 0.000000 0.000000 0.000000 0.000000
35.049768 0.000007 0.000014 0.000175 0.000141 0.000000 0.000000 0.000000 0.000001
45.049768 0.000015 0.000030 0.000367 0.000210 0.000000 0.000000 0.000001 0.000002
55.049768 0.000040 0.000054 0.002626 0.000357 0.000000 0.000001 0.000003 0.000027
65.049768 0.000316 0.000469 0.002683 0.000728 0.000000 0.000007 0.000014 0.000044
75.049768 0.713957 0.651500 0.073125 0.428424 0.000000 0.496699 0.615205 0.557658
85.049768 0.737335 0.719813 0.129014 0.320249 0.000000 0.392281 0.573179 0.602718
95.049768 0.732574 0.766236 0.221372 0.213425 0.000000 0.264116 0.489399 0.620687
105.049768 0.681951 0.781243 0.355663 0.134438 0.000000 0.157908 0.383828 0.605244
115.049768 0.566818 0.750082 0.525112 0.088679 0.000000 0.090782 0.284940 0.558518
125.049768 0.408121 0.664146 0.715852 0.101225 0.000000 0.057764 0.213864 0.488806
135.049768 0.259688 0.536904 0.908956 0.405204 0.000000 0.035936 0.134516 0.317012
145.049768 0.153240 0.401118 1.079441 0.747327 0.000000 0.013536 0.045593 0.109796
155.049768 0.087162 0.282332 1.199444 0.877149 0.077138 0.003852 0.012251 0.034699
165.049768 0.048713 0.190075 1.234109 0.931399 0.208171 0.001127 0.003998 0.013808
175.049768 0.027445 0.124930 1.161954 0.963958 0.315451 0.000429 0.001626 0.006538
175.069675 0.027414 0.124824 1.161710 0.964015 0.315644 0.000429 0.001624 0.006529
185.063039 0.015653 0.080040 0.991610 0.991223 0.403390 0.000219 0.000766 0.003397
195.056403 0.009736 0.052666 0.792899 1.018304 0.475240 0.000153 0.000426 0.001955
205.069675 0.006718 0.035894 0.612706 1.047637 0.534180 0.000140 0.000277 0.001211
215.063039 0.005135 0.024681 0.455665 1.079242 0.582336 0.000160 0.000209 0.000759
225.056403 0.004650 0.018365 0.344474 1.110210 0.621768 0.000203 0.000189 0.000471
235.069675 0.004862 0.014507 0.261328 1.132637 0.654115 0.000278 0.000198 0.000261
245.063039 0.005790 0.012157 0.196353 1.129724 0.680543 0.000403 0.000247 0.000166
255.056403 0.007466 0.011222 0.150685 1.069929 0.702184 0.000566 0.000319 0.000129
265.049768 0.009967 0.011409 0.118978 0.890209 0.719905 0.000686 0.000350 0.000097
275.063039 0.013920 0.012690 0.094147 0.538238 0.734441 0.000591 0.000290 0.000073
285.056403 0.018688 0.014751 0.078061 0.314469 0.746318 0.000473 0.000241 0.000059
295.049768 0.024486 0.017591 0.067005 0.233073 0.756043 0.000395 0.000204 0.000048
305.063039 0.032276 0.021605 0.058357 0.181633 0.764020 0.000320 0.000167 0.000038
315.056403 0.040954 0.026160 0.052520 0.140919 0.770538 0.000235 0.000123 0.000027
325.049768 0.049516 0.030775 0.049189 0.107029 0.775876 0.000154 0.000081 0.000018
335.063039 0.059658 0.036402 0.047258 0.079195 0.780254 0.000093 0.000050 0.000011
345.056403 0.067929 0.040913 0.046406 0.057245 0.783831 0.000051 0.000028 0.000006
355.049768 0.073861 0.044239 0.046682 0.040585 0.786760 0.000026 0.000014 0.000003
365.063039 0.080091 0.047778 0.047483 0.028409 0.789163 0.000013 0.000007 0.000002
375.056403 0.084909 0.050184 0.047930 0.019952 0.791126 0.000007 0.000004 0.000001
385.049768 0.085649 0.050334 0.048542 0.014637 0.792734 0.000004 0.000003 0.000001
395.063039 0.085649 0.050334 0.049644 0.012578 0.794053 0.000004 0.000003 0.000001


3.059058 0.000001 0.000001 0.000015 0.000039 0.000000 0.000000 0.000000 0.000000
13.059058 0.000001 0.000002 0.000033 0.000058 0.000000 0.000000 0.000000 0.000000
23.059058 0.000003 0.000005 0.000071 0.000087 0.000000 0.000000 0.000000 0.000000
33.059058 0.000006 0.000012 0.000151 0.000130 0.000000 0.000000 0.000000 0.000001
43.059058 0.000013 0.000026 0.000316 0.000194 0.000000 0.000000 0.000001 0.000002
53.059058 0.000036 0.000051 0.001921 0.000325 0.000000 0.000001 0.000002 0.000020
63.059058 0.000265 0.000426 0.002159 0.000647 0.000000 0.000005 0.000012 0.000036
73.059058 0.739019 0.712850 0.108268 0.336996 0.000000 0.424720 0.589571 0.596755
83.059058 0.742925 0.764409 0.187624 0.227920 0.000000 0.300023 0.517907 0.623471
93.059058 0.708261 0.788867 0.309025 0.142926 0.000000 0.183776 0.415226 0.617195
103.059058 0.611480 0.771776 0.470702 0.089389 0.000000 0.104428 0.309210 0.575263
113.059058 0.458352 0.700120 0.657837 0.060164 0.000000 0.058918 0.221362 0.507938
123.059058 0.302326 0.582682 0.852360 0.070811 0.000000 0.037451 0.163066 0.431460
133.059058 0.182757 0.446554 1.034421 0.354713 0.000000 0.024044 0.102610 0.278162
143.059058 0.105178 0.320416 1.178189 0.745414 0.000000 0.009594 0.035299 0.095632
153.059058 0.059262 0.219096 1.251165 0.879177 0.047777 0.003090 0.009625 0.029245
163.059058 0.033142 0.144486 1.220105 0.932710 0.184132 0.000964 0.003110 0.011277
173.059058 0.018838 0.093616 1.086562 0.963888 0.295770 0.000386 0.001259 0.005225
173.078965 0.018818 0.093534 1.086220 0.963942 0.295971 0.000385 0.001257 0.005217
183.072329 0.010982 0.059440 0.882924 0.989708 0.387281 0.000217 0.000602 0.002676
193.065693 0.007104 0.038993 0.680648 1.015421 0.462049 0.000170 0.000350 0.001528
203.078965 0.005240 0.026668 0.512070 1.043571 0.523383 0.000173 0.000246 0.000946
213.072329 0.004451 0.018591 0.372820 1.074404 0.573495 0.000216 0.000212 0.000599
223.065693 0.004535 0.014212 0.277761 1.105526 0.614529 0.000291 0.000219 0.000385
233.078965 0.005320 0.011765 0.208486 1.130152 0.648189 0.000412 0.000262 0.000235
243.072329 0.007012 0.010645 0.155416 1.133710 0.675691 0.000613 0.000355 0.000175
253.065693 0.009723 0.010812 0.118735 1.088939 0.698211 0.000875 0.000482 0.000162
263.059058 0.013622 0.012114 0.093689 0.940169 0.716651 0.001101 0.000567 0.000140
273.072329 0.019706 0.014829 0.074454 0.613820 0.731778 0.001001 0.000489 0.000109
283.065693 0.027032 0.018454 0.062295 0.340455 0.744137 0.000758 0.000390 0.000091
293.059058 0.035864 0.023077 0.054294 0.245606 0.754257 0.000613 0.000324 0.000076
303.072329 0.047627 0.029408 0.048467 0.190768 0.762559 0.000484 0.000262 0.000061
313.065693 0.060654 0.036508 0.045006 0.148436 0.769342 0.000348 0.000192 0.000045
323.059058 0.073316 0.043565 0.043646 0.113283 0.774896 0.000224 0.000125 0.000029
333.072329 0.087961 0.051976 0.043791 0.084252 0.779452 0.000132 0.000075 0.000018
343.065693 0.099908 0.058786 0.044674 0.061174 0.783174 0.000072 0.000042 0.000010
353.059058 0.108308 0.063705 0.046374 0.043518 0.786223 0.000037 0.000022 0.000005
363.072329 0.116982 0.068877 0.048749 0.030510 0.788723 0.000018 0.000011 0.000003
373.065693 0.124033 0.072715 0.050633 0.021375 0.790766 0.000009 0.000006 0.000002
383.059058 0.125956 0.073304 0.052206 0.015454 0.792439 0.000006 0.000004 0.000001
393.072329 0.125956 0.073304 0.054237 0.012682 0.793811 0.000005 0.000004 0.000001


1.068348 0.000000 0.000001 0.000013 0.000036 0.000000 0.000000 0.000000 0.000000
11.068348 0.000001 0.000002 0.000028 0.000054 0.000000 0.000000 0.000000 0.000000
21.068348 0.000002 0.000004 0.000061 0.000080 0.000000 0.000000 0.000000 0.000000
31.068348 0.000005 0.000010 0.000130 0.000120 0.000000 0.000000 0.000000 0.000001
41.068348 0.000011 0.000022 0.000273 0.000179 0.000000 0.000000 0.000001 0.000001
51.068348 0.000032 0.000047 0.001405 0.000297 0.000000 0.000001 0.000002 0.000015
61.068348 0.000218 0.000379 0.001791 0.000576 0.000000 0.000004 0.000010 0.000030
71.068348 0.749902 0.761241 0.158950 0.243202 0.000000 0.334952 0.541750 0.622192
81.068348 0.728944 0.793302 0.266035 0.153073 0.000000 0.213043 0.446732 0.626505
91.068348 0.652718 0.789545 0.416383 0.094510 0.000000 0.122498 0.338618 0.593752
101.068348 0.510223 0.733056 0.599706 0.060095 0.000000 0.067882 0.241993 0.528659
111.068348 0.346601 0.624778 0.795319 0.041715 0.000000 0.038007 0.168478 0.448102
121.068348 0.214891 0.491463 0.983853 0.050676 0.000000 0.024166 0.122357 0.370790
131.068348 0.126039 0.360556 1.145402 0.302868 0.000000 0.016062 0.077255 0.237864
141.068348 0.071585 0.250564 1.251266 0.747443 0.000000 0.006871 0.027071 0.081527
151.068348 0.040240 0.167473 1.264944 0.882416 0.017224 0.002564 0.007600 0.024328
161.068348 0.022650 0.108676 1.166915 0.934423 0.159117 0.000894 0.002462 0.009125
171.068348 0.013078 0.069656 0.986344 0.963974 0.275290 0.000383 0.000999 0.004148
171.088255 0.013064 0.069594 0.985939 0.964024 0.275498 0.000382 0.000998 0.004142
181.081619 0.007883 0.043981 0.767451 0.988276 0.370517 0.000239 0.000494 0.002100
191.074983 0.005409 0.028882 0.573224 1.012601 0.448323 0.000210 0.000308 0.001195
201.088255 0.004381 0.019952 0.421443 1.039534 0.512147 0.000232 0.000242 0.000744
211.081619 0.004243 0.014276 0.301328 1.069501 0.564295 0.000310 0.000241 0.000483
221.074983 0.004898 0.011427 0.221754 1.100557 0.606995 0.000433 0.000282 0.000329
231.088255 0.006380 0.010175 0.165025 1.126895 0.642023 0.000628 0.000369 0.000229
241.081619 0.009129 0.010226 0.122339 1.135869 0.670642 0.000944 0.000527 0.000204
251.074983 0.013371 0.011615 0.093316 1.103912 0.694077 0.001354 0.000738 0.000220
261.068348 0.019397 0.014324 0.073879 0.982360 0.713266 0.001729 0.000906 0.000215
271.081619 0.028741 0.019007 0.059352 0.691217 0.729007 0.001655 0.000820 0.000173
281.074983 0.039943 0.024881 0.050556 0.373267 0.741868 0.001181 0.000623 0.000144
291.068348 0.053269 0.032108 0.045260 0.259424 0.752399 0.000910 0.000502 0.000121
301.081619 0.070726 0.041806 0.042059 0.200347 0.761038 0.000695 0.000397 0.000098
311.074983 0.089743 0.052557 0.040971 0.156226 0.768097 0.000487 0.000285 0.000073
321.068348 0.107776 0.063042 0.041739 0.119781 0.773876 0.000307 0.000184 0.000048
331.081619 0.127938 0.075221 0.044268 0.089543 0.778617 0.000178 0.000109 0.000029
341.074983 0.144208 0.085096 0.047284 0.065319 0.782491 0.000096 0.000060 0.000016
351.068348 0.155323 0.092073 0.050831 0.046636 0.785663 0.000048 0.000031 0.000009
361.081619 0.166525 0.099295 0.055287 0.032764 0.788265 0.000024 0.000015 0.000005
371.074983 0.175944 0.104974 0.059177 0.022923 0.790391 0.000012 0.000008 0.000003
381.068348 0.179371 0.106372 0.062096 0.016392 0.792132 0.000007 0.000005 0.000002
391.081619 0.179371 0.106372 0.065471 0.012951 0.793560 0.000005 0.000004 0.000002


9.077638 0.000001 0.000002 0.000024 0.000050 0.000000 0.000000 0.000000 0.000000
19.077638 0.000002 0.000004 0.000052 0.000074 0.000000 0.000000 0.000000 0.000000
29.077638 0.000004 0.000008 0.000112 0.000111 0.000000 0.000000 0.000000 0.000001
39.077638 0.000009 0.000019 0.000235 0.000165 0.000000 0.000000 0.000000 0.000001
49.077638 0.000028 0.000043 0.001031 0.000271 0.000000 0.000001 0.000002 0.000011
59.077638 0.000178 0.000331 0.001539 0.000515 0.000000 0.000003 0.000008 0.000025
69.077638 0.744019 0.795165 0.228479 0.164298 0.000000 0.243555 0.475180 0.631143
79.077638 0.687741 0.802873 0.364865 0.100848 0.000000 0.143531 0.369292 0.609872
89.077638 0.562976 0.762828 0.540109 0.062966 0.000000 0.079875 0.267481 0.552199
99.077638 0.396031 0.666153 0.736537 0.041214 0.000000 0.043810 0.185210 0.470781
109.077638 0.249148 0.534607 0.930815 0.029669 0.000000 0.024458 0.126199 0.384835
119.077638 0.148699 0.401151 1.104188 0.037176 0.000000 0.015560 0.090643 0.311374
129.077638 0.085927 0.284318 1.235490 0.251840 0.000000 0.010724 0.057552 0.199032
139.077638 0.048559 0.192670 1.290994 0.752866 0.000000 0.005005 0.020626 0.068246
149.077638 0.027391 0.126496 1.237798 0.886533 0.000000 0.002201 0.006058 0.020036
159.077638 0.015613 0.081077 1.081453 0.936372 0.133086 0.000910 0.002010 0.007338
169.077638 0.009240 0.051575 0.872025 0.964135 0.253977 0.000425 0.000830 0.003280
169.097545 0.009231 0.051528 0.871593 0.964182 0.254194 0.000425 0.000829 0.003276
179.090909 0.005856 0.032506 0.653285 0.986893 0.353073 0.000293 0.000435 0.001648
189.084273 0.004375 0.021491 0.474869 1.009835 0.434039 0.000281 0.000300 0.000940
199.097545 0.003996 0.015146 0.342315 1.035537 0.500456 0.000332 0.000269 0.000595
209.090909 0.004481 0.011340 0.241014 1.064565 0.554721 0.000463 0.000306 0.000404
219.084273 0.005810 0.009762 0.175584 1.095369 0.599156 0.000663 0.000393 0.000300
229.097545 0.008245 0.009627 0.129833 1.122997 0.635607 0.000971 0.000545 0.000246
239.090909 0.012555 0.010957 0.095993 1.136473 0.665388 0.001460 0.000801 0.000261
249.084273 0.019136 0.013889 0.073404 1.115412 0.689775 0.002073 0.001133 0.000314
259.077638 0.028427 0.018547 0.058666 1.017527 0.709743 0.002630 0.001421 0.000339
269.090909 0.042709 0.026079 0.048141 0.764771 0.726123 0.002607 0.001344 0.000284
279.084273 0.059632 0.035257 0.042318 0.415646 0.739507 0.001766 0.000968 0.000231
289.077638 0.079319 0.046268 0.039556 0.274951 0.750466 0.001284 0.000748 0.000193
299.090909 0.104388 0.060733 0.039009 0.210447 0.759456 0.000942 0.000574 0.000156
309.084273 0.130893 0.076488 0.040536 0.164306 0.766801 0.000642 0.000404 0.000115
319.077638 0.155103 0.091471 0.043836 0.126524 0.772815 0.000398 0.000256 0.000075
329.090909 0.180960 0.108327 0.049354 0.095070 0.777749 0.000226 0.000149 0.000046
339.084273 0.201358 0.121883 0.055179 0.069685 0.781780 0.000120 0.000081 0.000025
349.077638 0.214728 0.131203 0.061232 0.049946 0.785081 0.000060 0.000041 0.000013
359.090909 0.227761 0.140648 0.068528 0.035175 0.787788 0.000029 0.000020 0.000007
369.084273 0.239032 0.148379 0.075238 0.024602 0.790001 0.000014 0.000010 0.000004
379.077638 0.243773 0.150866 0.080125 0.017450 0.791812 0.000008 0.000006 0.000003
389.090909 0.243773 0.150866 0.085389 0.013370 0.793298 0.000006 0.000005 0.000003
399.084273 0.243773 0.150866 0.087149 0.012948 0.794512 0.000006 0.000005 0.000003


7.086928 0.000001 0.000001 0.000021 0.000046 0.000000 0.000000 0.000000 0.000000
17.086928 0.000002 0.000003 0.000045 0.000069 0.000000 0.000000 0.000000 0.000000
27.086928 0.000004 0.000007 0.000096 0.000102 0.000000 0.000000 0.000000 0.000000
37.086928 0.000008 0.000016 0.000202 0.000153 0.000000 0.000000 0.000000 0.000001
47.086928 0.000024 0.000039 0.000761 0.000248 0.000000 0.000001 0.000001 0.000008
57.086928 0.000143 0.000285 0.001373 0.000461 0.000000 0.000003 0.000007 0.000020
67.086928 0.715025 0.811932 0.318564 0.108122 0.000000 0.166330 0.398479 0.621156
77.086928 0.612310 0.787711 0.482040 0.066678 0.000000 0.094001 0.294764 0.574116
87.086928 0.450660 0.706585 0.674744 0.042700 0.000000 0.051605 0.206159 0.497166
97.086928 0.289816 0.579460 0.874480 0.028961 0.000000 0.028195 0.139330 0.407615
107.086928 0.172846 0.441218 1.058091 0.021667 0.000000 0.015722 0.093346 0.322906
117.086928 0.101083 0.318856 1.207521 0.027944 0.000000 0.010007 0.066457 0.256339
127.086928 0.058250 0.220041 1.297515 0.205215 0.000000 0.007159 0.042502 0.163502
137.086928 0.032961 0.146195 1.291241 0.761058 0.000000 0.003738 0.015662 0.056253
147.086928 0.018762 0.094660 1.172603 0.891222 0.000000 0.001964 0.004896 0.016384
157.086928 0.010911 0.060127 0.973902 0.938422 0.105998 0.001017 0.001725 0.005886
167.086928 0.006704 0.038086 0.753333 0.964311 0.231799 0.000527 0.000741 0.002595
167.106835 0.006698 0.038052 0.752905 0.964355 0.232025 0.000527 0.000740 0.002591
177.100199 0.004573 0.024079 0.546177 0.985533 0.334920 0.000395 0.000423 0.001301
187.093563 0.003835 0.016164 0.387852 1.007116 0.419174 0.000403 0.000330 0.000751
197.106835 0.004026 0.011804 0.274918 1.031588 0.488289 0.000497 0.000335 0.000491
207.100199 0.005210 0.009516 0.191089 1.059624 0.544759 0.000714 0.000424 0.000359
217.093563 0.007444 0.009093 0.138115 1.090019 0.590998 0.001034 0.000579 0.000302
227.106835 0.011280 0.010152 0.101737 1.118571 0.628929 0.001515 0.000827 0.000294
237.100199 0.017975 0.013077 0.075314 1.135755 0.659921 0.002244 0.001227 0.000358
247.093563 0.028161 0.018152 0.058094 1.123926 0.685297 0.003101 0.001726 0.000466
257.086928 0.042421 0.025653 0.047324 1.046462 0.706077 0.003832 0.002162 0.000540
267.100199 0.063973 0.037380 0.040303 0.831261 0.723123 0.003845 0.002110 0.000473
277.093563 0.088909 0.051354 0.037269 0.470177 0.737050 0.002521 0.001452 0.000369
287.086928 0.116905 0.067674 0.037098 0.292811 0.748454 0.001716 0.001066 0.000303
297.100199 0.151048 0.088509 0.039514 0.221172 0.757809 0.001208 0.000790 0.000242
307.093563 0.185548 0.110581 0.044216 0.172697 0.765452 0.000801 0.000543 0.000176
317.086928 0.215481 0.130873 0.050783 0.133515 0.771711 0.000487 0.000339 0.000114
327.100199 0.245623 0.152801 0.060265 0.100835 0.776845 0.000271 0.000194 0.000068
337.093563 0.268609 0.170135 0.069916 0.074275 0.781040 0.000141 0.000103 0.000038
[truncated: 2,318,390 more chars]
