# Supplementary material for: Ripply suppresses Tbx6 to induce dynamic-to-static conversion in somite segmentation
Source: Nat Commun. 2023 Apr 13;14:2115. doi: 10.1038/s41467-023-37745-w (PMC10102234; doi:10.1038/s41467-023-37745-w)
Supplement: Supplementary file 11 — Supplementary Software 1 [file 41467_2023_37745_MOESM11_ESM.zip › Supplementary_Software/WT_simulations/t_vs_Her_Rip_Tbx_Erk_tracked_cell_3.dat]

468.000000 0.810000 0.302630 0.000001 0.025221 0.789860
469.000000 1.810000 0.246796 0.000001 0.027083 0.789448
470.000000 2.810000 0.199284 0.000001 0.029086 0.789020
471.000000 3.810000 0.159746 0.000001 0.031237 0.788574
472.000000 4.810000 0.127499 0.000001 0.033542 0.788110
473.000000 5.810000 0.101720 0.000001 0.036007 0.787627
474.000000 6.810000 0.081581 0.000001 0.038639 0.787124
475.000000 7.810000 0.066347 0.000001 0.041446 0.786601
476.000000 8.810000 0.055441 0.000002 0.044433 0.786057
477.000000 9.810000 0.048512 0.000004 0.047608 0.785491
478.000000 10.810000 0.045494 0.000006 0.050978 0.784901
479.000000 11.810000 0.046696 0.000010 0.054547 0.784288
480.000000 12.810000 0.052900 0.000016 0.058324 0.783650
481.000000 13.810000 0.065476 0.000024 0.062312 0.782986
482.000000 14.810000 0.086435 0.000034 0.066518 0.782295
483.000000 15.810000 0.118325 0.000047 0.070946 0.781576
484.000000 16.810000 0.163809 0.000061 0.075600 0.780827
485.000000 17.810000 0.224896 0.000076 0.080484 0.780048
486.000000 18.810000 0.301959 0.000089 0.085600 0.779238
487.000000 19.810000 0.392979 0.000100 0.090950 0.778395
488.000000 20.810000 0.493294 0.000106 0.096539 0.777517
489.000000 21.810000 0.595827 0.000107 0.102365 0.776604
490.000000 22.810000 0.691683 0.000104 0.108433 0.775654
491.000000 23.810000 0.771002 0.000098 0.114742 0.774665
492.000000 24.810000 0.824592 0.000088 0.121296 0.773636
493.000000 25.810000 0.846271 0.000078 0.128097 0.772565
494.000000 26.810000 0.834776 0.000068 0.135149 0.771451
495.000000 27.810000 0.793901 0.000058 0.142458 0.770291
496.000000 28.810000 0.730795 0.000049 0.150033 0.769084
497.000000 29.810000 0.653821 0.000040 0.157886 0.767829
498.000000 30.810000 0.570764 0.000034 0.166034 0.766522
499.000000 31.810000 0.487885 0.000028 0.174502 0.765162
500.000000 32.810000 0.409620 0.000023 0.183323 0.763747
501.000000 33.810000 0.338697 0.000020 0.192541 0.762275
502.000000 34.810000 0.276464 0.000018 0.202218 0.760742
503.000000 35.810000 0.223250 0.000017 0.212437 0.759148
504.000000 36.810000 0.178722 0.000018 0.223311 0.757489
505.000000 37.810000 0.142148 0.000021 0.234998 0.755762
506.000000 38.810000 0.112615 0.000027 0.247718 0.753965
507.000000 39.810000 0.089164 0.000039 0.261784 0.752095
508.000000 40.810000 0.070898 0.000058 0.277649 0.750149
509.000000 41.810000 0.057035 0.000091 0.295983 0.748125
510.000000 42.810000 0.046954 0.000144 0.317790 0.746018
511.000000 43.810000 0.040233 0.000231 0.344575 0.743825
512.000000 44.810000 0.036686 0.000364 0.378523 0.741543
513.000000 45.810000 0.036420 0.000563 0.422417 0.739169
514.000000 46.810000 0.039922 0.000841 0.478661 0.736698
515.000000 47.810000 0.048167 0.001212 0.546967 0.734127
516.000000 48.810000 0.062743 0.001679 0.622819 0.731451
517.000000 49.810000 0.085921 0.002237 0.699567 0.728667
518.000000 50.810000 0.120563 0.002872 0.771832 0.725770
519.000000 51.810000 0.169687 0.003549 0.836688 0.722755
520.000000 52.810000 0.235678 0.004209 0.893112 0.719617
521.000000 53.810000 0.319284 0.004768 0.941185 0.716352
522.000000 54.810000 0.418916 0.005143 0.981531 0.712955
523.000000 55.810000 0.530418 0.005282 1.015003 0.709419
524.000000 56.810000 0.647558 0.005185 1.042502 0.705740
525.000000 57.810000 0.762560 0.004889 1.064883 0.701911
526.000000 58.810000 0.866669 0.004452 1.082907 0.697927
527.000000 59.810000 0.950507 0.003938 1.097229 0.693781
528.000000 60.810000 1.005100 0.003397 1.108401 0.689467
529.000000 61.810000 1.023993 0.002871 1.116886 0.684977
530.000000 62.810000 1.005559 0.002384 1.123070 0.680305
531.000000 63.810000 0.953680 0.001951 1.127279 0.675444
532.000000 64.810000 0.876278 0.001578 1.129790 0.670385
533.000000 65.810000 0.782880 0.001264 1.130842 0.665120
534.000000 66.810000 0.682561 0.001005 1.130643 0.659641
535.000000 67.810000 0.582665 0.000796 1.129373 0.653940
536.000000 68.810000 0.488449 0.000631 1.127193 0.648008
537.000000 69.810000 0.403137 0.000502 1.124243 0.641834
538.000000 70.810000 0.328315 0.000406 1.120650 0.635410
539.000000 71.810000 0.264351 0.000337 1.116525 0.628725
540.000000 72.810000 0.210814 0.000294 1.111966 0.621768
541.000000 73.810000 0.166793 0.000276 1.107057 0.614529
542.000000 74.810000 0.131150 0.000286 1.101875 0.606995
543.000000 75.810000 0.102692 0.000333 1.096480 0.599156
544.000000 76.810000 0.080274 0.000430 1.090924 0.590998
545.000000 77.810000 0.062872 0.000603 1.085243 0.582509
546.000000 78.810000 0.049609 0.000890 1.079457 0.573675
547.000000 79.810000 0.039783 0.001351 1.073565 0.564483
548.000000 80.810000 0.032870 0.002062 1.067542 0.554916
549.000000 81.810000 0.028543 0.003112 1.061337 0.544962
550.000000 82.810000 0.026700 0.004582 1.054875 0.534603
551.000000 83.810000 0.027511 0.006523 1.048072 0.523823
552.000000 84.810000 0.031502 0.008933 1.040848 0.512605
553.000000 85.810000 0.039673 0.011753 1.033151 0.500932
554.000000 86.810000 0.053651 0.014881 1.024968 0.488785
555.000000 87.810000 0.075798 0.018183 1.016334 0.476144
556.000000 88.810000 0.109207 0.021498 1.007331 0.462990
557.000000 89.810000 0.157341 0.024632 0.998089 0.449301
558.000000 90.810000 0.223263 0.027331 0.988794 0.435057
559.000000 91.810000 0.308558 0.029290 0.979695 0.420234
560.000000 92.810000 0.412213 0.030233 0.971095 0.404809
561.000000 93.810000 0.530663 0.030022 0.963318 0.388757
562.000000 94.810000 0.658377 0.028723 0.956635 0.372054
563.000000 95.810000 0.788681 0.026561 0.951224 0.354672
564.000000 96.810000 0.914417 0.023837 0.947138 0.336583
565.000000 97.810000 1.028342 0.020846 0.944327 0.317761
566.000000 98.810000 1.122872 0.017833 0.942658 0.298173
567.000000 99.810000 1.189923 0.014975 0.941954 0.277790
568.000000 100.810000 1.221774 0.012381 0.942017 0.256580
569.000000 101.810000 1.213579 0.010106 0.942653 0.234507
570.000000 102.810000 1.165920 0.008166 0.943687 0.211538
571.000000 103.810000 1.085034 0.006551 0.944967 0.187637
572.000000 104.810000 0.980783 0.005232 0.946369 0.162764
573.000000 105.810000 0.863903 0.004178 0.947795 0.136881
574.000000 106.810000 0.743929 0.003356 0.949172 0.109947
575.000000 107.810000 0.628185 0.002737 0.950446 0.081919
576.000000 108.810000 0.521544 0.002302 0.951578 0.052752
577.000000 109.810000 0.426736 0.002044 0.952539 0.022401
578.000000 110.810000 0.344792 0.001973 0.953301 0.000000
579.000000 111.810000 0.275587 0.002120 0.953834 0.000000
580.000000 112.810000 0.218239 0.002548 0.954096 0.000000
581.000000 113.810000 0.171478 0.003355 0.954022 0.000000
582.000000 114.810000 0.133871 0.004701 0.953515 0.000000
583.000000 115.810000 0.103994 0.006847 0.952423 0.000000
584.000000 116.810000 0.080523 0.010216 0.950501 0.000000
585.000000 117.810000 0.062286 0.015486 0.947364 0.000000
586.000000 118.810000 0.048288 0.023684 0.942406 0.000000
587.000000 119.810000 0.037712 0.036262 0.934723 0.000000
588.000000 120.810000 0.029913 0.055062 0.923046 0.000000
589.000000 121.810000 0.024414 0.082041 0.905779 0.000000
590.000000 122.810000 0.020907 0.118733 0.881210 0.000000
591.000000 123.810000 0.019263 0.165600 0.847922 0.000000
592.000000 124.810000 0.019562 0.221617 0.805270 0.000000
593.000000 125.810000 0.022157 0.284331 0.753662 0.000000
594.000000 126.810000 0.027770 0.350327 0.694387 0.000000
595.000000 127.810000 0.037634 0.415834 0.628971 0.000000
596.000000 128.810000 0.053659 0.477209 0.558229 0.000000
597.000000 129.810000 0.078560 0.531143 0.481342 0.000000
598.000000 130.810000 0.115785 0.574579 0.395876 0.000000
599.000000 131.810000 0.169066 0.604437 0.302243 0.000000
600.000000 132.810000 0.241482 0.617512 0.212722 0.000000
601.000000 133.810000 0.334315 0.611161 0.142747 0.000000
602.000000 134.810000 0.446241 0.584798 0.094729 0.000000
603.000000 135.810000 0.573261 0.540910 0.063420 0.000000
604.000000 136.810000 0.709498 0.484534 0.043263 0.000000
605.000000 137.810000 0.848216 0.421690 0.030223 0.000000
606.000000 138.810000 0.982894 0.357871 0.021665 0.000000
607.000000 139.810000 1.107676 0.297209 0.015933 0.000000
608.000000 140.810000 1.217403 0.242301 0.012005 0.000000
609.000000 141.810000 1.306953 0.194429 0.009245 0.000000
610.000000 142.810000 1.370379 0.153899 0.007258 0.000000
611.000000 143.810000 1.400717 0.120387 0.005794 0.000000
612.000000 144.810000 1.391795 0.093207 0.004691 0.000000
613.000000 145.810000 1.341592 0.071515 0.003844 0.000000
614.000000 146.810000 1.254204 0.054436 0.003183 0.000000
615.000000 147.810000 1.138782 0.041143 0.002657 0.000000
616.000000 148.810000 1.006701 0.030901 0.002235 0.000000
617.000000 149.810000 0.868895 0.023077 0.001892 0.000000
618.000000 150.810000 0.734295 0.017146 0.001611 0.000000
619.000000 151.810000 0.609172 0.012681 0.001379 0.000000
620.000000 152.810000 0.497290 0.009339 0.001185 0.000000
621.000000 153.810000 0.400280 0.006852 0.001023 0.000000
622.000000 154.810000 0.318258 0.005010 0.000887 0.000000
623.000000 155.810000 0.250326 0.003651 0.000771 0.000000
624.000000 156.810000 0.195032 0.002653 0.000673 0.000000
625.000000 157.810000 0.150677 0.001922 0.000590 0.000000
626.000000 158.810000 0.115542 0.001389 0.000519 0.000000
627.000000 159.810000 0.088008 0.001002 0.000457 0.000000
628.000000 160.810000 0.066634 0.000721 0.000405 0.000000
629.000000 161.810000 0.050179 0.000518 0.000359 0.000000
630.000000 162.810000 0.037603 0.000371 0.000319 0.000000
631.000000 163.810000 0.028053 0.000265 0.000285 0.000000
632.000000 164.810000 0.020844 0.000190 0.000255 0.000000
633.000000 165.810000 0.015430 0.000135 0.000229 0.000000
634.000000 166.810000 0.011384 0.000096 0.000206 0.000000
635.000000 167.810000 0.008372 0.000069 0.000185 0.000000
636.000000 168.810000 0.006140 0.000049 0.000167 0.000000
637.000000 169.810000 0.004491 0.000035 0.000151 0.000000
638.000000 170.810000 0.003277 0.000025 0.000137 0.000000
639.000000 171.810000 0.002386 0.000018 0.000124 0.000000
640.000000 172.810000 0.001734 0.000013 0.000113 0.000000
641.000000 173.810000 0.001258 0.000009 0.000103 0.000000
642.000000 174.810000 0.000912 0.000006 0.000094 0.000000
643.000000 175.810000 0.000660 0.000005 0.000086 0.000000
644.000000 176.810000 0.000478 0.000003 0.000078 0.000000
645.000000 177.810000 0.000347 0.000002 0.000072 0.000000
646.000000 178.810000 0.000252 0.000002 0.000066 0.000000
647.000000 179.810000 0.000184 0.000001 0.000060 0.000000
648.000000 180.810000 0.000136 0.000001 0.000055 0.000000
649.000000 181.810000 0.000101 0.000001 0.000051 0.000000
650.000000 182.810000 0.000075 0.000000 0.000046 0.000000
651.000000 183.810000 0.000057 0.000000 0.000043 0.000000
652.000000 184.810000 0.000043 0.000000 0.000039 0.000000
653.000000 185.810000 0.000034 0.000000 0.000036 0.000000
