# Supplementary material for: Ripply suppresses Tbx6 to induce dynamic-to-static conversion in somite segmentation
Source: Nat Commun. 2023 Apr 13;14:2115. doi: 10.1038/s41467-023-37745-w (PMC10102234; doi:10.1038/s41467-023-37745-w)
Supplement: Supplementary file 11 — Supplementary Software 1 [file 41467_2023_37745_MOESM11_ESM.zip › Supplementary_Software/WT_simulations/t_vs_Her_Rip_Tbx_Erk_tracked_cell_2.dat]

468.000000 0.810000 0.290039 0.000001 0.017848 0.791697
469.000000 1.810000 0.236033 0.000001 0.019067 0.791360
470.000000 2.810000 0.190298 0.000000 0.020408 0.791009
471.000000 3.810000 0.152408 0.000000 0.021872 0.790644
472.000000 4.810000 0.121651 0.000000 0.023463 0.790264
473.000000 5.810000 0.097201 0.000000 0.025185 0.789868
474.000000 6.810000 0.078257 0.000001 0.027044 0.789457
475.000000 7.810000 0.064126 0.000001 0.029044 0.789029
476.000000 8.810000 0.054299 0.000001 0.031192 0.788583
477.000000 9.810000 0.048514 0.000002 0.033494 0.788119
478.000000 10.810000 0.046832 0.000003 0.035956 0.787637
479.000000 11.810000 0.049730 0.000005 0.038585 0.787134
480.000000 12.810000 0.058207 0.000008 0.041388 0.786612
481.000000 13.810000 0.073886 0.000012 0.044372 0.786068
482.000000 14.810000 0.099013 0.000017 0.047543 0.785502
483.000000 15.810000 0.136210 0.000023 0.050908 0.784913
484.000000 16.810000 0.187921 0.000030 0.054473 0.784301
485.000000 17.810000 0.255458 0.000037 0.058245 0.783663
486.000000 18.810000 0.338121 0.000043 0.062229 0.782999
487.000000 19.810000 0.432577 0.000047 0.066430 0.782309
488.000000 20.810000 0.532876 0.000050 0.070854 0.781590
489.000000 21.810000 0.630853 0.000049 0.075504 0.780843
490.000000 22.810000 0.716882 0.000047 0.080383 0.780064
491.000000 23.810000 0.781224 0.000044 0.085496 0.779255
492.000000 24.810000 0.816208 0.000040 0.090843 0.778412
493.000000 25.810000 0.818509 0.000035 0.096428 0.777535
494.000000 26.810000 0.790010 0.000030 0.102252 0.776623
495.000000 27.810000 0.736684 0.000026 0.108317 0.775673
496.000000 28.810000 0.666507 0.000022 0.114623 0.774685
497.000000 29.810000 0.587457 0.000018 0.121174 0.773657
498.000000 30.810000 0.506322 0.000015 0.127971 0.772587
499.000000 31.810000 0.428128 0.000013 0.135019 0.771473
500.000000 32.810000 0.356179 0.000011 0.142323 0.770315
501.000000 33.810000 0.292276 0.000010 0.149893 0.769109
502.000000 34.810000 0.237102 0.000009 0.157741 0.767854
503.000000 35.810000 0.190559 0.000010 0.165883 0.766549
504.000000 36.810000 0.152067 0.000011 0.174344 0.765190
505.000000 37.810000 0.120797 0.000014 0.183157 0.763776
506.000000 38.810000 0.095829 0.000020 0.192366 0.762305
507.000000 39.810000 0.076272 0.000030 0.202032 0.760774
508.000000 40.810000 0.061331 0.000047 0.212237 0.759180
509.000000 41.810000 0.050363 0.000075 0.223093 0.757522
510.000000 42.810000 0.042913 0.000121 0.234755 0.755797
511.000000 43.810000 0.038763 0.000192 0.247439 0.754002
512.000000 44.810000 0.037981 0.000297 0.261453 0.752133
513.000000 45.810000 0.041008 0.000447 0.277238 0.750189
514.000000 46.810000 0.048768 0.000645 0.295450 0.748166
515.000000 47.810000 0.062779 0.000893 0.317067 0.746060
516.000000 48.810000 0.085235 0.001184 0.343559 0.743870
517.000000 49.810000 0.118905 0.001505 0.377058 0.741590
518.000000 50.810000 0.166739 0.001835 0.420311 0.739217
519.000000 51.810000 0.231083 0.002146 0.475757 0.736748
520.000000 52.810000 0.312713 0.002403 0.543301 0.734179
521.000000 53.810000 0.410076 0.002573 0.618678 0.731506
522.000000 54.810000 0.519083 0.002635 0.695354 0.728724
523.000000 55.810000 0.633479 0.002590 0.767927 0.725829
524.000000 56.810000 0.745389 0.002453 0.833411 0.722816
525.000000 57.810000 0.845858 0.002250 0.890736 0.719681
526.000000 58.810000 0.925374 0.002007 0.939923 0.716419
527.000000 59.810000 0.975155 0.001749 0.981521 0.713024
528.000000 60.810000 0.989402 0.001494 1.016282 0.709491
529.000000 61.810000 0.967359 0.001256 1.045006 0.705815
530.000000 62.810000 0.913594 0.001041 1.068461 0.701989
531.000000 63.810000 0.836223 0.000853 1.087350 0.698008
532.000000 64.810000 0.744588 0.000694 1.102299 0.693866
533.000000 65.810000 0.647304 0.000561 1.113862 0.689555
534.000000 66.810000 0.551233 0.000453 1.122520 0.685069
535.000000 67.810000 0.461174 0.000368 1.128693 0.680401
536.000000 68.810000 0.380007 0.000302 1.132744 0.675543
537.000000 69.810000 0.309086 0.000254 1.134987 0.670488
538.000000 70.810000 0.248637 0.000222 1.135695 0.665227
539.000000 71.810000 0.198172 0.000207 1.135103 0.659753
540.000000 72.810000 0.156768 0.000209 1.133414 0.654057
541.000000 73.810000 0.123318 0.000235 1.130803 0.648129
542.000000 74.810000 0.096674 0.000291 1.127418 0.641960
543.000000 75.810000 0.075750 0.000392 1.123385 0.635541
544.000000 76.810000 0.059583 0.000562 1.118805 0.628861
545.000000 77.810000 0.047361 0.000835 1.113757 0.621910
546.000000 78.810000 0.038450 0.001262 1.108292 0.614676
547.000000 79.810000 0.032399 0.001905 1.102435 0.607149
548.000000 80.810000 0.028970 0.002831 1.096185 0.599316
549.000000 81.810000 0.028173 0.004092 1.089521 0.591165
550.000000 82.810000 0.030331 0.005709 1.082415 0.582682
551.000000 83.810000 0.036178 0.007656 1.074846 0.573855
552.000000 84.810000 0.046995 0.009866 1.066820 0.564670
553.000000 85.810000 0.064754 0.012238 1.058374 0.555112
554.000000 86.810000 0.092163 0.014650 1.049584 0.545165
555.000000 87.810000 0.132525 0.016959 1.040563 0.534814
556.000000 88.810000 0.189137 0.018995 1.031460 0.524043
557.000000 89.810000 0.264383 0.020556 1.022466 0.512834
558.000000 90.810000 0.358652 0.021440 1.013809 0.501170
559.000000 91.810000 0.469784 0.021520 1.005738 0.489033
560.000000 92.810000 0.593143 0.020799 0.998476 0.476402
561.000000 93.810000 0.722378 0.019407 0.992181 0.463258
562.000000 94.810000 0.850240 0.017549 0.986923 0.449581
563.000000 95.810000 0.969133 0.015440 0.982688 0.435348
564.000000 96.810000 1.071142 0.013269 0.979391 0.420536
565.000000 97.810000 1.147691 0.011177 0.976909 0.405123
566.000000 98.810000 1.190488 0.009256 0.975096 0.389085
567.000000 99.810000 1.193836 0.007557 0.973805 0.372394
568.000000 100.810000 1.157090 0.006097 0.972902 0.355026
569.000000 101.810000 1.085427 0.004871 0.972269 0.336952
570.000000 102.810000 0.988072 0.003864 0.971809 0.318145
571.000000 103.810000 0.875708 0.003051 0.971448 0.298573
572.000000 104.810000 0.758145 0.002406 0.971126 0.278206
573.000000 105.810000 0.643171 0.001904 0.970803 0.257012
574.000000 106.810000 0.536144 0.001524 0.970452 0.234957
575.000000 107.810000 0.440221 0.001252 0.970052 0.212007
576.000000 108.810000 0.356780 0.001079 0.969590 0.188124
577.000000 109.810000 0.285931 0.001009 0.969056 0.163271
578.000000 110.810000 0.226964 0.001067 0.968433 0.137409
579.000000 111.810000 0.178700 0.001309 0.967695 0.110496
580.000000 112.810000 0.139761 0.001853 0.966789 0.082490
581.000000 113.810000 0.108740 0.002925 0.965612 0.053347
582.000000 114.810000 0.084313 0.004943 0.963969 0.023020
583.000000 115.810000 0.065295 0.008627 0.961503 0.000000
584.000000 116.810000 0.050672 0.015122 0.957600 0.000000
585.000000 117.810000 0.039607 0.026042 0.951285 0.000000
586.000000 118.810000 0.031438 0.043354 0.941160 0.000000
587.000000 119.810000 0.025673 0.069045 0.925467 0.000000
588.000000 120.810000 0.021995 0.104643 0.902339 0.000000
589.000000 121.810000 0.020273 0.150674 0.870213 0.000000
590.000000 122.810000 0.020594 0.206243 0.828328 0.000000
591.000000 123.810000 0.023331 0.269018 0.777038 0.000000
592.000000 124.810000 0.029240 0.335633 0.717715 0.000000
593.000000 125.810000 0.039607 0.402278 0.652137 0.000000
594.000000 126.810000 0.056416 0.465192 0.581566 0.000000
595.000000 127.810000 0.082444 0.520900 0.505767 0.000000
596.000000 128.810000 0.121186 0.566139 0.422606 0.000000
597.000000 129.810000 0.176308 0.597609 0.330699 0.000000
598.000000 130.810000 0.250726 0.611929 0.238317 0.000000
599.000000 131.810000 0.345429 0.606430 0.162060 0.000000
600.000000 132.810000 0.458777 0.580672 0.108239 0.000000
601.000000 133.810000 0.586511 0.537333 0.072762 0.000000
602.000000 134.810000 0.722589 0.481535 0.049815 0.000000
603.000000 135.810000 0.860248 0.419276 0.034932 0.000000
604.000000 136.810000 0.992929 0.355996 0.025146 0.000000
605.000000 137.810000 1.114699 0.295793 0.018584 0.000000
606.000000 138.810000 1.220083 0.241257 0.014082 0.000000
607.000000 139.810000 1.303363 0.193673 0.010915 0.000000
608.000000 140.810000 1.357854 0.153360 0.008633 0.000000
609.000000 141.810000 1.376438 0.120008 0.006949 0.000000
610.000000 142.810000 1.354209 0.092943 0.005679 0.000000
611.000000 143.810000 1.291526 0.071333 0.004701 0.000000
612.000000 144.810000 1.194800 0.054312 0.003934 0.000000
613.000000 145.810000 1.074355 0.041059 0.003323 0.000000
614.000000 146.810000 0.941584 0.030844 0.002830 0.000000
615.000000 147.810000 0.806633 0.023040 0.002426 0.000000
616.000000 148.810000 0.677325 0.017122 0.002093 0.000000
617.000000 149.810000 0.558862 0.012665 0.001816 0.000000
618.000000 150.810000 0.454108 0.009329 0.001582 0.000000
619.000000 151.810000 0.364080 0.006846 0.001385 0.000000
620.000000 152.810000 0.288493 0.005005 0.001218 0.000000
621.000000 153.810000 0.226251 0.003648 0.001074 0.000000
622.000000 154.810000 0.175825 0.002651 0.000951 0.000000
623.000000 155.810000 0.135537 0.001921 0.000845 0.000000
624.000000 156.810000 0.103728 0.001389 0.000752 0.000000
625.000000 157.810000 0.078873 0.001002 0.000672 0.000000
626.000000 158.810000 0.059626 0.000721 0.000602 0.000000
627.000000 159.810000 0.044840 0.000518 0.000541 0.000000
628.000000 160.810000 0.033561 0.000371 0.000487 0.000000
629.000000 161.810000 0.025010 0.000266 0.000439 0.000000
630.000000 162.810000 0.018565 0.000190 0.000397 0.000000
631.000000 163.810000 0.013731 0.000136 0.000359 0.000000
632.000000 164.810000 0.010122 0.000097 0.000326 0.000000
633.000000 165.810000 0.007440 0.000069 0.000296 0.000000
634.000000 166.810000 0.005453 0.000049 0.000270 0.000000
635.000000 167.810000 0.003987 0.000035 0.000246 0.000000
636.000000 168.810000 0.002909 0.000025 0.000224 0.000000
637.000000 169.810000 0.002118 0.000018 0.000205 0.000000
638.000000 170.810000 0.001540 0.000013 0.000187 0.000000
639.000000 171.810000 0.001119 0.000009 0.000171 0.000000
640.000000 172.810000 0.000814 0.000007 0.000157 0.000000
641.000000 173.810000 0.000592 0.000005 0.000144 0.000000
642.000000 174.810000 0.000433 0.000004 0.000132 0.000000
643.000000 175.810000 0.000318 0.000003 0.000121 0.000000
644.000000 176.810000 0.000236 0.000002 0.000111 0.000000
645.000000 177.810000 0.000178 0.000001 0.000102 0.000000
646.000000 178.810000 0.000136 0.000001 0.000094 0.000000
647.000000 179.810000 0.000106 0.000001 0.000087 0.000000
648.000000 180.810000 0.000084 0.000001 0.000080 0.000000
649.000000 181.810000 0.000067 0.000000 0.000073 0.000000
650.000000 182.810000 0.000055 0.000000 0.000068 0.000000
651.000000 183.810000 0.000046 0.000000 0.000062 0.000000
652.000000 184.810000 0.000038 0.000000 0.000057 0.000000
653.000000 185.810000 0.000032 0.000000 0.000053 0.000000
654.000000 186.810000 0.000028 0.000000 0.000049 0.000000
655.000000 187.810000 0.000024 0.000000 0.000045 0.000000
656.000000 188.810000 0.000020 0.000000 0.000041 0.000000
657.000000 189.810000 0.000017 0.000000 0.000038 0.000000
658.000000 190.810000 0.000015 0.000000 0.000035 0.000000
