# Supplementary material for: Ripply suppresses Tbx6 to induce dynamic-to-static conversion in somite segmentation
Source: Nat Commun. 2023 Apr 13;14:2115. doi: 10.1038/s41467-023-37745-w (PMC10102234; doi:10.1038/s41467-023-37745-w)
Supplement: Supplementary file 11 — Supplementary Software 1 [file 41467_2023_37745_MOESM11_ESM.zip › Supplementary_Software/WT_simulations/t_vs_Her_Rip_Tbx_Erk_tracked_cell_0.dat]

468.000000 0.810000 0.277292 0.000001 0.012824 0.794435
469.000000 1.810000 0.223339 0.000001 0.012609 0.794209
470.000000 2.810000 0.178612 0.000000 0.012593 0.793974
471.000000 3.810000 0.142200 0.000000 0.012753 0.793729
472.000000 4.810000 0.113095 0.000000 0.013073 0.793474
473.000000 5.810000 0.090325 0.000000 0.013539 0.793209
474.000000 6.810000 0.073030 0.000000 0.014140 0.792934
475.000000 7.810000 0.060534 0.000000 0.014870 0.792647
476.000000 8.810000 0.052403 0.000001 0.015723 0.792348
477.000000 9.810000 0.048537 0.000001 0.016697 0.792037
478.000000 10.810000 0.049268 0.000001 0.017791 0.791714
479.000000 11.810000 0.055447 0.000002 0.019004 0.791377
480.000000 12.810000 0.068549 0.000003 0.020338 0.791027
481.000000 13.810000 0.090703 0.000004 0.021796 0.790662
482.000000 14.810000 0.124503 0.000005 0.023380 0.790283
483.000000 15.810000 0.172497 0.000006 0.025096 0.789888
484.000000 16.810000 0.236279 0.000008 0.026948 0.789478
485.000000 17.810000 0.315501 0.000009 0.028941 0.789050
486.000000 18.810000 0.407165 0.000010 0.031081 0.788606
487.000000 19.810000 0.505469 0.000011 0.033375 0.788143
488.000000 20.810000 0.602165 0.000011 0.035829 0.787661
489.000000 21.810000 0.687328 0.000010 0.038449 0.787160
490.000000 22.810000 0.750901 0.000010 0.041243 0.786639
491.000000 23.810000 0.785127 0.000009 0.044218 0.786096
492.000000 24.810000 0.786901 0.000008 0.047379 0.785531
493.000000 25.810000 0.758461 0.000007 0.050735 0.784943
494.000000 26.810000 0.706003 0.000006 0.054290 0.784332
495.000000 27.810000 0.637534 0.000005 0.058052 0.783695
496.000000 28.810000 0.560882 0.000004 0.062026 0.783033
497.000000 29.810000 0.482594 0.000004 0.066217 0.782344
498.000000 30.810000 0.407457 0.000003 0.070630 0.781627
499.000000 31.810000 0.338558 0.000003 0.075269 0.780881
500.000000 32.810000 0.277553 0.000002 0.080138 0.780104
501.000000 33.810000 0.225028 0.000002 0.085239 0.779296
502.000000 34.810000 0.180840 0.000003 0.090576 0.778455
503.000000 35.810000 0.144402 0.000003 0.096149 0.777580
504.000000 36.810000 0.114905 0.000004 0.101961 0.776669
505.000000 37.810000 0.091471 0.000006 0.108014 0.775722
506.000000 38.810000 0.073264 0.000010 0.114308 0.774735
507.000000 39.810000 0.059559 0.000015 0.120845 0.773709
508.000000 40.810000 0.049799 0.000025 0.127629 0.772641
509.000000 41.810000 0.043644 0.000041 0.134663 0.771530
510.000000 42.810000 0.041025 0.000067 0.141952 0.770374
511.000000 43.810000 0.042217 0.000105 0.149505 0.769170
512.000000 44.810000 0.047942 0.000159 0.157332 0.767918
513.000000 45.810000 0.059482 0.000230 0.165449 0.766615
514.000000 46.810000 0.078766 0.000319 0.173879 0.765259
515.000000 47.810000 0.108336 0.000422 0.182653 0.763848
516.000000 48.810000 0.151036 0.000534 0.191814 0.762380
517.000000 49.810000 0.209338 0.000644 0.201418 0.760852
518.000000 50.810000 0.284409 0.000741 0.211548 0.759262
519.000000 51.810000 0.375232 0.000811 0.222312 0.757607
520.000000 52.810000 0.478249 0.000847 0.233864 0.755885
521.000000 53.810000 0.587491 0.000845 0.246418 0.754093
522.000000 54.810000 0.695140 0.000809 0.260274 0.752228
523.000000 55.810000 0.792027 0.000748 0.275871 0.750288
524.000000 56.810000 0.868465 0.000671 0.293848 0.748269
525.000000 57.810000 0.915750 0.000587 0.315167 0.746168
526.000000 58.810000 0.928523 0.000503 0.341270 0.743981
527.000000 59.810000 0.906587 0.000423 0.374266 0.741706
528.000000 60.810000 0.854765 0.000351 0.416911 0.739338
529.000000 61.810000 0.781076 0.000288 0.471774 0.736874
530.000000 62.810000 0.694438 0.000235 0.539031 0.734310
531.000000 63.810000 0.602942 0.000191 0.614633 0.731642
532.000000 64.810000 0.512943 0.000155 0.691993 0.728866
533.000000 65.810000 0.428823 0.000128 0.765494 0.725976
534.000000 66.810000 0.353192 0.000108 0.831956 0.722970
535.000000 67.810000 0.287226 0.000096 0.890185 0.719841
536.000000 68.810000 0.231097 0.000092 0.940142 0.716585
537.000000 69.810000 0.184303 0.000097 0.982350 0.713197
538.000000 70.810000 0.145973 0.000114 1.017562 0.709671
539.000000 71.810000 0.115063 0.000147 1.046585 0.706002
540.000000 72.810000 0.090509 0.000206 1.070202 0.702184
541.000000 73.810000 0.071314 0.000302 1.089128 0.698211
542.000000 74.810000 0.056605 0.000457 1.104000 0.694077
543.000000 75.810000 0.045665 0.000698 1.115367 0.689775
544.000000 76.810000 0.037961 0.001066 1.123697 0.685297
545.000000 77.810000 0.033165 0.001606 1.129377 0.680639
546.000000 78.810000 0.031192 0.002362 1.132728 0.675790
547.000000 79.810000 0.032257 0.003361 1.134012 0.670745
548.000000 80.810000 0.036971 0.004599 1.133454 0.665495
549.000000 81.810000 0.046453 0.006040 1.131259 0.660032
550.000000 82.810000 0.062479 0.007616 1.127626 0.654347
551.000000 83.810000 0.087540 0.009238 1.122763 0.648431
552.000000 84.810000 0.124741 0.010800 1.116888 0.642275
553.000000 85.810000 0.177304 0.012182 1.110233 0.635868
554.000000 86.810000 0.247719 0.013249 1.103046 0.629202
555.000000 87.810000 0.336688 0.013870 1.095586 0.622264
556.000000 88.810000 0.442461 0.013963 1.088116 0.615045
557.000000 89.810000 0.560771 0.013527 1.080868 0.607533
558.000000 90.810000 0.685405 0.012645 1.074019 0.599715
559.000000 91.810000 0.808983 0.011448 1.067677 0.591580
560.000000 92.810000 0.923446 0.010080 1.061879 0.583115
561.000000 93.810000 1.020219 0.008664 1.056606 0.574305
562.000000 94.810000 1.090391 0.007296 1.051806 0.565138
563.000000 95.810000 1.125969 0.006037 1.047406 0.555599
564.000000 96.810000 1.122394 0.004922 1.043329 0.545672
565.000000 97.810000 1.080607 0.003962 1.039503 0.535341
566.000000 98.810000 1.006965 0.003157 1.035867 0.524592
567.000000 99.810000 0.911019 0.002494 1.032371 0.513405
568.000000 100.810000 0.803006 0.001958 1.028980 0.501765
569.000000 101.810000 0.691915 0.001530 1.025667 0.489651
570.000000 102.810000 0.584623 0.001196 1.022418 0.477045
571.000000 103.810000 0.485694 0.000938 1.019224 0.463928
572.000000 104.810000 0.397684 0.000745 1.016083 0.450278
573.000000 105.810000 0.321581 0.000606 1.012994 0.436073
574.000000 106.810000 0.257273 0.000516 1.009960 0.421291
575.000000 107.810000 0.203965 0.000474 1.006983 0.405909
576.000000 108.810000 0.160483 0.000486 1.004063 0.389902
577.000000 109.810000 0.125515 0.000567 1.001194 0.373245
578.000000 110.810000 0.097745 0.000752 0.998361 0.355911
579.000000 111.810000 0.075959 0.001103 0.995537 0.337873
580.000000 112.810000 0.059084 0.001733 0.992663 0.319103
581.000000 113.810000 0.046215 0.002834 0.989640 0.299570
582.000000 114.810000 0.036620 0.004719 0.986295 0.279244
583.000000 115.810000 0.029746 0.007859 0.982346 0.258092
584.000000 116.810000 0.025216 0.012897 0.977363 0.236081
585.000000 117.810000 0.022851 0.020600 0.970749 0.213176
586.000000 118.810000 0.022698 0.031770 0.961743 0.189341
587.000000 119.810000 0.025091 0.047144 0.949482 0.164538
588.000000 120.810000 0.030753 0.067330 0.933087 0.138727
589.000000 121.810000 0.040936 0.092794 0.911755 0.111868
590.000000 122.810000 0.057570 0.123835 0.884851 0.083917
591.000000 123.810000 0.083379 0.160425 0.851999 0.054832
592.000000 124.810000 0.121758 0.201777 0.813209 0.024565
593.000000 125.810000 0.176299 0.245577 0.769064 0.000000
594.000000 126.810000 0.249819 0.287306 0.720927 0.000000
595.000000 127.810000 0.343284 0.320740 0.670935 0.000000
596.000000 128.810000 0.455042 0.340219 0.621536 0.000000
597.000000 129.810000 0.580897 0.343107 0.574728 0.000000
598.000000 130.810000 0.714831 0.330426 0.531524 0.000000
599.000000 131.810000 0.850048 0.305699 0.491902 0.000000
600.000000 132.810000 0.979806 0.273349 0.455063 0.000000
601.000000 133.810000 1.097735 0.237517 0.419728 0.000000
602.000000 134.810000 1.197551 0.201469 0.384408 0.000000
603.000000 135.810000 1.272387 0.167458 0.347740 0.000000
604.000000 136.810000 1.314717 0.136815 0.309020 0.000000
605.000000 137.810000 1.318079 0.110153 0.268815 0.000000
606.000000 138.810000 1.280155 0.087583 0.229027 0.000000
607.000000 139.810000 1.204705 0.068891 0.191989 0.000000
608.000000 140.810000 1.100485 0.053688 0.159318 0.000000
609.000000 141.810000 0.978579 0.041507 0.131548 0.000000
610.000000 142.810000 0.849705 0.031871 0.108438 0.000000
611.000000 143.810000 0.722649 0.024328 0.089403 0.000000
612.000000 144.810000 0.603629 0.018479 0.073785 0.000000
613.000000 145.810000 0.496425 0.013979 0.060979 0.000000
614.000000 146.810000 0.402802 0.010541 0.050468 0.000000
615.000000 147.810000 0.323057 0.007932 0.041829 0.000000
616.000000 148.810000 0.256511 0.005961 0.034715 0.000000
617.000000 149.810000 0.201923 0.004482 0.028849 0.000000
618.000000 150.810000 0.157792 0.003376 0.024003 0.000000
619.000000 151.810000 0.122555 0.002555 0.019997 0.000000
620.000000 152.810000 0.094727 0.001948 0.016679 0.000000
621.000000 153.810000 0.072964 0.001503 0.013930 0.000000
622.000000 154.810000 0.056100 0.001180 0.011649 0.000000
623.000000 155.810000 0.043147 0.000947 0.009755 0.000000
624.000000 156.810000 0.033289 0.000783 0.008181 0.000000
625.000000 157.810000 0.025863 0.000668 0.006871 0.000000
626.000000 158.810000 0.020339 0.000588 0.005781 0.000000
627.000000 159.810000 0.016294 0.000532 0.004873 0.000000
628.000000 160.810000 0.013398 0.000489 0.004115 0.000000
629.000000 161.810000 0.011396 0.000452 0.003482 0.000000
630.000000 162.810000 0.010088 0.000418 0.002953 0.000000
631.000000 163.810000 0.009323 0.000383 0.002510 0.000000
632.000000 164.810000 0.008988 0.000347 0.002138 0.000000
633.000000 165.810000 0.008992 0.000310 0.001826 0.000000
634.000000 166.810000 0.009262 0.000274 0.001564 0.000000
635.000000 167.810000 0.009727 0.000238 0.001343 0.000000
636.000000 168.810000 0.010312 0.000204 0.001157 0.000000
637.000000 169.810000 0.010928 0.000173 0.001000 0.000000
638.000000 170.810000 0.011475 0.000145 0.000866 0.000000
639.000000 171.810000 0.011861 0.000120 0.000753 0.000000
640.000000 172.810000 0.012012 0.000099 0.000656 0.000000
641.000000 173.810000 0.011892 0.000081 0.000574 0.000000
642.000000 174.810000 0.011502 0.000065 0.000503 0.000000
643.000000 175.810000 0.010874 0.000052 0.000443 0.000000
644.000000 176.810000 0.010063 0.000042 0.000391 0.000000
645.000000 177.810000 0.009131 0.000033 0.000346 0.000000
646.000000 178.810000 0.008137 0.000026 0.000307 0.000000
647.000000 179.810000 0.007136 0.000021 0.000273 0.000000
648.000000 180.810000 0.006168 0.000016 0.000244 0.000000
649.000000 181.810000 0.005262 0.000013 0.000218 0.000000
650.000000 182.810000 0.004437 0.000010 0.000196 0.000000
651.000000 183.810000 0.003703 0.000008 0.000176 0.000000
652.000000 184.810000 0.003062 0.000006 0.000159 0.000000
653.000000 185.810000 0.002511 0.000005 0.000143 0.000000
654.000000 186.810000 0.002044 0.000004 0.000130 0.000000
655.000000 187.810000 0.001653 0.000003 0.000117 0.000000
656.000000 188.810000 0.001329 0.000002 0.000107 0.000000
657.000000 189.810000 0.001062 0.000002 0.000097 0.000000
658.000000 190.810000 0.000846 0.000001 0.000088 0.000000
659.000000 191.810000 0.000671 0.000001 0.000080 0.000000
660.000000 192.810000 0.000530 0.000001 0.000073 0.000000
661.000000 193.810000 0.000417 0.000001 0.000067 0.000000
662.000000 194.810000 0.000328 0.000000 0.000061 0.000000
663.000000 195.810000 0.000257 0.000000 0.000056 0.000000
664.000000 196.810000 0.000201 0.000000 0.000052 0.000000
665.000000 197.810000 0.000157 0.000000 0.000047 0.000000
666.000000 198.810000 0.000123 0.000000 0.000043 0.000000
667.000000 199.810000 0.000096 0.000000 0.000040 0.000000
668.000000 200.810000 0.000075 0.000000 0.000037 0.000000
