# Supplementary material for: Ripply suppresses Tbx6 to induce dynamic-to-static conversion in somite segmentation
Source: Nat Commun. 2023 Apr 13;14:2115. doi: 10.1038/s41467-023-37745-w (PMC10102234; doi:10.1038/s41467-023-37745-w)
Supplement: Supplementary file 11 — Supplementary Software 1 [file 41467_2023_37745_MOESM11_ESM.zip › Supplementary_Software/WT_simulations/x_vs_peak-int_tracked-cells.dat]

351.486397 283.185136 34.310000
340.577306 271.300597 34.800000
329.449237 259.157266 35.310000
318.301261 246.934307 35.850000
307.073656 234.631719 36.390000
295.408096 221.851360 36.950000
283.185136 208.433975 37.550000
271.300597 195.394824 38.130000
259.157266 182.116788 38.700000
246.934307 168.699403 39.300000
234.631719 155.182482 39.910000
221.851360 141.167883 40.530000
208.433975 126.456536 41.180000
195.394824 112.242867 41.770000
182.116788 97.730591 42.390000
168.699403 83.138686 42.980000
155.182482 68.367618 43.610000
141.167883 53.078965 44.250000
