# Supplementary material for: Ripply suppresses Tbx6 to induce dynamic-to-static conversion in somite segmentation
Source: Nat Commun. 2023 Apr 13;14:2115. doi: 10.1038/s41467-023-37745-w (PMC10102234; doi:10.1038/s41467-023-37745-w)
Supplement: Supplementary file 11 — Supplementary Software 1 [file 41467_2023_37745_MOESM11_ESM.zip › Supplementary_Software/WT_simulations/t_vs_Her_Rip_Tbx_Erk_tracked_cell_1.dat]

468.000000 0.810000 0.279366 0.000001 0.013553 0.793201
469.000000 1.810000 0.226697 0.000001 0.014159 0.792925
470.000000 2.810000 0.182370 0.000000 0.014893 0.792638
471.000000 3.810000 0.145845 0.000000 0.015750 0.792339
472.000000 4.810000 0.116350 0.000000 0.016728 0.792028
473.000000 5.810000 0.093053 0.000000 0.017825 0.791704
474.000000 6.810000 0.075168 0.000000 0.019042 0.791367
475.000000 7.810000 0.062050 0.000001 0.020380 0.791016
476.000000 8.810000 0.053257 0.000001 0.021841 0.790651
477.000000 9.810000 0.048623 0.000001 0.023430 0.790272
478.000000 10.810000 0.048346 0.000002 0.025149 0.789876
479.000000 11.810000 0.053084 0.000003 0.027005 0.789465
480.000000 12.810000 0.064074 0.000004 0.029003 0.789037
481.000000 13.810000 0.083191 0.000006 0.031148 0.788592
482.000000 14.810000 0.112873 0.000009 0.033446 0.788129
483.000000 15.810000 0.155741 0.000012 0.035905 0.787646
484.000000 16.810000 0.213837 0.000015 0.038530 0.787145
485.000000 17.810000 0.287651 0.000018 0.041330 0.786623
486.000000 18.810000 0.375257 0.000020 0.044310 0.786079
487.000000 19.810000 0.472012 0.000022 0.047477 0.785514
488.000000 20.810000 0.570687 0.000023 0.050838 0.784925
489.000000 21.810000 0.662136 0.000022 0.054399 0.784313
490.000000 22.810000 0.736345 0.000021 0.058167 0.783676
491.000000 23.810000 0.784400 0.000019 0.062148 0.783013
492.000000 24.810000 0.800933 0.000017 0.066345 0.782323
493.000000 25.810000 0.785694 0.000015 0.070765 0.781605
494.000000 26.810000 0.743163 0.000013 0.075411 0.780858
495.000000 27.810000 0.680669 0.000011 0.080286 0.780080
496.000000 28.810000 0.606277 0.000009 0.085395 0.779271
497.000000 29.810000 0.527247 0.000008 0.090738 0.778429
498.000000 30.810000 0.449248 0.000007 0.096319 0.777553
499.000000 31.810000 0.376203 0.000006 0.102138 0.776641
500.000000 32.810000 0.310440 0.000005 0.108198 0.775693
501.000000 33.810000 0.253046 0.000005 0.114500 0.774705
502.000000 34.810000 0.204197 0.000005 0.121045 0.773678
503.000000 35.810000 0.163497 0.000006 0.127837 0.772609
504.000000 36.810000 0.130216 0.000007 0.134880 0.771496
505.000000 37.810000 0.103486 0.000010 0.142179 0.770338
506.000000 38.810000 0.082420 0.000014 0.149742 0.769134
507.000000 39.810000 0.066213 0.000023 0.157583 0.767880
508.000000 40.810000 0.054192 0.000036 0.165718 0.766575
509.000000 41.810000 0.045868 0.000059 0.174170 0.765218
510.000000 42.810000 0.040978 0.000095 0.182972 0.763805
511.000000 43.810000 0.039543 0.000150 0.192166 0.762335
512.000000 44.810000 0.041950 0.000230 0.201811 0.760805
513.000000 45.810000 0.049052 0.000338 0.211986 0.759213
514.000000 46.810000 0.062288 0.000476 0.222800 0.757556
515.000000 47.810000 0.083757 0.000642 0.234403 0.755832
516.000000 48.810000 0.116134 0.000827 0.247007 0.754038
517.000000 49.810000 0.162313 0.001020 0.260911 0.752171
518.000000 50.810000 0.224622 0.001202 0.276551 0.750229
519.000000 51.810000 0.303922 0.001354 0.294572 0.748207
520.000000 52.810000 0.398751 0.001454 0.315937 0.746103
521.000000 53.810000 0.505142 0.001491 0.342097 0.743914
522.000000 54.810000 0.616846 0.001465 0.375169 0.741636
523.000000 55.810000 0.725922 0.001385 0.417904 0.739266
524.000000 56.810000 0.823253 0.001267 0.472840 0.736799
525.000000 57.810000 0.899245 0.001127 0.540092 0.734232
526.000000 58.810000 0.945314 0.000979 0.615575 0.731560
527.000000 59.810000 0.956218 0.000834 0.692731 0.728781
528.000000 60.810000 0.931882 0.000699 0.765999 0.725888
529.000000 61.810000 0.877314 0.000579 0.832243 0.722878
530.000000 62.810000 0.800712 0.000475 0.890289 0.719745
531.000000 63.810000 0.711182 0.000387 0.940102 0.716485
532.000000 64.810000 0.616938 0.000316 0.982207 0.713093
533.000000 65.810000 0.524442 0.000258 1.017351 0.709563
534.000000 66.810000 0.438118 0.000214 1.046341 0.705890
535.000000 67.810000 0.360597 0.000181 1.069960 0.702067
536.000000 68.810000 0.293047 0.000159 1.088926 0.698090
537.000000 69.810000 0.235607 0.000148 1.103884 0.693950
538.000000 70.810000 0.187746 0.000149 1.115401 0.689643
539.000000 71.810000 0.148551 0.000164 1.123973 0.685160
540.000000 72.810000 0.116945 0.000198 1.130027 0.680496
541.000000 73.810000 0.091825 0.000260 1.133929 0.675642
542.000000 74.810000 0.072162 0.000364 1.135993 0.670591
543.000000 75.810000 0.057047 0.000531 1.136482 0.665335
544.000000 76.810000 0.045731 0.000796 1.135611 0.659865
545.000000 77.810000 0.037643 0.001201 1.133554 0.654173
546.000000 78.810000 0.032408 0.001801 1.130442 0.648250
547.000000 79.810000 0.029879 0.002646 1.126369 0.642086
548.000000 80.810000 0.030186 0.003772 1.121402 0.635672
549.000000 81.810000 0.033817 0.005182 1.115597 0.628997
550.000000 82.810000 0.041733 0.006841 1.109012 0.622052
551.000000 83.810000 0.055505 0.008677 1.101719 0.614824
552.000000 84.810000 0.077427 0.010595 1.093821 0.607303
553.000000 85.810000 0.110483 0.012481 1.085442 0.599476
554.000000 86.810000 0.158004 0.014205 1.076739 0.591331
555.000000 87.810000 0.222900 0.015616 1.067893 0.582855
556.000000 88.810000 0.306642 0.016552 1.059116 0.574035
557.000000 89.810000 0.408359 0.016886 1.050636 0.564857
558.000000 90.810000 0.524630 0.016577 1.042674 0.555306
559.000000 91.810000 0.649828 0.015688 1.035405 0.545368
560.000000 92.810000 0.777004 0.014362 1.028934 0.535025
561.000000 93.810000 0.898491 0.012770 1.023290 0.524263
562.000000 94.810000 1.006238 0.011071 1.018438 0.513063
563.000000 95.810000 1.091706 0.009392 1.014297 0.501408
564.000000 96.810000 1.146305 0.007823 1.010762 0.489280
565.000000 97.810000 1.163236 0.006414 1.007720 0.476659
566.000000 98.810000 1.140169 0.005190 1.005064 0.463526
567.000000 99.810000 1.080618 0.004154 1.002697 0.449860
568.000000 100.810000 0.992790 0.003295 1.000540 0.435638
569.000000 101.810000 0.887012 0.002596 0.998529 0.420838
570.000000 102.810000 0.773343 0.002036 0.996618 0.405438
571.000000 103.810000 0.660059 0.001596 0.994771 0.389412
572.000000 104.810000 0.553132 0.001255 0.992966 0.372735
573.000000 105.810000 0.456249 0.000998 0.991188 0.355380
574.000000 106.810000 0.371250 0.000813 0.989427 0.337321
575.000000 107.810000 0.298567 0.000693 0.987680 0.318528
576.000000 108.810000 0.237723 0.000637 0.985941 0.298972
577.000000 109.810000 0.187679 0.000656 0.984204 0.278621
578.000000 110.810000 0.147136 0.000777 0.982456 0.257444
579.000000 111.810000 0.114720 0.001055 0.980672 0.235407
580.000000 112.810000 0.089113 0.001601 0.978802 0.212475
581.000000 113.810000 0.069122 0.002624 0.976748 0.188611
582.000000 114.810000 0.053712 0.004513 0.974325 0.163778
583.000000 115.810000 0.042023 0.007963 0.971197 0.137936
584.000000 116.810000 0.033372 0.014144 0.966764 0.111045
585.000000 117.810000 0.027247 0.024853 0.960028 0.083062
586.000000 118.810000 0.023316 0.042497 0.949462 0.053941
587.000000 119.810000 0.021439 0.069729 0.933017 0.023638
588.000000 120.810000 0.021704 0.108680 0.908388 0.000000
589.000000 121.810000 0.024489 0.160008 0.873607 0.000000
590.000000 122.810000 0.030571 0.222223 0.827784 0.000000
591.000000 123.810000 0.041265 0.291688 0.771592 0.000000
592.000000 124.810000 0.058590 0.363380 0.707076 0.000000
593.000000 125.810000 0.085358 0.431953 0.636722 0.000000
594.000000 126.810000 0.125057 0.492354 0.562170 0.000000
595.000000 127.810000 0.181298 0.539782 0.483184 0.000000
596.000000 128.810000 0.256841 0.569641 0.397802 0.000000
597.000000 129.810000 0.352488 0.578308 0.306564 0.000000
598.000000 130.810000 0.466368 0.564693 0.220303 0.000000
599.000000 131.810000 0.594108 0.531145 0.152533 0.000000
600.000000 132.810000 0.729560 0.482720 0.105348 0.000000
601.000000 133.810000 0.865960 0.425529 0.073885 0.000000
602.000000 134.810000 0.996682 0.365277 0.052991 0.000000
603.000000 135.810000 1.115650 0.306449 0.038944 0.000000
604.000000 136.810000 1.216987 0.252082 0.029316 0.000000
605.000000 137.810000 1.294329 0.203880 0.022566 0.000000
606.000000 138.810000 1.340432 0.162507 0.017722 0.000000
607.000000 139.810000 1.348469 0.127905 0.014166 0.000000
608.000000 140.810000 1.315113 0.099570 0.011496 0.000000
609.000000 141.810000 1.242950 0.076769 0.009452 0.000000
610.000000 142.810000 1.140064 0.058690 0.007859 0.000000
611.000000 143.810000 1.017432 0.044532 0.006596 0.000000
612.000000 144.810000 0.886098 0.033564 0.005582 0.000000
613.000000 145.810000 0.755360 0.025146 0.004757 0.000000
614.000000 146.810000 0.631944 0.018738 0.004079 0.000000
615.000000 147.810000 0.520093 0.013895 0.003517 0.000000
616.000000 148.810000 0.421915 0.010259 0.003047 0.000000
617.000000 149.810000 0.337959 0.007543 0.002652 0.000000
618.000000 150.810000 0.267691 0.005526 0.002318 0.000000
619.000000 151.810000 0.209937 0.004035 0.002034 0.000000
620.000000 152.810000 0.163195 0.002937 0.001791 0.000000
621.000000 153.810000 0.125863 0.002132 0.001582 0.000000
622.000000 154.810000 0.096387 0.001544 0.001403 0.000000
623.000000 155.810000 0.073347 0.001115 0.001247 0.000000
624.000000 156.810000 0.055495 0.000803 0.001112 0.000000
625.000000 157.810000 0.041771 0.000578 0.000994 0.000000
626.000000 158.810000 0.031294 0.000415 0.000891 0.000000
627.000000 159.810000 0.023345 0.000298 0.000801 0.000000
628.000000 160.810000 0.017348 0.000214 0.000721 0.000000
629.000000 161.810000 0.012847 0.000153 0.000651 0.000000
630.000000 162.810000 0.009483 0.000110 0.000589 0.000000
631.000000 163.810000 0.006981 0.000079 0.000533 0.000000
632.000000 164.810000 0.005127 0.000057 0.000484 0.000000
633.000000 165.810000 0.003758 0.000041 0.000440 0.000000
634.000000 166.810000 0.002751 0.000030 0.000401 0.000000
635.000000 167.810000 0.002013 0.000022 0.000365 0.000000
636.000000 168.810000 0.001475 0.000016 0.000333 0.000000
637.000000 169.810000 0.001084 0.000012 0.000304 0.000000
638.000000 170.810000 0.000803 0.000009 0.000278 0.000000
639.000000 171.810000 0.000601 0.000007 0.000255 0.000000
640.000000 172.810000 0.000457 0.000005 0.000234 0.000000
641.000000 173.810000 0.000356 0.000004 0.000214 0.000000
642.000000 174.810000 0.000285 0.000003 0.000197 0.000000
643.000000 175.810000 0.000235 0.000003 0.000180 0.000000
644.000000 176.810000 0.000198 0.000002 0.000166 0.000000
645.000000 177.810000 0.000171 0.000002 0.000152 0.000000
646.000000 178.810000 0.000151 0.000001 0.000140 0.000000
647.000000 179.810000 0.000133 0.000001 0.000129 0.000000
648.000000 180.810000 0.000119 0.000001 0.000119 0.000000
649.000000 181.810000 0.000106 0.000001 0.000109 0.000000
650.000000 182.810000 0.000094 0.000001 0.000101 0.000000
651.000000 183.810000 0.000083 0.000000 0.000093 0.000000
652.000000 184.810000 0.000074 0.000000 0.000085 0.000000
653.000000 185.810000 0.000065 0.000000 0.000079 0.000000
654.000000 186.810000 0.000057 0.000000 0.000073 0.000000
655.000000 187.810000 0.000049 0.000000 0.000067 0.000000
656.000000 188.810000 0.000043 0.000000 0.000062 0.000000
657.000000 189.810000 0.000037 0.000000 0.000057 0.000000
658.000000 190.810000 0.000032 0.000000 0.000052 0.000000
659.000000 191.810000 0.000027 0.000000 0.000048 0.000000
660.000000 192.810000 0.000024 0.000000 0.000045 0.000000
661.000000 193.810000 0.000020 0.000000 0.000041 0.000000
662.000000 194.810000 0.000017 0.000000 0.000038 0.000000
663.000000 195.810000 0.000015 0.000000 0.000035 0.000000
