# Supplementary material for: Ripply suppresses Tbx6 to induce dynamic-to-static conversion in somite segmentation
Source: Nat Commun. 2023 Apr 13;14:2115. doi: 10.1038/s41467-023-37745-w (PMC10102234; doi:10.1038/s41467-023-37745-w)
Supplement: Supplementary file 11 — Supplementary Software 1 [file 41467_2023_37745_MOESM11_ESM.zip › Supplementary_Software/WT_simulations/Tbx_steady_states.nb]

(* Content-type: application/vnd.wolfram.mathematica *)

(*** Wolfram Notebook File ***)
(* http://www.wolfram.com/nb *)

(* CreatedBy='Mathematica 10.0' *)

(*CacheID: 234*)
(* Internal cache information:
NotebookFileLineBreakTest
NotebookFileLineBreakTest
NotebookDataPosition[       158,          7]
NotebookDataLength[     31172,        764]
NotebookOptionsPosition[     30030,        737]
NotebookOutlinePosition[     30469,        755]
CellTagsIndexPosition[     30426,        752]
WindowFrame->Normal*)

(* Beginning of Notebook Content *)
Notebook[{

Cell[CellGroupData[{
Cell[BoxData[
 RowBox[{"\[IndentingNewLine]", 
  RowBox[{"(*", " ", 
   RowBox[{
    RowBox[{
     RowBox[{"Tbx6", "/", "Ripply"}], " ", "mechanism", " ", "as", " ", 
     "dynamic"}], "-", "to", "-", 
    RowBox[{
    "static", " ", "converter", " ", "in", " ", "somite", " ", 
     "formation"}]}], " ", "*)"}], "\[IndentingNewLine]", 
  RowBox[{"(*", " ", 
   RowBox[{"By", " ", "Koichiro", " ", "Uriu"}], " ", "*)"}], 
  "\[IndentingNewLine]", 
  RowBox[{"(*", " ", 
   RowBox[{
    RowBox[{
     RowBox[{
     "Making", " ", "a", " ", "bifurcation", " ", "diagram", " ", "of", " ", 
      "Tbx6", " ", "across", " ", "the", " ", "PSM"}], ";", 
     "\[IndentingNewLine]", 
     RowBox[{"Run", " ", "C", " ", "program", " ", "code", " ", 
      RowBox[{"first", ".", " ", "Then"}]}]}], ",", 
    RowBox[{
     RowBox[{
     "Run", " ", "\"\<WT_simulation.nb\>\"", " ", "and", " ", 
      "\"\<Fgf_lab_ref.nb\>\"", " ", "before", " ", "use", " ", "this", " ", 
      RowBox[{"script", "."}]}], ";", "\[IndentingNewLine]", 
     RowBox[{
     "The", " ", "file", " ", "\"\<WT_simulation.nb\>\"", " ", "outputs", 
      " ", "\"\<x_vs_her_tbx_erk_ripply_lab_ref.dat\>\"", " ", "and", " ", 
      "\"\<Fgf_lab_ref.nb\>\"", "outputs", " ", 
      RowBox[{"\"\<x_vs_Fgf_TbxAct_lab_ref.dat\>\"", "."}]}], ";"}]}], 
   "\[IndentingNewLine]", "*)"}], "\[IndentingNewLine]", 
  "\[IndentingNewLine]", 
  RowBox[{
   RowBox[{
    RowBox[{
    "SetDirectory", "[", "\"\<Set your working directory here\>\"", "]"}], 
    ";"}], "\[IndentingNewLine]", "\[IndentingNewLine]", 
   RowBox[{
    RowBox[{"data", "=", 
     RowBox[{"ReadList", "[", 
      RowBox[{"\"\<x_vs_her_tbx_erk_ripply_lab_ref.dat\>\"", ",", 
       RowBox[{"Table", "[", 
        RowBox[{"Number", ",", 
         RowBox[{"{", "9", "}"}]}], "]"}]}], "]"}]}], ";"}], 
   "\[IndentingNewLine]", 
   RowBox[{
    RowBox[{"data2", "=", 
     RowBox[{"ReadList", "[", 
      RowBox[{"\"\<x_vs_Fgf_TbxAct_lab_ref.dat\>\"", ",", 
       RowBox[{"Table", "[", 
        RowBox[{"Number", ",", 
         RowBox[{"{", "3", "}"}]}], "]"}]}], "]"}]}], ";"}], 
   "\[IndentingNewLine]", 
   RowBox[{
    RowBox[{"nc", "=", "41"}], ";", 
    RowBox[{"(*", " ", 
     RowBox[{"cell", " ", "number"}], " ", "*)"}], "\[IndentingNewLine]", 
    RowBox[{"data", "=", 
     RowBox[{"Partition", "[", 
      RowBox[{"data", ",", "nc"}], "]"}]}], ";"}], "\[IndentingNewLine]", 
   RowBox[{
    RowBox[{"data2", "=", 
     RowBox[{"Partition", "[", 
      RowBox[{"data2", ",", "nc"}], "]"}]}], ";"}], "\[IndentingNewLine]", 
   RowBox[{
    RowBox[{"tf", "=", 
     RowBox[{"18", "+", "1"}]}], ";", "  ", 
    RowBox[{"(*", " ", 
     RowBox[{"focal", " ", "time"}], " ", "*)"}], "\[IndentingNewLine]", 
    RowBox[{"tdata", "=", 
     RowBox[{"Transpose", "[", 
      RowBox[{"data", "\[LeftDoubleBracket]", "tf", "\[RightDoubleBracket]"}],
       "]"}]}], ";"}], "\[IndentingNewLine]", 
   RowBox[{
    RowBox[{"tdata2", "=", 
     RowBox[{"Transpose", "[", 
      RowBox[{
      "data2", "\[LeftDoubleBracket]", "tf", "\[RightDoubleBracket]"}], 
      "]"}]}], ";"}], "\[IndentingNewLine]", "\[IndentingNewLine]", 
   RowBox[{"(*", " ", 
    RowBox[{"Ripply", " ", "protein"}], " ", "*)"}], "\[IndentingNewLine]", 
   RowBox[{
    RowBox[{"Rip", "=", 
     RowBox[{"Transpose", "[", 
      RowBox[{"{", 
       RowBox[{
        RowBox[{
        "tdata", "\[LeftDoubleBracket]", "1", "\[RightDoubleBracket]"}], ",", 
        
        RowBox[{
        "tdata", "\[LeftDoubleBracket]", "9", "\[RightDoubleBracket]"}]}], 
       "}"}], "]"}]}], ";"}], "\[IndentingNewLine]", 
   RowBox[{"(*", " ", 
    RowBox[{"Tbx", " ", "protein"}], " ", "*)"}], "\[IndentingNewLine]", 
   RowBox[{
    RowBox[{"Tbx", "=", 
     RowBox[{"Transpose", "[", 
      RowBox[{"{", 
       RowBox[{
        RowBox[{
        "tdata", "\[LeftDoubleBracket]", "1", "\[RightDoubleBracket]"}], ",", 
        
        RowBox[{
        "tdata", "\[LeftDoubleBracket]", "5", "\[RightDoubleBracket]"}]}], 
       "}"}], "]"}]}], ";"}], "\[IndentingNewLine]", 
   RowBox[{"(*", " ", 
    RowBox[{"Tbx", " ", "activation"}], " ", "*)"}], "\[IndentingNewLine]", 
   RowBox[{
    RowBox[{"TbxAct", "=", 
     RowBox[{"Transpose", "[", 
      RowBox[{"{", 
       RowBox[{
        RowBox[{
        "tdata2", "\[LeftDoubleBracket]", "1", "\[RightDoubleBracket]"}], ",", 
        RowBox[{
        "tdata2", "\[LeftDoubleBracket]", "3", "\[RightDoubleBracket]"}]}], 
       "}"}], "]"}]}], ";"}], "\[IndentingNewLine]", 
   RowBox[{"(*", " ", 
    RowBox[{
     RowBox[{
     "Plot", " ", "spatial", " ", "patterns", " ", "of", " ", "Ripply"}], ",",
      " ", 
     RowBox[{"Tbx6", " ", "and", " ", "Tbx6", " ", "activation"}]}], "  ", 
    "*)"}], "\[IndentingNewLine]", 
   RowBox[{"ListPlot", "[", 
    RowBox[{"Rip", ",", 
     RowBox[{"Joined", "->", "True"}], ",", 
     RowBox[{"PlotRange", "\[Rule]", 
      RowBox[{"{", 
       RowBox[{"0", ",", "1.2"}], "}"}]}], ",", 
     RowBox[{"PlotStyle", "\[Rule]", "Black"}]}], "]"}], 
   "\[IndentingNewLine]", 
   RowBox[{"g1", "=", 
    RowBox[{"ListPlot", "[", 
     RowBox[{"Tbx", ",", 
      RowBox[{"Joined", "->", "True"}], ",", 
      RowBox[{"PlotRange", "\[Rule]", 
       RowBox[{"{", 
        RowBox[{"0", ",", "1.2"}], "}"}]}], ",", 
      RowBox[{"PlotStyle", "\[Rule]", "Cyan"}]}], "]"}]}], 
   "\[IndentingNewLine]", 
   RowBox[{"ListPlot", "[", 
    RowBox[{"TbxAct", ",", 
     RowBox[{"Joined", "->", "True"}], ",", 
     RowBox[{"PlotRange", "\[Rule]", "All"}]}], "]"}]}]}]], "Input",
 CellChangeTimes->{{3.850790703812129*^9, 3.850791020209099*^9}, {
   3.850791843819291*^9, 3.850791888095416*^9}, {3.858829662125267*^9, 
   3.858829666130767*^9}, 3.858829716019513*^9, 3.872194259630954*^9, {
   3.872194290589596*^9, 3.8721944509990997`*^9}, {3.872194510961115*^9, 
   3.8721945580259247`*^9}, {3.8721946070210543`*^9, 
   3.8721946297516947`*^9}, {3.872194672139292*^9, 3.872194672214278*^9}, 
   3.8721950800602293`*^9, 3.872195213904845*^9, {3.872195299303142*^9, 
   3.8721952994068613`*^9}, {3.8721958294142513`*^9, 3.872195855658902*^9}, {
   3.872195896513328*^9, 3.872196105420664*^9}, {3.8804345876020517`*^9, 
   3.880434606025257*^9}, {3.887687043979998*^9, 3.887687233905237*^9}, {
   3.8876874182326803`*^9, 3.8876874715117073`*^9}, {3.887693867134914*^9, 
   3.8876939315416403`*^9}},ExpressionUUID->"be654426-af07-44a6-a025-\
59733fb1670a"],

Cell[BoxData[
 GraphicsBox[{{}, {{}, {}, 
    {GrayLevel[0], PointSize[0.012833333333333334`], AbsoluteThickness[1.6], 
     LineBox[CompressedData["
1:eJxTTMoPSmViYGDQBGIQnQYCam4ODFDQ+jpwh5yqN5x/+KtGTL9QAJxvDAKT
g9DkQ1H5k8JR1QtHocnHOFSLrHN/WHXFHqI/3gHMFblnP2smEJxMcOg/BJJ4
ZA8UXOfOmeRwfXGBLdf1xxC+Z7IDmH74CKK+M8VhhxzI5fcg8idTofxzUP3p
Dm8CQSIbIeo9M6D2T4HId2ZC+S1Q/Vlw94LVc+bA+RD7c1H5nXmo6k/mw/mF
QFcvbilA5asUwvlnzwDBEQQfHP5HEXzNGGBIpBSh8lmKUdUvLUaVdylB5T8p
QVXfWooqr1KGyj+C4IPdl1KOZn8FKn9JBap6l0o0+9H4LVWo6lWq4XwATNzF
fQ==
      "]]}}, {{}, {}}},
  AspectRatio->NCache[GoldenRatio^(-1), 0.6180339887498948],
  Axes->{True, True},
  AxesLabel->{None, None},
  AxesOrigin->{0, 0},
  DisplayFunction->Identity,
  Frame->{{False, False}, {False, False}},
  FrameLabel->{{None, None}, {None, None}},
  FrameTicks->{{Automatic, Automatic}, {Automatic, Automatic}},
  GridLines->{None, None},
  GridLinesStyle->Directive[
    GrayLevel[0.5, 0.4]],
  Method->{
   "OptimizePlotMarkers" -> True, "OptimizePlotMarkers" -> True, 
    "CoordinatesToolOptions" -> {"DisplayFunction" -> ({
        Identity[
         Part[#, 1]], 
        Identity[
         Part[#, 2]]}& ), "CopiedValueFunction" -> ({
        Identity[
         Part[#, 1]], 
        Identity[
         Part[#, 2]]}& )}},
  PlotRange->{{0, 434.3}, {0., 1.2}},
  PlotRangeClipping->True,
  PlotRangePadding->{{
     Scaled[0.02], 
     Scaled[0.02]}, {0, 0}},
  Ticks->{Automatic, Automatic}]], "Output",
 CellChangeTimes->{{3.85079074122573*^9, 3.8507907456793756`*^9}, 
   3.850790848034783*^9, {3.850790886894607*^9, 3.850790895262044*^9}, 
   3.8507910214295673`*^9, {3.850791876114518*^9, 3.850791890563459*^9}, 
   3.858829717955628*^9, 3.872194117525069*^9, 3.872194260963109*^9, {
   3.872194294419779*^9, 3.872194451854948*^9}, {3.8721945115261087`*^9, 
   3.8721945587349663`*^9}, {3.872194607507646*^9, 3.872194630528624*^9}, 
   3.872194673003428*^9, 3.8721950804909983`*^9, 3.87219521478959*^9, 
   3.872195300222372*^9, {3.872195830855042*^9, 3.8721958568452044`*^9}, {
   3.872195897486577*^9, 3.8721961063595448`*^9}, 3.880434607227577*^9, 
   3.8876874241166687`*^9},
 CellLabel->
  "Out[190]=",ExpressionUUID->"9a451435-48c1-4413-9d89-2114287ad4ed"],

Cell[BoxData[
 GraphicsBox[{{}, {{}, {}, 
    {RGBColor[0, 1, 1], PointSize[0.012833333333333334`], AbsoluteThickness[
     1.6], LineBox[CompressedData["
1:eJxTTMoPSmViYGDQBGIQnQYCam4ODFDQ+jpwh5yqN5x/+KtGTL9QAJxvDAKT
g9DkQ1H5k8JR1QtHocnHOIDtTXtmD9Ef7/AGaG3r64f2s2YCwckEBzA986b9
wyqRde6cSQ6FtlzXFxechfA9kx1AqgN37IOo70xxANtjfBgifzIVqv8hVH86
1PyXEPWeGQ7yYI++hch3ZkLd8w6qP8shpv8Q0GXvIeo5c6Du/wC1P9ehGkg9
rILyO/McvmmAdHyAuj8f6t6P9mC6pQBqP5SvUugAlrb9ZH/2DBAcKYTLg511
FMHXBBmbUgS3D8xnKXbwAFv8EqJ+abEDmG69DZF3KYHqvwjhPylxACt/eAqi
vrXUARzuh45C5FXKHJYUgFx0AMI/UgYNv50Q96WUQ83bCLW/Aiq/EsJfUgF1
3xKIepdKaPzMg9pfCZWfAuG3VEH5LRD1KtVwPgCNcCYX
      "]]}}, {{}, {}}},
  AspectRatio->NCache[GoldenRatio^(-1), 0.6180339887498948],
  Axes->{True, True},
  AxesLabel->{None, None},
  AxesOrigin->{0, 0},
  DisplayFunction->Identity,
  Frame->{{False, False}, {False, False}},
  FrameLabel->{{None, None}, {None, None}},
  FrameTicks->{{Automatic, Automatic}, {Automatic, Automatic}},
  GridLines->{None, None},
  GridLinesStyle->Directive[
    GrayLevel[0.5, 0.4]],
  Method->{
   "OptimizePlotMarkers" -> True, "OptimizePlotMarkers" -> True, 
    "CoordinatesToolOptions" -> {"DisplayFunction" -> ({
        Identity[
         Part[#, 1]], 
        Identity[
         Part[#, 2]]}& ), "CopiedValueFunction" -> ({
        Identity[
         Part[#, 1]], 
        Identity[
         Part[#, 2]]}& )}},
  PlotRange->{{0, 434.3}, {0., 1.2}},
  PlotRangeClipping->True,
  PlotRangePadding->{{
     Scaled[0.02], 
     Scaled[0.02]}, {0, 0}},
  Ticks->{Automatic, Automatic}]], "Output",
 CellChangeTimes->{{3.85079074122573*^9, 3.8507907456793756`*^9}, 
   3.850790848034783*^9, {3.850790886894607*^9, 3.850790895262044*^9}, 
   3.8507910214295673`*^9, {3.850791876114518*^9, 3.850791890563459*^9}, 
   3.858829717955628*^9, 3.872194117525069*^9, 3.872194260963109*^9, {
   3.872194294419779*^9, 3.872194451854948*^9}, {3.8721945115261087`*^9, 
   3.8721945587349663`*^9}, {3.872194607507646*^9, 3.872194630528624*^9}, 
   3.872194673003428*^9, 3.8721950804909983`*^9, 3.87219521478959*^9, 
   3.872195300222372*^9, {3.872195830855042*^9, 3.8721958568452044`*^9}, {
   3.872195897486577*^9, 3.8721961063595448`*^9}, 3.880434607227577*^9, 
   3.887687424145166*^9},
 CellLabel->
  "Out[191]=",ExpressionUUID->"8cf5a981-eefc-4e56-98f4-c4d1f393147e"],

Cell[BoxData[
 GraphicsBox[{{}, {{}, {}, 
    {RGBColor[0.368417, 0.506779, 0.709798], PointSize[0.012833333333333334`],
      AbsoluteThickness[1.6], LineBox[CompressedData["
1:eJxTTMoPSmViYGDQBGIQnQYCam4ODFDQ+jpwh5yqN5x/+KtGTL9QAJxvDAKT
g9DkQ1H5k8JR1QtHocnHoOmPd/iz8uMl36QA+1kzgeBkApz/sEpknTtnEpSf
AOF7JsP5YPWdKQ6/6rL2lEzOgMifTHWoBlIPq0qg+tOh6hsg6j0zHHZ58jBp
t7dB5DszofIToPqzoObNgKjnzHF4AwyW1tcLofbnOniBtIuthOrPc3Dpznn+
e+VGqPvzHVaBjBPYYV9oy3V9cUsB1L8HIHyVQofLQNkIyyP2Z88AwZFCqH0n
7MHhfxTB14zpP/Q1pcih1t40bpfnGQifpdgBbP3NcxD1S4sdIiy3nCjbdx4i
71IClwfzn5TA9YPVt5aimq9SBncPmH+kDO5esPtSyuH+gdhfAfcvmL+kAh4e
YPUulQ5zjihsKMpYCLW/Eh6eYH5LFTy8wepVquHxAQCWbxiK
      "]]}}, {{}, {}}},
  AspectRatio->NCache[GoldenRatio^(-1), 0.6180339887498948],
  Axes->{True, True},
  AxesLabel->{None, None},
  AxesOrigin->{36.175000000000075`, 0},
  DisplayFunction->Identity,
  Frame->{{False, False}, {False, False}},
  FrameLabel->{{None, None}, {None, None}},
  FrameTicks->{{Automatic, Automatic}, {Automatic, Automatic}},
  GridLines->{None, None},
  GridLinesStyle->Directive[
    GrayLevel[0.5, 0.4]],
  Method->{
   "OptimizePlotMarkers" -> True, "OptimizePlotMarkers" -> True, 
    "CoordinatesToolOptions" -> {"DisplayFunction" -> ({
        Identity[
         Part[#, 1]], 
        Identity[
         Part[#, 2]]}& ), "CopiedValueFunction" -> ({
        Identity[
         Part[#, 1]], 
        Identity[
         Part[#, 2]]}& )}},
  PlotRange->{{36.175000000000075`, 434.3}, {0, 0.248}},
  PlotRangeClipping->True,
  PlotRangePadding->{{
     Scaled[0.02], 
     Scaled[0.02]}, {
     Scaled[0.02], 
     Scaled[0.05]}},
  Ticks->{Automatic, Automatic}]], "Output",
 CellChangeTimes->{{3.85079074122573*^9, 3.8507907456793756`*^9}, 
   3.850790848034783*^9, {3.850790886894607*^9, 3.850790895262044*^9}, 
   3.8507910214295673`*^9, {3.850791876114518*^9, 3.850791890563459*^9}, 
   3.858829717955628*^9, 3.872194117525069*^9, 3.872194260963109*^9, {
   3.872194294419779*^9, 3.872194451854948*^9}, {3.8721945115261087`*^9, 
   3.8721945587349663`*^9}, {3.872194607507646*^9, 3.872194630528624*^9}, 
   3.872194673003428*^9, 3.8721950804909983`*^9, 3.87219521478959*^9, 
   3.872195300222372*^9, {3.872195830855042*^9, 3.8721958568452044`*^9}, {
   3.872195897486577*^9, 3.8721961063595448`*^9}, 3.880434607227577*^9, 
   3.887687424173477*^9},
 CellLabel->
  "Out[192]=",ExpressionUUID->"990f7629-62c7-4cc1-98f8-d1ea946c816e"]
}, Open  ]],

Cell[BoxData[
 RowBox[{"\[IndentingNewLine]", "\[IndentingNewLine]", 
  RowBox[{"(*", " ", 
   RowBox[{"Calculation", " ", "of", " ", "bifurcation", " ", "diagram"}], 
   " ", "*)"}], "\[IndentingNewLine]", 
  RowBox[{
   RowBox[{
    RowBox[{"K6", "=", "0.45"}], ";", 
    RowBox[{"(*", " ", 
     RowBox[{
     "threhold", " ", "of", " ", "Tbx", " ", "protein", " ", "for", " ", 
      "tbx", " ", "activation"}], " ", "*)"}], "\[IndentingNewLine]", 
    RowBox[{"n6", "=", "4"}], ";"}], "\[IndentingNewLine]", 
   RowBox[{
    RowBox[{"iffl", "=", "0"}], ";", 
    RowBox[{"(*", " ", 
     RowBox[{"IFFL", " ", "activation"}], " ", "*)"}], "\[IndentingNewLine]", 
    
    RowBox[{"pr", "=", "0"}], ";", 
    RowBox[{"(*", " ", 
     RowBox[{"Ripply", " ", "potein", " ", "concentation"}], " ", "*)"}], 
    "\[IndentingNewLine]", 
    RowBox[{"\[Eta]", "=", "2.0"}], ";", 
    RowBox[{"(*", " ", 
     RowBox[{
     "degradation", " ", "rate", " ", "of", " ", "Tbx", " ", "by", " ", 
      "Ripply"}], " ", "*)"}], "\[IndentingNewLine]", "\[IndentingNewLine]", 
    RowBox[{"ss", "=", 
     RowBox[{"{", "}"}]}], ";", 
    RowBox[{"(*", " ", 
     RowBox[{"whole", " ", "solutions"}], " ", "*)"}], "\[IndentingNewLine]", 
    
    RowBox[{"sss", "=", 
     RowBox[{"{", "}"}]}], ";", 
    RowBox[{"(*", " ", 
     RowBox[{"stable", " ", "steady", " ", "states"}], " ", "*)"}], 
    "\[IndentingNewLine]", 
    RowBox[{"uss", "=", 
     RowBox[{"{", "}"}]}], ";", 
    RowBox[{"(*", " ", 
     RowBox[{"unstable", " ", "steady", " ", "states"}], " ", "*)"}], 
    "\[IndentingNewLine]", "\[IndentingNewLine]", 
    RowBox[{"For", "[", 
     RowBox[{
      RowBox[{"j", "=", "1"}], ",", 
      RowBox[{"j", "\[LessEqual]", "nc"}], ",", 
      RowBox[{"j", "++"}], ",", "\[IndentingNewLine]", "\[IndentingNewLine]", 
      
      RowBox[{
       RowBox[{"z", "=", 
        RowBox[{"{", "}"}]}], ";", "\[IndentingNewLine]", 
       RowBox[{"y", "=", 
        RowBox[{
         RowBox[{
         "Rip", "\[LeftDoubleBracket]", "j", "\[RightDoubleBracket]"}], 
         "\[LeftDoubleBracket]", "1", "\[RightDoubleBracket]"}]}], ";", 
       "\[IndentingNewLine]", 
       RowBox[{"pr", "=", 
        RowBox[{
         RowBox[{
         "Rip", "\[LeftDoubleBracket]", "j", "\[RightDoubleBracket]"}], 
         "\[LeftDoubleBracket]", "2", "\[RightDoubleBracket]"}]}], ";", 
       "\[IndentingNewLine]", 
       RowBox[{"iffl", "=", 
        RowBox[{
         RowBox[{
         "TbxAct", "\[LeftDoubleBracket]", "j", "\[RightDoubleBracket]"}], 
         "\[LeftDoubleBracket]", "2", "\[RightDoubleBracket]"}]}], ";", 
       "\[IndentingNewLine]", 
       RowBox[{"ClearAll", "[", "x", "]"}], ";", "\[IndentingNewLine]", 
       RowBox[{"s", "=", 
        RowBox[{"NSolve", "[", 
         RowBox[{
          RowBox[{
           RowBox[{
            FractionBox[
             SuperscriptBox[
              RowBox[{"(", 
               RowBox[{"x", "/", "K6"}], ")"}], "n6"], 
             RowBox[{"1", "+", 
              SuperscriptBox[
               RowBox[{"(", 
                RowBox[{"x", "/", "K6"}], ")"}], "n6"]}]], "+", "iffl"}], 
           "\[Equal]", 
           RowBox[{
            RowBox[{"\[Eta]", " ", "pr", " ", "x"}], "+", "x"}]}], ",", "x"}],
          "]"}]}], ";", "\[IndentingNewLine]", 
       RowBox[{"ns", "=", 
        RowBox[{"Length", "[", "s", "]"}]}], ";", "\[IndentingNewLine]", 
       RowBox[{"For", "[", 
        RowBox[{
         RowBox[{"i", "=", "1"}], ",", 
         RowBox[{"i", "\[LessEqual]", "ns"}], ",", 
         RowBox[{"i", "++"}], ",", "\[IndentingNewLine]", 
         RowBox[{
          RowBox[{"xs", "=", 
           RowBox[{"x", "/.", 
            RowBox[{
            "s", "\[LeftDoubleBracket]", "i", "\[RightDoubleBracket]"}]}]}], 
          ";", "\[IndentingNewLine]", 
          RowBox[{"If", "[", 
           RowBox[{
            RowBox[{
             RowBox[{
              RowBox[{"Re", "[", "xs", "]"}], "\[GreaterEqual]", "0"}], "&&", 
             
             RowBox[{
              RowBox[{"Abs", "[", 
               RowBox[{"Im", "[", "xs", "]"}], "]"}], "<", "0.0001"}]}], ",", 
            "\[IndentingNewLine]", 
            RowBox[{
             RowBox[{"AppendTo", "[", 
              RowBox[{"ss", ",", 
               RowBox[{"{", 
                RowBox[{"y", ",", "xs"}], "}"}]}], "]"}], ";", 
             "\[IndentingNewLine]", 
             RowBox[{"AppendTo", "[", 
              RowBox[{"z", ",", "xs"}], "]"}], ";"}]}], "\[IndentingNewLine]",
            "]"}], ";"}]}], "\[IndentingNewLine]", "]"}], ";", 
       "\[IndentingNewLine]", "\[IndentingNewLine]", 
       RowBox[{"z", "=", 
        RowBox[{"Sort", "[", "z", "]"}]}], ";", "\[IndentingNewLine]", 
       RowBox[{"If", "[", 
        RowBox[{
         RowBox[{
          RowBox[{"Length", "[", "z", "]"}], ">", "1"}], ",", 
         "\[IndentingNewLine]", 
         RowBox[{
          RowBox[{"AppendTo", "[", 
           RowBox[{"sss", ",", 
            RowBox[{"{", 
             RowBox[{"y", ",", 
              RowBox[{
              "z", "\[LeftDoubleBracket]", "1", "\[RightDoubleBracket]"}]}], 
             "}"}]}], "]"}], ";", "\[IndentingNewLine]", 
          RowBox[{"AppendTo", "[", 
           RowBox[{"uss", ",", 
            RowBox[{"{", 
             RowBox[{"y", ",", 
              RowBox[{
              "z", "\[LeftDoubleBracket]", "2", "\[RightDoubleBracket]"}]}], 
             "}"}]}], "]"}], ";", "\[IndentingNewLine]", 
          RowBox[{"AppendTo", "[", 
           RowBox[{"sss", ",", 
            RowBox[{"{", 
             RowBox[{"y", ",", 
              RowBox[{
              "z", "\[LeftDoubleBracket]", "3", "\[RightDoubleBracket]"}]}], 
             "}"}]}], "]"}], ";"}], ",", "\[IndentingNewLine]", 
         "\[IndentingNewLine]", 
         RowBox[{
          RowBox[{"AppendTo", "[", 
           RowBox[{"sss", ",", 
            RowBox[{"{", 
             RowBox[{"y", ",", 
              RowBox[{
              "z", "\[LeftDoubleBracket]", "1", "\[RightDoubleBracket]"}]}], 
             "}"}]}], "]"}], ";"}]}], "\[IndentingNewLine]", "]"}], ";"}]}], 
     "\[IndentingNewLine]", "\[IndentingNewLine]", "]"}], ";"}]}]}]], "Input",\

 CellChangeTimes->{{3.850789930894248*^9, 3.850789954294681*^9}, {
  3.850789998643256*^9, 3.850790232251561*^9}, {3.85079026432021*^9, 
  3.850790365949909*^9}, {3.850790423475586*^9, 3.850790434218274*^9}, {
  3.850790536737089*^9, 3.850790543335062*^9}, {3.850790574465867*^9, 
  3.850790701587009*^9}, {3.850791057465427*^9, 3.850791154947557*^9}, {
  3.85079119220927*^9, 3.8507912395394897`*^9}, {3.8507923997688313`*^9, 
  3.850792426548956*^9}, {3.850792500943736*^9, 3.850792613882661*^9}, {
  3.850792726683816*^9, 3.8507927532227592`*^9}, {3.850792792457026*^9, 
  3.850792829754425*^9}, {3.858829792961892*^9, 3.858829822966399*^9}, {
  3.880434616441486*^9, 3.880434617040299*^9}, {3.887687478447525*^9, 
  3.887687542188817*^9}},ExpressionUUID->"220146a9-c39f-49d7-946e-\
23fb9c7b7c1a"],

Cell[CellGroupData[{

Cell[BoxData[
 RowBox[{"\[IndentingNewLine]", 
  RowBox[{"Show", "[", 
   RowBox[{
    RowBox[{"ListPlot", "[", 
     RowBox[{
      RowBox[{"{", 
       RowBox[{"sss", ",", "uss"}], "}"}], ",", 
      RowBox[{"PlotStyle", "\[Rule]", 
       RowBox[{"{", 
        RowBox[{"Blue", ",", "Red"}], "}"}]}]}], "]"}], ",", "g1"}], 
   "]"}]}]], "Input",
 CellChangeTimes->{{3.8507912464072638`*^9, 3.8507912566916122`*^9}, {
  3.850791897449254*^9, 3.850791941769104*^9}, {3.850792634956592*^9, 
  3.850792650915618*^9}},
 CellLabel->
  "In[195]:=",ExpressionUUID->"d9b00d93-00d6-4e75-b53a-66d423c2af37"],

Cell[BoxData[
 GraphicsBox[{{{}, {
     {RGBColor[0, 0, 1], PointSize[0.011000000000000001`], AbsoluteThickness[
      1.6], PointBox[CompressedData["
1:eJxTTMoPSmViYGBwBmIQnQYCam4ODFAA45c4sVeGV7+zb30duENO1RsuD+PD
5A9/1YjpFwqAy8P4MHljEJgcBJeH8VH1h6LpD0WVnxSOKg/ko5gvHIVqPpCP
qj8Gzfx4h1mu/0PZnjjYz5oJBCcTHHY9mnzSKtzO/mGVyDp3ziSHNf38ilcc
fSF8z2SHIsPYhh/8fhD1nSkOvA//ltwSjoTIn0x1uNZ62PrXmmyo/nSHv5aa
zdX7auD8tWcdBVMuvoTo98xwsN4h9atxZSucz3LKsM+68C1EfWemA5/FattC
gQlwfgzXmQKd2HdQ+7Ic/G7z50+ZOgPOjz2hF26f9R5iHmeOw0N+P62wDwvh
fPW6cwGtV99D/ZPrcJ25Y72W5ko4v8qH11dL7wPUvjyHZtPbpunnN8L5eVmn
XBh6P0DDK9+B+VWFi9OMHXD+Ra67q5sYP9oX2nJdX9xS4BDp9Gi52JcDcL76
JQHn7H6ovEqhw5KDdZnib47D+f57Gd//Vv5kf/YMEBwpdDi20j3g+a5PkPR3
FMHXjOk/9DWlyOGy9xtJa6vPED5LsQP75UTTzImfIeqXFjuov9y05MJ6qLxL
CVwezH9SAtcPVt9aimq+ShncfTA+zH1g/pEyuP9gfJj/wO5PKYeHD4wPCx+I
eyvg4Qvjw8IXzF9SAY8fGB8WP2DzXCoduvftit6TsxDOD+R48/ni6fdQ/1XC
0weMD0sfYH5LlQMr3yq5nUkT4PxVp35mpkm/h5inUu2gOqf7fVR7G5w/3403
es/Ld/YA65LZ7w==
       "]]}, 
     {RGBColor[1, 0, 0], PointSize[0.011000000000000001`], AbsoluteThickness[
      1.6], PointBox[CompressedData["
1:eJxTTMoPSmViYGCQAmIQnQYCam4Opy34bv0MvWXf+jpwh5yqN5x/+KtGTL9Q
AJxvDAKTg9DkQ1H5k8JR1QtHwfkPq0TWuXOmO7ReuMYZInnXftZMIPDMcAiI
M2BwmAWV78x0OJmZvubmt5sQ/sksh697E9k7TW9C1HPmOCxlPBRbvvEGRN4z
1yHObFnka3YovzPPwbdCPW0q/3WI+pP5Dh6vD+U0Hb1qX2jLdX1xS4GDcs3K
gwteX4bwVQodyp5PD1/74oK9Zkz/oa8qZaj8I2Vw9WfPAEFKOdw8sDxLBdw+
MH9JBdw9YPUulQ5xbayv6vfegMg/qYT7B8xvqXLY/cQmNGfqTYh6lWoH5ncq
SjkXb9oDAPOMzRc=
       "]]}}, {{}, {}}}, {{}, {{}, {}, 
     {RGBColor[0, 1, 1], PointSize[0.012833333333333334`], AbsoluteThickness[
      1.6], LineBox[CompressedData["
1:eJxTTMoPSmViYGDQBGIQnQYCam4ODFDQ+jpwh5yqN5x/+KtGTL9QAJxvDAKT
g9DkQ1H5k8JR1QtHocnHOIDtTXtmD9Ef7/AGaG3r64f2s2YCwckEBzA986b9
wyqRde6cSQ6FtlzXFxechfA9kx1AqgN37IOo70xxANtjfBgifzIVqv8hVH86
1PyXEPWeGQ7yYI++hch3ZkLd8w6qP8shpv8Q0GXvIeo5c6Du/wC1P9ehGkg9
rILyO/McvmmAdHyAuj8f6t6P9mC6pQBqP5SvUugAlrb9ZH/2DBAcKYTLg511
FMHXBBmbUgS3D8xnKXbwAFv8EqJ+abEDmG69DZF3KYHqvwjhPylxACt/eAqi
vrXUARzuh45C5FXKHJYUgFx0AMI/UgYNv50Q96WUQ83bCLW/Aiq/EsJfUgF1
3xKIepdKaPzMg9pfCZWfAuG3VEH5LRD1KtVwPgCNcCYX
       "]]}}, {{}, {}}}},
  AspectRatio->NCache[GoldenRatio^(-1), 0.6180339887498948],
  Axes->{True, True},
  AxesLabel->{None, None},
  AxesOrigin->{0, 0},
  DisplayFunction->Identity,
  Frame->{{False, False}, {False, False}},
  FrameLabel->{{None, None}, {None, None}},
  FrameTicks->{{Automatic, Automatic}, {Automatic, Automatic}},
  GridLines->{None, None},
  GridLinesStyle->Directive[
    GrayLevel[0.5, 0.4]],
  Method->{
   "OptimizePlotMarkers" -> True, "OptimizePlotMarkers" -> True, 
    "CoordinatesToolOptions" -> {"DisplayFunction" -> ({
        Identity[
         Part[#, 1]], 
        Identity[
         Part[#, 2]]}& ), "CopiedValueFunction" -> ({
        Identity[
         Part[#, 1]], 
        Identity[
         Part[#, 2]]}& )}},
  PlotRange->{{0, 434.3}, {0, 1.2304235871839155`}},
  PlotRangeClipping->True,
  PlotRangePadding->{{
     Scaled[0.02], 
     Scaled[0.02]}, {
     Scaled[0.02], 
     Scaled[0.05]}},
  Ticks->{Automatic, Automatic}]], "Output",
 CellChangeTimes->{{3.850791247783596*^9, 3.8507912575151978`*^9}, {
   3.8507919036152267`*^9, 3.850791942675062*^9}, 3.8507926518460484`*^9, 
   3.858829835870597*^9, 3.8721941279673758`*^9, 3.8721942717813168`*^9, {
   3.87219435169098*^9, 3.8721943793166533`*^9}, 3.872194460983379*^9, {
   3.872194529559225*^9, 3.87219456598983*^9}, {3.8721946146553183`*^9, 
   3.8721946377060328`*^9}, 3.87219468023606*^9, 3.8721950888453627`*^9, 
   3.872195223235901*^9, 3.87219530784897*^9, {3.8721958415835447`*^9, 
   3.8721958662541533`*^9}, {3.872195905631792*^9, 3.8721961125962343`*^9}, 
   3.880434628561648*^9, 3.88768754942528*^9},
 CellLabel->
  "Out[195]=",ExpressionUUID->"2b332b66-f17b-4c12-b8dc-253ed14471f7"]
}, Open  ]],

Cell[BoxData[
 RowBox[{"\[IndentingNewLine]", 
  RowBox[{"(*", " ", "OUTPUT", " ", "*)"}], "\[IndentingNewLine]", 
  RowBox[{
   RowBox[{
    RowBox[{"fn1", "=", 
     RowBox[{"StringJoin", "[", 
      RowBox[{"\"\<x_vs_stable_Tbx_steady_states_tf_\>\"", ",", 
       RowBox[{"ToString", "[", 
        RowBox[{"tf", "-", "1"}], "]"}], ",", "\"\<.dat\>\""}], "]"}]}], 
    ";"}], "\[IndentingNewLine]", 
   RowBox[{
    RowBox[{"fn2", "=", 
     RowBox[{"StringJoin", "[", 
      RowBox[{"\"\<x_vs_unstable_Tbx_steady_states_tf_\>\"", ",", 
       RowBox[{"ToString", "[", 
        RowBox[{"tf", "-", "1"}], "]"}], ",", "\"\<.dat\>\""}], "]"}]}], 
    ";"}], "\[IndentingNewLine]", 
   RowBox[{
    RowBox[{"fp1", "=", 
     RowBox[{"OpenWrite", "[", 
      RowBox[{"fn1", ",", 
       RowBox[{"PageWidth", "\[Rule]", "Infinity"}]}], "]"}]}], ";"}], 
   "\[IndentingNewLine]", "\[IndentingNewLine]", 
   RowBox[{
    RowBox[{"fp2", "=", 
     RowBox[{"OpenWrite", "[", 
      RowBox[{"fn2", ",", 
       RowBox[{"PageWidth", "\[Rule]", "Infinity"}]}], "]"}]}], ";"}], 
   "\[IndentingNewLine]", "\[IndentingNewLine]", 
   RowBox[{
    RowBox[{"nsss", "=", 
     RowBox[{"Length", "[", "sss", "]"}]}], ";"}], "\[IndentingNewLine]", 
   RowBox[{
    RowBox[{"For", "[", 
     RowBox[{
      RowBox[{"i", "=", "1"}], ",", 
      RowBox[{"i", "\[LessEqual]", "nsss"}], ",", 
      RowBox[{"i", "++"}], ",", "\[IndentingNewLine]", 
      RowBox[{
       RowBox[{"WriteString", "[", 
        RowBox[{"fp1", ",", 
         RowBox[{"NumberForm", "[", 
          RowBox[{
           RowBox[{
            RowBox[{
            "sss", "\[LeftDoubleBracket]", "i", "\[RightDoubleBracket]"}], 
            "\[LeftDoubleBracket]", "1", "\[RightDoubleBracket]"}], ",", 
           RowBox[{"{", 
            RowBox[{"6", ",", "3"}], "}"}], ",", 
           RowBox[{"ExponentFunction", "\[Rule]", 
            RowBox[{"(", 
             RowBox[{"Null", " ", "&"}], ")"}]}]}], "]"}], ",", "\"\< \>\"", 
         ",", "\[IndentingNewLine]", 
         RowBox[{"NumberForm", "[", 
          RowBox[{
           RowBox[{
            RowBox[{
            "sss", "\[LeftDoubleBracket]", "i", "\[RightDoubleBracket]"}], 
            "\[LeftDoubleBracket]", "2", "\[RightDoubleBracket]"}], ",", 
           RowBox[{"{", 
            RowBox[{"6", ",", "3"}], "}"}], ",", 
           RowBox[{"ExponentFunction", "\[Rule]", 
            RowBox[{"(", 
             RowBox[{"Null", " ", "&"}], ")"}]}]}], "]"}], ",", 
         "\"\<\\n\>\""}], "]"}], ";"}]}], "\[IndentingNewLine]", "]"}], ";"}],
    "\[IndentingNewLine]", "\[IndentingNewLine]", 
   RowBox[{
    RowBox[{"nuss", "=", 
     RowBox[{"Length", "[", "uss", "]"}]}], ";"}], "\[IndentingNewLine]", 
   RowBox[{
    RowBox[{"For", "[", 
     RowBox[{
      RowBox[{"i", "=", "1"}], ",", 
      RowBox[{"i", "\[LessEqual]", "nuss"}], ",", 
      RowBox[{"i", "++"}], ",", "\[IndentingNewLine]", 
      RowBox[{
       RowBox[{"WriteString", "[", 
        RowBox[{"fp2", ",", 
         RowBox[{"NumberForm", "[", 
          RowBox[{
           RowBox[{
            RowBox[{
            "uss", "\[LeftDoubleBracket]", "i", "\[RightDoubleBracket]"}], 
            "\[LeftDoubleBracket]", "1", "\[RightDoubleBracket]"}], ",", 
           RowBox[{"{", 
            RowBox[{"6", ",", "3"}], "}"}], ",", 
           RowBox[{"ExponentFunction", "\[Rule]", 
            RowBox[{"(", 
             RowBox[{"Null", " ", "&"}], ")"}]}]}], "]"}], ",", "\"\< \>\"", 
         ",", "\[IndentingNewLine]", 
         RowBox[{"NumberForm", "[", 
          RowBox[{
           RowBox[{
            RowBox[{
            "uss", "\[LeftDoubleBracket]", "i", "\[RightDoubleBracket]"}], 
            "\[LeftDoubleBracket]", "2", "\[RightDoubleBracket]"}], ",", 
           RowBox[{"{", 
            RowBox[{"6", ",", "3"}], "}"}], ",", 
           RowBox[{"ExponentFunction", "\[Rule]", 
            RowBox[{"(", 
             RowBox[{"Null", " ", "&"}], ")"}]}]}], "]"}], ",", 
         "\"\<\\n\>\""}], "]"}], ";"}]}], "\[IndentingNewLine]", "]"}], ";"}],
    "\[IndentingNewLine]", "\[IndentingNewLine]", 
   RowBox[{
    RowBox[{"Close", "[", "fp1", "]"}], ";"}], "\[IndentingNewLine]", 
   RowBox[{
    RowBox[{"Close", "[", "fp2", "]"}], ";"}]}]}]], "Input",
 CellChangeTimes->{{3.8507927149819193`*^9, 3.8507927219901943`*^9}, {
  3.850792845188991*^9, 3.8507931175474854`*^9}, {3.872194039649849*^9, 
  3.87219410587674*^9}, {3.87219415707296*^9, 3.872194216863265*^9}},
 CellLabel->
  "In[196]:=",ExpressionUUID->"19665704-8151-4242-82c2-59efa24ba008"]
},
WindowSize->{1250, 761},
WindowMargins->{{58, Automatic}, {Automatic, 38}},
Magnification:>1.25 Inherited,
FrontEndVersion->"13.0 for Mac OS X x86 (64-bit) \
(2021\:5e7412\:67082\:65e5)",
StyleDefinitions->"Default.nb",
ExpressionUUID->"ce39a6fe-1471-4430-8917-4e9612734683"
]
(* End of Notebook Content *)

(* Internal cache information *)
(*CellTagsOutline
CellTagsIndex->{}
*)
(*CellTagsIndex
CellTagsIndex->{}
*)
(*NotebookFileOutline
Notebook[{
Cell[CellGroupData[{
Cell[580, 22, 6429, 159, 1036, "Input",ExpressionUUID->"be654426-af07-44a6-a025-59733fb1670a"],
Cell[7012, 183, 2220, 51, 332, "Output",ExpressionUUID->"9a451435-48c1-4413-9d89-2114287ad4ed"],
Cell[9235, 236, 2324, 52, 332, "Output",ExpressionUUID->"8cf5a981-eefc-4e56-98f4-c4d1f393147e"],
Cell[11562, 290, 2420, 54, 315, "Output",ExpressionUUID->"990f7629-62c7-4cc1-98f8-d1ea946c816e"]
}, Open  ]],
Cell[13997, 347, 7014, 171, 1369, "Input",ExpressionUUID->"220146a9-c39f-49d7-946e-23fb9c7b7c1a"],
Cell[CellGroupData[{
Cell[21036, 522, 598, 16, 80, "Input",ExpressionUUID->"d9b00d93-00d6-4e75-b53a-66d423c2af37"],
Cell[21637, 540, 3810, 80, 320, "Output",ExpressionUUID->"2b332b66-f17b-4c12-b8dc-253ed14471f7"]
}, Open  ]],
Cell[25462, 623, 4564, 112, 901, "Input",ExpressionUUID->"19665704-8151-4242-82c2-59efa24ba008"]
}
]
*)
