# Supplementary material for: Ripply suppresses Tbx6 to induce dynamic-to-static conversion in somite segmentation
Source: Nat Commun. 2023 Apr 13;14:2115. doi: 10.1038/s41467-023-37745-w (PMC10102234; doi:10.1038/s41467-023-37745-w)
Supplement: Supplementary file 11 — Supplementary Software 1 [file 41467_2023_37745_MOESM11_ESM.zip › Supplementary_Software/WT_simulations/t_vs_Her_Rip_Tbx_Erk_tracked_cell_5.dat]

468.000000 0.810000 0.346308 0.000001 0.051151 0.784871
469.000000 1.810000 0.284723 0.000001 0.054731 0.784257
470.000000 2.810000 0.231414 0.000001 0.058518 0.783617
471.000000 3.810000 0.186371 0.000001 0.062518 0.782952
472.000000 4.810000 0.149099 0.000001 0.066735 0.782259
473.000000 5.810000 0.118839 0.000002 0.071175 0.781539
474.000000 6.810000 0.094744 0.000003 0.075842 0.780789
475.000000 7.810000 0.075986 0.000004 0.080738 0.780009
476.000000 8.810000 0.061848 0.000007 0.085867 0.779197
477.000000 9.810000 0.051772 0.000011 0.091232 0.778352
478.000000 10.810000 0.045422 0.000019 0.096833 0.777472
479.000000 11.810000 0.042736 0.000031 0.102674 0.776557
480.000000 12.810000 0.044008 0.000049 0.108754 0.775605
481.000000 13.810000 0.049983 0.000076 0.115075 0.774614
482.000000 14.810000 0.061982 0.000111 0.121640 0.773583
483.000000 15.810000 0.081961 0.000157 0.128449 0.772510
484.000000 16.810000 0.112466 0.000210 0.135508 0.771394
485.000000 17.810000 0.156263 0.000269 0.142821 0.770232
486.000000 18.810000 0.215656 0.000328 0.150398 0.769023
487.000000 19.810000 0.291505 0.000381 0.158250 0.767765
488.000000 20.810000 0.382440 0.000421 0.166397 0.766455
489.000000 21.810000 0.484502 0.000441 0.174862 0.765093
490.000000 22.810000 0.591359 0.000442 0.183680 0.763675
491.000000 23.810000 0.694806 0.000425 0.192898 0.762199
492.000000 24.810000 0.785397 0.000395 0.202577 0.760664
493.000000 25.810000 0.853487 0.000355 0.212803 0.759066
494.000000 26.810000 0.891125 0.000312 0.223690 0.757404
495.000000 27.810000 0.894408 0.000268 0.235398 0.755674
496.000000 28.810000 0.864730 0.000226 0.248149 0.753873
497.000000 29.810000 0.807961 0.000189 0.262259 0.752000
498.000000 30.810000 0.732420 0.000155 0.278189 0.750050
499.000000 31.810000 0.646671 0.000127 0.296617 0.748021
500.000000 32.810000 0.558152 0.000104 0.318564 0.745910
501.000000 33.810000 0.472461 0.000085 0.345561 0.743713
502.000000 34.810000 0.393328 0.000070 0.379826 0.741427
503.000000 35.810000 0.322839 0.000060 0.424175 0.739048
504.000000 36.810000 0.261820 0.000053 0.480994 0.736572
505.000000 37.810000 0.210221 0.000051 0.549888 0.733996
506.000000 38.810000 0.167435 0.000055 0.626221 0.731315
507.000000 39.810000 0.132561 0.000066 0.703343 0.728525
508.000000 40.810000 0.104579 0.000090 0.775964 0.725622
509.000000 41.810000 0.082482 0.000135 0.841247 0.722601
510.000000 42.810000 0.065347 0.000214 0.898212 0.719457
511.000000 43.810000 0.052388 0.000350 0.946923 0.716185
512.000000 44.810000 0.042988 0.000573 0.987934 0.712781
513.000000 45.810000 0.036725 0.000922 1.021986 0.709239
514.000000 46.810000 0.033408 0.001441 1.049845 0.705552
515.000000 47.810000 0.033122 0.002163 1.072239 0.701716
516.000000 48.810000 0.036316 0.003105 1.089825 0.697724
517.000000 49.810000 0.043902 0.004253 1.103193 0.693570
518.000000 50.810000 0.057397 0.005559 1.112874 0.689247
519.000000 51.810000 0.079017 0.006954 1.119359 0.684748
520.000000 52.810000 0.111637 0.008347 1.123107 0.680067
521.000000 53.810000 0.158440 0.009633 1.124555 0.675196
522.000000 54.810000 0.222177 0.010692 1.124124 0.670126
523.000000 55.810000 0.304169 0.011405 1.122223 0.664851
524.000000 56.810000 0.403441 0.011680 1.119244 0.659362
525.000000 57.810000 0.516475 0.011491 1.115545 0.653649
526.000000 58.810000 0.637542 0.010889 1.111421 0.647705
527.000000 59.810000 0.759460 0.009974 1.107094 0.641519
528.000000 60.810000 0.874102 0.008869 1.102705 0.635082
529.000000 61.810000 0.972732 0.007687 1.098332 0.628384
530.000000 62.810000 1.046241 0.006519 1.094004 0.621413
531.000000 63.810000 1.086397 0.005426 1.089718 0.614159
532.000000 64.810000 1.088258 0.004446 1.085457 0.606611
533.000000 65.810000 1.052268 0.003594 1.081200 0.598756
534.000000 66.810000 0.984255 0.002873 1.076928 0.590582
535.000000 67.810000 0.893410 0.002275 1.072628 0.582076
536.000000 68.810000 0.789740 0.001789 1.068294 0.573224
537.000000 69.810000 0.682201 0.001400 1.063929 0.564013
538.000000 70.810000 0.577685 0.001093 1.059539 0.554428
539.000000 71.810000 0.480876 0.000854 1.055137 0.544454
540.000000 72.810000 0.394431 0.000674 1.050738 0.534074
541.000000 73.810000 0.319464 0.000541 1.046358 0.523273
542.000000 74.810000 0.255961 0.000451 1.042012 0.512033
543.000000 75.810000 0.203213 0.000399 1.037716 0.500336
544.000000 76.810000 0.160118 0.000387 1.033482 0.488165
545.000000 77.810000 0.125413 0.000422 1.029317 0.475499
546.000000 78.810000 0.097828 0.000522 1.025223 0.462318
547.000000 79.810000 0.076175 0.000720 1.021191 0.448603
548.000000 80.810000 0.059408 0.001070 1.017197 0.434330
549.000000 81.810000 0.046640 0.001666 1.013193 0.419477
550.000000 82.810000 0.037159 0.002649 1.009099 0.404021
551.000000 83.810000 0.030427 0.004218 1.004783 0.387938
552.000000 84.810000 0.026099 0.006620 1.000056 0.371201
553.000000 85.810000 0.024031 0.010112 0.994670 0.353784
554.000000 86.810000 0.024326 0.014909 0.988336 0.335660
555.000000 87.810000 0.027406 0.021142 0.980755 0.316800
556.000000 88.810000 0.034110 0.028839 0.971660 0.297173
557.000000 89.810000 0.045855 0.037942 0.960850 0.276750
558.000000 90.810000 0.064769 0.048335 0.948203 0.255497
559.000000 91.810000 0.093759 0.059839 0.933688 0.233380
560.000000 92.810000 0.136293 0.072147 0.917378 0.210366
561.000000 93.810000 0.195789 0.084656 0.899493 0.186416
562.000000 94.810000 0.274577 0.096295 0.880482 0.161494
563.000000 95.810000 0.372866 0.105589 0.861106 0.135560
564.000000 96.810000 0.488230 0.111137 0.842404 0.108572
565.000000 97.810000 0.615837 0.112196 0.825504 0.080488
566.000000 98.810000 0.749347 0.108885 0.811382 0.051263
567.000000 99.810000 0.881833 0.102001 0.800691 0.020852
568.000000 100.810000 1.006496 0.092653 0.793718 0.000000
569.000000 101.810000 1.116671 0.081969 0.790429 0.000000
570.000000 102.810000 1.205432 0.070902 0.790552 0.000000
571.000000 103.810000 1.265168 0.060167 0.793655 0.000000
572.000000 104.810000 1.288513 0.050235 0.799227 0.000000
573.000000 105.810000 1.271054 0.041372 0.806723 0.000000
574.000000 106.810000 1.213925 0.033685 0.815615 0.000000
575.000000 107.810000 1.123997 0.027175 0.825412 0.000000
576.000000 108.810000 1.011590 0.021768 0.835685 0.000000
577.000000 109.810000 0.887704 0.017357 0.846074 0.000000
578.000000 110.810000 0.761954 0.013815 0.856287 0.000000
579.000000 111.810000 0.641580 0.011021 0.866102 0.000000
580.000000 112.810000 0.531336 0.008863 0.875355 0.000000
581.000000 113.810000 0.433770 0.007248 0.883935 0.000000
582.000000 114.810000 0.349768 0.006108 0.891765 0.000000
583.000000 115.810000 0.279037 0.005403 0.898800 0.000000
584.000000 116.810000 0.220582 0.005132 0.905003 0.000000
585.000000 117.810000 0.173020 0.005347 0.910339 0.000000
586.000000 118.810000 0.134840 0.006170 0.914747 0.000000
587.000000 119.810000 0.104550 0.007838 0.918119 0.000000
588.000000 120.810000 0.080776 0.010754 0.920261 0.000000
589.000000 121.810000 0.062307 0.015575 0.920837 0.000000
590.000000 122.810000 0.048116 0.023307 0.919294 0.000000
591.000000 123.810000 0.037358 0.035390 0.914779 0.000000
592.000000 124.810000 0.029359 0.053663 0.906070 0.000000
593.000000 125.810000 0.023612 0.080113 0.891599 0.000000
594.000000 126.810000 0.019765 0.116324 0.869651 0.000000
595.000000 127.810000 0.017627 0.162829 0.838767 0.000000
596.000000 128.810000 0.017187 0.218672 0.798236 0.000000
597.000000 129.810000 0.018655 0.281450 0.748384 0.000000
598.000000 130.810000 0.022542 0.347782 0.690443 0.000000
599.000000 131.810000 0.029775 0.413932 0.625906 0.000000
600.000000 132.810000 0.041857 0.476318 0.555578 0.000000
601.000000 133.810000 0.061038 0.531771 0.478618 0.000000
602.000000 134.810000 0.090393 0.577515 0.392579 0.000000
603.000000 135.810000 0.133627 0.610905 0.298159 0.000000
604.000000 136.810000 0.194427 0.629130 0.208354 0.000000
605.000000 137.810000 0.275372 0.629350 0.138654 0.000000
606.000000 138.810000 0.376824 0.609810 0.091067 0.000000
607.000000 139.810000 0.496382 0.571388 0.060193 0.000000
608.000000 140.810000 0.629159 0.518051 0.040454 0.000000
609.000000 141.810000 0.768812 0.455671 0.027803 0.000000
610.000000 142.810000 0.908608 0.390233 0.019593 0.000000
611.000000 143.810000 1.042407 0.326583 0.014164 0.000000
612.000000 144.810000 1.164991 0.267985 0.010490 0.000000
613.000000 145.810000 1.271997 0.216230 0.007943 0.000000
614.000000 146.810000 1.359193 0.171968 0.006131 0.000000
615.000000 147.810000 1.421501 0.135072 0.004812 0.000000
616.000000 148.810000 1.452445 0.104948 0.003830 0.000000
617.000000 149.810000 1.445469 0.080774 0.003083 0.000000
618.000000 150.810000 1.397306 0.061652 0.002506 0.000000
619.000000 151.810000 1.310664 0.046710 0.002053 0.000000
620.000000 152.810000 1.193893 0.035158 0.001693 0.000000
621.000000 153.810000 1.058341 0.026307 0.001404 0.000000
622.000000 154.810000 0.915465 0.019580 0.001170 0.000000
623.000000 155.810000 0.774924 0.014504 0.000978 0.000000
624.000000 156.810000 0.643652 0.010697 0.000821 0.000000
625.000000 157.810000 0.525892 0.007859 0.000691 0.000000
626.000000 158.810000 0.423563 0.005752 0.000584 0.000000
627.000000 159.810000 0.336918 0.004197 0.000495 0.000000
628.000000 160.810000 0.265083 0.003052 0.000420 0.000000
629.000000 161.810000 0.206572 0.002214 0.000358 0.000000
630.000000 162.810000 0.159614 0.001602 0.000306 0.000000
631.000000 163.810000 0.122404 0.001156 0.000262 0.000000
632.000000 164.810000 0.093239 0.000832 0.000225 0.000000
633.000000 165.810000 0.070596 0.000598 0.000194 0.000000
634.000000 166.810000 0.053161 0.000429 0.000168 0.000000
635.000000 167.810000 0.039836 0.000307 0.000146 0.000000
636.000000 168.810000 0.029718 0.000219 0.000127 0.000000
637.000000 169.810000 0.022079 0.000157 0.000111 0.000000
638.000000 170.810000 0.016343 0.000112 0.000097 0.000000
639.000000 171.810000 0.012056 0.000079 0.000085 0.000000
640.000000 172.810000 0.008866 0.000056 0.000075 0.000000
641.000000 173.810000 0.006501 0.000040 0.000066 0.000000
642.000000 174.810000 0.004754 0.000028 0.000059 0.000000
643.000000 175.810000 0.003468 0.000020 0.000052 0.000000
