# Supplementary material for: Ripply suppresses Tbx6 to induce dynamic-to-static conversion in somite segmentation
Source: Nat Commun. 2023 Apr 13;14:2115. doi: 10.1038/s41467-023-37745-w (PMC10102234; doi:10.1038/s41467-023-37745-w)
Supplement: Supplementary file 11 — Supplementary Software 1 [file 41467_2023_37745_MOESM11_ESM.zip › Supplementary_Software/WT_simulations/t_vs_Her_Rip_Tbx_Erk_tracked_cell_4.dat]

468.000000 0.810000 0.317346 0.000001 0.036083 0.787612
469.000000 1.810000 0.259708 0.000001 0.038721 0.787109
470.000000 2.810000 0.210318 0.000001 0.041533 0.786585
471.000000 3.810000 0.168956 0.000001 0.044526 0.786040
472.000000 4.810000 0.135011 0.000001 0.047707 0.785473
473.000000 5.810000 0.107691 0.000001 0.051082 0.784883
474.000000 6.810000 0.086163 0.000002 0.054658 0.784269
475.000000 7.810000 0.069660 0.000003 0.058441 0.783630
476.000000 8.810000 0.057550 0.000004 0.062436 0.782965
477.000000 9.810000 0.049395 0.000007 0.066649 0.782274
478.000000 10.810000 0.045014 0.000011 0.071084 0.781554
479.000000 11.810000 0.044551 0.000018 0.075746 0.780804
480.000000 12.810000 0.048569 0.000029 0.080637 0.780025
481.000000 13.810000 0.058161 0.000044 0.085761 0.779213
482.000000 14.810000 0.075045 0.000064 0.091119 0.778369
483.000000 15.810000 0.101555 0.000089 0.096715 0.777490
484.000000 16.810000 0.140394 0.000118 0.102548 0.776576
485.000000 17.810000 0.194039 0.000148 0.108621 0.775625
486.000000 18.810000 0.263827 0.000177 0.114935 0.774635
487.000000 19.810000 0.349085 0.000201 0.121492 0.773604
488.000000 20.810000 0.446549 0.000217 0.128295 0.772532
489.000000 21.810000 0.550472 0.000222 0.135349 0.771417
490.000000 22.810000 0.652980 0.000218 0.142660 0.770256
491.000000 23.810000 0.744769 0.000207 0.150238 0.769047
492.000000 24.810000 0.816085 0.000189 0.158094 0.767790
493.000000 25.810000 0.858585 0.000168 0.166247 0.766482
494.000000 26.810000 0.867697 0.000146 0.174720 0.765121
495.000000 27.810000 0.844031 0.000125 0.183549 0.763704
496.000000 28.810000 0.792841 0.000105 0.192777 0.762230
497.000000 29.810000 0.722041 0.000087 0.202465 0.760695
498.000000 30.810000 0.640064 0.000072 0.212699 0.759099
499.000000 31.810000 0.554368 0.000059 0.223592 0.757438
500.000000 32.810000 0.470682 0.000049 0.235303 0.755709
501.000000 33.810000 0.392898 0.000041 0.248054 0.753910
502.000000 34.810000 0.323256 0.000035 0.262162 0.752038
503.000000 35.810000 0.262731 0.000032 0.278084 0.750090
504.000000 36.810000 0.211379 0.000030 0.296501 0.748063
505.000000 37.810000 0.168686 0.000032 0.318428 0.745953
506.000000 38.810000 0.133813 0.000038 0.345394 0.743758
507.000000 39.810000 0.105788 0.000050 0.379614 0.741473
508.000000 40.810000 0.083635 0.000071 0.423901 0.739096
509.000000 41.810000 0.066458 0.000109 0.480644 0.736622
510.000000 42.810000 0.053490 0.000173 0.549464 0.734048
511.000000 43.810000 0.044135 0.000281 0.625739 0.731369
512.000000 44.810000 0.037995 0.000459 0.702804 0.728582
513.000000 45.810000 0.034910 0.000744 0.775336 0.725681
514.000000 46.810000 0.035016 0.001176 0.840453 0.722662
515.000000 47.810000 0.038827 0.001792 0.897127 0.719521
516.000000 48.810000 0.047349 0.002606 0.945377 0.716252
517.000000 49.810000 0.062211 0.003602 0.985726 0.712851
518.000000 50.810000 0.085731 0.004732 1.018914 0.709311
519.000000 51.810000 0.120836 0.005915 1.045752 0.705627
520.000000 52.810000 0.170602 0.007051 1.067056 0.701794
521.000000 53.810000 0.237485 0.008020 1.083617 0.697805
522.000000 54.810000 0.322279 0.008704 1.096190 0.693654
523.000000 55.810000 0.423415 0.009018 1.105478 0.689335
524.000000 56.810000 0.536797 0.008939 1.112114 0.684840
525.000000 57.810000 0.656252 0.008509 1.116638 0.680162
526.000000 58.810000 0.774184 0.007818 1.119489 0.675295
527.000000 59.810000 0.882071 0.006966 1.121005 0.670230
528.000000 60.810000 0.970768 0.006046 1.121435 0.664959
529.000000 61.810000 1.031199 0.005133 1.120961 0.659474
530.000000 62.810000 1.056230 0.004276 1.119718 0.653766
531.000000 63.810000 1.043156 0.003506 1.117807 0.647826
532.000000 64.810000 0.994864 0.002836 1.115309 0.641645
533.000000 65.810000 0.918828 0.002269 1.112293 0.635213
534.000000 66.810000 0.824640 0.001799 1.108823 0.628520
535.000000 67.810000 0.721810 0.001417 1.104957 0.621555
536.000000 68.810000 0.618254 0.001110 1.100754 0.614307
537.000000 69.810000 0.519759 0.000869 1.096268 0.606765
538.000000 70.810000 0.430000 0.000683 1.091553 0.598916
539.000000 71.810000 0.350873 0.000542 1.086657 0.590749
540.000000 72.810000 0.282953 0.000440 1.081629 0.582249
541.000000 73.810000 0.225905 0.000373 1.076510 0.573405
542.000000 74.810000 0.178859 0.000338 1.071339 0.564201
543.000000 75.810000 0.140661 0.000337 1.066147 0.554624
544.000000 76.810000 0.110079 0.000379 1.060961 0.544657
545.000000 77.810000 0.085910 0.000479 1.055797 0.534286
546.000000 78.810000 0.067067 0.000665 1.050662 0.523493
547.000000 79.810000 0.052607 0.000984 1.045548 0.512262
548.000000 80.810000 0.041756 0.001508 1.040424 0.500575
549.000000 81.810000 0.033917 0.002340 1.035236 0.488413
550.000000 82.810000 0.028679 0.003608 1.029891 0.475757
551.000000 83.810000 0.025835 0.005444 1.024268 0.462587
552.000000 84.810000 0.025419 0.007958 1.018219 0.448882
553.000000 85.810000 0.027766 0.011199 1.011593 0.434621
554.000000 86.810000 0.033615 0.015145 1.004262 0.419780
555.000000 87.810000 0.044210 0.019707 0.996141 0.404337
556.000000 88.810000 0.061485 0.024744 0.987206 0.388266
557.000000 89.810000 0.088153 0.030080 0.977494 0.371542
558.000000 90.810000 0.127576 0.035490 0.967109 0.354139
559.000000 91.810000 0.183185 0.040653 0.956229 0.336030
560.000000 92.810000 0.257578 0.045114 0.945130 0.317184
561.000000 93.810000 0.351390 0.048317 0.934210 0.297574
562.000000 94.810000 0.462711 0.049788 0.923960 0.277166
563.000000 95.810000 0.587113 0.049336 0.914894 0.255930
564.000000 96.810000 0.718452 0.047112 0.907431 0.233831
565.000000 97.810000 0.849764 0.043517 0.901830 0.210835
566.000000 98.810000 0.973989 0.039049 0.898162 0.186905
567.000000 99.810000 1.084084 0.034186 0.896342 0.162003
568.000000 100.810000 1.172674 0.029315 0.896166 0.136089
569.000000 101.810000 1.231871 0.024711 0.897364 0.109122
570.000000 102.810000 1.254396 0.020544 0.899642 0.081061
571.000000 103.810000 1.236287 0.016898 0.902709 0.051859
572.000000 104.810000 1.179242 0.013795 0.906298 0.021472
573.000000 105.810000 1.090398 0.011214 0.910179 0.000000
574.000000 106.810000 0.980098 0.009111 0.914164 0.000000
575.000000 107.810000 0.859083 0.007430 0.918102 0.000000
576.000000 108.810000 0.736669 0.006115 0.921881 0.000000
577.000000 109.810000 0.619789 0.005113 0.925422 0.000000
578.000000 110.810000 0.512953 0.004381 0.928669 0.000000
579.000000 111.810000 0.418548 0.003893 0.931586 0.000000
580.000000 112.810000 0.337363 0.003638 0.934145 0.000000
581.000000 113.810000 0.269074 0.003632 0.936324 0.000000
582.000000 114.810000 0.212679 0.003921 0.938089 0.000000
583.000000 115.810000 0.166827 0.004599 0.939393 0.000000
584.000000 116.810000 0.130041 0.005832 0.940149 0.000000
585.000000 117.810000 0.100876 0.007900 0.940210 0.000000
586.000000 118.810000 0.078004 0.011258 0.939332 0.000000
587.000000 119.810000 0.060258 0.016621 0.937116 0.000000
588.000000 120.810000 0.046651 0.025067 0.932934 0.000000
589.000000 121.810000 0.036374 0.038101 0.925849 0.000000
590.000000 122.810000 0.028791 0.057605 0.914552 0.000000
591.000000 123.810000 0.023431 0.085534 0.897419 0.000000
592.000000 124.810000 0.019983 0.123342 0.872735 0.000000
593.000000 125.810000 0.018309 0.171347 0.839132 0.000000
594.000000 126.810000 0.018472 0.228354 0.796057 0.000000
595.000000 127.810000 0.020786 0.291775 0.744011 0.000000
596.000000 128.810000 0.025914 0.358129 0.684328 0.000000
597.000000 129.810000 0.035005 0.423660 0.618477 0.000000
598.000000 130.810000 0.049854 0.484798 0.547090 0.000000
599.000000 131.810000 0.073059 0.538364 0.469062 0.000000
600.000000 132.810000 0.107983 0.581477 0.381904 0.000000
601.000000 133.810000 0.158406 0.611264 0.287352 0.000000
602.000000 134.810000 0.227624 0.624682 0.199630 0.000000
603.000000 135.810000 0.317344 0.619045 0.132896 0.000000
604.000000 136.810000 0.426709 0.593454 0.087710 0.000000
605.000000 137.810000 0.552162 0.550027 0.058430 0.000000
606.000000 138.810000 0.688034 0.493612 0.039657 0.000000
607.000000 139.810000 0.827689 0.430264 0.027556 0.000000
608.000000 140.810000 0.964542 0.365619 0.019642 0.000000
609.000000 141.810000 1.092739 0.303965 0.014361 0.000000
610.000000 142.810000 1.207276 0.248026 0.010753 0.000000
611.000000 143.810000 1.303539 0.199167 0.008227 0.000000
612.000000 144.810000 1.376416 0.157747 0.006414 0.000000
613.000000 145.810000 1.419552 0.123461 0.005082 0.000000
614.000000 146.810000 1.426101 0.095630 0.004082 0.000000
615.000000 147.810000 1.391696 0.073402 0.003316 0.000000
616.000000 148.810000 1.317481 0.055891 0.002720 0.000000
617.000000 149.810000 1.210591 0.042255 0.002249 0.000000
618.000000 150.810000 1.081790 0.031744 0.001872 0.000000
619.000000 151.810000 0.942617 0.023712 0.001567 0.000000
620.000000 152.810000 0.803156 0.017622 0.001319 0.000000
621.000000 153.810000 0.671020 0.013035 0.001115 0.000000
622.000000 154.810000 0.551099 0.009602 0.000946 0.000000
623.000000 155.810000 0.445906 0.007046 0.000806 0.000000
624.000000 156.810000 0.356129 0.005152 0.000689 0.000000
625.000000 157.810000 0.281207 0.003755 0.000591 0.000000
626.000000 158.810000 0.219838 0.002729 0.000509 0.000000
627.000000 159.810000 0.170350 0.001977 0.000440 0.000000
628.000000 160.810000 0.130973 0.001429 0.000381 0.000000
629.000000 161.810000 0.099996 0.001031 0.000331 0.000000
630.000000 162.810000 0.075870 0.000742 0.000289 0.000000
631.000000 163.810000 0.057241 0.000533 0.000253 0.000000
632.000000 164.810000 0.042967 0.000382 0.000222 0.000000
633.000000 165.810000 0.032104 0.000273 0.000196 0.000000
634.000000 166.810000 0.023887 0.000195 0.000173 0.000000
635.000000 167.810000 0.017704 0.000139 0.000153 0.000000
636.000000 168.810000 0.013076 0.000099 0.000136 0.000000
637.000000 169.810000 0.009627 0.000071 0.000121 0.000000
638.000000 170.810000 0.007066 0.000050 0.000108 0.000000
639.000000 171.810000 0.005173 0.000036 0.000097 0.000000
640.000000 172.810000 0.003777 0.000025 0.000087 0.000000
641.000000 173.810000 0.002751 0.000018 0.000078 0.000000
642.000000 174.810000 0.002000 0.000013 0.000071 0.000000
643.000000 175.810000 0.001451 0.000009 0.000064 0.000000
644.000000 176.810000 0.001051 0.000006 0.000058 0.000000
645.000000 177.810000 0.000760 0.000005 0.000052 0.000000
646.000000 178.810000 0.000550 0.000003 0.000047 0.000000
647.000000 179.810000 0.000397 0.000002 0.000043 0.000000
648.000000 180.810000 0.000287 0.000002 0.000039 0.000000
