# Supplementary material for: Ripply suppresses Tbx6 to induce dynamic-to-static conversion in somite segmentation
Source: Nat Commun. 2023 Apr 13;14:2115. doi: 10.1038/s41467-023-37745-w (PMC10102234; doi:10.1038/s41467-023-37745-w)
Supplement: Supplementary file 11 — Supplementary Software 1 [file 41467_2023_37745_MOESM11_ESM.zip › Supplementary_Software/WT_simulations/x_vs_Fgf_TbxAct_lab_ref.dat]

4.29 0.014 0.000
14.30 0.016 0.000
24.29 0.018 0.000
34.29 0.019 0.000
44.30 0.021 0.000
54.29 0.024 0.000
64.29 0.026 0.000
74.30 0.029 0.000
84.29 0.032 0.001
94.29 0.035 0.001
104.30 0.039 0.001
114.29 0.043 0.002
124.29 0.048 0.003
134.30 0.053 0.004
144.29 0.058 0.006
154.29 0.064 0.009
164.30 0.071 0.014
174.29 0.079 0.020
184.29 0.087 0.030
194.30 0.096 0.043
204.29 0.106 0.060
214.29 0.117 0.083
224.30 0.129 0.112
234.29 0.143 0.144
244.29 0.158 0.178
254.30 0.175 0.210
264.29 0.193 0.234
274.29 0.213 0.246
284.30 0.236 0.245
284.32 0.236 0.245
294.31 0.261 0.230
304.31 0.288 0.205
314.32 0.318 0.173
324.31 0.352 0.138
334.31 0.389 0.106
344.32 0.430 0.079
354.31 0.475 0.057
364.31 0.525 0.040
374.30 0.580 0.028
384.31 0.641 0.019
394.31 0.709 0.013


4.29 0.014 0.000
14.30 0.016 0.000
24.29 0.017 0.000
34.29 0.019 0.000
44.30 0.021 0.000
54.29 0.023 0.000
64.29 0.026 0.000
74.30 0.028 0.000
84.29 0.031 0.001
94.29 0.035 0.001
104.30 0.038 0.001
114.29 0.042 0.002
124.29 0.047 0.003
134.30 0.052 0.004
144.29 0.057 0.006
154.29 0.063 0.009
164.30 0.070 0.013
174.29 0.077 0.019
184.29 0.085 0.028
194.30 0.094 0.040
204.29 0.104 0.056
214.29 0.115 0.078
224.30 0.127 0.105
234.29 0.140 0.137
244.29 0.155 0.172
254.30 0.171 0.204
264.29 0.189 0.230
274.29 0.209 0.245
284.30 0.231 0.247
284.32 0.231 0.247
294.31 0.256 0.234
304.31 0.282 0.211
314.32 0.312 0.179
324.31 0.345 0.145
334.31 0.381 0.112
344.32 0.421 0.084
354.31 0.466 0.061
364.31 0.515 0.043
374.30 0.569 0.030
384.31 0.629 0.021
394.31 0.695 0.014


4.29 0.014 0.000
14.30 0.015 0.000
24.29 0.017 0.000
34.29 0.019 0.000
44.30 0.021 0.000
54.29 0.023 0.000
64.29 0.025 0.000
74.30 0.028 0.000
84.29 0.031 0.001
94.29 0.034 0.001
104.30 0.037 0.001
114.29 0.041 0.002
124.29 0.046 0.002
134.30 0.051 0.004
144.29 0.056 0.005
154.29 0.062 0.008
164.30 0.068 0.012
174.29 0.075 0.018
184.29 0.083 0.026
194.30 0.092 0.037
204.29 0.102 0.053
214.29 0.113 0.073
224.30 0.124 0.100
234.29 0.137 0.131
244.29 0.152 0.165
254.30 0.168 0.198
264.29 0.186 0.225
274.29 0.205 0.243
284.30 0.227 0.247
284.32 0.227 0.247
294.31 0.251 0.238
304.31 0.277 0.216
314.32 0.306 0.186
324.31 0.338 0.152
334.31 0.374 0.119
344.32 0.413 0.089
354.31 0.457 0.065
364.31 0.504 0.046
374.30 0.557 0.032
384.31 0.616 0.022
394.31 0.681 0.015


14.30 0.015 0.000
24.29 0.017 0.000
34.29 0.018 0.000
44.30 0.020 0.000
54.29 0.022 0.000
64.29 0.025 0.000
74.30 0.027 0.000
84.29 0.030 0.000
94.29 0.033 0.001
104.30 0.037 0.001
114.29 0.041 0.002
124.29 0.045 0.002
134.30 0.050 0.003
144.29 0.055 0.005
154.29 0.061 0.007
164.30 0.067 0.011
174.29 0.074 0.016
184.29 0.082 0.024
194.30 0.090 0.034
204.29 0.100 0.049
214.29 0.110 0.069
224.30 0.122 0.094
234.29 0.135 0.124
244.29 0.149 0.158
254.30 0.165 0.192
264.29 0.182 0.221
274.29 0.201 0.240
284.30 0.222 0.248
284.32 0.222 0.248
294.31 0.246 0.241
304.31 0.271 0.221
314.32 0.300 0.192
324.31 0.332 0.159
334.31 0.366 0.125
344.32 0.405 0.095
354.31 0.448 0.069
364.31 0.495 0.049
374.30 0.547 0.035
384.31 0.604 0.024
394.31 0.668 0.016
404.30 0.738 0.011


14.30 0.015 0.000
24.29 0.016 0.000
34.29 0.018 0.000
44.30 0.020 0.000
54.29 0.022 0.000
64.29 0.024 0.000
74.30 0.027 0.000
84.29 0.029 0.000
94.29 0.033 0.001
104.30 0.036 0.001
114.29 0.040 0.001
124.29 0.044 0.002
134.30 0.049 0.003
144.29 0.054 0.005
154.29 0.059 0.007
164.30 0.066 0.010
174.29 0.072 0.015
184.29 0.080 0.022
194.30 0.089 0.032
204.29 0.098 0.046
214.29 0.108 0.064
224.30 0.120 0.088
234.29 0.132 0.118
244.29 0.146 0.151
254.30 0.161 0.185
264.29 0.178 0.215
274.29 0.197 0.237
284.30 0.218 0.247
284.32 0.218 0.247
294.31 0.241 0.243
304.31 0.266 0.226
314.32 0.294 0.199
324.31 0.325 0.166
334.31 0.359 0.132
344.32 0.397 0.100
354.31 0.439 0.074
364.31 0.485 0.053
374.30 0.536 0.037
384.31 0.592 0.026
394.31 0.654 0.018
404.30 0.723 0.012


14.30 0.014 0.000
24.29 0.016 0.000
34.29 0.018 0.000
44.30 0.019 0.000
54.29 0.021 0.000
64.29 0.024 0.000
74.30 0.026 0.000
84.29 0.029 0.000
94.29 0.032 0.001
104.30 0.035 0.001
114.29 0.039 0.001
124.29 0.043 0.002
134.30 0.048 0.003
144.29 0.053 0.004
154.29 0.058 0.006
164.30 0.064 0.009
174.29 0.071 0.014
184.29 0.079 0.020
194.30 0.087 0.030
204.29 0.096 0.043
214.29 0.106 0.060
224.30 0.117 0.083
234.29 0.129 0.112
244.29 0.143 0.144
254.30 0.158 0.179
264.29 0.175 0.210
274.29 0.193 0.234
284.30 0.214 0.246
284.32 0.214 0.246
294.31 0.236 0.245
304.31 0.261 0.230
314.32 0.288 0.205
324.31 0.319 0.172
334.31 0.352 0.138
344.32 0.389 0.106
354.31 0.430 0.079
364.31 0.475 0.057
374.30 0.525 0.040
384.31 0.580 0.028
394.31 0.641 0.019
404.30 0.709 0.013


14.30 0.014 0.000
24.29 0.016 0.000
34.29 0.017 0.000
44.30 0.019 0.000
54.29 0.021 0.000
64.29 0.023 0.000
74.30 0.026 0.000
84.29 0.028 0.000
94.29 0.031 0.001
104.30 0.035 0.001
114.29 0.038 0.001
124.29 0.042 0.002
134.30 0.047 0.003
144.29 0.052 0.004
154.29 0.057 0.006
164.30 0.063 0.009
174.29 0.070 0.013
184.29 0.077 0.019
194.30 0.085 0.028
204.29 0.094 0.040
214.29 0.104 0.056
224.30 0.115 0.078
234.29 0.127 0.106
244.29 0.140 0.138
254.30 0.155 0.172
264.29 0.171 0.204
274.29 0.189 0.230
284.30 0.209 0.245
284.32 0.209 0.245
294.31 0.231 0.246
304.31 0.256 0.234
314.32 0.283 0.211
324.31 0.312 0.179
334.31 0.345 0.145
344.32 0.381 0.112
354.31 0.422 0.084
364.31 0.466 0.061
374.30 0.515 0.043
384.31 0.569 0.030
394.31 0.629 0.021
404.30 0.695 0.014


14.30 0.014 0.000
24.29 0.015 0.000
34.29 0.017 0.000
44.30 0.019 0.000
54.29 0.021 0.000
64.29 0.023 0.000
74.30 0.025 0.000
84.29 0.028 0.000
94.29 0.031 0.001
104.30 0.034 0.001
114.29 0.037 0.001
124.29 0.041 0.002
134.30 0.046 0.002
144.29 0.051 0.004
154.29 0.056 0.005
164.30 0.062 0.008
174.29 0.068 0.012
184.29 0.075 0.018
194.30 0.083 0.026
204.29 0.092 0.037
214.29 0.102 0.053
224.30 0.113 0.073
234.29 0.124 0.100
244.29 0.138 0.131
254.30 0.152 0.165
264.29 0.168 0.198
274.29 0.186 0.226
284.30 0.205 0.243
284.32 0.205 0.243
294.31 0.227 0.247
304.31 0.251 0.238
314.32 0.277 0.216
324.31 0.306 0.186
334.31 0.338 0.152
344.32 0.374 0.119
354.31 0.413 0.089
364.31 0.457 0.065
374.30 0.505 0.046
384.31 0.558 0.032
394.31 0.616 0.022
404.30 0.681 0.015


24.29 0.015 0.000
34.29 0.017 0.000
44.30 0.018 0.000
54.29 0.020 0.000
64.29 0.022 0.000
74.30 0.025 0.000
84.29 0.027 0.000
94.29 0.030 0.000
104.30 0.033 0.001
114.29 0.037 0.001
124.29 0.041 0.002
134.30 0.045 0.002
144.29 0.050 0.003
154.29 0.055 0.005
164.30 0.061 0.007
174.29 0.067 0.011
184.29 0.074 0.016
194.30 0.082 0.024
204.29 0.090 0.034
214.29 0.100 0.049
224.30 0.110 0.069
234.29 0.122 0.094
244.29 0.135 0.124
254.30 0.149 0.158
264.29 0.165 0.192
274.29 0.182 0.221
284.30 0.201 0.240
284.32 0.201 0.241
294.31 0.222 0.248
304.31 0.246 0.241
314.32 0.272 0.221
324.31 0.300 0.192
334.31 0.332 0.159
344.32 0.367 0.125
354.31 0.405 0.095
364.31 0.448 0.069
374.30 0.495 0.049
384.31 0.547 0.035
394.31 0.604 0.024
404.30 0.668 0.016
414.31 0.738 0.011


24.29 0.015 0.000
34.29 0.016 0.000
44.30 0.018 0.000
54.29 0.020 0.000
64.29 0.022 0.000
74.30 0.024 0.000
84.29 0.027 0.000
94.29 0.029 0.000
104.30 0.033 0.001
114.29 0.036 0.001
124.29 0.040 0.001
134.30 0.044 0.002
144.29 0.049 0.003
154.29 0.054 0.005
164.30 0.059 0.007
174.29 0.066 0.010
184.29 0.073 0.015
194.30 0.080 0.022
204.29 0.089 0.032
214.29 0.098 0.046
224.30 0.108 0.064
234.29 0.120 0.089
244.29 0.132 0.118
254.30 0.146 0.151
264.29 0.161 0.185
274.29 0.178 0.216
284.30 0.197 0.237
284.32 0.197 0.238
294.31 0.218 0.247
304.31 0.241 0.243
314.32 0.266 0.226
324.31 0.294 0.199
334.31 0.325 0.166
344.32 0.359 0.131
354.31 0.397 0.100
364.31 0.439 0.074
374.30 0.485 0.053
384.31 0.536 0.037
394.31 0.592 0.026
404.30 0.655 0.018
414.31 0.724 0.012


24.29 0.014 0.000
34.29 0.016 0.000
44.30 0.018 0.000
54.29 0.019 0.000
64.29 0.021 0.000
74.30 0.024 0.000
84.29 0.026 0.000
94.29 0.029 0.000
104.30 0.032 0.001
114.29 0.035 0.001
124.29 0.039 0.001
134.30 0.043 0.002
144.29 0.048 0.003
154.29 0.053 0.004
164.30 0.058 0.006
174.29 0.064 0.009
184.29 0.071 0.014
194.30 0.079 0.020
204.29 0.087 0.030
214.29 0.096 0.043
224.30 0.106 0.060
234.29 0.117 0.083
244.29 0.130 0.112
254.30 0.143 0.145
264.29 0.158 0.179
274.29 0.175 0.210
284.30 0.193 0.234
284.32 0.193 0.234
294.31 0.214 0.246
304.31 0.236 0.245
314.32 0.261 0.230
324.31 0.288 0.205
334.31 0.319 0.172
344.32 0.352 0.138
354.31 0.389 0.106
364.31 0.430 0.079
374.30 0.475 0.057
384.31 0.525 0.040
394.31 0.581 0.028
404.30 0.642 0.019
414.31 0.709 0.013


24.29 0.014 0.000
34.29 0.016 0.000
44.30 0.017 0.000
54.29 0.019 0.000
64.29 0.021 0.000
74.30 0.023 0.000
84.29 0.026 0.000
94.29 0.028 0.000
104.30 0.031 0.001
114.29 0.035 0.001
124.29 0.038 0.001
134.30 0.042 0.002
144.29 0.047 0.003
154.29 0.052 0.004
164.30 0.057 0.006
174.29 0.063 0.009
184.29 0.070 0.013
194.30 0.077 0.019
204.29 0.085 0.028
214.29 0.094 0.040
224.30 0.104 0.056
234.29 0.115 0.078
244.29 0.127 0.106
254.30 0.140 0.138
264.29 0.155 0.172
274.29 0.171 0.204
284.30 0.189 0.230
284.32 0.190 0.230
294.31 0.209 0.245
304.31 0.231 0.246
314.32 0.256 0.234
324.31 0.283 0.210
334.31 0.312 0.179
344.32 0.345 0.145
354.31 0.382 0.112
364.31 0.422 0.084
374.30 0.466 0.061
384.31 0.515 0.043
394.31 0.569 0.030
404.30 0.629 0.021
414.31 0.695 0.014


24.29 0.014 0.000
34.29 0.015 0.000
44.30 0.017 0.000
54.29 0.019 0.000
64.29 0.021 0.000
74.30 0.023 0.000
84.29 0.025 0.000
94.29 0.028 0.000
104.30 0.031 0.001
114.29 0.034 0.001
124.29 0.037 0.001
134.30 0.041 0.002
144.29 0.046 0.002
154.29 0.051 0.004
164.30 0.056 0.005
174.29 0.062 0.008
184.29 0.068 0.012
194.30 0.076 0.018
204.29 0.083 0.026
214.29 0.092 0.037
224.30 0.102 0.053
234.29 0.113 0.074
244.29 0.124 0.100
254.30 0.138 0.131
264.29 0.152 0.165
274.29 0.168 0.198
284.30 0.186 0.226
284.32 0.186 0.226
294.31 0.205 0.243
304.31 0.227 0.247
314.32 0.251 0.238
324.31 0.277 0.216
334.31 0.306 0.186
344.32 0.339 0.152
354.31 0.374 0.118
364.31 0.413 0.089
374.30 0.457 0.065
384.31 0.505 0.046
394.31 0.558 0.032
404.30 0.617 0.022
414.31 0.682 0.015


34.29 0.015 0.000
44.30 0.017 0.000
54.29 0.018 0.000
64.29 0.020 0.000
74.30 0.022 0.000
84.29 0.025 0.000
94.29 0.027 0.000
104.30 0.030 0.000
114.29 0.033 0.001
124.29 0.037 0.001
134.30 0.041 0.002
144.29 0.045 0.002
154.29 0.050 0.003
164.30 0.055 0.005
174.29 0.061 0.007
184.29 0.067 0.011
194.30 0.074 0.016
204.29 0.082 0.024
214.29 0.090 0.034
224.30 0.100 0.049
234.29 0.110 0.069
244.29 0.122 0.094
254.30 0.135 0.125
264.29 0.149 0.158
274.29 0.165 0.192
284.30 0.182 0.221
284.32 0.182 0.221
294.31 0.201 0.241
304.31 0.222 0.248
314.32 0.246 0.241
324.31 0.272 0.221
334.31 0.300 0.192
344.32 0.332 0.159
354.31 0.367 0.125
364.31 0.405 0.094
374.30 0.448 0.069
384.31 0.495 0.049
394.31 0.547 0.035
404.30 0.605 0.024
414.31 0.668 0.016
424.31 0.738 0.011


34.29 0.015 0.000
44.30 0.016 0.000
54.29 0.018 0.000
64.29 0.020 0.000
74.30 0.022 0.000
84.29 0.024 0.000
94.29 0.027 0.000
104.30 0.030 0.000
114.29 0.033 0.001
124.29 0.036 0.001
134.30 0.040 0.001
144.29 0.044 0.002
154.29 0.049 0.003
164.30 0.054 0.005
174.29 0.059 0.007
184.29 0.066 0.010
194.30 0.073 0.015
204.29 0.080 0.022
214.29 0.089 0.032
224.30 0.098 0.046
234.29 0.108 0.065
244.29 0.120 0.089
254.30 0.132 0.118
264.29 0.146 0.151
274.29 0.161 0.185
284.30 0.178 0.216
284.32 0.179 0.216
294.31 0.197 0.238
304.31 0.218 0.247
314.32 0.241 0.243
324.31 0.266 0.226
334.31 0.294 0.198
344.32 0.325 0.165
354.31 0.359 0.131
364.31 0.397 0.100
374.30 0.439 0.074
384.31 0.485 0.053
394.31 0.536 0.037
404.30 0.593 0.026
414.31 0.655 0.018
424.31 0.724 0.012


34.29 0.014 0.000
44.30 0.016 0.000
54.29 0.018 0.000
64.29 0.019 0.000
74.30 0.021 0.000
84.29 0.024 0.000
94.29 0.026 0.000
104.30 0.029 0.000
114.29 0.032 0.001
124.29 0.035 0.001
134.30 0.039 0.001
144.29 0.043 0.002
154.29 0.048 0.003
164.30 0.053 0.004
174.29 0.058 0.006
184.29 0.064 0.009
194.30 0.071 0.014
204.29 0.079 0.020
214.29 0.087 0.030
224.30 0.096 0.043
234.29 0.106 0.060
244.29 0.117 0.083
254.30 0.130 0.112
264.29 0.143 0.145
274.29 0.158 0.179
284.30 0.175 0.210
284.32 0.175 0.210
294.31 0.193 0.234
304.31 0.214 0.246
314.32 0.236 0.245
324.31 0.261 0.230
334.31 0.289 0.204
344.32 0.319 0.172
354.31 0.352 0.138
364.31 0.389 0.106
374.30 0.430 0.079
384.31 0.476 0.057
394.31 0.526 0.040
404.30 0.581 0.028
414.31 0.642 0.019
424.31 0.710 0.013


34.29 0.014 0.000
44.30 0.016 0.000
54.29 0.017 0.000
64.29 0.019 0.000
74.30 0.021 0.000
84.29 0.023 0.000
94.29 0.026 0.000
104.30 0.028 0.000
114.29 0.031 0.001
124.29 0.035 0.001
134.30 0.038 0.001
144.29 0.042 0.002
154.29 0.047 0.003
164.30 0.052 0.004
174.29 0.057 0.006
184.29 0.063 0.009
194.30 0.070 0.013
204.29 0.077 0.019
214.29 0.085 0.028
224.30 0.094 0.040
234.29 0.104 0.056
244.29 0.115 0.078
254.30 0.127 0.106
264.29 0.140 0.138
274.29 0.155 0.172
284.30 0.172 0.204
284.32 0.172 0.204
294.31 0.190 0.230
304.31 0.210 0.245
314.32 0.232 0.246
324.31 0.256 0.234
334.31 0.283 0.210
344.32 0.313 0.179
354.31 0.345 0.145
364.31 0.382 0.112
374.30 0.422 0.084
384.31 0.466 0.060
394.31 0.515 0.043
404.30 0.570 0.030
414.31 0.629 0.021
424.31 0.696 0.014


34.29 0.014 0.000
44.30 0.015 0.000
54.29 0.017 0.000
64.29 0.019 0.000
74.30 0.021 0.000
84.29 0.023 0.000
94.29 0.025 0.000
104.30 0.028 0.000
114.29 0.031 0.001
124.29 0.034 0.001
134.30 0.038 0.001
144.29 0.041 0.002
154.29 0.046 0.002
164.30 0.051 0.004
174.29 0.056 0.005
184.29 0.062 0.008
194.30 0.068 0.012
204.29 0.076 0.018
214.29 0.083 0.026
224.30 0.092 0.037
234.29 0.102 0.053
244.29 0.113 0.074
254.30 0.125 0.100
264.29 0.138 0.131
274.29 0.152 0.165
284.30 0.168 0.198
284.32 0.168 0.198
294.31 0.186 0.226
304.31 0.205 0.243
314.32 0.227 0.247
324.31 0.251 0.238
334.31 0.277 0.216
344.32 0.306 0.185
354.31 0.339 0.152
364.31 0.374 0.118
374.30 0.414 0.089
384.31 0.457 0.065
394.31 0.505 0.046
404.30 0.558 0.032
414.31 0.617 0.022
424.31 0.682 0.015


44.30 0.015 0.000
54.29 0.017 0.000
64.29 0.018 0.000
74.30 0.020 0.000
84.29 0.022 0.000
94.29 0.025 0.000
104.30 0.027 0.000
114.29 0.030 0.000
124.29 0.033 0.001
134.30 0.037 0.001
144.29 0.041 0.002
154.29 0.045 0.002
164.30 0.050 0.003
174.29 0.055 0.005
184.29 0.061 0.008
194.30 0.067 0.011
204.29 0.074 0.016
214.29 0.082 0.024
224.30 0.090 0.035
234.29 0.100 0.049
244.29 0.110 0.069
254.30 0.122 0.094
264.29 0.135 0.125
274.29 0.149 0.158
284.30 0.165 0.192
284.32 0.165 0.192
294.31 0.182 0.221
304.31 0.201 0.241
314.32 0.223 0.248
324.31 0.246 0.241
334.31 0.272 0.221
344.32 0.300 0.192
354.31 0.332 0.158
364.31 0.367 0.125
374.30 0.405 0.094
384.31 0.448 0.069
394.31 0.495 0.049
404.30 0.547 0.034
414.31 0.605 0.024
424.31 0.668 0.016
434.30 0.739 0.011


44.30 0.015 0.000
54.29 0.016 0.000
64.29 0.018 0.000
74.30 0.020 0.000
84.29 0.022 0.000
94.29 0.024 0.000
104.30 0.027 0.000
114.29 0.030 0.000
124.29 0.033 0.001
134.30 0.036 0.001
144.29 0.040 0.001
154.29 0.044 0.002
164.30 0.049 0.003
174.29 0.054 0.005
184.29 0.059 0.007
194.30 0.066 0.010
204.29 0.073 0.015
214.29 0.080 0.022
224.30 0.089 0.032
234.29 0.098 0.046
244.29 0.108 0.065
254.30 0.120 0.089
264.29 0.132 0.118
274.29 0.146 0.152
284.30 0.162 0.186
284.32 0.162 0.186
294.31 0.179 0.216
304.31 0.197 0.238
314.32 0.218 0.247
324.31 0.241 0.243
334.31 0.266 0.226
344.32 0.294 0.198
354.31 0.325 0.165
364.31 0.360 0.131
374.30 0.397 0.100
384.31 0.439 0.074
394.31 0.485 0.053
404.30 0.536 0.037
414.31 0.593 0.026
424.31 0.655 0.018
434.30 0.724 0.012


44.30 0.014 0.000
54.29 0.016 0.000
64.29 0.018 0.000
74.30 0.019 0.000
84.29 0.021 0.000
94.29 0.024 0.000
104.30 0.026 0.000
114.29 0.029 0.000
124.29 0.032 0.001
134.30 0.035 0.001
144.29 0.039 0.001
154.29 0.043 0.002
164.30 0.048 0.003
174.29 0.053 0.004
184.29 0.058 0.006
194.30 0.064 0.010
204.29 0.071 0.014
214.29 0.079 0.021
224.30 0.087 0.030
234.29 0.096 0.043
244.29 0.106 0.061
254.30 0.117 0.084
264.29 0.130 0.112
274.29 0.143 0.145
284.30 0.158 0.179
284.32 0.158 0.179
294.31 0.175 0.210
304.31 0.193 0.234
314.32 0.214 0.246
324.31 0.236 0.245
334.31 0.261 0.230
344.32 0.289 0.204
354.31 0.319 0.172
364.31 0.353 0.138
374.30 0.390 0.106
384.31 0.431 0.078
394.31 0.476 0.056
404.30 0.526 0.040
414.31 0.581 0.028
424.31 0.642 0.019
434.30 0.710 0.013


44.30 0.014 0.000
54.29 0.016 0.000
64.29 0.017 0.000
74.30 0.019 0.000
84.29 0.021 0.000
94.29 0.023 0.000
104.30 0.026 0.000
114.29 0.028 0.000
124.29 0.031 0.001
134.30 0.035 0.001
144.29 0.038 0.001
154.29 0.042 0.002
164.30 0.047 0.003
174.29 0.052 0.004
184.29 0.057 0.006
194.30 0.063 0.009
204.29 0.070 0.013
214.29 0.077 0.019
224.30 0.085 0.028
234.29 0.094 0.040
244.29 0.104 0.057
254.30 0.115 0.079
264.29 0.127 0.106
274.29 0.140 0.138
284.30 0.155 0.172
284.32 0.155 0.172
294.31 0.172 0.205
304.31 0.190 0.230
314.32 0.210 0.245
324.31 0.232 0.246
334.31 0.256 0.234
344.32 0.283 0.210
354.31 0.313 0.179
364.31 0.346 0.145
374.30 0.382 0.112
384.31 0.422 0.083
394.31 0.467 0.060
404.30 0.516 0.043
414.31 0.570 0.030
424.31 0.630 0.020
434.30 0.696 0.014


44.30 0.014 0.000
54.29 0.015 0.000
64.29 0.017 0.000
74.30 0.019 0.000
84.29 0.021 0.000
94.29 0.023 0.000
104.30 0.025 0.000
114.29 0.028 0.000
124.29 0.031 0.001
134.30 0.034 0.001
144.29 0.038 0.001
154.29 0.041 0.002
164.30 0.046 0.002
174.29 0.051 0.004
184.29 0.056 0.005
194.30 0.062 0.008
204.29 0.068 0.012
214.29 0.076 0.018
224.30 0.084 0.026
234.29 0.092 0.037
244.29 0.102 0.053
254.30 0.113 0.074
264.29 0.125 0.100
274.29 0.138 0.131
284.30 0.152 0.165
284.32 0.152 0.166
294.31 0.168 0.199
304.31 0.186 0.226
314.32 0.206 0.243
324.31 0.227 0.247
334.31 0.251 0.238
344.32 0.277 0.216
354.31 0.307 0.185
364.31 0.339 0.151
374.30 0.374 0.118
384.31 0.414 0.089
394.31 0.457 0.065
404.30 0.505 0.046
414.31 0.559 0.032
424.31 0.617 0.022
434.30 0.682 0.015


54.29 0.015 0.000
64.29 0.017 0.000
74.30 0.018 0.000
84.29 0.020 0.000
94.29 0.022 0.000
104.30 0.025 0.000
114.29 0.027 0.000
124.29 0.030 0.000
134.30 0.033 0.001
144.29 0.037 0.001
154.29 0.041 0.002
164.30 0.045 0.002
174.29 0.050 0.003
184.29 0.055 0.005
194.30 0.061 0.008
204.29 0.067 0.011
214.29 0.074 0.016
224.30 0.082 0.024
234.29 0.090 0.035
244.29 0.100 0.049
254.30 0.111 0.069
264.29 0.122 0.094
274.29 0.135 0.125
284.30 0.149 0.159
284.32 0.149 0.159
294.31 0.165 0.192
304.31 0.182 0.221
314.32 0.201 0.241
324.31 0.223 0.248
334.31 0.246 0.241
344.32 0.272 0.221
354.31 0.301 0.192
364.31 0.332 0.158
374.30 0.367 0.125
384.31 0.406 0.094
394.31 0.448 0.069
404.30 0.495 0.049
414.31 0.548 0.034
424.31 0.605 0.024
434.30 0.669 0.016
444.31 0.739 0.011


54.29 0.015 0.000
64.29 0.016 0.000
74.30 0.018 0.000
84.29 0.020 0.000
94.29 0.022 0.000
104.30 0.024 0.000
114.29 0.027 0.000
124.29 0.030 0.000
134.30 0.033 0.001
144.29 0.036 0.001
154.29 0.040 0.001
164.30 0.044 0.002
174.29 0.049 0.003
184.29 0.054 0.005
194.30 0.059 0.007
204.29 0.066 0.010
214.29 0.073 0.015
224.30 0.080 0.022
234.29 0.089 0.032
244.29 0.098 0.046
254.30 0.108 0.065
264.29 0.120 0.089
274.29 0.132 0.118
284.30 0.146 0.152
284.32 0.146 0.152
294.31 0.162 0.186
304.31 0.179 0.216
314.32 0.197 0.238
324.31 0.218 0.247
334.31 0.241 0.243
344.32 0.267 0.226
354.31 0.295 0.198
364.31 0.326 0.165
374.30 0.360 0.131
384.31 0.398 0.100
394.31 0.439 0.073
404.30 0.486 0.053
414.31 0.537 0.037
424.31 0.593 0.026
434.30 0.656 0.018
444.31 0.725 0.012


54.29 0.014 0.000
64.29 0.016 0.000
74.30 0.018 0.000
84.29 0.019 0.000
94.29 0.021 0.000
104.30 0.024 0.000
114.29 0.026 0.000
124.29 0.029 0.000
134.30 0.032 0.001
144.29 0.035 0.001
154.29 0.039 0.001
164.30 0.043 0.002
174.29 0.048 0.003
184.29 0.053 0.004
194.30 0.058 0.006
204.29 0.064 0.010
214.29 0.071 0.014
224.30 0.079 0.021
234.29 0.087 0.030
244.29 0.096 0.043
254.30 0.106 0.061
264.29 0.117 0.084
274.29 0.130 0.112
284.30 0.143 0.145
284.32 0.143 0.145
294.31 0.158 0.179
304.31 0.175 0.211
314.32 0.194 0.234
324.31 0.214 0.246
334.31 0.236 0.245
344.32 0.261 0.230
354.31 0.289 0.204
364.31 0.319 0.172
374.30 0.353 0.138
384.31 0.390 0.106
394.31 0.431 0.078
404.30 0.476 0.056
414.31 0.526 0.040
424.31 0.582 0.028
434.30 0.643 0.019
444.31 0.710 0.013


54.29 0.014 0.000
64.29 0.016 0.000
74.30 0.017 0.000
84.29 0.019 0.000
94.29 0.021 0.000
104.30 0.023 0.000
114.29 0.026 0.000
124.29 0.028 0.000
134.30 0.031 0.001
144.29 0.035 0.001
154.29 0.038 0.001
164.30 0.042 0.002
174.29 0.047 0.003
184.29 0.052 0.004
194.30 0.057 0.006
204.29 0.063 0.009
214.29 0.070 0.013
224.30 0.077 0.019
234.29 0.085 0.028
244.29 0.094 0.040
254.30 0.104 0.057
264.29 0.115 0.079
274.29 0.127 0.106
284.30 0.141 0.138
284.32 0.141 0.138
294.31 0.155 0.172
304.31 0.172 0.205
314.32 0.190 0.230
324.31 0.210 0.245
334.31 0.232 0.246
344.32 0.256 0.234
354.31 0.283 0.210
364.31 0.313 0.179
374.30 0.346 0.144
384.31 0.382 0.112
394.31 0.422 0.083
404.30 0.467 0.060
414.31 0.516 0.043
424.31 0.570 0.030
434.30 0.630 0.020
444.31 0.696 0.014


54.29 0.014 0.000
64.29 0.015 0.000
74.30 0.017 0.000
84.29 0.019 0.000
94.29 0.021 0.000
104.30 0.023 0.000
114.29 0.025 0.000
124.29 0.028 0.000
134.30 0.031 0.001
144.29 0.034 0.001
154.29 0.038 0.001
164.30 0.042 0.002
174.29 0.046 0.002
184.29 0.051 0.004
194.30 0.056 0.006
204.29 0.062 0.008
214.29 0.068 0.012
224.30 0.076 0.018
234.29 0.084 0.026
244.29 0.092 0.037
254.30 0.102 0.053
264.29 0.113 0.074
274.29 0.125 0.100
284.30 0.138 0.132
284.32 0.138 0.132
294.31 0.152 0.166
304.31 0.168 0.199
314.32 0.186 0.226
324.31 0.206 0.243
334.31 0.227 0.247
344.32 0.251 0.237
354.31 0.278 0.216
364.31 0.307 0.185
374.30 0.339 0.151
384.31 0.375 0.118
394.31 0.414 0.089
404.30 0.458 0.064
414.31 0.506 0.046
424.31 0.559 0.032
434.30 0.618 0.022
444.31 0.683 0.015


64.29 0.015 0.000
74.30 0.017 0.000
84.29 0.018 0.000
94.29 0.020 0.000
104.30 0.022 0.000
114.29 0.025 0.000
124.29 0.027 0.000
134.30 0.030 0.000
144.29 0.033 0.001
154.29 0.037 0.001
164.30 0.041 0.002
174.29 0.045 0.002
184.29 0.050 0.003
194.30 0.055 0.005
204.29 0.061 0.008
214.29 0.067 0.011
224.30 0.074 0.016
234.29 0.082 0.024
244.29 0.091 0.035
254.30 0.100 0.049
264.29 0.111 0.069
274.29 0.122 0.095
284.30 0.135 0.125
284.32 0.135 0.125
294.31 0.149 0.159
304.31 0.165 0.192
314.32 0.182 0.221
324.31 0.202 0.241
334.31 0.223 0.248
344.32 0.246 0.240
354.31 0.272 0.221
364.31 0.301 0.192
374.30 0.332 0.158
384.31 0.367 0.124
394.31 0.406 0.094
404.30 0.448 0.069
414.31 0.496 0.049
424.31 0.548 0.034
434.30 0.605 0.024
444.31 0.669 0.016
454.31 0.739 0.011


64.29 0.015 0.000
74.30 0.016 0.000
84.29 0.018 0.000
94.29 0.020 0.000
104.30 0.022 0.000
114.29 0.024 0.000
124.29 0.027 0.000
134.30 0.030 0.000
144.29 0.033 0.001
154.29 0.036 0.001
164.30 0.040 0.001
174.29 0.044 0.002
184.29 0.049 0.003
194.30 0.054 0.005
204.29 0.059 0.007
214.29 0.066 0.010
224.30 0.073 0.015
234.29 0.080 0.022
244.29 0.089 0.032
254.30 0.098 0.046
264.29 0.108 0.065
274.29 0.120 0.089
284.30 0.132 0.119
284.32 0.132 0.119
294.31 0.146 0.152
304.31 0.162 0.186
314.32 0.179 0.216
324.31 0.198 0.238
334.31 0.218 0.247
344.32 0.241 0.243
354.31 0.267 0.225
364.31 0.295 0.198
374.30 0.326 0.165
384.31 0.360 0.131
394.31 0.398 0.100
404.30 0.440 0.073
414.31 0.486 0.053
424.31 0.537 0.037
434.30 0.593 0.026
444.31 0.656 0.018
454.31 0.725 0.012


64.29 0.014 0.000
74.30 0.016 0.000
84.29 0.018 0.000
94.29 0.019 0.000
104.30 0.021 0.000
114.29 0.024 0.000
124.29 0.026 0.000
134.30 0.029 0.000
144.29 0.032 0.001
154.29 0.035 0.001
164.30 0.039 0.001
174.29 0.043 0.002
184.29 0.048 0.003
194.30 0.053 0.004
204.29 0.058 0.006
214.29 0.064 0.010
224.30 0.071 0.014
234.29 0.079 0.021
244.29 0.087 0.030
254.30 0.096 0.043
264.29 0.106 0.061
274.29 0.117 0.084
284.30 0.130 0.112
284.32 0.130 0.112
294.31 0.143 0.145
304.31 0.159 0.179
314.32 0.175 0.211
324.31 0.194 0.234
334.31 0.214 0.247
344.32 0.237 0.245
354.31 0.261 0.230
364.31 0.289 0.204
374.30 0.319 0.172
384.31 0.353 0.138
394.31 0.390 0.106
404.30 0.431 0.078
414.31 0.476 0.056
424.31 0.526 0.040
434.30 0.582 0.028
444.31 0.643 0.019
454.31 0.711 0.013


64.29 0.014 0.000
74.30 0.016 0.000
84.29 0.017 0.000
94.29 0.019 0.000
104.30 0.021 0.000
114.29 0.023 0.000
124.29 0.026 0.000
134.30 0.028 0.000
144.29 0.031 0.001
154.29 0.035 0.001
164.30 0.038 0.001
174.29 0.042 0.002
184.29 0.047 0.003
194.30 0.052 0.004
204.29 0.057 0.006
214.29 0.063 0.009
224.30 0.070 0.013
234.29 0.077 0.019
244.29 0.085 0.028
254.30 0.094 0.040
264.29 0.104 0.057
274.29 0.115 0.079
284.30 0.127 0.106
284.32 0.127 0.106
294.31 0.141 0.138
304.31 0.155 0.173
314.32 0.172 0.205
324.31 0.190 0.230
334.31 0.210 0.245
344.32 0.232 0.246
354.31 0.256 0.234
364.31 0.283 0.210
374.30 0.313 0.178
384.31 0.346 0.144
394.31 0.382 0.112
404.30 0.422 0.083
414.31 0.467 0.060
424.31 0.516 0.043
434.30 0.570 0.030
444.31 0.630 0.020
454.31 0.697 0.014


64.29 0.014 0.000
74.30 0.015 0.000
84.29 0.017 0.000
94.29 0.019 0.000
104.30 0.021 0.000
114.29 0.023 0.000
124.29 0.025 0.000
134.30 0.028 0.000
144.29 0.031 0.001
154.29 0.034 0.001
164.30 0.038 0.001
174.29 0.042 0.002
184.29 0.046 0.002
194.30 0.051 0.004
204.29 0.056 0.006
214.29 0.062 0.008
224.30 0.068 0.012
234.29 0.076 0.018
244.29 0.084 0.026
254.30 0.092 0.037
264.29 0.102 0.053
274.29 0.113 0.074
284.30 0.125 0.100
284.32 0.125 0.100
294.31 0.138 0.132
304.31 0.152 0.166
314.32 0.168 0.199
324.31 0.186 0.226
334.31 0.206 0.243
344.32 0.227 0.247
354.31 0.251 0.237
364.31 0.278 0.215
374.30 0.307 0.185
384.31 0.339 0.151
394.31 0.375 0.118
404.30 0.414 0.088
414.31 0.458 0.064
424.31 0.506 0.046
434.30 0.559 0.032
444.31 0.618 0.022
454.31 0.683 0.015


74.30 0.015 0.000
84.29 0.017 0.000
94.29 0.018 0.000
104.30 0.020 0.000
114.29 0.022 0.000
124.29 0.025 0.000
134.30 0.027 0.000
144.29 0.030 0.000
154.29 0.033 0.001
164.30 0.037 0.001
174.29 0.041 0.002
184.29 0.045 0.002
194.30 0.050 0.003
204.29 0.055 0.005
214.29 0.061 0.008
224.30 0.067 0.011
234.29 0.074 0.016
244.29 0.082 0.024
254.30 0.091 0.035
264.29 0.100 0.050
274.29 0.111 0.069
284.30 0.122 0.095
284.32 0.122 0.095
294.31 0.135 0.125
304.31 0.149 0.159
314.32 0.165 0.193
324.31 0.182 0.221
334.31 0.202 0.241
344.32 0.223 0.248
354.31 0.246 0.240
364.31 0.272 0.221
374.30 0.301 0.192
384.31 0.332 0.158
394.31 0.367 0.124
404.30 0.406 0.094
414.31 0.449 0.069
424.31 0.496 0.049
434.30 0.548 0.034
444.31 0.606 0.024
454.31 0.669 0.016
464.30 0.740 0.011


74.30 0.015 0.000
84.29 0.016 0.000
94.29 0.018 0.000
104.30 0.020 0.000
114.29 0.022 0.000
124.29 0.024 0.000
134.30 0.027 0.000
144.29 0.030 0.000
154.29 0.033 0.001
164.30 0.036 0.001
174.29 0.040 0.001
184.29 0.044 0.002
194.30 0.049 0.003
204.29 0.054 0.005
214.29 0.060 0.007
224.30 0.066 0.010
234.29 0.073 0.015
244.29 0.080 0.022
254.30 0.089 0.032
264.29 0.098 0.046
274.29 0.108 0.065
284.30 0.120 0.089
284.32 0.120 0.089
294.31 0.132 0.119
304.31 0.146 0.152
314.32 0.162 0.186
324.31 0.179 0.216
334.31 0.198 0.238
344.32 0.218 0.247
354.31 0.241 0.243
364.31 0.267 0.225
374.30 0.295 0.198
384.31 0.326 0.165
394.31 0.360 0.131
404.30 0.398 0.100
414.31 0.440 0.073
424.31 0.486 0.052
434.30 0.537 0.037
444.31 0.594 0.026
454.31 0.656 0.018
464.30 0.725 0.012


74.30 0.014 0.000
84.29 0.016 0.000
94.29 0.018 0.000
104.30 0.019 0.000
114.29 0.021 0.000
124.29 0.024 0.000
134.30 0.026 0.000
144.29 0.029 0.000
154.29 0.032 0.001
164.30 0.035 0.001
174.29 0.039 0.001
184.29 0.043 0.002
194.30 0.048 0.003
204.29 0.053 0.004
214.29 0.058 0.006
224.30 0.064 0.010
234.29 0.071 0.014
244.29 0.079 0.021
254.30 0.087 0.030
264.29 0.096 0.043
274.29 0.106 0.061
284.30 0.118 0.084
284.32 0.118 0.084
294.31 0.130 0.113
304.31 0.144 0.145
314.32 0.159 0.180
324.31 0.175 0.211
334.31 0.194 0.234
344.32 0.214 0.247
354.31 0.237 0.245
364.31 0.262 0.230
374.30 0.289 0.204
384.31 0.319 0.172
394.31 0.353 0.137
404.30 0.390 0.105
414.31 0.431 0.078
424.31 0.477 0.056
434.30 0.527 0.040
444.31 0.582 0.027
454.31 0.643 0.019
464.30 0.711 0.013


74.30 0.014 0.000
84.29 0.016 0.000
94.29 0.017 0.000
104.30 0.019 0.000
114.29 0.021 0.000
124.29 0.023 0.000
134.30 0.026 0.000
144.29 0.028 0.000
154.29 0.031 0.001
164.30 0.035 0.001
174.29 0.038 0.001
184.29 0.042 0.002
194.30 0.047 0.003
204.29 0.052 0.004
214.29 0.057 0.006
224.30 0.063 0.009
234.29 0.070 0.013
244.29 0.077 0.019
254.30 0.085 0.028
264.29 0.094 0.040
274.29 0.104 0.057
284.30 0.115 0.079
284.32 0.115 0.079
294.31 0.127 0.106
304.31 0.141 0.139
314.32 0.156 0.173
324.31 0.172 0.205
334.31 0.190 0.231
344.32 0.210 0.245
354.31 0.232 0.246
364.31 0.256 0.234
374.30 0.283 0.210
384.31 0.313 0.178
394.31 0.346 0.144
404.30 0.382 0.111
414.31 0.423 0.083
424.31 0.467 0.060
434.30 0.516 0.043
444.31 0.571 0.030
454.31 0.631 0.020
464.30 0.697 0.014


74.30 0.014 0.000
84.29 0.015 0.000
94.29 0.017 0.000
104.30 0.019 0.000
114.29 0.021 0.000
124.29 0.023 0.000
134.30 0.025 0.000
144.29 0.028 0.000
154.29 0.031 0.001
164.30 0.034 0.001
174.29 0.038 0.001
184.29 0.042 0.002
194.30 0.046 0.003
204.29 0.051 0.004
214.29 0.056 0.006
224.30 0.062 0.008
234.29 0.068 0.012
244.29 0.076 0.018
254.30 0.084 0.026
264.29 0.092 0.037
274.29 0.102 0.053
284.30 0.113 0.074
284.32 0.113 0.074
294.31 0.125 0.101
304.31 0.138 0.132
314.32 0.152 0.166
324.31 0.168 0.199
334.31 0.186 0.226
344.32 0.206 0.243
354.31 0.227 0.247
364.31 0.251 0.237
374.30 0.278 0.215
384.31 0.307 0.185
394.31 0.339 0.151
404.30 0.375 0.118
414.31 0.414 0.088
424.31 0.458 0.064
434.30 0.506 0.046
444.31 0.559 0.032
454.31 0.618 0.022
464.30 0.683 0.015


84.29 0.015 0.000
94.29 0.017 0.000
104.30 0.018 0.000
114.29 0.020 0.000
124.29 0.022 0.000
134.30 0.025 0.000
144.29 0.027 0.000
154.29 0.030 0.000
164.30 0.033 0.001
174.29 0.037 0.001
184.29 0.041 0.002
194.30 0.045 0.002
204.29 0.050 0.003
214.29 0.055 0.005
224.30 0.061 0.008
234.29 0.067 0.011
244.29 0.074 0.016
254.30 0.082 0.024
264.29 0.091 0.035
274.29 0.100 0.050
284.30 0.111 0.069
284.32 0.111 0.070
294.31 0.122 0.095
304.31 0.135 0.125
314.32 0.149 0.159
324.31 0.165 0.193
334.31 0.183 0.221
344.32 0.202 0.241
354.31 0.223 0.248
364.31 0.246 0.240
374.30 0.272 0.220
384.31 0.301 0.191
394.31 0.333 0.158
404.30 0.368 0.124
414.31 0.406 0.094
424.31 0.449 0.069
434.30 0.496 0.049
444.31 0.548 0.034
454.31 0.606 0.024
464.30 0.670 0.016
474.31 0.740 0.011


84.29 0.015 0.000
94.29 0.016 0.000
104.30 0.018 0.000
114.29 0.020 0.000
124.29 0.022 0.000
134.30 0.024 0.000
144.29 0.027 0.000
154.29 0.030 0.000
164.30 0.033 0.001
174.29 0.036 0.001
184.29 0.040 0.001
194.30 0.044 0.002
204.29 0.049 0.003
214.29 0.054 0.005
224.30 0.060 0.007
234.29 0.066 0.010
244.29 0.073 0.015
254.30 0.080 0.022
264.29 0.089 0.032
274.29 0.098 0.046
284.30 0.109 0.065
284.32 0.109 0.065
294.31 0.120 0.089
304.31 0.133 0.119
314.32 0.147 0.152
324.31 0.162 0.186
334.31 0.179 0.216
344.32 0.198 0.238
354.31 0.219 0.247
364.31 0.242 0.243
374.30 0.267 0.225
384.31 0.295 0.198
394.31 0.326 0.165
404.30 0.360 0.131
414.31 0.398 0.099
424.31 0.440 0.073
434.30 0.486 0.052
444.31 0.538 0.037
454.31 0.594 0.025
464.30 0.656 0.017
474.31 0.726 0.012


84.29 0.014 0.000
94.29 0.016 0.000
104.30 0.018 0.000
114.29 0.019 0.000
124.29 0.021 0.000
134.30 0.024 0.000
144.29 0.026 0.000
154.29 0.029 0.000
164.30 0.032 0.001
174.29 0.035 0.001
184.29 0.039 0.001
194.30 0.043 0.002
204.29 0.048 0.003
214.29 0.053 0.004
224.30 0.058 0.006
234.29 0.065 0.010
244.29 0.071 0.014
254.30 0.079 0.021
264.29 0.087 0.030
274.29 0.096 0.043
284.30 0.106 0.061
284.32 0.106 0.061
294.31 0.118 0.084
304.31 0.130 0.113
314.32 0.144 0.146
324.31 0.159 0.180
334.31 0.175 0.211
344.32 0.194 0.235
354.31 0.214 0.247
364.31 0.237 0.245
374.30 0.262 0.230
384.31 0.289 0.204
394.31 0.320 0.171
404.30 0.353 0.137
414.31 0.390 0.105
424.31 0.431 0.078
434.30 0.477 0.056
444.31 0.527 0.040
454.31 0.582 0.027
464.30 0.644 0.019
474.31 0.711 0.013


84.29 0.014 0.000
94.29 0.016 0.000
104.30 0.017 0.000
114.29 0.019 0.000
124.29 0.021 0.000
134.30 0.023 0.000
144.29 0.026 0.000
154.29 0.028 0.000
164.30 0.031 0.001
174.29 0.035 0.001
184.29 0.038 0.001
194.30 0.042 0.002
204.29 0.047 0.003
214.29 0.052 0.004
224.30 0.057 0.006
234.29 0.063 0.009
244.29 0.070 0.013
254.30 0.077 0.019
264.29 0.085 0.028
274.29 0.094 0.040
284.30 0.104 0.057
284.32 0.104 0.057
294.31 0.115 0.079
304.31 0.127 0.107
314.32 0.141 0.139
324.31 0.156 0.173
334.31 0.172 0.205
344.32 0.190 0.231
354.31 0.210 0.245
364.31 0.232 0.246
374.30 0.256 0.234
384.31 0.284 0.210
394.31 0.313 0.178
404.30 0.346 0.144
414.31 0.383 0.111
424.31 0.423 0.083
434.30 0.467 0.060
444.31 0.517 0.042
454.31 0.571 0.030
464.30 0.631 0.020
474.31 0.697 0.014


84.29 0.014 0.000
94.29 0.015 0.000
104.30 0.017 0.000
114.29 0.019 0.000
124.29 0.021 0.000
134.30 0.023 0.000
144.29 0.025 0.000
154.29 0.028 0.000
164.30 0.031 0.001
174.29 0.034 0.001
184.29 0.038 0.001
194.30 0.042 0.002
204.29 0.046 0.003
214.29 0.051 0.004
224.30 0.056 0.006
234.29 0.062 0.008
244.29 0.069 0.012
254.30 0.076 0.018
264.29 0.084 0.026
274.29 0.092 0.037
284.30 0.102 0.053
284.32 0.102 0.053
294.31 0.113 0.074
304.31 0.125 0.101
314.32 0.138 0.132
324.31 0.153 0.166
334.31 0.169 0.199
344.32 0.186 0.226
354.31 0.206 0.243
364.31 0.228 0.247
374.30 0.251 0.237
384.31 0.278 0.215
394.31 0.307 0.185
404.30 0.339 0.151
414.31 0.375 0.118
424.31 0.415 0.088
434.30 0.458 0.064
444.31 0.506 0.046
454.31 0.560 0.032
464.30 0.618 0.022
474.31 0.684 0.015


94.29 0.015 0.000
104.30 0.017 0.000
114.29 0.018 0.000
124.29 0.020 0.000
134.30 0.022 0.000
144.29 0.025 0.000
154.29 0.027 0.000
164.30 0.030 0.000
174.29 0.033 0.001
184.29 0.037 0.001
194.30 0.041 0.002
204.29 0.045 0.002
214.29 0.050 0.003
224.30 0.055 0.005
234.29 0.061 0.008
244.29 0.067 0.011
254.30 0.074 0.016
264.29 0.082 0.024
274.29 0.091 0.035
284.30 0.100 0.050
284.32 0.100 0.050
294.31 0.111 0.070
304.31 0.122 0.095
314.32 0.135 0.126
324.31 0.150 0.159
334.31 0.165 0.193
344.32 0.183 0.222
354.31 0.202 0.241
364.31 0.223 0.248
374.30 0.246 0.240
384.31 0.272 0.220
394.31 0.301 0.191
404.30 0.333 0.158
414.31 0.368 0.124
424.31 0.406 0.094
434.30 0.449 0.068
444.31 0.496 0.049
454.31 0.549 0.034
464.30 0.606 0.024
474.31 0.670 0.016
484.31 0.741 0.011


94.29 0.015 0.000
104.30 0.016 0.000
114.29 0.018 0.000
124.29 0.020 0.000
134.30 0.022 0.000
144.29 0.024 0.000
154.29 0.027 0.000
164.30 0.030 0.000
174.29 0.033 0.001
184.29 0.036 0.001
194.30 0.040 0.001
204.29 0.044 0.002
214.29 0.049 0.003
224.30 0.054 0.005
234.29 0.060 0.007
244.29 0.066 0.010
254.30 0.073 0.015
264.29 0.080 0.022
274.29 0.089 0.032
284.30 0.098 0.046
284.32 0.098 0.046
294.31 0.109 0.065
304.31 0.120 0.090
314.32 0.133 0.119
324.31 0.147 0.152
334.31 0.162 0.186
344.32 0.179 0.217
354.31 0.198 0.238
364.31 0.219 0.247
374.30 0.242 0.243
384.31 0.267 0.225
394.31 0.295 0.198
404.30 0.326 0.164
414.31 0.361 0.130
424.31 0.398 0.099
434.30 0.440 0.073
444.31 0.487 0.052
454.31 0.538 0.037
464.30 0.594 0.025
474.31 0.657 0.017
484.31 0.726 0.012


94.29 0.014 0.000
104.30 0.016 0.000
114.29 0.018 0.000
124.29 0.019 0.000
134.30 0.021 0.000
144.29 0.024 0.000
154.29 0.026 0.000
164.30 0.029 0.000
174.29 0.032 0.001
184.29 0.035 0.001
194.30 0.039 0.001
204.29 0.043 0.002
214.29 0.048 0.003
224.30 0.053 0.004
234.29 0.058 0.006
244.29 0.065 0.010
254.30 0.071 0.014
264.29 0.079 0.021
274.29 0.087 0.030
284.30 0.096 0.043
284.32 0.096 0.043
294.31 0.106 0.061
304.31 0.118 0.084
314.32 0.130 0.113
324.31 0.144 0.146
334.31 0.159 0.180
344.32 0.176 0.211
354.31 0.194 0.235
364.31 0.214 0.247
374.30 0.237 0.245
384.31 0.262 0.230
394.31 0.289 0.204
404.30 0.320 0.171
414.31 0.353 0.137
424.31 0.391 0.105
434.30 0.432 0.078
444.31 0.477 0.056
454.31 0.527 0.039
464.30 0.583 0.027
474.31 0.644 0.019
484.31 0.712 0.013


94.29 0.014 0.000
104.30 0.016 0.000
114.29 0.017 0.000
124.29 0.019 0.000
134.30 0.021 0.000
144.29 0.023 0.000
154.29 0.026 0.000
164.30 0.028 0.000
174.29 0.031 0.001
184.29 0.035 0.001
194.30 0.038 0.001
204.29 0.042 0.002
214.29 0.047 0.003
224.30 0.052 0.004
234.29 0.057 0.006
244.29 0.063 0.009
254.30 0.070 0.013
264.29 0.077 0.019
274.29 0.085 0.028
284.30 0.094 0.040
284.32 0.094 0.040
294.31 0.104 0.057
304.31 0.115 0.079
314.32 0.127 0.107
324.31 0.141 0.139
334.31 0.156 0.173
344.32 0.172 0.205
354.31 0.190 0.231
364.31 0.210 0.245
374.30 0.232 0.246
384.31 0.257 0.234
394.31 0.284 0.209
404.30 0.313 0.178
414.31 0.346 0.144
424.31 0.383 0.111
434.30 0.423 0.083
444.31 0.468 0.060
454.31 0.517 0.042
464.30 0.571 0.030
474.31 0.631 0.020
484.31 0.698 0.014


94.29 0.014 0.000
104.30 0.015 0.000
114.29 0.017 0.000
124.29 0.019 0.000
134.30 0.021 0.000
144.29 0.023 0.000
154.29 0.025 0.000
164.30 0.028 0.000
174.29 0.031 0.001
184.29 0.034 0.001
194.30 0.038 0.001
204.29 0.042 0.002
214.29 0.046 0.003
224.30 0.051 0.004
234.29 0.056 0.006
244.29 0.062 0.008
254.30 0.069 0.012
264.29 0.076 0.018
274.29 0.084 0.026
284.30 0.093 0.037
284.32 0.093 0.038
294.31 0.102 0.053
304.31 0.113 0.074
314.32 0.125 0.101
324.31 0.138 0.132
334.31 0.153 0.166
344.32 0.169 0.199
354.31 0.186 0.226
364.31 0.206 0.243
374.30 0.228 0.247
384.31 0.252 0.237
394.31 0.278 0.215
404.30 0.307 0.185
414.31 0.340 0.151
424.31 0.375 0.117
434.30 0.415 0.088
444.31 0.458 0.064
454.31 0.507 0.045
464.30 0.560 0.032
474.31 0.619 0.022
484.31 0.684 0.015


104.30 0.015 0.000
114.29 0.017 0.000
124.29 0.018 0.000
134.30 0.020 0.000
144.29 0.022 0.000
154.29 0.025 0.000
164.30 0.027 0.000
174.29 0.030 0.000
184.29 0.033 0.001
194.30 0.037 0.001
204.29 0.041 0.002
214.29 0.045 0.002
224.30 0.050 0.003
234.29 0.055 0.005
244.29 0.061 0.008
254.30 0.067 0.011
264.29 0.074 0.016
274.29 0.082 0.024
284.30 0.091 0.035
284.32 0.091 0.035
294.31 0.100 0.050
304.31 0.111 0.070
314.32 0.122 0.095
324.31 0.135 0.126
334.31 0.150 0.159
344.32 0.165 0.193
354.31 0.183 0.222
364.31 0.202 0.241
374.30 0.223 0.248
384.31 0.247 0.240
394.31 0.273 0.220
404.30 0.301 0.191
414.31 0.333 0.157
424.31 0.368 0.124
434.30 0.407 0.094
444.31 0.449 0.068
454.31 0.497 0.049
464.30 0.549 0.034
474.31 0.607 0.024
484.31 0.670 0.016
494.30 0.741 0.011


104.30 0.015 0.000
114.29 0.016 0.000
124.29 0.018 0.000
134.30 0.020 0.000
144.29 0.022 0.000
154.29 0.024 0.000
164.30 0.027 0.000
174.29 0.030 0.000
184.29 0.033 0.001
194.30 0.036 0.001
204.29 0.040 0.001
214.29 0.044 0.002
224.30 0.049 0.003
234.29 0.054 0.005
244.29 0.060 0.007
254.30 0.066 0.010
264.29 0.073 0.015
274.29 0.080 0.022
284.30 0.089 0.032
284.32 0.089 0.032
294.31 0.098 0.046
304.31 0.109 0.065
314.32 0.120 0.090
324.31 0.133 0.119
334.31 0.147 0.153
344.32 0.162 0.187
354.31 0.179 0.217
364.31 0.198 0.238
374.30 0.219 0.247
384.31 0.242 0.243
394.31 0.267 0.225
404.30 0.295 0.197
414.31 0.326 0.164
424.31 0.361 0.130
434.30 0.399 0.099
444.31 0.441 0.073
454.31 0.487 0.052
464.30 0.538 0.037
474.31 0.595 0.025
484.31 0.657 0.017
494.30 0.726 0.012


104.30 0.014 0.000
114.29 0.016 0.000
124.29 0.018 0.000
134.30 0.019 0.000
144.29 0.021 0.000
154.29 0.024 0.000
164.30 0.026 0.000
174.29 0.029 0.000
184.29 0.032 0.001
194.30 0.035 0.001
204.29 0.039 0.001
214.29 0.043 0.002
224.30 0.048 0.003
234.29 0.053 0.004
244.29 0.058 0.006
254.30 0.065 0.010
264.29 0.071 0.014
274.29 0.079 0.021
284.30 0.087 0.030
284.32 0.087 0.030
294.31 0.096 0.043
304.31 0.106 0.061
314.32 0.118 0.084
324.31 0.130 0.113
334.31 0.144 0.146
344.32 0.159 0.180
354.31 0.176 0.211
364.31 0.194 0.235
374.30 0.214 0.247
384.31 0.237 0.245
394.31 0.262 0.230
404.30 0.289 0.204
414.31 0.320 0.171
424.31 0.354 0.137
434.30 0.391 0.105
444.31 0.432 0.078
454.31 0.477 0.056
464.30 0.527 0.039
474.31 0.583 0.027
484.31 0.644 0.019
494.30 0.712 0.013


104.30 0.014 0.000
114.29 0.016 0.000
124.29 0.017 0.000
134.30 0.019 0.000
144.29 0.021 0.000
154.29 0.023 0.000
164.30 0.026 0.000
174.29 0.028 0.000
184.29 0.031 0.001
194.30 0.035 0.001
204.29 0.038 0.001
214.29 0.042 0.002
224.30 0.047 0.003
234.29 0.052 0.004
244.29 0.057 0.006
254.30 0.063 0.009
264.29 0.070 0.013
274.29 0.077 0.019
284.30 0.085 0.028
284.32 0.085 0.028
294.31 0.094 0.040
304.31 0.104 0.057
314.32 0.115 0.079
324.31 0.128 0.107
334.31 0.141 0.139
344.32 0.156 0.173
354.31 0.172 0.205
364.31 0.190 0.231
374.30 0.210 0.245
384.31 0.232 0.246
394.31 0.257 0.234
404.30 0.284 0.209
414.31 0.314 0.178
424.31 0.347 0.144
434.30 0.383 0.111
444.31 0.423 0.083
454.31 0.468 0.060
464.30 0.517 0.042
474.31 0.571 0.029
484.31 0.631 0.020
494.30 0.698 0.014


104.30 0.014 0.000
114.29 0.015 0.000
124.29 0.017 0.000
134.30 0.019 0.000
144.29 0.021 0.000
154.29 0.023 0.000
164.30 0.025 0.000
174.29 0.028 0.000
184.29 0.031 0.001
194.30 0.034 0.001
204.29 0.038 0.001
214.29 0.042 0.002
224.30 0.046 0.003
234.29 0.051 0.004
244.29 0.056 0.006
254.30 0.062 0.008
264.29 0.069 0.012
274.29 0.076 0.018
284.30 0.084 0.026
284.32 0.084 0.026
294.31 0.093 0.038
304.31 0.102 0.053
314.32 0.113 0.074
324.31 0.125 0.101
334.31 0.138 0.132
344.32 0.153 0.166
354.31 0.169 0.199
364.31 0.186 0.227
374.30 0.206 0.243
384.31 0.228 0.247
394.31 0.252 0.237
404.30 0.278 0.215
414.31 0.307 0.184
424.31 0.340 0.150
434.30 0.375 0.117
444.31 0.415 0.088
454.31 0.459 0.064
464.30 0.507 0.045
474.31 0.560 0.032
484.31 0.619 0.022
494.30 0.684 0.015


114.29 0.015 0.000
124.29 0.017 0.000
134.30 0.018 0.000
144.29 0.020 0.000
154.29 0.022 0.000
164.30 0.025 0.000
174.29 0.027 0.000
184.29 0.030 0.000
194.30 0.033 0.001
204.29 0.037 0.001
214.29 0.041 0.002
224.30 0.045 0.002
234.29 0.050 0.003
244.29 0.055 0.005
254.30 0.061 0.008
264.29 0.067 0.011
274.29 0.074 0.017
284.30 0.082 0.024
284.32 0.082 0.024
294.31 0.091 0.035
304.31 0.100 0.050
314.32 0.111 0.070
324.31 0.123 0.095
334.31 0.135 0.126
344.32 0.150 0.160
354.31 0.165 0.193
364.31 0.183 0.222
374.30 0.202 0.241
384.31 0.223 0.248
394.31 0.247 0.240
404.30 0.273 0.220
414.31 0.301 0.191
424.31 0.333 0.157
434.30 0.368 0.124
444.31 0.407 0.093
454.31 0.450 0.068
464.30 0.497 0.049
474.31 0.549 0.034
484.31 0.607 0.024
494.30 0.671 0.016
504.31 0.741 0.011


114.29 0.015 0.000
124.29 0.016 0.000
134.30 0.018 0.000
144.29 0.020 0.000
154.29 0.022 0.000
164.30 0.024 0.000
174.29 0.027 0.000
184.29 0.030 0.000
194.30 0.033 0.001
204.29 0.036 0.001
214.29 0.040 0.001
224.30 0.044 0.002
234.29 0.049 0.003
244.29 0.054 0.005
254.30 0.060 0.007
264.29 0.066 0.010
274.29 0.073 0.015
284.30 0.081 0.022
284.32 0.081 0.022
294.31 0.089 0.033
304.31 0.098 0.047
314.32 0.109 0.065
324.31 0.120 0.090
334.31 0.133 0.119
344.32 0.147 0.153
354.31 0.162 0.187
364.31 0.179 0.217
374.30 0.198 0.238
384.31 0.219 0.247
394.31 0.242 0.243
404.30 0.267 0.225
414.31 0.295 0.197
424.31 0.326 0.164
434.30 0.361 0.130
444.31 0.399 0.099
454.31 0.441 0.073
464.30 0.487 0.052
474.31 0.538 0.037
484.31 0.595 0.025
494.30 0.657 0.017
504.31 0.727 0.012


114.29 0.014 0.000
124.29 0.016 0.000
134.30 0.018 0.000
144.29 0.019 0.000
154.29 0.022 0.000
164.30 0.024 0.000
174.29 0.026 0.000
184.29 0.029 0.000
194.30 0.032 0.001
204.29 0.035 0.001
214.29 0.039 0.001
224.30 0.043 0.002
234.29 0.048 0.003
244.29 0.053 0.004
254.30 0.058 0.007
264.29 0.065 0.010
274.29 0.071 0.014
284.30 0.079 0.021
284.32 0.079 0.021
294.31 0.087 0.030
304.31 0.096 0.043
314.32 0.107 0.061
324.31 0.118 0.084
334.31 0.130 0.113
344.32 0.144 0.146
354.31 0.159 0.180
364.31 0.176 0.211
374.30 0.194 0.235
384.31 0.215 0.247
394.31 0.237 0.245
404.30 0.262 0.229
414.31 0.290 0.203
424.31 0.320 0.171
434.30 0.354 0.137
444.31 0.391 0.105
454.31 0.432 0.078
464.30 0.477 0.056
474.31 0.528 0.039
484.31 0.583 0.027
494.30 0.644 0.019
504.31 0.712 0.013


114.29 0.014 0.000
124.29 0.016 0.000
134.30 0.017 0.000
144.29 0.019 0.000
154.29 0.021 0.000
164.30 0.023 0.000
174.29 0.026 0.000
184.29 0.028 0.000
194.30 0.031 0.001
204.29 0.035 0.001
214.29 0.038 0.001
224.30 0.042 0.002
234.29 0.047 0.003
244.29 0.052 0.004
254.30 0.057 0.006
264.29 0.063 0.009
274.29 0.070 0.013
284.30 0.077 0.019
284.32 0.077 0.019
294.31 0.086 0.028
304.31 0.094 0.040
314.32 0.104 0.057
324.31 0.115 0.079
334.31 0.128 0.107
344.32 0.141 0.139
354.31 0.156 0.173
364.31 0.172 0.206
374.30 0.190 0.231
384.31 0.210 0.245
394.31 0.232 0.246
404.30 0.257 0.233
414.31 0.284 0.209
424.31 0.314 0.178
434.30 0.347 0.144
444.31 0.383 0.111
454.31 0.423 0.083
464.30 0.468 0.060
474.31 0.517 0.042
484.31 0.572 0.029
494.30 0.632 0.020
504.31 0.698 0.014


114.29 0.014 0.000
124.29 0.015 0.000
134.30 0.017 0.000
144.29 0.019 0.000
154.29 0.021 0.000
164.30 0.023 0.000
174.29 0.025 0.000
184.29 0.028 0.000
194.30 0.031 0.001
204.29 0.034 0.001
214.29 0.038 0.001
224.30 0.042 0.002
234.29 0.046 0.003
244.29 0.051 0.004
254.30 0.056 0.006
264.29 0.062 0.008
274.29 0.069 0.012
284.30 0.076 0.018
284.32 0.076 0.018
294.31 0.084 0.026
304.31 0.093 0.038
314.32 0.102 0.054
324.31 0.113 0.075
334.31 0.125 0.101
344.32 0.138 0.133
354.31 0.153 0.167
364.31 0.169 0.200
374.30 0.187 0.227
384.31 0.206 0.244
394.31 0.228 0.247
404.30 0.252 0.237
414.31 0.278 0.215
424.31 0.308 0.184
434.30 0.340 0.150
444.31 0.376 0.117
454.31 0.415 0.088
464.30 0.459 0.064
474.31 0.507 0.045
484.31 0.560 0.032
494.30 0.619 0.022
504.31 0.685 0.015


124.29 0.015 0.000
134.30 0.017 0.000
144.29 0.018 0.000
154.29 0.020 0.000
164.30 0.022 0.000
174.29 0.025 0.000
184.29 0.027 0.000
194.30 0.030 0.000
204.29 0.033 0.001
214.29 0.037 0.001
224.30 0.041 0.002
234.29 0.045 0.002
244.29 0.050 0.003
254.30 0.055 0.005
264.29 0.061 0.008
274.29 0.067 0.011
284.30 0.074 0.017
284.32 0.074 0.017
294.31 0.082 0.024
304.31 0.091 0.035
314.32 0.100 0.050
324.31 0.111 0.070
334.31 0.123 0.095
344.32 0.135 0.126
354.31 0.150 0.160
364.31 0.165 0.193
374.30 0.183 0.222
384.31 0.202 0.241
394.31 0.223 0.248
404.30 0.247 0.240
414.31 0.273 0.220
424.31 0.301 0.191
434.30 0.333 0.157
444.31 0.368 0.123
454.31 0.407 0.093
464.30 0.450 0.068
474.31 0.497 0.049
484.31 0.549 0.034
494.30 0.607 0.024
504.31 0.671 0.016
514.31 0.742 0.011


124.29 0.015 0.000
134.30 0.016 0.000
144.29 0.018 0.000
154.29 0.020 0.000
164.30 0.022 0.000
174.29 0.024 0.000
184.29 0.027 0.000
194.30 0.030 0.000
204.29 0.033 0.001
214.29 0.036 0.001
224.30 0.040 0.001
234.29 0.044 0.002
244.29 0.049 0.003
254.30 0.054 0.005
264.29 0.060 0.007
274.29 0.066 0.010
284.30 0.073 0.015
284.32 0.073 0.015
294.31 0.081 0.022
304.31 0.089 0.033
314.32 0.098 0.047
324.31 0.109 0.066
334.31 0.120 0.090
344.32 0.133 0.120
354.31 0.147 0.153
364.31 0.162 0.187
374.30 0.179 0.217
384.31 0.198 0.238
394.31 0.219 0.247
404.30 0.242 0.243
414.31 0.267 0.225
424.31 0.296 0.197
434.30 0.327 0.164
444.31 0.361 0.130
454.31 0.399 0.099
464.30 0.441 0.073
474.31 0.487 0.052
484.31 0.539 0.037
494.30 0.595 0.025
504.31 0.658 0.017
514.31 0.727 0.012


124.29 0.014 0.000
134.30 0.016 0.000
144.29 0.018 0.000
154.29 0.019 0.000
164.30 0.022 0.000
174.29 0.024 0.000
184.29 0.026 0.000
194.30 0.029 0.000
204.29 0.032 0.001
214.29 0.035 0.001
224.30 0.039 0.001
234.29 0.043 0.002
244.29 0.048 0.003
254.30 0.053 0.004
264.29 0.058 0.007
274.29 0.065 0.010
284.30 0.071 0.014
284.32 0.071 0.014
294.31 0.079 0.021
304.31 0.087 0.030
314.32 0.096 0.043
324.31 0.107 0.061
334.31 0.118 0.085
344.32 0.130 0.113
354.31 0.144 0.146
364.31 0.159 0.180
374.30 0.176 0.211
384.31 0.194 0.235
394.31 0.215 0.247
404.30 0.237 0.245
414.31 0.262 0.229
424.31 0.290 0.203
434.30 0.320 0.171
444.31 0.354 0.137
454.31 0.391 0.105
464.30 0.432 0.077
474.31 0.478 0.056
484.31 0.528 0.039
494.30 0.583 0.027
504.31 0.645 0.019
514.31 0.713 0.013


124.29 0.014 0.000
134.30 0.016 0.000
144.29 0.017 0.000
154.29 0.019 0.000
164.30 0.021 0.000
174.29 0.023 0.000
184.29 0.026 0.000
194.30 0.028 0.000
204.29 0.031 0.001
214.29 0.035 0.001
224.30 0.038 0.001
234.29 0.042 0.002
244.29 0.047 0.003
254.30 0.052 0.004
264.29 0.057 0.006
274.29 0.063 0.009
284.30 0.070 0.013
284.32 0.070 0.013
294.31 0.077 0.019
304.31 0.086 0.028
314.32 0.095 0.040
324.31 0.104 0.057
334.31 0.115 0.080
344.32 0.128 0.107
354.31 0.141 0.139
364.31 0.156 0.174
374.30 0.172 0.206
384.31 0.190 0.231
394.31 0.210 0.245
404.30 0.233 0.246
414.31 0.257 0.233
424.31 0.284 0.209
434.30 0.314 0.178
444.31 0.347 0.143
454.31 0.383 0.111
464.30 0.424 0.082
474.31 0.468 0.060
484.31 0.517 0.042
494.30 0.572 0.029
504.31 0.632 0.020
514.31 0.699 0.014


124.29 0.014 0.000
134.30 0.015 0.000
144.29 0.017 0.000
154.29 0.019 0.000
164.30 0.021 0.000
174.29 0.023 0.000
184.29 0.025 0.000
194.30 0.028 0.000
204.29 0.031 0.001
214.29 0.034 0.001
224.30 0.038 0.001
234.29 0.042 0.002
244.29 0.046 0.003
254.30 0.051 0.004
264.29 0.056 0.006
274.29 0.062 0.008
284.30 0.069 0.012
284.32 0.069 0.012
294.31 0.076 0.018
304.31 0.084 0.026
314.32 0.093 0.038
324.31 0.102 0.054
334.31 0.113 0.075
344.32 0.125 0.101
354.31 0.138 0.133
364.31 0.153 0.167
374.30 0.169 0.200
384.31 0.187 0.227
394.31 0.206 0.244
404.30 0.228 0.247
414.31 0.252 0.237
424.31 0.278 0.215
434.30 0.308 0.184
444.31 0.340 0.150
454.31 0.376 0.117
464.30 0.415 0.088
474.31 0.459 0.064
484.31 0.507 0.045
494.30 0.561 0.032
504.31 0.620 0.022
514.31 0.685 0.015


134.30 0.015 0.000
144.29 0.017 0.000
154.29 0.018 0.000
164.30 0.020 0.000
174.29 0.022 0.000
184.29 0.025 0.000
194.30 0.027 0.000
204.29 0.030 0.000
214.29 0.033 0.001
224.30 0.037 0.001
234.29 0.041 0.002
244.29 0.045 0.002
254.30 0.050 0.003
264.29 0.055 0.005
274.29 0.061 0.008
284.30 0.067 0.011
284.32 0.067 0.011
294.31 0.074 0.017
304.31 0.082 0.024
314.32 0.091 0.035
324.31 0.100 0.050
334.31 0.111 0.070
344.32 0.123 0.096
354.31 0.136 0.126
364.31 0.150 0.160
374.30 0.166 0.193
384.31 0.183 0.222
394.31 0.202 0.241
404.30 0.223 0.248
414.31 0.247 0.240
424.31 0.273 0.220
434.30 0.302 0.191
444.31 0.333 0.157
454.31 0.368 0.123
464.30 0.407 0.093
474.31 0.450 0.068
484.31 0.497 0.049
494.30 0.550 0.034
504.31 0.607 0.023
514.31 0.671 0.016
524.30 0.742 0.011


134.30 0.015 0.000
144.29 0.016 0.000
154.29 0.018 0.000
164.30 0.020 0.000
174.29 0.022 0.000
184.29 0.024 0.000
194.30 0.027 0.000
204.29 0.030 0.000
214.29 0.033 0.001
224.30 0.036 0.001
234.29 0.040 0.001
244.29 0.044 0.002
254.30 0.049 0.003
264.29 0.054 0.005
274.29 0.060 0.007
284.30 0.066 0.010
284.32 0.066 0.010
294.31 0.073 0.015
304.31 0.081 0.022
314.32 0.089 0.033
324.31 0.098 0.047
334.31 0.109 0.066
344.32 0.120 0.090
354.31 0.133 0.120
364.31 0.147 0.153
374.30 0.162 0.187
384.31 0.179 0.217
394.31 0.198 0.238
404.30 0.219 0.247
414.31 0.242 0.243
424.31 0.268 0.225
434.30 0.296 0.197
444.31 0.327 0.164
454.31 0.361 0.130
464.30 0.399 0.099
474.31 0.441 0.073
484.31 0.487 0.052
494.30 0.539 0.037
504.31 0.595 0.025
514.31 0.658 0.017
524.30 0.727 0.012


134.30 0.014 0.000
144.29 0.016 0.000
154.29 0.018 0.000
164.30 0.019 0.000
174.29 0.022 0.000
184.29 0.024 0.000
194.30 0.026 0.000
204.29 0.029 0.000
214.29 0.032 0.001
224.30 0.035 0.001
234.29 0.039 0.001
244.29 0.043 0.002
254.30 0.048 0.003
264.29 0.053 0.004
274.29 0.059 0.007
284.30 0.065 0.010
284.32 0.065 0.010
294.31 0.071 0.014
304.31 0.079 0.021
314.32 0.087 0.030
324.31 0.096 0.044
334.31 0.107 0.061
344.32 0.118 0.085
354.31 0.130 0.113
364.31 0.144 0.146
374.30 0.159 0.180
384.31 0.176 0.212
394.31 0.194 0.235
404.30 0.215 0.247
414.31 0.237 0.245
424.31 0.262 0.229
434.30 0.290 0.203
444.31 0.320 0.171
454.31 0.354 0.136
464.30 0.391 0.105
474.31 0.432 0.077
484.31 0.478 0.056
494.30 0.528 0.039
504.31 0.584 0.027
514.31 0.645 0.019
524.30 0.713 0.013


134.30 0.014 0.000
144.29 0.016 0.000
154.29 0.017 0.000
164.30 0.019 0.000
174.29 0.021 0.000
184.29 0.023 0.000
194.30 0.026 0.000
204.29 0.028 0.000
214.29 0.031 0.001
224.30 0.035 0.001
234.29 0.038 0.001
244.29 0.042 0.002
254.30 0.047 0.003
264.29 0.052 0.004
274.29 0.057 0.006
284.30 0.063 0.009
284.32 0.063 0.009
294.31 0.070 0.013
304.31 0.077 0.019
314.32 0.086 0.028
324.31 0.095 0.041
334.31 0.105 0.057
344.32 0.116 0.080
354.31 0.128 0.107
364.31 0.141 0.140
374.30 0.156 0.174
384.31 0.172 0.206
394.31 0.190 0.231
404.30 0.210 0.245
414.31 0.233 0.246
424.31 0.257 0.233
434.30 0.284 0.209
444.31 0.314 0.177
454.31 0.347 0.143
464.30 0.384 0.111
474.31 0.424 0.082
484.31 0.468 0.060
494.30 0.518 0.042
504.31 0.572 0.029
514.31 0.632 0.020
524.30 0.699 0.014


134.30 0.014 0.000
144.29 0.015 0.000
154.29 0.017 0.000
164.30 0.019 0.000
174.29 0.021 0.000
184.29 0.023 0.000
194.30 0.025 0.000
204.29 0.028 0.000
214.29 0.031 0.001
224.30 0.034 0.001
234.29 0.038 0.001
244.29 0.042 0.002
254.30 0.046 0.003
264.29 0.051 0.004
274.29 0.056 0.006
284.30 0.062 0.008
284.32 0.062 0.008
294.31 0.069 0.012
304.31 0.076 0.018
314.32 0.084 0.026
324.31 0.093 0.038
334.31 0.102 0.054
344.32 0.113 0.075
354.31 0.125 0.101
364.31 0.138 0.133
374.30 0.153 0.167
384.31 0.169 0.200
394.31 0.187 0.227
404.30 0.206 0.244
414.31 0.228 0.247
424.31 0.252 0.237
434.30 0.279 0.215
444.31 0.308 0.184
454.31 0.340 0.150
464.30 0.376 0.117
474.31 0.416 0.088
484.31 0.459 0.064
494.30 0.507 0.045
504.31 0.561 0.032
514.31 0.620 0.022
524.30 0.685 0.015


144.29 0.015 0.000
154.29 0.017 0.000
164.30 0.018 0.000
174.29 0.020 0.000
184.29 0.022 0.000
194.30 0.025 0.000
204.29 0.027 0.000
214.29 0.030 0.000
224.30 0.033 0.001
234.29 0.037 0.001
244.29 0.041 0.002
254.30 0.045 0.002
264.29 0.050 0.003
274.29 0.055 0.005
284.30 0.061 0.008
284.32 0.061 0.008
294.31 0.067 0.011
304.31 0.074 0.017
314.32 0.082 0.024
324.31 0.091 0.035
334.31 0.100 0.050
344.32 0.111 0.070
354.31 0.123 0.096
364.31 0.136 0.126
374.30 0.150 0.160
384.31 0.166 0.194
394.31 0.183 0.222
404.30 0.202 0.241
414.31 0.224 0.248
424.31 0.247 0.240
434.30 0.273 0.220
444.31 0.302 0.190
454.31 0.334 0.157
464.30 0.369 0.123
474.31 0.407 0.093
484.31 0.450 0.068
494.30 0.497 0.048
504.31 0.550 0.034
514.31 0.608 0.023
524.30 0.672 0.016
534.31 0.742 0.011


144.29 0.015 0.000
154.29 0.016 0.000
164.30 0.018 0.000
174.29 0.020 0.000
184.29 0.022 0.000
194.30 0.024 0.000
204.29 0.027 0.000
214.29 0.030 0.000
224.30 0.033 0.001
234.29 0.036 0.001
244.29 0.040 0.001
254.30 0.044 0.002
264.29 0.049 0.003
274.29 0.054 0.005
284.30 0.060 0.007
284.32 0.060 0.007
294.31 0.066 0.010
304.31 0.073 0.015
314.32 0.081 0.023
324.31 0.089 0.033
334.31 0.098 0.047
344.32 0.109 0.066
354.31 0.120 0.090
364.31 0.133 0.120
374.30 0.147 0.153
384.31 0.162 0.187
394.31 0.179 0.217
404.30 0.198 0.238
414.31 0.219 0.247
424.31 0.242 0.243
434.30 0.268 0.225
444.31 0.296 0.197
454.31 0.327 0.164
464.30 0.361 0.130
474.31 0.399 0.099
484.31 0.441 0.072
494.30 0.488 0.052
504.31 0.539 0.036
514.31 0.596 0.025
524.30 0.658 0.017
534.31 0.728 0.012


144.29 0.014 0.000
154.29 0.016 0.000
164.30 0.018 0.000
174.29 0.019 0.000
184.29 0.022 0.000
194.30 0.024 0.000
204.29 0.026 0.000
214.29 0.029 0.000
224.30 0.032 0.001
234.29 0.036 0.001
244.29 0.039 0.001
254.30 0.043 0.002
264.29 0.048 0.003
274.29 0.053 0.004
284.30 0.059 0.007
284.32 0.059 0.007
294.31 0.065 0.010
304.31 0.072 0.014
314.32 0.079 0.021
324.31 0.087 0.030
334.31 0.097 0.044
344.32 0.107 0.062
354.31 0.118 0.085
364.31 0.130 0.114
374.30 0.144 0.146
384.31 0.159 0.181
394.31 0.176 0.212
404.30 0.194 0.235
414.31 0.215 0.247
424.31 0.237 0.245
434.30 0.262 0.229
444.31 0.290 0.203
454.31 0.320 0.170
464.30 0.354 0.136
474.31 0.391 0.104
484.31 0.433 0.077
494.30 0.478 0.056
504.31 0.528 0.039
514.31 0.584 0.027
524.30 0.645 0.019
534.31 0.713 0.013


144.29 0.014 0.000
154.29 0.016 0.000
164.30 0.017 0.000
174.29 0.019 0.000
184.29 0.021 0.000
194.30 0.023 0.000
204.29 0.026 0.000
214.29 0.028 0.000
224.30 0.031 0.001
234.29 0.035 0.001
244.29 0.038 0.001
254.30 0.043 0.002
264.29 0.047 0.003
274.29 0.052 0.004
284.30 0.057 0.006
284.32 0.057 0.006
294.31 0.063 0.009
304.31 0.070 0.013
314.32 0.077 0.019
324.31 0.086 0.028
334.31 0.095 0.041
344.32 0.105 0.058
354.31 0.116 0.080
364.31 0.128 0.107
374.30 0.141 0.140
384.31 0.156 0.174
394.31 0.172 0.206
404.30 0.191 0.231
414.31 0.211 0.245
424.31 0.233 0.246
434.30 0.257 0.233
444.31 0.284 0.209
454.31 0.314 0.177
464.30 0.347 0.143
474.31 0.384 0.110
484.31 0.424 0.082
494.30 0.469 0.059
504.31 0.518 0.042
514.31 0.572 0.029
524.30 0.633 0.020
534.31 0.699 0.014


144.29 0.014 0.000
154.29 0.015 0.000
164.30 0.017 0.000
174.29 0.019 0.000
184.29 0.021 0.000
194.30 0.023 0.000
204.29 0.025 0.000
214.29 0.028 0.000
224.30 0.031 0.001
234.29 0.034 0.001
244.29 0.038 0.001
254.30 0.042 0.002
264.29 0.046 0.003
274.29 0.051 0.004
284.30 0.056 0.006
284.32 0.056 0.006
294.31 0.062 0.008
304.31 0.069 0.012
314.32 0.076 0.018
324.31 0.084 0.026
334.31 0.093 0.038
344.32 0.103 0.054
354.31 0.113 0.075
364.31 0.125 0.102
374.30 0.138 0.133
384.31 0.153 0.167
394.31 0.169 0.200
404.30 0.187 0.227
414.31 0.206 0.244
424.31 0.228 0.247
434.30 0.252 0.237
444.31 0.279 0.214
454.31 0.308 0.184
464.30 0.340 0.150
474.31 0.376 0.117
484.31 0.416 0.087
494.30 0.459 0.064
504.31 0.508 0.045
514.31 0.561 0.031
524.30 0.620 0.022
534.31 0.685 0.015


154.29 0.015 0.000
164.30 0.017 0.000
174.29 0.018 0.000
184.29 0.020 0.000
194.30 0.022 0.000
204.29 0.025 0.000
214.29 0.027 0.000
224.30 0.030 0.000
234.29 0.033 0.001
244.29 0.037 0.001
254.30 0.041 0.002
264.29 0.045 0.002
274.29 0.050 0.003
284.30 0.055 0.005
284.32 0.055 0.005
294.31 0.061 0.008
304.31 0.067 0.011
314.32 0.074 0.017
324.31 0.082 0.024
334.31 0.091 0.035
344.32 0.101 0.050
354.31 0.111 0.070
364.31 0.123 0.096
374.30 0.136 0.126
384.31 0.150 0.160
394.31 0.166 0.194
404.30 0.183 0.222
414.31 0.202 0.241
424.31 0.224 0.248
434.30 0.247 0.240
444.31 0.273 0.220
454.31 0.302 0.190
464.30 0.334 0.157
474.31 0.369 0.123
484.31 0.408 0.093
494.30 0.450 0.068
504.31 0.498 0.048
514.31 0.550 0.034
524.30 0.608 0.023
534.31 0.672 0.016
544.31 0.743 0.011


154.29 0.015 0.000
164.30 0.016 0.000
174.29 0.018 0.000
184.29 0.020 0.000
194.30 0.022 0.000
204.29 0.024 0.000
214.29 0.027 0.000
224.30 0.030 0.000
234.29 0.033 0.001
244.29 0.036 0.001
254.30 0.040 0.001
264.29 0.044 0.002
274.29 0.049 0.003
284.30 0.054 0.005
284.32 0.054 0.005
294.31 0.060 0.007
304.31 0.066 0.010
314.32 0.073 0.015
324.31 0.081 0.023
334.31 0.089 0.033
344.32 0.099 0.047
354.31 0.109 0.066
364.31 0.120 0.090
374.30 0.133 0.120
384.31 0.147 0.153
394.31 0.162 0.187
404.30 0.179 0.217
414.31 0.198 0.238
424.31 0.219 0.247
434.30 0.242 0.242
444.31 0.268 0.225
454.31 0.296 0.197
464.30 0.327 0.163
474.31 0.362 0.129
484.31 0.400 0.098
494.30 0.441 0.072
504.31 0.488 0.052
514.31 0.539 0.036
524.30 0.596 0.025
534.31 0.659 0.017
544.31 0.728 0.012


154.29 0.014 0.000
164.30 0.016 0.000
174.29 0.018 0.000
184.29 0.019 0.000
194.30 0.022 0.000
204.29 0.024 0.000
214.29 0.026 0.000
224.30 0.029 0.000
234.29 0.032 0.001
244.29 0.036 0.001
254.30 0.039 0.001
264.29 0.043 0.002
274.29 0.048 0.003
284.30 0.053 0.004
284.32 0.053 0.004
294.31 0.059 0.007
304.31 0.065 0.010
314.32 0.072 0.014
324.31 0.079 0.021
334.31 0.087 0.030
344.32 0.097 0.044
354.31 0.107 0.062
364.31 0.118 0.085
374.30 0.130 0.114
384.31 0.144 0.147
394.31 0.159 0.181
404.30 0.176 0.212
414.31 0.194 0.235
424.31 0.215 0.247
434.30 0.238 0.245
444.31 0.263 0.229
454.31 0.290 0.203
464.30 0.321 0.170
474.31 0.354 0.136
484.31 0.392 0.104
494.30 0.433 0.077
504.31 0.478 0.055
514.31 0.529 0.039
524.30 0.584 0.027
534.31 0.646 0.019
544.31 0.714 0.013


154.29 0.014 0.000
164.30 0.016 0.000
174.29 0.017 0.000
184.29 0.019 0.000
194.30 0.021 0.000
204.29 0.023 0.000
214.29 0.026 0.000
224.30 0.029 0.000
234.29 0.032 0.001
244.29 0.035 0.001
254.30 0.038 0.001
264.29 0.043 0.002
274.29 0.047 0.003
284.30 0.052 0.004
284.32 0.052 0.004
294.31 0.057 0.006
304.31 0.063 0.009
314.32 0.070 0.013
324.31 0.078 0.019
334.31 0.086 0.028
344.32 0.095 0.041
354.31 0.105 0.058
364.31 0.116 0.080
374.30 0.128 0.108
384.31 0.141 0.140
394.31 0.156 0.174
404.30 0.172 0.206
414.31 0.191 0.231
424.31 0.211 0.245
434.30 0.233 0.246
444.31 0.257 0.233
454.31 0.284 0.209
464.30 0.314 0.177
474.31 0.347 0.143
484.31 0.384 0.110
494.30 0.424 0.082
504.31 0.469 0.059
514.31 0.518 0.042
524.30 0.573 0.029
534.31 0.633 0.020
544.31 0.700 0.014


154.29 0.014 0.000
164.30 0.015 0.000
174.29 0.017 0.000
184.29 0.019 0.000
194.30 0.021 0.000
204.29 0.023 0.000
214.29 0.025 0.000
224.30 0.028 0.000
234.29 0.031 0.001
244.29 0.034 0.001
254.30 0.038 0.001
264.29 0.042 0.002
274.29 0.046 0.003
284.30 0.051 0.004
284.32 0.051 0.004
294.31 0.056 0.006
304.31 0.062 0.008
314.32 0.069 0.012
324.31 0.076 0.018
334.31 0.084 0.026
344.32 0.093 0.038
354.31 0.103 0.054
364.31 0.113 0.075
374.30 0.125 0.102
384.31 0.138 0.133
394.31 0.153 0.167
404.30 0.169 0.200
414.31 0.187 0.227
424.31 0.207 0.244
434.30 0.228 0.247
444.31 0.252 0.237
454.31 0.279 0.214
464.30 0.308 0.184
474.31 0.341 0.150
484.31 0.376 0.117
494.30 0.416 0.087
504.31 0.460 0.063
514.31 0.508 0.045
524.30 0.561 0.031
534.31 0.621 0.022
544.31 0.686 0.015


164.30 0.015 0.000
174.29 0.017 0.000
184.29 0.018 0.000
194.30 0.020 0.000
204.29 0.022 0.000
214.29 0.025 0.000
224.30 0.027 0.000
234.29 0.030 0.000
244.29 0.033 0.001
254.30 0.037 0.001
264.29 0.041 0.002
274.29 0.045 0.002
284.30 0.050 0.003
284.32 0.050 0.003
294.31 0.055 0.005
304.31 0.061 0.008
314.32 0.067 0.011
324.31 0.074 0.017
334.31 0.082 0.024
344.32 0.091 0.035
354.31 0.101 0.050
364.31 0.111 0.070
374.30 0.123 0.096
384.31 0.136 0.127
394.31 0.150 0.160
404.30 0.166 0.194
414.31 0.183 0.222
424.31 0.202 0.241
434.30 0.224 0.248
444.31 0.247 0.240
454.31 0.273 0.220
464.30 0.302 0.190
474.31 0.334 0.156
484.31 0.369 0.123
494.30 0.408 0.093
504.31 0.451 0.068
514.31 0.498 0.048
524.30 0.550 0.034
534.31 0.608 0.023
544.31 0.672 0.016
554.30 0.743 0.011


164.30 0.015 0.000
174.29 0.016 0.000
184.29 0.018 0.000
194.30 0.020 0.000
204.29 0.022 0.000
214.29 0.024 0.000
224.30 0.027 0.000
234.29 0.030 0.000
244.29 0.033 0.001
254.30 0.036 0.001
264.29 0.040 0.001
274.29 0.044 0.002
284.30 0.049 0.003
284.32 0.049 0.003
294.31 0.054 0.005
304.31 0.060 0.007
314.32 0.066 0.011
324.31 0.073 0.015
334.31 0.081 0.023
344.32 0.089 0.033
354.31 0.099 0.047
364.31 0.109 0.066
374.30 0.120 0.090
384.31 0.133 0.120
394.31 0.147 0.154
404.30 0.162 0.187
414.31 0.180 0.217
424.31 0.198 0.239
434.30 0.219 0.247
444.31 0.242 0.242
454.31 0.268 0.224
464.30 0.296 0.197
474.31 0.327 0.163
484.31 0.362 0.129
494.30 0.400 0.098
504.31 0.442 0.072
514.31 0.488 0.052
524.30 0.539 0.036
534.31 0.596 0.025
544.31 0.659 0.017
554.30 0.728 0.012


164.30 0.014 0.000
174.29 0.016 0.000
184.29 0.018 0.000
194.30 0.020 0.000
204.29 0.022 0.000
214.29 0.024 0.000
224.30 0.026 0.000
234.29 0.029 0.000
244.29 0.032 0.001
254.30 0.036 0.001
264.29 0.039 0.001
274.29 0.043 0.002
284.30 0.048 0.003
284.32 0.048 0.003
294.31 0.053 0.004
304.31 0.059 0.007
314.32 0.065 0.010
324.31 0.072 0.014
334.31 0.079 0.021
344.32 0.087 0.030
354.31 0.097 0.044
364.31 0.107 0.062
374.30 0.118 0.085
384.31 0.130 0.114
394.31 0.144 0.147
404.30 0.159 0.181
414.31 0.176 0.212
424.31 0.195 0.235
434.30 0.215 0.247
444.31 0.238 0.245
454.31 0.263 0.229
464.30 0.290 0.203
474.31 0.321 0.170
484.31 0.355 0.136
494.30 0.392 0.104
504.31 0.433 0.077
514.31 0.479 0.055
524.30 0.529 0.039
534.31 0.585 0.027
544.31 0.646 0.019
554.30 0.714 0.013


164.30 0.014 0.000
174.29 0.016 0.000
184.29 0.017 0.000
194.30 0.019 0.000
204.29 0.021 0.000
214.29 0.023 0.000
224.30 0.026 0.000
234.29 0.029 0.000
244.29 0.032 0.001
254.30 0.035 0.001
264.29 0.039 0.001
274.29 0.043 0.002
284.30 0.047 0.003
284.32 0.047 0.003
294.31 0.052 0.004
304.31 0.057 0.006
314.32 0.063 0.009
324.31 0.070 0.013
334.31 0.078 0.019
344.32 0.086 0.028
354.31 0.095 0.041
364.31 0.105 0.058
374.30 0.116 0.080
384.31 0.128 0.108
394.31 0.141 0.140
404.30 0.156 0.174
414.31 0.173 0.206
424.31 0.191 0.231
434.30 0.211 0.246
444.31 0.233 0.246
454.31 0.257 0.233
464.30 0.285 0.209
474.31 0.314 0.177
484.31 0.348 0.143
494.30 0.384 0.110
504.31 0.425 0.082
514.31 0.469 0.059
524.30 0.518 0.042
534.31 0.573 0.029
544.31 0.633 0.020
554.30 0.700 0.014


164.30 0.014 0.000
174.29 0.015 0.000
184.29 0.017 0.000
194.30 0.019 0.000
204.29 0.021 0.000
214.29 0.023 0.000
224.30 0.025 0.000
234.29 0.028 0.000
244.29 0.031 0.001
254.30 0.034 0.001
264.29 0.038 0.001
274.29 0.042 0.002
284.30 0.046 0.003
284.32 0.046 0.003
294.31 0.051 0.004
304.31 0.056 0.006
314.32 0.062 0.008
324.31 0.069 0.012
334.31 0.076 0.018
344.32 0.084 0.026
354.31 0.093 0.038
364.31 0.103 0.054
374.30 0.113 0.075
384.31 0.125 0.102
394.31 0.139 0.133
404.30 0.153 0.167
414.31 0.169 0.200
424.31 0.187 0.227
434.30 0.207 0.244
444.31 0.228 0.247
454.31 0.252 0.237
464.30 0.279 0.214
474.31 0.308 0.184
484.31 0.341 0.149
494.30 0.376 0.116
504.31 0.416 0.087
514.31 0.460 0.063
524.30 0.508 0.045
534.31 0.562 0.031
544.31 0.621 0.022
554.30 0.686 0.015


174.29 0.015 0.000
184.29 0.017 0.000
194.30 0.018 0.000
204.29 0.020 0.000
214.29 0.022 0.000
224.30 0.025 0.000
234.29 0.027 0.000
244.29 0.030 0.000
254.30 0.033 0.001
264.29 0.037 0.001
274.29 0.041 0.002
284.30 0.045 0.002
284.32 0.045 0.002
294.31 0.050 0.003
304.31 0.055 0.005
314.32 0.061 0.008
324.31 0.067 0.011
334.31 0.075 0.017
344.32 0.082 0.024
354.31 0.091 0.035
364.31 0.101 0.050
374.30 0.111 0.070
384.31 0.123 0.096
394.31 0.136 0.127
404.30 0.150 0.161
414.31 0.166 0.194
424.31 0.183 0.223
434.30 0.203 0.241
444.31 0.224 0.248
454.31 0.247 0.240
464.30 0.273 0.219
474.31 0.302 0.190
484.31 0.334 0.156
494.30 0.369 0.123
504.31 0.408 0.093
514.31 0.451 0.068
524.30 0.498 0.048
534.31 0.551 0.034
544.31 0.609 0.023
554.30 0.672 0.016
564.31 0.743 0.011


174.29 0.015 0.000
184.29 0.016 0.000
194.30 0.018 0.000
204.29 0.020 0.000
214.29 0.022 0.000
224.30 0.024 0.000
234.29 0.027 0.000
244.29 0.030 0.000
254.30 0.033 0.001
264.29 0.036 0.001
274.29 0.040 0.001
284.30 0.044 0.002
284.32 0.044 0.002
294.31 0.049 0.003
304.31 0.054 0.005
314.32 0.060 0.007
324.31 0.066 0.011
334.31 0.073 0.015
344.32 0.081 0.023
354.31 0.089 0.033
364.31 0.099 0.047
374.30 0.109 0.066
384.31 0.120 0.091
394.31 0.133 0.120
404.30 0.147 0.154
414.31 0.163 0.188
424.31 0.180 0.217
434.30 0.199 0.239
444.31 0.219 0.247
454.31 0.243 0.242
464.30 0.268 0.224
474.31 0.296 0.196
484.31 0.327 0.163
494.30 0.362 0.129
504.31 0.400 0.098
514.31 0.442 0.072
524.30 0.488 0.052
534.31 0.540 0.036
544.31 0.597 0.025
554.30 0.659 0.017
564.31 0.729 0.012


174.29 0.014 0.000
184.29 0.016 0.000
194.30 0.018 0.000
204.29 0.020 0.000
214.29 0.022 0.000
224.30 0.024 0.000
234.29 0.026 0.000
244.29 0.029 0.000
254.30 0.032 0.001
264.29 0.036 0.001
274.29 0.039 0.001
284.30 0.043 0.002
284.32 0.043 0.002
294.31 0.048 0.003
304.31 0.053 0.004
314.32 0.059 0.007
324.31 0.065 0.010
334.31 0.072 0.014
344.32 0.079 0.021
354.31 0.087 0.031
364.31 0.097 0.044
374.30 0.107 0.062
384.31 0.118 0.085
394.31 0.130 0.114
404.30 0.144 0.147
414.31 0.159 0.181
424.31 0.176 0.212
434.30 0.195 0.235
444.31 0.215 0.247
454.31 0.238 0.244
464.30 0.263 0.229
474.31 0.290 0.203
484.31 0.321 0.170
494.30 0.355 0.136
504.31 0.392 0.104
514.31 0.433 0.077
524.30 0.479 0.055
534.31 0.529 0.039
544.31 0.585 0.027
554.30 0.646 0.019
564.31 0.714 0.013


174.29 0.014 0.000
184.29 0.016 0.000
194.30 0.017 0.000
204.29 0.019 0.000
214.29 0.021 0.000
224.30 0.023 0.000
234.29 0.026 0.000
244.29 0.029 0.000
254.30 0.032 0.001
264.29 0.035 0.001
274.29 0.039 0.001
284.30 0.043 0.002
284.32 0.043 0.002
294.31 0.047 0.003
304.31 0.052 0.004
314.32 0.057 0.006
324.31 0.064 0.009
334.31 0.070 0.013
344.32 0.078 0.019
354.31 0.086 0.028
364.31 0.095 0.041
374.30 0.105 0.058
384.31 0.116 0.080
394.31 0.128 0.108
404.30 0.141 0.140
414.31 0.156 0.174
424.31 0.173 0.206
434.30 0.191 0.231
444.31 0.211 0.246
454.31 0.233 0.246
464.30 0.258 0.233
474.31 0.285 0.208
484.31 0.315 0.177
494.30 0.348 0.143
504.31 0.384 0.110
514.31 0.425 0.082
524.30 0.469 0.059
534.31 0.519 0.042
544.31 0.573 0.029
554.30 0.634 0.020
564.31 0.700 0.014


174.29 0.014 0.000
184.29 0.015 0.000
194.30 0.017 0.000
204.29 0.019 0.000
214.29 0.021 0.000
224.30 0.023 0.000
234.29 0.025 0.000
244.29 0.028 0.000
254.30 0.031 0.001
264.29 0.034 0.001
274.29 0.038 0.001
284.30 0.042 0.002
284.32 0.042 0.002
294.31 0.046 0.003
304.31 0.051 0.004
314.32 0.056 0.006
324.31 0.062 0.008
334.31 0.069 0.012
344.32 0.076 0.018
354.31 0.084 0.026
364.31 0.093 0.038
374.30 0.103 0.054
384.31 0.113 0.075
394.31 0.125 0.102
404.30 0.139 0.133
414.31 0.153 0.168
424.31 0.169 0.200
434.30 0.187 0.227
444.31 0.207 0.244
454.31 0.228 0.247
464.30 0.252 0.237
474.31 0.279 0.214
484.31 0.308 0.183
494.30 0.341 0.149
504.31 0.377 0.116
514.31 0.416 0.087
524.30 0.460 0.063
534.31 0.509 0.045
544.31 0.562 0.031
554.30 0.621 0.022
564.31 0.686 0.015


184.29 0.015 0.000
194.30 0.017 0.000
204.29 0.018 0.000
214.29 0.020 0.000
224.30 0.022 0.000
234.29 0.025 0.000
244.29 0.027 0.000
254.30 0.030 0.000
264.29 0.033 0.001
274.29 0.037 0.001
284.30 0.041 0.002
284.32 0.041 0.002
294.31 0.045 0.002
304.31 0.050 0.004
314.32 0.055 0.005
324.31 0.061 0.008
334.31 0.067 0.011
344.32 0.075 0.017
354.31 0.082 0.024
364.31 0.091 0.035
374.30 0.101 0.050
384.31 0.111 0.071
394.31 0.123 0.096
404.30 0.136 0.127
414.31 0.150 0.161
424.31 0.166 0.194
434.30 0.183 0.223
444.31 0.203 0.242
454.31 0.224 0.248
464.30 0.248 0.240
474.31 0.274 0.219
484.31 0.302 0.190
494.30 0.334 0.156
504.31 0.369 0.123
514.31 0.408 0.092
524.30 0.451 0.068
534.31 0.498 0.048
544.31 0.551 0.034
554.30 0.609 0.023
564.31 0.673 0.016
574.31 0.744 0.011


184.29 0.015 0.000
194.30 0.016 0.000
204.29 0.018 0.000
214.29 0.020 0.000
224.30 0.022 0.000
234.29 0.024 0.000
244.29 0.027 0.000
254.30 0.030 0.000
264.29 0.033 0.001
274.29 0.036 0.001
284.30 0.040 0.001
284.32 0.040 0.001
294.31 0.044 0.002
304.31 0.049 0.003
314.32 0.054 0.005
324.31 0.060 0.007
334.31 0.066 0.011
344.32 0.073 0.016
354.31 0.081 0.023
364.31 0.089 0.033
374.30 0.099 0.047
384.31 0.109 0.066
394.31 0.120 0.091
404.30 0.133 0.120
414.31 0.147 0.154
424.31 0.163 0.188
434.30 0.180 0.218
444.31 0.199 0.239
454.31 0.220 0.247
464.30 0.243 0.242
474.31 0.268 0.224
484.31 0.296 0.196
494.30 0.328 0.163
504.31 0.362 0.129
514.31 0.400 0.098
524.30 0.442 0.072
534.31 0.489 0.052
544.31 0.540 0.036
554.30 0.597 0.025
564.31 0.660 0.017
574.31 0.729 0.012


184.29 0.014 0.000
194.30 0.016 0.000
204.29 0.018 0.000
214.29 0.020 0.000
224.30 0.022 0.000
234.29 0.024 0.000
244.29 0.026 0.000
254.30 0.029 0.000
264.29 0.032 0.001
274.29 0.036 0.001
284.30 0.039 0.001
284.32 0.039 0.001
294.31 0.043 0.002
304.31 0.048 0.003
314.32 0.053 0.004
324.31 0.059 0.007
334.31 0.065 0.010
344.32 0.072 0.014
354.31 0.079 0.021
364.31 0.088 0.031
374.30 0.097 0.044
384.31 0.107 0.062
394.31 0.118 0.085
404.30 0.131 0.114
414.31 0.144 0.147
424.31 0.159 0.181
434.30 0.176 0.212
444.31 0.195 0.235
454.31 0.215 0.247
464.30 0.238 0.244
474.31 0.263 0.229
484.31 0.291 0.202
494.30 0.321 0.170
504.31 0.355 0.136
514.31 0.392 0.104
524.30 0.433 0.077
534.31 0.479 0.055
544.31 0.529 0.039
554.30 0.585 0.027
564.31 0.647 0.019
574.31 0.715 0.013
