# Supplementary material for: Ripply suppresses Tbx6 to induce dynamic-to-static conversion in somite segmentation
Source: Nat Commun. 2023 Apr 13;14:2115. doi: 10.1038/s41467-023-37745-w (PMC10102234; doi:10.1038/s41467-023-37745-w)
Supplement: Supplementary file 11 — Supplementary Software 1 [file 41467_2023_37745_MOESM11_ESM.zip › Supplementary_Software/WT_simulations/x_vs_her_tbx_erk_ripply_lab_ref.dat]

4.29 0.00 0.00 0.00 0.00 0.00 0.00 0.00 0.00
14.30 0.00 0.00 0.00 0.00 0.00 0.00 0.00 0.00
24.29 0.00 0.00 0.00 0.00 0.00 0.00 0.00 0.00
34.29 0.00 0.00 0.00 0.00 0.00 0.00 0.00 0.00
44.30 0.00 0.00 0.00 0.00 0.00 0.00 0.00 0.00
54.29 0.28 0.58 0.90 0.02 0.00 0.02 0.12 0.39
64.29 0.11 0.35 1.21 0.01 0.00 0.01 0.06 0.25
74.30 0.04 0.18 1.39 0.01 0.00 0.00 0.03 0.14
84.29 0.02 0.10 1.37 0.00 0.00 0.00 0.01 0.09
94.29 0.01 0.05 1.15 0.00 0.00 0.00 0.01 0.05
104.30 0.00 0.03 0.83 0.01 0.00 0.00 0.00 0.03
114.29 0.00 0.02 0.56 0.68 0.00 0.00 0.00 0.02
124.29 0.00 0.01 0.36 0.90 0.00 0.01 0.00 0.01
134.30 0.00 0.01 0.22 0.94 0.00 0.01 0.01 0.00
144.29 0.01 0.01 0.14 0.96 0.00 0.03 0.01 0.00
154.29 0.01 0.01 0.09 0.97 0.07 0.05 0.02 0.00
164.30 0.03 0.02 0.06 0.98 0.20 0.04 0.02 0.00
174.29 0.05 0.03 0.04 0.99 0.31 0.03 0.02 0.00
184.29 0.10 0.05 0.03 1.01 0.40 0.03 0.02 0.00
194.30 0.18 0.10 0.03 1.03 0.47 0.03 0.02 0.01
204.29 0.27 0.16 0.03 1.05 0.53 0.02 0.02 0.01
214.29 0.37 0.24 0.04 1.08 0.58 0.02 0.02 0.01
224.30 0.47 0.33 0.06 1.10 0.62 0.02 0.02 0.01
234.29 0.53 0.41 0.10 1.12 0.65 0.01 0.01 0.01
244.29 0.57 0.48 0.15 1.12 0.68 0.01 0.01 0.01
254.30 0.59 0.53 0.23 1.07 0.70 0.01 0.01 0.01
264.29 0.57 0.56 0.30 0.91 0.72 0.00 0.00 0.00
274.29 0.52 0.56 0.39 0.56 0.73 0.00 0.00 0.00
284.30 0.46 0.55 0.49 0.32 0.75 0.00 0.00 0.00
284.32 0.46 0.55 0.49 0.32 0.75 0.00 0.00 0.00
294.31 0.39 0.52 0.57 0.24 0.76 0.00 0.00 0.00
304.31 0.33 0.49 0.63 0.18 0.76 0.00 0.00 0.00
314.32 0.27 0.45 0.69 0.14 0.77 0.00 0.00 0.00
324.31 0.24 0.42 0.72 0.11 0.78 0.00 0.00 0.00
334.31 0.21 0.38 0.74 0.08 0.78 0.00 0.00 0.00
344.32 0.18 0.36 0.76 0.06 0.78 0.00 0.00 0.00
354.31 0.16 0.34 0.77 0.04 0.79 0.00 0.00 0.00
364.31 0.15 0.32 0.76 0.03 0.79 0.00 0.00 0.00
374.30 0.14 0.31 0.76 0.02 0.79 0.00 0.00 0.00
384.31 0.14 0.31 0.76 0.01 0.79 0.00 0.00 0.00
394.31 0.14 0.31 0.75 0.01 0.79 0.00 0.00 0.00


4.29 0.00 0.00 0.00 0.00 0.00 0.00 0.00 0.00
14.30 0.00 0.00 0.00 0.00 0.00 0.00 0.00 0.00
24.29 0.00 0.00 0.00 0.00 0.00 0.00 0.00 0.00
34.29 0.00 0.00 0.00 0.00 0.00 0.00 0.00 0.00
44.30 0.00 0.00 0.00 0.00 0.00 0.00 0.00 0.00
54.29 0.19 0.48 1.04 0.01 0.00 0.02 0.09 0.33
64.29 0.07 0.27 1.31 0.01 0.00 0.01 0.04 0.20
74.30 0.03 0.14 1.42 0.00 0.00 0.00 0.02 0.11
84.29 0.01 0.07 1.31 0.00 0.00 0.00 0.01 0.07
94.29 0.00 0.04 1.02 0.00 0.00 0.00 0.00 0.04
104.30 0.00 0.02 0.71 0.01 0.00 0.00 0.00 0.02
114.29 0.00 0.01 0.46 0.71 0.00 0.00 0.00 0.01
124.29 0.00 0.01 0.29 0.91 0.00 0.01 0.01 0.01
134.30 0.00 0.01 0.17 0.94 0.00 0.02 0.01 0.00
144.29 0.01 0.01 0.11 0.95 0.00 0.04 0.02 0.01
154.29 0.02 0.01 0.07 0.96 0.04 0.08 0.04 0.01
164.30 0.04 0.02 0.04 0.97 0.17 0.07 0.03 0.01
174.29 0.08 0.04 0.03 0.99 0.29 0.05 0.03 0.01
184.29 0.15 0.08 0.03 1.00 0.38 0.04 0.02 0.01
194.30 0.25 0.15 0.03 1.02 0.46 0.03 0.02 0.01
204.29 0.35 0.23 0.03 1.04 0.52 0.02 0.02 0.01
214.29 0.45 0.32 0.05 1.07 0.57 0.02 0.02 0.01
224.30 0.54 0.41 0.09 1.10 0.61 0.02 0.02 0.01
234.29 0.58 0.49 0.14 1.12 0.65 0.01 0.01 0.01
244.29 0.60 0.55 0.21 1.12 0.67 0.01 0.01 0.01
254.30 0.58 0.58 0.31 1.09 0.70 0.00 0.01 0.01
264.29 0.53 0.59 0.40 0.95 0.72 0.00 0.00 0.00
274.29 0.46 0.57 0.50 0.64 0.73 0.00 0.00 0.00
284.30 0.38 0.53 0.60 0.35 0.74 0.00 0.00 0.00
284.32 0.38 0.53 0.60 0.35 0.74 0.00 0.00 0.00
294.31 0.31 0.49 0.67 0.25 0.75 0.00 0.00 0.00
304.31 0.25 0.44 0.73 0.19 0.76 0.00 0.00 0.00
314.32 0.20 0.39 0.78 0.15 0.77 0.00 0.00 0.00
324.31 0.17 0.36 0.79 0.12 0.77 0.00 0.00 0.00
334.31 0.15 0.33 0.80 0.09 0.78 0.00 0.00 0.00
344.32 0.13 0.30 0.79 0.06 0.78 0.00 0.00 0.00
354.31 0.11 0.28 0.79 0.04 0.79 0.00 0.00 0.00
364.31 0.11 0.27 0.77 0.03 0.79 0.00 0.00 0.00
374.30 0.10 0.25 0.76 0.02 0.79 0.00 0.00 0.00
384.31 0.10 0.25 0.75 0.02 0.79 0.00 0.00 0.00
394.31 0.10 0.25 0.74 0.01 0.79 0.00 0.00 0.00


4.29 0.00 0.00 0.00 0.00 0.00 0.00 0.00 0.00
14.30 0.00 0.00 0.00 0.00 0.00 0.00 0.00 0.00
24.29 0.00 0.00 0.00 0.00 0.00 0.00 0.00 0.00
34.29 0.00 0.00 0.00 0.00 0.00 0.00 0.00 0.00
44.30 0.00 0.00 0.00 0.00 0.00 0.00 0.00 0.00
54.29 0.13 0.39 1.16 0.01 0.00 0.01 0.07 0.27
64.29 0.05 0.20 1.39 0.01 0.00 0.00 0.03 0.16
74.30 0.02 0.10 1.41 0.00 0.00 0.00 0.01 0.09
84.29 0.01 0.05 1.21 0.00 0.00 0.00 0.01 0.05
94.29 0.00 0.03 0.89 0.00 0.00 0.00 0.00 0.03
104.30 0.00 0.01 0.59 0.01 0.00 0.00 0.00 0.02
114.29 0.00 0.01 0.37 0.73 0.00 0.00 0.00 0.01
124.29 0.00 0.01 0.23 0.91 0.00 0.01 0.01 0.00
134.30 0.01 0.01 0.14 0.94 0.00 0.03 0.02 0.01
144.29 0.01 0.01 0.08 0.95 0.00 0.07 0.04 0.01
154.29 0.03 0.02 0.05 0.96 0.01 0.13 0.06 0.01
164.30 0.06 0.03 0.03 0.97 0.15 0.11 0.05 0.01
174.29 0.12 0.06 0.03 0.98 0.27 0.07 0.04 0.01
184.29 0.21 0.12 0.02 1.00 0.36 0.05 0.03 0.01
194.30 0.33 0.21 0.03 1.01 0.44 0.04 0.03 0.01
204.29 0.44 0.30 0.04 1.04 0.51 0.03 0.02 0.01
214.29 0.53 0.40 0.07 1.06 0.56 0.02 0.02 0.01
224.30 0.59 0.49 0.12 1.09 0.60 0.01 0.02 0.01
234.29 0.61 0.56 0.20 1.11 0.64 0.01 0.01 0.01
244.29 0.60 0.59 0.29 1.12 0.67 0.01 0.01 0.01
254.30 0.54 0.60 0.41 1.10 0.69 0.00 0.01 0.01
264.29 0.47 0.58 0.51 0.99 0.71 0.00 0.00 0.00
274.29 0.38 0.54 0.61 0.72 0.73 0.00 0.00 0.00
284.30 0.30 0.49 0.71 0.39 0.74 0.00 0.00 0.00
284.32 0.30 0.49 0.71 0.39 0.74 0.00 0.00 0.00
294.31 0.23 0.43 0.77 0.26 0.75 0.00 0.00 0.00
304.31 0.18 0.38 0.82 0.20 0.76 0.00 0.00 0.00
314.32 0.15 0.33 0.84 0.16 0.77 0.00 0.00 0.00
324.31 0.12 0.30 0.84 0.12 0.77 0.00 0.00 0.00
334.31 0.10 0.27 0.82 0.09 0.78 0.00 0.00 0.00
344.32 0.09 0.24 0.80 0.07 0.78 0.00 0.00 0.00
354.31 0.08 0.23 0.78 0.05 0.79 0.00 0.00 0.00
364.31 0.07 0.21 0.75 0.03 0.79 0.00 0.00 0.00
374.30 0.07 0.20 0.73 0.02 0.79 0.00 0.00 0.00
384.31 0.07 0.20 0.72 0.02 0.79 0.00 0.00 0.00
394.31 0.07 0.20 0.70 0.01 0.79 0.00 0.00 0.00


14.30 0.00 0.00 0.00 0.00 0.00 0.00 0.00 0.00
24.29 0.00 0.00 0.00 0.00 0.00 0.00 0.00 0.00
34.29 0.00 0.00 0.00 0.00 0.00 0.00 0.00 0.00
44.30 0.00 0.00 0.00 0.00 0.00 0.00 0.00 0.00
54.29 0.08 0.30 1.27 0.01 0.00 0.01 0.05 0.21
64.29 0.03 0.15 1.43 0.00 0.00 0.00 0.02 0.12
74.30 0.01 0.07 1.36 0.00 0.00 0.00 0.01 0.07
84.29 0.00 0.04 1.08 0.00 0.00 0.00 0.00 0.04
94.29 0.00 0.02 0.75 0.00 0.00 0.00 0.00 0.02
104.30 0.00 0.01 0.48 0.00 0.00 0.00 0.00 0.01
114.29 0.00 0.01 0.30 0.76 0.00 0.01 0.00 0.01
124.29 0.00 0.01 0.18 0.92 0.00 0.02 0.01 0.01
134.30 0.01 0.01 0.10 0.94 0.00 0.04 0.02 0.01
144.29 0.02 0.01 0.07 0.95 0.00 0.10 0.05 0.01
154.29 0.04 0.02 0.04 0.96 0.00 0.19 0.10 0.02
164.30 0.09 0.05 0.03 0.97 0.12 0.17 0.09 0.02
174.29 0.17 0.10 0.02 0.98 0.25 0.09 0.06 0.02
184.29 0.29 0.17 0.03 0.99 0.35 0.06 0.04 0.02
194.30 0.41 0.28 0.04 1.01 0.43 0.04 0.03 0.02
204.29 0.51 0.38 0.06 1.03 0.50 0.03 0.03 0.02
214.29 0.59 0.48 0.10 1.05 0.55 0.02 0.02 0.01
224.30 0.62 0.56 0.18 1.08 0.60 0.01 0.02 0.01
234.29 0.62 0.61 0.27 1.11 0.63 0.01 0.01 0.01
244.29 0.57 0.62 0.39 1.12 0.66 0.00 0.01 0.01
254.30 0.48 0.60 0.52 1.11 0.69 0.00 0.01 0.01
264.29 0.38 0.56 0.63 1.02 0.71 0.00 0.00 0.00
274.29 0.29 0.49 0.73 0.79 0.72 0.00 0.00 0.00
284.30 0.22 0.43 0.81 0.43 0.74 0.00 0.00 0.00
284.32 0.22 0.42 0.81 0.43 0.74 0.00 0.00 0.00
294.31 0.17 0.37 0.85 0.28 0.75 0.00 0.00 0.00
304.31 0.13 0.32 0.87 0.21 0.76 0.00 0.00 0.00
314.32 0.10 0.27 0.87 0.17 0.77 0.00 0.00 0.00
324.31 0.09 0.24 0.84 0.13 0.77 0.00 0.00 0.00
334.31 0.07 0.21 0.81 0.10 0.78 0.00 0.00 0.00
344.32 0.06 0.19 0.77 0.07 0.78 0.00 0.00 0.00
354.31 0.06 0.18 0.74 0.05 0.78 0.00 0.00 0.00
364.31 0.05 0.17 0.70 0.04 0.79 0.00 0.00 0.00
374.30 0.05 0.16 0.67 0.03 0.79 0.00 0.00 0.00
384.31 0.05 0.16 0.66 0.02 0.79 0.00 0.00 0.00
394.31 0.05 0.16 0.64 0.01 0.79 0.00 0.00 0.00
404.30 0.05 0.16 0.64 0.01 0.79 0.00 0.00 0.00


14.30 0.00 0.00 0.00 0.00 0.00 0.00 0.00 0.00
24.29 0.00 0.00 0.00 0.00 0.00 0.00 0.00 0.00
34.29 0.00 0.00 0.00 0.00 0.00 0.00 0.00 0.00
44.30 0.00 0.00 0.00 0.00 0.00 0.00 0.00 0.00
54.29 0.05 0.23 1.36 0.01 0.00 0.00 0.04 0.17
64.29 0.02 0.11 1.45 0.00 0.00 0.00 0.02 0.09
74.30 0.01 0.05 1.27 0.00 0.00 0.00 0.01 0.05
84.29 0.00 0.03 0.95 0.00 0.00 0.00 0.00 0.03
94.29 0.00 0.01 0.63 0.00 0.00 0.00 0.00 0.02
104.30 0.00 0.01 0.39 0.00 0.00 0.00 0.00 0.01
114.29 0.00 0.01 0.24 0.78 0.00 0.01 0.01 0.01
124.29 0.01 0.01 0.14 0.92 0.00 0.03 0.02 0.01
134.30 0.01 0.01 0.08 0.94 0.00 0.07 0.04 0.01
144.29 0.03 0.02 0.05 0.95 0.00 0.15 0.08 0.02
154.29 0.06 0.04 0.03 0.95 0.00 0.26 0.15 0.03
164.30 0.14 0.08 0.02 0.96 0.10 0.24 0.14 0.03
174.29 0.24 0.14 0.02 0.97 0.22 0.12 0.08 0.02
184.29 0.37 0.24 0.03 0.98 0.33 0.07 0.05 0.02
194.30 0.50 0.36 0.05 1.00 0.41 0.04 0.04 0.02
204.29 0.58 0.46 0.09 1.02 0.48 0.03 0.03 0.02
214.29 0.63 0.55 0.15 1.04 0.54 0.02 0.02 0.02
224.30 0.64 0.61 0.25 1.07 0.59 0.01 0.02 0.02
234.29 0.59 0.64 0.37 1.10 0.63 0.01 0.01 0.01
244.29 0.50 0.62 0.50 1.12 0.66 0.00 0.01 0.01
254.30 0.39 0.57 0.64 1.11 0.68 0.00 0.00 0.01
264.29 0.29 0.50 0.74 1.05 0.70 0.00 0.00 0.00
274.29 0.22 0.43 0.83 0.85 0.72 0.00 0.00 0.00
284.30 0.16 0.36 0.89 0.49 0.74 0.00 0.00 0.00
284.32 0.16 0.36 0.89 0.49 0.74 0.00 0.00 0.00
294.31 0.12 0.30 0.91 0.30 0.75 0.00 0.00 0.00
304.31 0.09 0.26 0.90 0.23 0.76 0.00 0.00 0.00
314.32 0.07 0.22 0.86 0.18 0.76 0.00 0.00 0.00
324.31 0.06 0.19 0.82 0.14 0.77 0.00 0.00 0.00
334.31 0.05 0.17 0.77 0.10 0.78 0.00 0.00 0.00
344.32 0.04 0.15 0.72 0.08 0.78 0.00 0.00 0.00
354.31 0.04 0.14 0.68 0.05 0.78 0.00 0.00 0.00
364.31 0.04 0.13 0.64 0.04 0.79 0.00 0.00 0.00
374.30 0.03 0.12 0.60 0.03 0.79 0.00 0.00 0.00
384.31 0.03 0.12 0.59 0.02 0.79 0.00 0.00 0.00
394.31 0.03 0.12 0.57 0.01 0.79 0.00 0.00 0.00
404.30 0.03 0.12 0.56 0.01 0.79 0.00 0.00 0.00


14.30 0.00 0.00 0.00 0.00 0.00 0.00 0.00 0.00
24.29 0.00 0.00 0.00 0.00 0.00 0.00 0.00 0.00
34.29 0.00 0.00 0.00 0.00 0.00 0.00 0.00 0.00
44.30 0.00 0.00 0.00 0.00 0.00 0.00 0.00 0.00
54.29 0.04 0.17 1.43 0.00 0.00 0.00 0.03 0.13
64.29 0.01 0.08 1.42 0.00 0.00 0.00 0.01 0.07
74.30 0.00 0.04 1.15 0.00 0.00 0.00 0.01 0.04
84.29 0.00 0.02 0.81 0.00 0.00 0.00 0.00 0.02
94.29 0.00 0.01 0.51 0.00 0.00 0.00 0.00 0.01
104.30 0.00 0.00 0.31 0.00 0.00 0.00 0.00 0.01
114.29 0.00 0.01 0.19 0.80 0.00 0.01 0.01 0.01
124.29 0.01 0.01 0.11 0.92 0.00 0.04 0.02 0.01
134.30 0.02 0.01 0.06 0.94 0.00 0.11 0.06 0.02
144.29 0.05 0.03 0.04 0.94 0.00 0.21 0.12 0.03
154.29 0.10 0.05 0.03 0.93 0.00 0.34 0.21 0.06
164.30 0.20 0.11 0.02 0.94 0.07 0.32 0.20 0.05
174.29 0.33 0.20 0.02 0.96 0.20 0.16 0.11 0.04
184.29 0.46 0.32 0.04 0.97 0.31 0.08 0.06 0.03
194.30 0.57 0.44 0.07 0.99 0.40 0.04 0.04 0.02
204.29 0.63 0.54 0.12 1.01 0.47 0.03 0.03 0.02
214.29 0.65 0.61 0.21 1.03 0.53 0.01 0.02 0.02
224.30 0.62 0.65 0.34 1.06 0.58 0.01 0.01 0.02
234.29 0.53 0.64 0.47 1.09 0.62 0.00 0.01 0.01
244.29 0.41 0.59 0.62 1.11 0.65 0.00 0.01 0.01
254.30 0.30 0.51 0.76 1.12 0.68 0.00 0.00 0.01
264.29 0.21 0.44 0.85 1.07 0.70 0.00 0.00 0.00
274.29 0.15 0.36 0.91 0.91 0.72 0.00 0.00 0.00
284.30 0.11 0.29 0.94 0.56 0.73 0.00 0.00 0.00
284.32 0.11 0.29 0.94 0.56 0.73 0.00 0.00 0.00
294.31 0.08 0.24 0.93 0.32 0.75 0.00 0.00 0.00
304.31 0.06 0.20 0.88 0.24 0.76 0.00 0.00 0.00
314.32 0.05 0.17 0.83 0.18 0.76 0.00 0.00 0.00
324.31 0.04 0.15 0.77 0.14 0.77 0.00 0.00 0.00
334.31 0.04 0.13 0.71 0.11 0.78 0.00 0.00 0.00
344.32 0.03 0.12 0.65 0.08 0.78 0.00 0.00 0.00
354.31 0.03 0.11 0.61 0.06 0.78 0.00 0.00 0.00
364.31 0.03 0.10 0.57 0.04 0.79 0.00 0.00 0.00
374.30 0.02 0.09 0.53 0.03 0.79 0.00 0.00 0.00
384.31 0.02 0.09 0.51 0.02 0.79 0.00 0.00 0.00
394.31 0.02 0.09 0.50 0.01 0.79 0.00 0.00 0.00
404.30 0.02 0.09 0.48 0.01 0.79 0.00 0.00 0.00


14.30 0.00 0.00 0.00 0.00 0.00 0.00 0.00 0.00
24.29 0.00 0.00 0.00 0.00 0.00 0.00 0.00 0.00
34.29 0.00 0.00 0.00 0.00 0.00 0.00 0.00 0.00
44.30 0.00 0.00 0.00 0.00 0.00 0.00 0.00 0.00
54.29 0.02 0.13 1.47 0.00 0.00 0.00 0.02 0.10
64.29 0.01 0.06 1.36 0.00 0.00 0.00 0.01 0.06
74.30 0.00 0.03 1.02 0.00 0.00 0.00 0.00 0.03
84.29 0.00 0.01 0.68 0.00 0.00 0.00 0.00 0.02
94.29 0.00 0.01 0.42 0.00 0.00 0.00 0.00 0.01
104.30 0.00 0.00 0.25 0.00 0.00 0.00 0.00 0.01
114.29 0.01 0.01 0.14 0.82 0.00 0.02 0.01 0.01
124.29 0.01 0.01 0.08 0.93 0.00 0.07 0.04 0.01
134.30 0.03 0.02 0.05 0.94 0.00 0.15 0.09 0.02
144.29 0.07 0.04 0.03 0.93 0.00 0.28 0.17 0.05
154.29 0.15 0.08 0.02 0.91 0.00 0.41 0.28 0.09
164.30 0.27 0.16 0.02 0.93 0.04 0.40 0.27 0.08
174.29 0.41 0.28 0.03 0.95 0.18 0.19 0.14 0.05
184.29 0.54 0.40 0.05 0.96 0.29 0.09 0.07 0.04
194.30 0.62 0.52 0.10 0.98 0.38 0.04 0.04 0.03
204.29 0.65 0.60 0.18 1.00 0.46 0.02 0.03 0.02
214.29 0.64 0.66 0.29 1.03 0.52 0.01 0.02 0.02
224.30 0.56 0.66 0.44 1.05 0.57 0.01 0.01 0.02
234.29 0.44 0.62 0.60 1.08 0.61 0.00 0.01 0.01
244.29 0.32 0.54 0.74 1.11 0.65 0.00 0.00 0.01
254.30 0.22 0.44 0.86 1.12 0.67 0.00 0.00 0.01
264.29 0.15 0.36 0.94 1.09 0.70 0.00 0.00 0.00
274.29 0.11 0.29 0.97 0.95 0.72 0.00 0.00 0.00
284.30 0.08 0.23 0.95 0.64 0.73 0.00 0.00 0.00
284.32 0.08 0.23 0.95 0.64 0.73 0.00 0.00 0.00
294.31 0.06 0.19 0.91 0.35 0.74 0.00 0.00 0.00
304.31 0.04 0.16 0.84 0.25 0.75 0.00 0.00 0.00
314.32 0.03 0.13 0.76 0.19 0.76 0.00 0.00 0.00
324.31 0.03 0.11 0.70 0.15 0.77 0.00 0.00 0.00
334.31 0.02 0.10 0.63 0.12 0.77 0.00 0.00 0.00
344.32 0.02 0.09 0.57 0.09 0.78 0.00 0.00 0.00
354.31 0.02 0.08 0.53 0.06 0.78 0.00 0.00 0.00
364.31 0.02 0.08 0.49 0.04 0.79 0.00 0.00 0.00
374.30 0.02 0.07 0.45 0.03 0.79 0.00 0.00 0.00
384.31 0.02 0.07 0.44 0.02 0.79 0.00 0.00 0.00
394.31 0.02 0.07 0.42 0.02 0.79 0.00 0.00 0.00
404.30 0.02 0.07 0.41 0.01 0.79 0.00 0.00 0.00


14.30 0.00 0.00 0.00 0.00 0.00 0.00 0.00 0.00
24.29 0.00 0.00 0.00 0.00 0.00 0.00 0.00 0.00
34.29 0.00 0.00 0.00 0.00 0.00 0.00 0.00 0.00
44.30 0.00 0.00 0.00 0.00 0.00 0.00 0.00 0.00
54.29 0.01 0.09 1.47 0.00 0.00 0.00 0.01 0.08
64.29 0.00 0.04 1.25 0.00 0.00 0.00 0.01 0.04
74.30 0.00 0.02 0.88 0.00 0.00 0.00 0.00 0.02
84.29 0.00 0.01 0.56 0.00 0.00 0.00 0.00 0.01
94.29 0.00 0.00 0.33 0.00 0.00 0.00 0.00 0.01
104.30 0.00 0.00 0.19 0.00 0.00 0.00 0.00 0.00
114.29 0.01 0.01 0.11 0.83 0.00 0.04 0.02 0.01
124.29 0.02 0.01 0.06 0.93 0.00 0.10 0.05 0.01
134.30 0.05 0.03 0.04 0.93 0.00 0.22 0.13 0.04
144.29 0.11 0.06 0.03 0.91 0.00 0.35 0.23 0.08
154.29 0.21 0.12 0.02 0.88 0.00 0.47 0.36 0.14
164.30 0.36 0.23 0.02 0.90 0.01 0.47 0.34 0.12
174.29 0.50 0.36 0.04 0.93 0.15 0.23 0.17 0.07
184.29 0.60 0.48 0.07 0.95 0.27 0.10 0.08 0.05
194.30 0.66 0.59 0.14 0.97 0.36 0.04 0.05 0.03
204.29 0.66 0.65 0.25 0.99 0.44 0.02 0.03 0.03
214.29 0.61 0.68 0.39 1.02 0.51 0.01 0.02 0.02
224.30 0.48 0.64 0.56 1.05 0.56 0.00 0.01 0.02
234.29 0.35 0.57 0.72 1.08 0.60 0.00 0.01 0.01
244.29 0.23 0.47 0.86 1.11 0.64 0.00 0.00 0.01
254.30 0.15 0.37 0.96 1.12 0.67 0.00 0.00 0.01
264.29 0.11 0.29 1.00 1.10 0.69 0.00 0.00 0.00
274.29 0.07 0.23 0.99 0.99 0.71 0.00 0.00 0.00
284.30 0.05 0.18 0.94 0.71 0.73 0.00 0.00 0.00
284.32 0.05 0.18 0.94 0.71 0.73 0.00 0.00 0.00
294.31 0.04 0.15 0.86 0.39 0.74 0.00 0.00 0.00
304.31 0.03 0.12 0.78 0.26 0.75 0.00 0.00 0.00
314.32 0.02 0.10 0.69 0.20 0.76 0.00 0.00 0.00
324.31 0.02 0.09 0.62 0.16 0.77 0.00 0.00 0.00
334.31 0.02 0.08 0.55 0.12 0.77 0.00 0.00 0.00
344.32 0.02 0.07 0.50 0.09 0.78 0.00 0.00 0.00
354.31 0.01 0.06 0.45 0.07 0.78 0.00 0.00 0.00
364.31 0.01 0.06 0.42 0.05 0.79 0.00 0.00 0.00
374.30 0.01 0.05 0.38 0.03 0.79 0.00 0.00 0.00
384.31 0.01 0.05 0.37 0.02 0.79 0.00 0.00 0.00
394.31 0.01 0.05 0.35 0.02 0.79 0.00 0.00 0.00
404.30 0.01 0.05 0.34 0.01 0.79 0.00 0.00 0.00


24.29 0.00 0.00 0.00 0.00 0.00 0.00 0.00 0.00
34.29 0.00 0.00 0.00 0.00 0.00 0.00 0.00 0.00
44.30 0.00 0.00 0.00 0.00 0.00 0.00 0.00 0.00
54.29 0.01 0.07 1.43 0.00 0.00 0.00 0.01 0.06
64.29 0.00 0.03 1.13 0.00 0.00 0.00 0.00 0.03
74.30 0.00 0.01 0.74 0.00 0.00 0.00 0.00 0.02
84.29 0.00 0.01 0.46 0.00 0.00 0.00 0.00 0.01
94.29 0.00 0.00 0.26 0.00 0.00 0.00 0.00 0.00
104.30 0.00 0.00 0.15 0.00 0.00 0.00 0.00 0.00
114.29 0.01 0.01 0.09 0.85 0.00 0.06 0.03 0.01
124.29 0.03 0.02 0.05 0.92 0.00 0.15 0.08 0.02
134.30 0.07 0.04 0.03 0.92 0.00 0.29 0.18 0.05
144.29 0.16 0.09 0.02 0.89 0.00 0.42 0.30 0.11
154.29 0.29 0.18 0.02 0.84 0.00 0.52 0.43 0.19
164.30 0.45 0.31 0.03 0.86 0.00 0.52 0.42 0.17
174.29 0.57 0.44 0.05 0.91 0.12 0.27 0.21 0.10
184.29 0.65 0.56 0.11 0.94 0.25 0.10 0.09 0.06
194.30 0.67 0.65 0.21 0.96 0.35 0.04 0.05 0.04
204.29 0.64 0.69 0.34 0.98 0.43 0.01 0.02 0.03
214.29 0.53 0.67 0.51 1.01 0.50 0.01 0.01 0.02
224.30 0.38 0.60 0.69 1.04 0.55 0.00 0.01 0.01
234.29 0.26 0.50 0.84 1.07 0.60 0.00 0.00 0.01
244.29 0.17 0.39 0.96 1.10 0.63 0.00 0.00 0.01
254.30 0.11 0.30 1.02 1.12 0.66 0.00 0.00 0.01
264.29 0.07 0.23 1.02 1.11 0.69 0.00 0.00 0.00
274.29 0.05 0.18 0.97 1.03 0.71 0.00 0.00 0.00
284.30 0.04 0.14 0.89 0.79 0.73 0.00 0.00 0.00
284.32 0.04 0.14 0.89 0.78 0.73 0.00 0.00 0.00
294.31 0.03 0.11 0.79 0.43 0.74 0.00 0.00 0.00
304.31 0.02 0.09 0.70 0.28 0.75 0.00 0.00 0.00
314.32 0.02 0.08 0.60 0.21 0.76 0.00 0.00 0.00
324.31 0.01 0.07 0.54 0.17 0.77 0.00 0.00 0.00
334.31 0.01 0.06 0.47 0.13 0.77 0.00 0.00 0.00
344.32 0.01 0.05 0.42 0.10 0.78 0.00 0.00 0.00
354.31 0.01 0.05 0.38 0.07 0.78 0.00 0.00 0.00
364.31 0.01 0.04 0.35 0.05 0.78 0.00 0.00 0.00
374.30 0.01 0.04 0.32 0.04 0.79 0.00 0.00 0.00
384.31 0.01 0.04 0.30 0.03 0.79 0.00 0.00 0.00
394.31 0.01 0.04 0.29 0.02 0.79 0.00 0.00 0.00
404.30 0.01 0.04 0.28 0.01 0.79 0.00 0.00 0.00
414.31 0.01 0.04 0.28 0.01 0.79 0.00 0.00 0.00


24.29 0.00 0.00 0.00 0.00 0.00 0.00 0.00 0.00
34.29 0.00 0.00 0.00 0.00 0.00 0.00 0.00 0.00
44.30 0.00 0.00 0.00 0.00 0.00 0.00 0.00 0.00
54.29 0.01 0.05 1.35 0.00 0.00 0.00 0.01 0.05
64.29 0.00 0.02 0.99 0.00 0.00 0.00 0.00 0.02
74.30 0.00 0.01 0.62 0.00 0.00 0.00 0.00 0.01
84.29 0.00 0.00 0.36 0.00 0.00 0.00 0.00 0.01
94.29 0.00 0.00 0.20 0.00 0.00 0.00 0.00 0.00
104.30 0.00 0.00 0.11 0.00 0.00 0.00 0.00 0.00
114.29 0.02 0.01 0.07 0.86 0.00 0.09 0.05 0.01
124.29 0.05 0.03 0.04 0.92 0.00 0.21 0.12 0.03
134.30 0.11 0.06 0.02 0.90 0.00 0.36 0.24 0.08
144.29 0.23 0.13 0.02 0.86 0.00 0.48 0.37 0.16
154.29 0.38 0.25 0.02 0.80 0.00 0.55 0.49 0.25
164.30 0.53 0.39 0.04 0.81 0.00 0.55 0.48 0.24
174.29 0.63 0.52 0.08 0.88 0.10 0.30 0.25 0.12
184.29 0.68 0.63 0.16 0.92 0.22 0.09 0.10 0.07
194.30 0.66 0.69 0.29 0.95 0.33 0.03 0.04 0.04
204.29 0.58 0.69 0.45 0.97 0.41 0.01 0.02 0.03
214.29 0.44 0.64 0.63 1.00 0.48 0.00 0.01 0.02
224.30 0.29 0.53 0.81 1.03 0.54 0.00 0.01 0.01
234.29 0.18 0.42 0.95 1.07 0.59 0.00 0.00 0.01
244.29 0.12 0.32 1.04 1.10 0.63 0.00 0.00 0.01
254.30 0.07 0.24 1.05 1.12 0.66 0.00 0.00 0.00
264.29 0.05 0.18 1.01 1.12 0.68 0.00 0.00 0.00
274.29 0.04 0.14 0.92 1.05 0.70 0.00 0.00 0.00
284.30 0.03 0.11 0.81 0.85 0.72 0.00 0.00 0.00
284.32 0.03 0.11 0.81 0.85 0.72 0.00 0.00 0.00
294.31 0.02 0.09 0.71 0.49 0.74 0.00 0.00 0.00
304.31 0.02 0.07 0.61 0.30 0.75 0.00 0.00 0.00
314.32 0.01 0.06 0.52 0.23 0.76 0.00 0.00 0.00
324.31 0.01 0.05 0.46 0.18 0.76 0.00 0.00 0.00
334.31 0.01 0.04 0.40 0.14 0.77 0.00 0.00 0.00
344.32 0.01 0.04 0.35 0.10 0.78 0.00 0.00 0.00
354.31 0.01 0.04 0.31 0.08 0.78 0.00 0.00 0.00
364.31 0.01 0.03 0.28 0.05 0.78 0.00 0.00 0.00
374.30 0.01 0.03 0.26 0.04 0.79 0.00 0.00 0.00
384.31 0.01 0.03 0.25 0.03 0.79 0.00 0.00 0.00
394.31 0.01 0.03 0.24 0.02 0.79 0.00 0.00 0.00
404.30 0.01 0.03 0.23 0.01 0.79 0.00 0.00 0.00
414.31 0.01 0.03 0.22 0.01 0.79 0.00 0.00 0.00


24.29 0.00 0.00 0.00 0.00 0.00 0.00 0.00 0.00
34.29 0.00 0.00 0.00 0.00 0.00 0.00 0.00 0.00
44.30 0.00 0.00 0.00 0.00 0.00 0.00 0.00 0.00
54.29 0.00 0.04 1.24 0.00 0.00 0.00 0.00 0.03
64.29 0.00 0.02 0.84 0.00 0.00 0.00 0.00 0.02
74.30 0.00 0.01 0.50 0.00 0.00 0.00 0.00 0.01
84.29 0.00 0.00 0.29 0.00 0.00 0.00 0.00 0.00
94.29 0.00 0.00 0.16 0.00 0.00 0.00 0.00 0.00
104.30 0.00 0.00 0.09 0.00 0.00 0.00 0.00 0.00
114.29 0.03 0.02 0.05 0.87 0.00 0.13 0.07 0.02
124.29 0.07 0.04 0.03 0.91 0.00 0.28 0.17 0.05
134.30 0.17 0.09 0.02 0.88 0.00 0.43 0.31 0.12
144.29 0.31 0.19 0.02 0.81 0.00 0.52 0.44 0.21
154.29 0.47 0.33 0.03 0.74 0.00 0.57 0.54 0.32
164.30 0.60 0.48 0.06 0.76 0.00 0.55 0.53 0.31
174.29 0.67 0.60 0.11 0.85 0.07 0.30 0.28 0.16
184.29 0.69 0.68 0.22 0.90 0.20 0.08 0.10 0.08
194.30 0.62 0.71 0.39 0.94 0.31 0.02 0.04 0.05
204.29 0.49 0.67 0.57 0.97 0.40 0.01 0.02 0.03
214.29 0.33 0.58 0.76 1.00 0.47 0.00 0.01 0.02
224.30 0.21 0.45 0.93 1.03 0.53 0.00 0.00 0.01
234.29 0.13 0.34 1.04 1.06 0.58 0.00 0.00 0.01
244.29 0.08 0.25 1.08 1.09 0.62 0.00 0.00 0.01
254.30 0.05 0.18 1.04 1.12 0.65 0.00 0.00 0.00
264.29 0.03 0.14 0.96 1.13 0.68 0.00 0.00 0.00
274.29 0.02 0.11 0.85 1.07 0.70 0.00 0.00 0.00
284.30 0.02 0.08 0.72 0.91 0.72 0.00 0.00 0.00
284.32 0.02 0.08 0.72 0.90 0.72 0.00 0.00 0.00
294.31 0.01 0.06 0.62 0.56 0.73 0.00 0.00 0.00
304.31 0.01 0.05 0.52 0.32 0.75 0.00 0.00 0.00
314.32 0.01 0.04 0.44 0.24 0.76 0.00 0.00 0.00
324.31 0.01 0.04 0.38 0.18 0.76 0.00 0.00 0.00
334.31 0.01 0.03 0.33 0.14 0.77 0.00 0.00 0.00
344.32 0.01 0.03 0.29 0.11 0.78 0.00 0.00 0.00
354.31 0.01 0.03 0.26 0.08 0.78 0.00 0.00 0.00
364.31 0.01 0.03 0.23 0.06 0.78 0.00 0.00 0.00
374.30 0.01 0.02 0.21 0.04 0.79 0.00 0.00 0.00
384.31 0.01 0.02 0.20 0.03 0.79 0.00 0.00 0.00
394.31 0.01 0.02 0.19 0.02 0.79 0.00 0.00 0.00
404.30 0.01 0.02 0.18 0.01 0.79 0.00 0.00 0.00
414.31 0.01 0.02 0.18 0.01 0.79 0.00 0.00 0.00


24.29 0.00 0.00 0.00 0.00 0.00 0.00 0.00 0.00
34.29 0.00 0.00 0.00 0.00 0.00 0.00 0.00 0.00
44.30 0.00 0.00 0.00 0.00 0.00 0.00 0.00 0.00
54.29 0.00 0.03 1.11 0.00 0.00 0.00 0.00 0.03
64.29 0.00 0.01 0.71 0.00 0.00 0.00 0.00 0.01
74.30 0.00 0.00 0.40 0.00 0.00 0.00 0.00 0.01
84.29 0.00 0.00 0.23 0.00 0.00 0.00 0.00 0.00
94.29 0.00 0.00 0.12 0.00 0.00 0.00 0.00 0.00
104.30 0.00 0.00 0.07 0.00 0.00 0.00 0.00 0.00
114.29 0.04 0.02 0.04 0.87 0.00 0.19 0.11 0.03
124.29 0.11 0.06 0.02 0.90 0.00 0.35 0.24 0.08
134.30 0.24 0.14 0.02 0.85 0.00 0.49 0.38 0.16
144.29 0.40 0.26 0.02 0.76 0.00 0.56 0.50 0.27
154.29 0.55 0.41 0.04 0.67 0.00 0.57 0.58 0.39
164.30 0.65 0.56 0.08 0.69 0.00 0.52 0.56 0.38
174.29 0.69 0.66 0.17 0.81 0.04 0.28 0.30 0.19
184.29 0.67 0.71 0.31 0.89 0.18 0.07 0.09 0.09
194.30 0.55 0.70 0.50 0.93 0.29 0.02 0.03 0.05
204.29 0.39 0.62 0.70 0.96 0.38 0.01 0.01 0.03
214.29 0.24 0.50 0.89 0.99 0.46 0.00 0.01 0.02
224.30 0.14 0.37 1.03 1.02 0.52 0.00 0.00 0.01
234.29 0.09 0.27 1.10 1.06 0.57 0.00 0.00 0.01
244.29 0.05 0.20 1.09 1.09 0.61 0.00 0.00 0.00
254.30 0.03 0.14 1.00 1.12 0.65 0.00 0.00 0.00
264.29 0.02 0.11 0.89 1.13 0.67 0.00 0.00 0.00
274.29 0.02 0.08 0.76 1.09 0.70 0.00 0.00 0.00
284.30 0.01 0.06 0.63 0.95 0.72 0.00 0.00 0.00
284.32 0.01 0.06 0.63 0.95 0.72 0.00 0.00 0.00
294.31 0.01 0.05 0.53 0.64 0.73 0.00 0.00 0.00
304.31 0.01 0.04 0.44 0.35 0.74 0.00 0.00 0.00
314.32 0.01 0.03 0.36 0.25 0.75 0.00 0.00 0.00
324.31 0.01 0.03 0.31 0.19 0.76 0.00 0.00 0.00
334.31 0.01 0.03 0.27 0.15 0.77 0.00 0.00 0.00
344.32 0.01 0.02 0.23 0.12 0.77 0.00 0.00 0.00
354.31 0.01 0.02 0.21 0.09 0.78 0.00 0.00 0.00
364.31 0.01 0.02 0.19 0.06 0.78 0.00 0.00 0.00
374.30 0.01 0.02 0.17 0.04 0.79 0.00 0.00 0.00
384.31 0.01 0.02 0.16 0.03 0.79 0.00 0.00 0.00
394.31 0.01 0.02 0.15 0.02 0.79 0.00 0.00 0.00
404.30 0.01 0.02 0.15 0.02 0.79 0.00 0.00 0.00
414.31 0.01 0.02 0.14 0.01 0.79 0.00 0.00 0.00


24.29 0.00 0.00 0.00 0.00 0.00 0.00 0.00 0.00
34.29 0.00 0.00 0.00 0.00 0.00 0.00 0.00 0.00
44.30 0.00 0.00 0.00 0.00 0.00 0.00 0.00 0.00
54.29 0.00 0.02 0.96 0.00 0.00 0.00 0.00 0.02
64.29 0.00 0.01 0.58 0.00 0.00 0.00 0.00 0.01
74.30 0.00 0.00 0.32 0.00 0.00 0.00 0.00 0.00
84.29 0.00 0.00 0.18 0.00 0.00 0.00 0.00 0.00
94.29 0.00 0.00 0.09 0.00 0.00 0.00 0.00 0.00
104.30 0.00 0.00 0.05 0.00 0.00 0.00 0.00 0.00
114.29 0.07 0.04 0.03 0.87 0.00 0.26 0.16 0.05
124.29 0.16 0.09 0.02 0.87 0.00 0.42 0.31 0.11
134.30 0.32 0.20 0.02 0.80 0.00 0.53 0.45 0.22
144.29 0.49 0.34 0.03 0.71 0.00 0.57 0.55 0.34
154.29 0.62 0.50 0.05 0.60 0.00 0.55 0.60 0.45
164.30 0.69 0.63 0.12 0.62 0.00 0.46 0.56 0.44
174.29 0.70 0.71 0.24 0.77 0.01 0.23 0.30 0.23
184.29 0.62 0.73 0.41 0.87 0.15 0.05 0.09 0.10
194.30 0.45 0.66 0.63 0.92 0.27 0.01 0.03 0.04
204.29 0.29 0.55 0.83 0.96 0.36 0.00 0.01 0.02
214.29 0.17 0.41 1.00 0.99 0.44 0.00 0.01 0.01
224.30 0.10 0.30 1.11 1.02 0.51 0.00 0.00 0.01
234.29 0.06 0.21 1.12 1.05 0.56 0.00 0.00 0.01
244.29 0.04 0.15 1.06 1.09 0.60 0.00 0.00 0.00
254.30 0.02 0.11 0.93 1.12 0.64 0.00 0.00 0.00
264.29 0.02 0.08 0.80 1.13 0.67 0.00 0.00 0.00
274.29 0.01 0.06 0.66 1.11 0.69 0.00 0.00 0.00
284.30 0.01 0.05 0.54 0.99 0.71 0.00 0.00 0.00
284.32 0.01 0.05 0.54 0.99 0.71 0.00 0.00 0.00
294.31 0.01 0.04 0.44 0.71 0.73 0.00 0.00 0.00
304.31 0.01 0.03 0.36 0.39 0.74 0.00 0.00 0.00
314.32 0.01 0.02 0.30 0.26 0.75 0.00 0.00 0.00
324.31 0.01 0.02 0.25 0.20 0.76 0.00 0.00 0.00
334.31 0.01 0.02 0.22 0.16 0.77 0.00 0.00 0.00
344.32 0.01 0.02 0.19 0.12 0.77 0.00 0.00 0.00
354.31 0.01 0.02 0.17 0.09 0.78 0.00 0.00 0.00
364.31 0.01 0.02 0.15 0.07 0.78 0.00 0.00 0.00
374.30 0.01 0.02 0.14 0.05 0.79 0.00 0.00 0.00
384.31 0.01 0.02 0.13 0.03 0.79 0.00 0.00 0.00
394.31 0.01 0.02 0.12 0.02 0.79 0.00 0.00 0.00
404.30 0.01 0.02 0.12 0.02 0.79 0.00 0.00 0.00
414.31 0.01 0.02 0.11 0.01 0.79 0.00 0.00 0.00


34.29 0.00 0.00 0.00 0.00 0.00 0.00 0.00 0.00
44.30 0.00 0.00 0.00 0.00 0.00 0.00 0.00 0.00
54.29 0.00 0.01 0.82 0.00 0.00 0.00 0.00 0.01
64.29 0.00 0.01 0.47 0.00 0.00 0.00 0.00 0.01
74.30 0.00 0.00 0.25 0.00 0.00 0.00 0.00 0.00
84.29 0.00 0.00 0.14 0.00 0.00 0.00 0.00 0.00
94.29 0.00 0.00 0.07 0.00 0.00 0.00 0.00 0.00
104.30 0.00 0.00 0.04 0.00 0.00 0.00 0.00 0.00
114.29 0.10 0.05 0.02 0.86 0.00 0.33 0.22 0.07
124.29 0.23 0.13 0.02 0.84 0.00 0.48 0.38 0.16
134.30 0.41 0.27 0.02 0.75 0.00 0.56 0.51 0.28
144.29 0.57 0.43 0.04 0.64 0.00 0.57 0.59 0.40
154.29 0.67 0.58 0.08 0.53 0.00 0.51 0.61 0.51
164.30 0.71 0.69 0.17 0.55 0.00 0.37 0.54 0.50
174.29 0.68 0.74 0.32 0.73 0.00 0.18 0.28 0.26
184.29 0.54 0.71 0.53 0.85 0.12 0.04 0.07 0.10
194.30 0.35 0.60 0.76 0.91 0.25 0.01 0.02 0.04
204.29 0.21 0.46 0.95 0.95 0.35 0.00 0.01 0.02
214.29 0.12 0.34 1.10 0.98 0.43 0.00 0.00 0.01
224.30 0.07 0.23 1.15 1.01 0.50 0.00 0.00 0.01
234.29 0.04 0.16 1.11 1.05 0.55 0.00 0.00 0.00
244.29 0.03 0.11 0.99 1.08 0.60 0.00 0.00 0.00
254.30 0.02 0.08 0.84 1.11 0.63 0.00 0.00 0.00
264.29 0.01 0.06 0.70 1.13 0.66 0.00 0.00 0.00
274.29 0.01 0.04 0.56 1.12 0.69 0.00 0.00 0.00
284.30 0.01 0.03 0.45 1.03 0.71 0.00 0.00 0.00
284.32 0.01 0.03 0.45 1.03 0.71 0.00 0.00 0.00
294.31 0.01 0.03 0.36 0.79 0.73 0.00 0.00 0.00
304.31 0.01 0.02 0.30 0.43 0.74 0.00 0.00 0.00
314.32 0.01 0.02 0.24 0.28 0.75 0.00 0.00 0.00
324.31 0.01 0.02 0.20 0.21 0.76 0.00 0.00 0.00
334.31 0.01 0.02 0.17 0.17 0.77 0.00 0.00 0.00
344.32 0.01 0.02 0.15 0.13 0.77 0.00 0.00 0.00
354.31 0.01 0.02 0.13 0.10 0.78 0.00 0.00 0.00
364.31 0.01 0.02 0.12 0.07 0.78 0.00 0.00 0.00
374.30 0.01 0.02 0.11 0.05 0.78 0.00 0.00 0.00
384.31 0.01 0.02 0.10 0.04 0.79 0.00 0.00 0.00
394.31 0.02 0.02 0.10 0.03 0.79 0.00 0.00 0.00
404.30 0.02 0.02 0.09 0.02 0.79 0.00 0.00 0.00
414.31 0.02 0.02 0.09 0.01 0.79 0.00 0.00 0.00
424.31 0.02 0.02 0.09 0.01 0.79 0.00 0.00 0.00


34.29 0.00 0.00 0.00 0.00 0.00 0.00 0.00 0.00
44.30 0.00 0.00 0.00 0.00 0.00 0.00 0.00 0.00
54.29 0.00 0.01 0.68 0.00 0.00 0.00 0.00 0.01
64.29 0.00 0.00 0.38 0.00 0.00 0.00 0.00 0.01
74.30 0.00 0.00 0.20 0.00 0.00 0.00 0.00 0.00
84.29 0.00 0.00 0.10 0.00 0.00 0.00 0.00 0.00
94.29 0.00 0.00 0.05 0.00 0.00 0.00 0.00 0.00
104.30 0.00 0.00 0.03 0.00 0.00 0.00 0.00 0.00
114.29 0.15 0.08 0.02 0.85 0.00 0.40 0.29 0.10
124.29 0.32 0.19 0.02 0.80 0.00 0.53 0.44 0.21
134.30 0.50 0.36 0.03 0.69 0.00 0.57 0.56 0.35
144.29 0.63 0.51 0.05 0.57 0.00 0.55 0.61 0.47
154.29 0.70 0.65 0.12 0.45 0.00 0.44 0.59 0.56
164.30 0.71 0.73 0.24 0.47 0.00 0.28 0.49 0.53
174.29 0.62 0.74 0.43 0.69 0.00 0.13 0.24 0.28
184.29 0.44 0.66 0.66 0.84 0.10 0.03 0.06 0.10
194.30 0.25 0.52 0.89 0.91 0.22 0.01 0.02 0.04
204.29 0.15 0.38 1.06 0.95 0.33 0.00 0.01 0.02
214.29 0.08 0.27 1.16 0.98 0.41 0.00 0.00 0.01
224.30 0.05 0.18 1.16 1.01 0.48 0.00 0.00 0.01
234.29 0.03 0.12 1.06 1.04 0.54 0.00 0.00 0.00
244.29 0.02 0.09 0.90 1.08 0.59 0.00 0.00 0.00
254.30 0.01 0.06 0.73 1.11 0.63 0.00 0.00 0.00
264.29 0.01 0.04 0.60 1.13 0.66 0.00 0.00 0.00
274.29 0.01 0.03 0.47 1.12 0.68 0.00 0.00 0.00
284.30 0.01 0.03 0.37 1.05 0.70 0.00 0.00 0.00
284.32 0.01 0.03 0.37 1.05 0.70 0.00 0.00 0.00
294.31 0.01 0.02 0.30 0.85 0.72 0.00 0.00 0.00
304.31 0.01 0.02 0.24 0.49 0.74 0.00 0.00 0.00
314.32 0.01 0.02 0.19 0.30 0.75 0.00 0.00 0.00
324.31 0.01 0.01 0.16 0.22 0.76 0.00 0.00 0.00
334.31 0.01 0.01 0.14 0.18 0.76 0.00 0.00 0.00
344.32 0.01 0.01 0.12 0.14 0.77 0.00 0.00 0.00
354.31 0.01 0.01 0.10 0.10 0.78 0.00 0.00 0.00
364.31 0.02 0.02 0.09 0.08 0.78 0.00 0.00 0.00
374.30 0.02 0.02 0.09 0.05 0.78 0.00 0.00 0.00
384.31 0.02 0.02 0.08 0.04 0.79 0.00 0.00 0.00
394.31 0.02 0.02 0.08 0.03 0.79 0.00 0.00 0.00
404.30 0.02 0.02 0.08 0.02 0.79 0.00 0.00 0.00
414.31 0.02 0.02 0.07 0.01 0.79 0.00 0.00 0.00
424.31 0.02 0.02 0.07 0.01 0.79 0.00 0.00 0.00


34.29 0.00 0.00 0.00 0.00 0.00 0.00 0.00 0.00
44.30 0.00 0.00 0.00 0.00 0.00 0.00 0.00 0.00
54.29 0.00 0.01 0.56 0.00 0.00 0.00 0.00 0.01
64.29 0.00 0.00 0.30 0.00 0.00 0.00 0.00 0.00
74.30 0.00 0.00 0.15 0.00 0.00 0.00 0.00 0.00
84.29 0.00 0.00 0.08 0.00 0.00 0.00 0.00 0.00
94.29 0.00 0.00 0.04 0.00 0.00 0.00 0.00 0.00
104.30 0.00 0.00 0.02 0.00 0.00 0.00 0.00 0.00
114.29 0.22 0.13 0.02 0.83 0.00 0.47 0.36 0.14
124.29 0.41 0.26 0.02 0.76 0.00 0.56 0.50 0.27
134.30 0.58 0.44 0.03 0.63 0.00 0.57 0.59 0.41
144.29 0.68 0.59 0.07 0.50 0.00 0.51 0.61 0.52
154.29 0.72 0.70 0.17 0.36 0.00 0.35 0.55 0.59
164.30 0.68 0.75 0.34 0.39 0.00 0.20 0.42 0.55
174.29 0.53 0.72 0.56 0.65 0.00 0.09 0.21 0.29
184.29 0.33 0.59 0.80 0.83 0.07 0.02 0.05 0.09
194.30 0.18 0.43 1.01 0.91 0.20 0.00 0.01 0.03
204.29 0.10 0.30 1.15 0.95 0.31 0.00 0.01 0.02
214.29 0.06 0.21 1.19 0.98 0.40 0.00 0.00 0.01
224.30 0.03 0.14 1.12 1.01 0.47 0.00 0.00 0.00
234.29 0.02 0.09 0.97 1.04 0.53 0.00 0.00 0.00
244.29 0.01 0.06 0.80 1.07 0.58 0.00 0.00 0.00
254.30 0.01 0.04 0.63 1.10 0.62 0.00 0.00 0.00
264.29 0.01 0.03 0.50 1.13 0.65 0.00 0.00 0.00
274.29 0.01 0.02 0.39 1.13 0.68 0.00 0.00 0.00
284.30 0.01 0.02 0.30 1.08 0.70 0.00 0.00 0.00
284.32 0.01 0.02 0.30 1.08 0.70 0.00 0.00 0.00
294.31 0.01 0.02 0.24 0.91 0.72 0.00 0.00 0.00
304.31 0.01 0.01 0.19 0.56 0.73 0.00 0.00 0.00
314.32 0.01 0.01 0.15 0.32 0.75 0.00 0.00 0.00
324.31 0.01 0.01 0.13 0.24 0.76 0.00 0.00 0.00
334.31 0.01 0.01 0.11 0.18 0.76 0.00 0.00 0.00
344.32 0.02 0.01 0.09 0.14 0.77 0.00 0.00 0.00
354.31 0.02 0.02 0.08 0.11 0.78 0.00 0.00 0.00
364.31 0.02 0.02 0.08 0.08 0.78 0.00 0.00 0.00
374.30 0.03 0.02 0.07 0.06 0.78 0.00 0.00 0.00
384.31 0.03 0.02 0.07 0.04 0.79 0.00 0.00 0.00
394.31 0.03 0.02 0.06 0.03 0.79 0.00 0.00 0.00
404.30 0.03 0.02 0.06 0.02 0.79 0.00 0.00 0.00
414.31 0.03 0.02 0.06 0.01 0.79 0.00 0.00 0.00
424.31 0.03 0.02 0.06 0.01 0.79 0.00 0.00 0.00


34.29 0.00 0.00 0.00 0.00 0.00 0.00 0.00 0.00
44.30 0.00 0.00 0.00 0.00 0.00 0.00 0.00 0.00
54.29 0.00 0.00 0.45 0.00 0.00 0.00 0.00 0.01
64.29 0.00 0.00 0.23 0.00 0.00 0.00 0.00 0.00
74.30 0.00 0.00 0.12 0.00 0.00 0.00 0.00 0.00
84.29 0.00 0.00 0.06 0.00 0.00 0.00 0.00 0.00
94.29 0.00 0.00 0.03 0.00 0.00 0.00 0.00 0.00
104.30 0.00 0.00 0.02 0.00 0.00 0.00 0.00 0.00
114.29 0.30 0.18 0.02 0.80 0.00 0.52 0.43 0.20
124.29 0.49 0.35 0.02 0.70 0.00 0.58 0.55 0.34
134.30 0.64 0.53 0.05 0.56 0.00 0.55 0.61 0.48
144.29 0.71 0.66 0.11 0.41 0.00 0.44 0.59 0.57
154.29 0.72 0.74 0.24 0.26 0.00 0.26 0.48 0.61
164.30 0.62 0.75 0.45 0.30 0.00 0.14 0.35 0.55
174.29 0.42 0.67 0.69 0.61 0.00 0.06 0.17 0.28
184.29 0.24 0.51 0.93 0.82 0.04 0.02 0.04 0.09
194.30 0.12 0.35 1.12 0.90 0.18 0.00 0.01 0.03
204.29 0.07 0.24 1.20 0.95 0.29 0.00 0.00 0.01
214.29 0.04 0.16 1.18 0.98 0.38 0.00 0.00 0.01
224.30 0.02 0.10 1.05 1.01 0.46 0.00 0.00 0.00
234.29 0.01 0.07 0.87 1.04 0.52 0.00 0.00 0.00
244.29 0.01 0.05 0.69 1.07 0.57 0.00 0.00 0.00
254.30 0.01 0.03 0.53 1.10 0.61 0.00 0.00 0.00
264.29 0.01 0.02 0.41 1.13 0.65 0.00 0.00 0.00
274.29 0.01 0.02 0.32 1.13 0.67 0.00 0.00 0.00
284.30 0.01 0.02 0.24 1.09 0.70 0.00 0.00 0.00
284.32 0.01 0.02 0.24 1.09 0.70 0.00 0.00 0.00
294.31 0.01 0.01 0.19 0.95 0.72 0.00 0.00 0.00
304.31 0.01 0.01 0.15 0.64 0.73 0.00 0.00 0.00
314.32 0.01 0.01 0.12 0.35 0.74 0.00 0.00 0.00
324.31 0.01 0.01 0.10 0.25 0.75 0.00 0.00 0.00
334.31 0.02 0.01 0.09 0.19 0.76 0.00 0.00 0.00
344.32 0.02 0.02 0.08 0.15 0.77 0.00 0.00 0.00
354.31 0.03 0.02 0.07 0.12 0.77 0.00 0.00 0.00
364.31 0.03 0.02 0.06 0.09 0.78 0.00 0.00 0.00
374.30 0.04 0.02 0.06 0.06 0.78 0.00 0.00 0.00
384.31 0.04 0.03 0.06 0.04 0.79 0.00 0.00 0.00
394.31 0.04 0.03 0.05 0.03 0.79 0.00 0.00 0.00
404.30 0.05 0.03 0.05 0.02 0.79 0.00 0.00 0.00
414.31 0.05 0.03 0.05 0.02 0.79 0.00 0.00 0.00
424.31 0.05 0.03 0.05 0.01 0.79 0.00 0.00 0.00


34.29 0.00 0.00 0.00 0.00 0.00 0.00 0.00 0.00
44.30 0.00 0.00 0.00 0.00 0.00 0.00 0.00 0.00
54.29 0.00 0.00 0.36 0.00 0.00 0.00 0.00 0.00
64.29 0.00 0.00 0.18 0.00 0.00 0.00 0.00 0.00
74.30 0.00 0.00 0.09 0.00 0.00 0.00 0.00 0.00
84.29 0.00 0.00 0.04 0.00 0.00 0.00 0.00 0.00
94.29 0.00 0.00 0.02 0.00 0.00 0.00 0.00 0.00
104.30 0.00 0.00 0.01 0.00 0.00 0.00 0.00 0.00
114.29 0.39 0.25 0.02 0.75 0.00 0.55 0.49 0.26
124.29 0.57 0.43 0.03 0.63 0.00 0.58 0.59 0.41
134.30 0.69 0.61 0.07 0.48 0.00 0.51 0.61 0.53
144.29 0.73 0.72 0.16 0.32 0.00 0.35 0.55 0.60
154.29 0.69 0.77 0.33 0.18 0.00 0.18 0.41 0.61
164.30 0.52 0.73 0.57 0.22 0.00 0.09 0.28 0.52
174.29 0.32 0.59 0.82 0.58 0.00 0.04 0.13 0.27
184.29 0.17 0.42 1.05 0.81 0.01 0.01 0.03 0.08
194.30 0.08 0.28 1.19 0.90 0.15 0.00 0.01 0.03
204.29 0.05 0.18 1.22 0.95 0.27 0.00 0.00 0.01
214.29 0.03 0.12 1.13 0.98 0.37 0.00 0.00 0.01
224.30 0.02 0.08 0.95 1.00 0.44 0.00 0.00 0.00
234.29 0.01 0.05 0.77 1.03 0.51 0.00 0.00 0.00
244.29 0.01 0.04 0.59 1.06 0.56 0.00 0.00 0.00
254.30 0.01 0.02 0.44 1.10 0.60 0.00 0.00 0.00
264.29 0.00 0.02 0.34 1.12 0.64 0.00 0.00 0.00
274.29 0.01 0.01 0.26 1.14 0.67 0.00 0.00 0.00
284.30 0.01 0.01 0.19 1.11 0.69 0.00 0.00 0.00
284.32 0.01 0.01 0.19 1.11 0.69 0.00 0.00 0.00
294.31 0.01 0.01 0.15 0.99 0.71 0.00 0.00 0.00
304.31 0.01 0.01 0.12 0.71 0.73 0.00 0.00 0.00
314.32 0.01 0.01 0.10 0.38 0.74 0.00 0.00 0.00
324.31 0.02 0.01 0.08 0.26 0.75 0.00 0.00 0.00
334.31 0.02 0.02 0.07 0.20 0.76 0.00 0.00 0.00
344.32 0.03 0.02 0.06 0.16 0.77 0.00 0.00 0.00
354.31 0.04 0.02 0.06 0.12 0.77 0.00 0.00 0.00
364.31 0.04 0.03 0.05 0.09 0.78 0.00 0.00 0.00
374.30 0.05 0.03 0.05 0.07 0.78 0.00 0.00 0.00
384.31 0.06 0.04 0.05 0.05 0.79 0.00 0.00 0.00
394.31 0.06 0.04 0.05 0.03 0.79 0.00 0.00 0.00
404.30 0.07 0.04 0.05 0.02 0.79 0.00 0.00 0.00
414.31 0.07 0.04 0.05 0.02 0.79 0.00 0.00 0.00
424.31 0.07 0.04 0.05 0.01 0.79 0.00 0.00 0.00


44.30 0.00 0.00 0.00 0.00 0.00 0.00 0.00 0.00
54.29 0.00 0.00 0.28 0.00 0.00 0.00 0.00 0.00
64.29 0.00 0.00 0.14 0.00 0.00 0.00 0.00 0.00
74.30 0.00 0.00 0.07 0.00 0.00 0.00 0.00 0.00
84.29 0.00 0.00 0.03 0.00 0.00 0.00 0.00 0.00
94.29 0.00 0.00 0.02 0.00 0.00 0.00 0.00 0.00
104.30 0.00 0.00 0.01 0.00 0.00 0.00 0.00 0.00
114.29 0.48 0.33 0.02 0.70 0.00 0.57 0.54 0.32
124.29 0.64 0.52 0.04 0.56 0.00 0.56 0.61 0.47
134.30 0.72 0.67 0.10 0.40 0.00 0.45 0.60 0.58
144.29 0.73 0.76 0.23 0.23 0.00 0.26 0.48 0.62
154.29 0.63 0.77 0.44 0.12 0.00 0.12 0.34 0.59
164.30 0.41 0.67 0.71 0.15 0.00 0.06 0.22 0.48
174.29 0.23 0.50 0.96 0.55 0.00 0.03 0.10 0.24
184.29 0.12 0.34 1.15 0.81 0.00 0.01 0.03 0.07
194.30 0.06 0.21 1.24 0.91 0.12 0.00 0.01 0.02
204.29 0.03 0.14 1.20 0.95 0.25 0.00 0.00 0.01
214.29 0.02 0.09 1.05 0.98 0.35 0.00 0.00 0.00
224.30 0.01 0.06 0.85 1.00 0.43 0.00 0.00 0.00
234.29 0.01 0.04 0.65 1.03 0.50 0.00 0.00 0.00
244.29 0.01 0.03 0.49 1.06 0.55 0.00 0.00 0.00
254.30 0.00 0.02 0.36 1.09 0.60 0.00 0.00 0.00
264.29 0.00 0.01 0.27 1.12 0.63 0.00 0.00 0.00
274.29 0.01 0.01 0.20 1.14 0.66 0.00 0.00 0.00
284.30 0.01 0.01 0.15 1.12 0.69 0.00 0.00 0.00
284.32 0.01 0.01 0.15 1.12 0.69 0.00 0.00 0.00
294.31 0.01 0.01 0.12 1.03 0.71 0.00 0.00 0.00
304.31 0.01 0.01 0.09 0.79 0.73 0.00 0.00 0.00
314.32 0.02 0.01 0.08 0.43 0.74 0.00 0.00 0.00
324.31 0.03 0.02 0.06 0.28 0.75 0.00 0.00 0.00
334.31 0.03 0.02 0.06 0.21 0.76 0.00 0.00 0.00
344.32 0.04 0.03 0.05 0.17 0.77 0.00 0.00 0.00
354.31 0.06 0.03 0.05 0.13 0.77 0.00 0.00 0.00
364.31 0.07 0.04 0.05 0.10 0.78 0.00 0.00 0.00
374.30 0.08 0.05 0.05 0.07 0.78 0.00 0.00 0.00
384.31 0.09 0.05 0.05 0.05 0.78 0.00 0.00 0.00
394.31 0.09 0.06 0.05 0.04 0.79 0.00 0.00 0.00
404.30 0.10 0.06 0.05 0.03 0.79 0.00 0.00 0.00
414.31 0.11 0.06 0.05 0.02 0.79 0.00 0.00 0.00
424.31 0.11 0.06 0.05 0.01 0.79 0.00 0.00 0.00
434.30 0.11 0.06 0.05 0.01 0.79 0.00 0.00 0.00


44.30 0.00 0.00 0.00 0.00 0.00 0.00 0.00 0.00
54.29 0.00 0.00 0.22 0.00 0.00 0.00 0.00 0.00
64.29 0.00 0.00 0.11 0.00 0.00 0.00 0.00 0.00
74.30 0.00 0.00 0.05 0.00 0.00 0.00 0.00 0.00
84.29 0.00 0.00 0.02 0.00 0.00 0.00 0.00 0.00
94.29 0.00 0.00 0.01 0.00 0.00 0.00 0.00 0.00
104.30 0.00 0.00 0.01 0.00 0.00 0.00 0.00 0.00
114.29 0.56 0.42 0.02 0.64 0.00 0.58 0.58 0.39
124.29 0.69 0.60 0.06 0.49 0.00 0.53 0.62 0.53
134.30 0.74 0.73 0.15 0.30 0.00 0.36 0.55 0.61
144.29 0.70 0.78 0.32 0.15 0.00 0.18 0.41 0.61
154.29 0.53 0.74 0.57 0.08 0.00 0.08 0.27 0.55
164.30 0.31 0.59 0.85 0.11 0.00 0.04 0.17 0.43
174.29 0.16 0.41 1.08 0.53 0.00 0.02 0.08 0.21
184.29 0.08 0.27 1.23 0.81 0.00 0.01 0.02 0.06
194.30 0.04 0.16 1.25 0.91 0.10 0.00 0.01 0.02
204.29 0.02 0.10 1.14 0.95 0.22 0.00 0.00 0.01
214.29 0.01 0.07 0.95 0.98 0.33 0.00 0.00 0.00
224.30 0.01 0.04 0.73 1.00 0.41 0.00 0.00 0.00
234.29 0.01 0.03 0.55 1.03 0.48 0.00 0.00 0.00
244.29 0.00 0.02 0.40 1.05 0.54 0.00 0.00 0.00
254.30 0.00 0.01 0.29 1.09 0.59 0.00 0.00 0.00
264.29 0.01 0.01 0.22 1.12 0.63 0.00 0.00 0.00
274.29 0.01 0.01 0.16 1.13 0.66 0.00 0.00 0.00
284.30 0.01 0.01 0.12 1.13 0.68 0.00 0.00 0.00
284.32 0.01 0.01 0.12 1.13 0.68 0.00 0.00 0.00
294.31 0.01 0.01 0.09 1.05 0.70 0.00 0.00 0.00
304.31 0.02 0.01 0.07 0.85 0.72 0.00 0.00 0.00
314.32 0.03 0.02 0.06 0.49 0.74 0.00 0.00 0.00
324.31 0.04 0.02 0.05 0.30 0.75 0.00 0.00 0.00
334.31 0.05 0.03 0.05 0.22 0.76 0.00 0.00 0.00
344.32 0.07 0.04 0.04 0.18 0.77 0.00 0.00 0.00
354.31 0.08 0.05 0.04 0.14 0.77 0.00 0.00 0.00
364.31 0.10 0.06 0.04 0.10 0.78 0.00 0.00 0.00
374.30 0.12 0.07 0.04 0.08 0.78 0.00 0.00 0.00
384.31 0.13 0.07 0.05 0.05 0.78 0.00 0.00 0.00
394.31 0.14 0.08 0.05 0.04 0.79 0.00 0.00 0.00
404.30 0.15 0.09 0.05 0.03 0.79 0.00 0.00 0.00
414.31 0.15 0.09 0.06 0.02 0.79 0.00 0.00 0.00
424.31 0.15 0.09 0.06 0.01 0.79 0.00 0.00 0.00
434.30 0.15 0.09 0.06 0.01 0.79 0.00 0.00 0.00


44.30 0.00 0.00 0.00 0.00 0.00 0.00 0.00 0.00
54.29 0.00 0.00 0.17 0.00 0.00 0.00 0.00 0.00
64.29 0.00 0.00 0.08 0.00 0.00 0.00 0.00 0.00
74.30 0.00 0.00 0.04 0.00 0.00 0.00 0.00 0.00
84.29 0.00 0.00 0.02 0.00 0.00 0.00 0.00 0.00
94.29 0.00 0.00 0.01 0.00 0.00 0.00 0.00 0.00
104.30 0.00 0.00 0.00 0.00 0.00 0.00 0.00 0.00
114.29 0.63 0.51 0.03 0.57 0.00 0.57 0.61 0.45
124.29 0.72 0.67 0.09 0.40 0.00 0.47 0.61 0.57
134.30 0.74 0.77 0.22 0.21 0.00 0.27 0.49 0.62
144.29 0.64 0.78 0.43 0.10 0.00 0.12 0.33 0.59
154.29 0.42 0.68 0.70 0.06 0.00 0.05 0.20 0.49
164.30 0.22 0.50 0.98 0.08 0.00 0.03 0.13 0.37
174.29 0.11 0.33 1.18 0.52 0.00 0.01 0.06 0.18
184.29 0.05 0.21 1.27 0.82 0.00 0.00 0.02 0.05
194.30 0.03 0.12 1.21 0.91 0.07 0.00 0.00 0.01
204.29 0.01 0.08 1.05 0.95 0.20 0.00 0.00 0.01
214.29 0.01 0.05 0.83 0.97 0.31 0.00 0.00 0.00
224.30 0.01 0.03 0.62 1.00 0.40 0.00 0.00 0.00
234.29 0.00 0.02 0.46 1.02 0.47 0.00 0.00 0.00
244.29 0.00 0.01 0.33 1.05 0.53 0.00 0.00 0.00
254.30 0.00 0.01 0.23 1.08 0.58 0.00 0.00 0.00
264.29 0.01 0.01 0.17 1.11 0.62 0.00 0.00 0.00
274.29 0.01 0.01 0.13 1.13 0.65 0.00 0.00 0.00
284.30 0.01 0.01 0.10 1.13 0.68 0.00 0.00 0.00
284.32 0.01 0.01 0.10 1.13 0.68 0.00 0.00 0.00
294.31 0.02 0.01 0.07 1.08 0.70 0.00 0.00 0.00
304.31 0.03 0.02 0.06 0.91 0.72 0.00 0.00 0.00
314.32 0.04 0.03 0.05 0.56 0.73 0.00 0.00 0.00
324.31 0.06 0.03 0.04 0.32 0.75 0.00 0.00 0.00
334.31 0.07 0.04 0.04 0.24 0.76 0.00 0.00 0.00
344.32 0.10 0.06 0.04 0.18 0.76 0.00 0.00 0.00
354.31 0.12 0.07 0.04 0.14 0.77 0.00 0.00 0.00
364.31 0.14 0.08 0.04 0.11 0.78 0.00 0.00 0.00
374.30 0.16 0.10 0.05 0.08 0.78 0.00 0.00 0.00
384.31 0.18 0.11 0.05 0.06 0.78 0.00 0.00 0.00
394.31 0.19 0.12 0.06 0.04 0.79 0.00 0.00 0.00
404.30 0.20 0.12 0.06 0.03 0.79 0.00 0.00 0.00
414.31 0.21 0.13 0.07 0.02 0.79 0.00 0.00 0.00
424.31 0.21 0.13 0.07 0.01 0.79 0.00 0.00 0.00
434.30 0.21 0.13 0.08 0.01 0.79 0.00 0.00 0.00


44.30 0.00 0.00 0.00 0.00 0.00 0.00 0.00 0.00
54.29 0.00 0.00 0.13 0.00 0.00 0.00 0.00 0.00
64.29 0.00 0.00 0.06 0.00 0.00 0.00 0.00 0.00
74.30 0.00 0.00 0.03 0.00 0.00 0.00 0.00 0.00
84.29 0.00 0.00 0.01 0.00 0.00 0.00 0.00 0.00
94.29 0.00 0.00 0.01 0.00 0.00 0.00 0.00 0.00
104.30 0.00 0.00 0.00 0.00 0.00 0.00 0.00 0.00
114.29 0.68 0.59 0.05 0.50 0.00 0.54 0.62 0.51
124.29 0.74 0.73 0.13 0.31 0.00 0.39 0.57 0.61
134.30 0.71 0.79 0.31 0.14 0.00 0.19 0.42 0.62
144.29 0.55 0.75 0.56 0.07 0.00 0.08 0.26 0.55
154.29 0.31 0.60 0.84 0.04 0.00 0.03 0.15 0.43
164.30 0.15 0.41 1.10 0.06 0.00 0.02 0.09 0.31
174.29 0.07 0.26 1.26 0.51 0.00 0.01 0.05 0.15
184.29 0.04 0.16 1.28 0.82 0.00 0.00 0.01 0.04
194.30 0.02 0.09 1.15 0.91 0.04 0.00 0.00 0.01
204.29 0.01 0.06 0.94 0.95 0.18 0.00 0.00 0.00
214.29 0.01 0.04 0.71 0.97 0.29 0.00 0.00 0.00
224.30 0.00 0.02 0.52 1.00 0.38 0.00 0.00 0.00
234.29 0.00 0.02 0.37 1.02 0.46 0.00 0.00 0.00
244.29 0.00 0.01 0.26 1.05 0.52 0.00 0.00 0.00
254.30 0.01 0.01 0.18 1.08 0.57 0.00 0.00 0.00
264.29 0.01 0.01 0.14 1.11 0.61 0.00 0.00 0.00
274.29 0.01 0.01 0.10 1.13 0.65 0.00 0.00 0.00
284.30 0.02 0.01 0.07 1.13 0.67 0.00 0.00 0.00
284.32 0.02 0.01 0.07 1.13 0.67 0.00 0.00 0.00
294.31 0.03 0.02 0.06 1.09 0.70 0.00 0.00 0.00
304.31 0.04 0.03 0.05 0.95 0.72 0.00 0.00 0.00
314.32 0.06 0.04 0.04 0.64 0.73 0.00 0.00 0.00
324.31 0.08 0.05 0.04 0.35 0.74 0.00 0.00 0.00
334.31 0.11 0.06 0.04 0.25 0.75 0.00 0.00 0.00
344.32 0.14 0.08 0.04 0.19 0.76 0.00 0.00 0.00
354.31 0.17 0.10 0.04 0.15 0.77 0.00 0.00 0.00
364.31 0.20 0.12 0.05 0.12 0.77 0.00 0.00 0.00
374.30 0.23 0.14 0.06 0.09 0.78 0.00 0.00 0.00
384.31 0.24 0.15 0.07 0.06 0.78 0.00 0.00 0.00
394.31 0.26 0.16 0.07 0.04 0.79 0.00 0.00 0.00
404.30 0.27 0.17 0.08 0.03 0.79 0.00 0.00 0.00
414.31 0.28 0.18 0.09 0.02 0.79 0.00 0.00 0.00
424.31 0.28 0.18 0.10 0.02 0.79 0.00 0.00 0.00
434.30 0.28 0.18 0.10 0.01 0.79 0.00 0.00 0.00


44.30 0.00 0.00 0.00 0.00 0.00 0.00 0.00 0.00
54.29 0.00 0.00 0.10 0.00 0.00 0.00 0.00 0.00
64.29 0.00 0.00 0.05 0.00 0.00 0.00 0.00 0.00
74.30 0.00 0.00 0.02 0.00 0.00 0.00 0.00 0.00
84.29 0.00 0.00 0.01 0.00 0.00 0.00 0.00 0.00
94.29 0.00 0.00 0.00 0.00 0.00 0.00 0.00 0.00
104.30 0.00 0.00 0.00 0.00 0.00 0.00 0.00 0.00
114.29 0.72 0.66 0.07 0.42 0.00 0.50 0.61 0.56
124.29 0.75 0.77 0.19 0.22 0.00 0.30 0.52 0.63
134.30 0.66 0.79 0.41 0.09 0.00 0.12 0.34 0.60
144.29 0.44 0.69 0.69 0.05 0.00 0.05 0.20 0.49
154.29 0.22 0.50 0.98 0.03 0.00 0.02 0.12 0.37
164.30 0.10 0.32 1.20 0.04 0.00 0.01 0.07 0.26
174.29 0.05 0.20 1.31 0.50 0.00 0.01 0.03 0.13
184.29 0.02 0.12 1.25 0.83 0.00 0.00 0.01 0.03
194.30 0.01 0.07 1.05 0.92 0.01 0.00 0.00 0.01
204.29 0.01 0.04 0.82 0.95 0.15 0.00 0.00 0.00
214.29 0.00 0.03 0.60 0.97 0.27 0.00 0.00 0.00
224.30 0.00 0.02 0.42 0.99 0.37 0.00 0.00 0.00
234.29 0.00 0.01 0.30 1.02 0.44 0.00 0.00 0.00
244.29 0.00 0.01 0.21 1.04 0.51 0.00 0.00 0.00
254.30 0.01 0.01 0.15 1.07 0.56 0.00 0.00 0.00
264.29 0.01 0.01 0.11 1.10 0.60 0.00 0.00 0.00
274.29 0.02 0.01 0.08 1.13 0.64 0.00 0.00 0.00
284.30 0.03 0.02 0.06 1.14 0.67 0.00 0.00 0.00
284.32 0.03 0.02 0.06 1.14 0.67 0.00 0.00 0.00
294.31 0.04 0.03 0.05 1.11 0.69 0.00 0.00 0.00
304.31 0.06 0.04 0.04 0.99 0.71 0.00 0.00 0.00
314.32 0.09 0.05 0.04 0.71 0.73 0.00 0.00 0.00
324.31 0.12 0.07 0.04 0.38 0.74 0.00 0.00 0.00
334.31 0.16 0.09 0.04 0.26 0.75 0.00 0.00 0.00
344.32 0.20 0.12 0.04 0.20 0.76 0.00 0.00 0.00
354.31 0.23 0.14 0.05 0.16 0.77 0.00 0.00 0.00
364.31 0.27 0.17 0.06 0.12 0.77 0.00 0.00 0.00
374.30 0.29 0.19 0.08 0.09 0.78 0.00 0.00 0.00
384.31 0.31 0.21 0.09 0.07 0.78 0.00 0.00 0.00
394.31 0.32 0.22 0.10 0.05 0.79 0.00 0.00 0.00
404.30 0.34 0.23 0.11 0.03 0.79 0.00 0.00 0.00
414.31 0.35 0.24 0.12 0.02 0.79 0.00 0.00 0.00
424.31 0.35 0.24 0.13 0.02 0.79 0.00 0.00 0.00
434.30 0.35 0.24 0.14 0.01 0.79 0.00 0.00 0.00


54.29 0.00 0.00 0.08 0.00 0.00 0.00 0.00 0.00
64.29 0.00 0.00 0.03 0.00 0.00 0.00 0.00 0.00
74.30 0.00 0.00 0.02 0.00 0.00 0.00 0.00 0.00
84.29 0.00 0.00 0.01 0.00 0.00 0.00 0.00 0.00
94.29 0.00 0.00 0.00 0.00 0.00 0.00 0.00 0.00
104.30 0.00 0.00 0.00 0.00 0.00 0.00 0.00 0.00
114.29 0.74 0.72 0.11 0.33 0.00 0.42 0.59 0.60
124.29 0.73 0.80 0.27 0.15 0.00 0.21 0.44 0.63
134.30 0.57 0.77 0.54 0.06 0.00 0.08 0.27 0.55
144.29 0.32 0.61 0.83 0.03 0.00 0.03 0.15 0.43
154.29 0.15 0.41 1.10 0.02 0.00 0.01 0.09 0.31
164.30 0.07 0.25 1.28 0.03 0.00 0.01 0.05 0.21
174.29 0.03 0.15 1.31 0.50 0.00 0.00 0.02 0.10
184.29 0.02 0.09 1.18 0.84 0.00 0.00 0.01 0.03
194.30 0.01 0.05 0.93 0.92 0.00 0.00 0.00 0.01
204.29 0.01 0.03 0.70 0.95 0.13 0.00 0.00 0.00
214.29 0.00 0.02 0.50 0.97 0.25 0.00 0.00 0.00
224.30 0.00 0.01 0.34 0.99 0.35 0.00 0.00 0.00
234.29 0.00 0.01 0.24 1.01 0.43 0.00 0.00 0.00
244.29 0.01 0.01 0.16 1.04 0.50 0.00 0.00 0.00
254.30 0.01 0.01 0.11 1.07 0.55 0.00 0.00 0.00
264.29 0.01 0.01 0.08 1.10 0.60 0.00 0.00 0.00
274.29 0.02 0.02 0.06 1.12 0.63 0.00 0.00 0.00
284.30 0.04 0.02 0.05 1.14 0.66 0.00 0.00 0.00
284.32 0.04 0.02 0.05 1.14 0.66 0.00 0.00 0.00
294.31 0.06 0.04 0.04 1.12 0.69 0.01 0.00 0.00
304.31 0.09 0.05 0.04 1.03 0.71 0.01 0.00 0.00
314.32 0.14 0.08 0.03 0.78 0.73 0.01 0.00 0.00
324.31 0.18 0.10 0.04 0.43 0.74 0.00 0.00 0.00
334.31 0.22 0.13 0.04 0.28 0.75 0.00 0.00 0.00
344.32 0.27 0.17 0.05 0.21 0.76 0.00 0.00 0.00
354.31 0.31 0.20 0.07 0.17 0.77 0.00 0.00 0.00
364.31 0.34 0.23 0.08 0.13 0.77 0.00 0.00 0.00
374.30 0.37 0.25 0.10 0.10 0.78 0.00 0.00 0.00
384.31 0.38 0.27 0.12 0.07 0.78 0.00 0.00 0.00
394.31 0.39 0.28 0.14 0.05 0.78 0.00 0.00 0.00
404.30 0.40 0.29 0.16 0.04 0.79 0.00 0.00 0.00
414.31 0.41 0.30 0.17 0.03 0.79 0.00 0.00 0.00
424.31 0.41 0.30 0.18 0.02 0.79 0.00 0.00 0.00
434.30 0.41 0.30 0.20 0.01 0.79 0.00 0.00 0.00
444.31 0.41 0.30 0.20 0.01 0.79 0.00 0.00 0.00


54.29 0.00 0.00 0.06 0.00 0.00 0.00 0.00 0.00
64.29 0.00 0.00 0.03 0.00 0.00 0.00 0.00 0.00
74.30 0.00 0.00 0.01 0.00 0.00 0.00 0.00 0.00
84.29 0.00 0.00 0.01 0.00 0.00 0.00 0.00 0.00
94.29 0.00 0.00 0.00 0.00 0.00 0.00 0.00 0.00
104.30 0.00 0.00 0.00 0.00 0.00 0.00 0.00 0.00
114.29 0.76 0.77 0.16 0.23 0.00 0.33 0.54 0.62
124.29 0.69 0.81 0.37 0.10 0.00 0.14 0.37 0.61
134.30 0.46 0.71 0.67 0.04 0.00 0.05 0.21 0.50
144.29 0.23 0.52 0.97 0.02 0.00 0.02 0.11 0.37
154.29 0.10 0.33 1.21 0.02 0.00 0.01 0.06 0.25
164.30 0.05 0.19 1.33 0.03 0.00 0.00 0.04 0.17
174.29 0.02 0.11 1.28 0.50 0.00 0.00 0.02 0.08
184.29 0.01 0.07 1.08 0.85 0.00 0.00 0.01 0.02
194.30 0.01 0.04 0.81 0.92 0.00 0.00 0.00 0.01
204.29 0.00 0.02 0.59 0.95 0.10 0.00 0.00 0.00
214.29 0.00 0.01 0.41 0.97 0.23 0.00 0.00 0.00
224.30 0.00 0.01 0.28 0.99 0.33 0.00 0.00 0.00
234.29 0.00 0.01 0.19 1.01 0.41 0.00 0.00 0.00
244.29 0.01 0.01 0.13 1.03 0.48 0.00 0.00 0.00
254.30 0.01 0.01 0.09 1.06 0.54 0.00 0.00 0.00
264.29 0.02 0.01 0.07 1.09 0.59 0.00 0.00 0.00
274.29 0.04 0.02 0.05 1.12 0.63 0.01 0.00 0.00
284.30 0.06 0.04 0.04 1.14 0.66 0.01 0.00 0.00
284.32 0.06 0.04 0.04 1.14 0.66 0.01 0.00 0.00
294.31 0.09 0.05 0.03 1.13 0.68 0.01 0.00 0.00
304.31 0.14 0.08 0.03 1.05 0.71 0.01 0.01 0.00
314.32 0.19 0.11 0.04 0.85 0.72 0.01 0.00 0.00
324.31 0.24 0.15 0.04 0.49 0.74 0.00 0.00 0.00
334.31 0.29 0.19 0.05 0.30 0.75 0.00 0.00 0.00
344.32 0.34 0.23 0.07 0.22 0.76 0.00 0.00 0.00
354.31 0.38 0.26 0.09 0.18 0.77 0.00 0.00 0.00
364.31 0.41 0.29 0.11 0.14 0.77 0.00 0.00 0.00
374.30 0.43 0.32 0.14 0.10 0.78 0.00 0.00 0.00
384.31 0.44 0.33 0.16 0.08 0.78 0.00 0.00 0.00
394.31 0.44 0.35 0.19 0.05 0.78 0.00 0.00 0.00
404.30 0.44 0.36 0.21 0.04 0.79 0.00 0.00 0.00
414.31 0.45 0.36 0.24 0.03 0.79 0.00 0.00 0.00
424.31 0.44 0.36 0.25 0.02 0.79 0.00 0.00 0.00
434.30 0.44 0.36 0.27 0.01 0.79 0.00 0.00 0.00
444.31 0.44 0.36 0.28 0.01 0.79 0.00 0.00 0.00


54.29 0.00 0.00 0.04 0.00 0.00 0.00 0.00 0.00
64.29 0.00 0.00 0.02 0.00 0.00 0.00 0.00 0.00
74.30 0.00 0.00 0.01 0.00 0.00 0.00 0.00 0.00
84.29 0.00 0.00 0.00 0.00 0.00 0.00 0.00 0.00
94.29 0.00 0.00 0.00 0.00 0.00 0.00 0.00 0.00
104.30 0.00 0.00 0.00 0.00 0.00 0.00 0.00 0.00
114.29 0.75 0.80 0.23 0.16 0.00 0.24 0.47 0.63
124.29 0.61 0.79 0.49 0.06 0.00 0.09 0.29 0.57
134.30 0.34 0.63 0.81 0.03 0.00 0.03 0.16 0.44
144.29 0.16 0.42 1.09 0.02 0.00 0.01 0.08 0.31
154.29 0.07 0.25 1.29 0.01 0.00 0.01 0.05 0.20
164.30 0.03 0.15 1.34 0.02 0.00 0.00 0.03 0.13
174.29 0.02 0.08 1.21 0.51 0.00 0.00 0.01 0.06
184.29 0.01 0.05 0.96 0.86 0.00 0.00 0.00 0.02
194.30 0.00 0.03 0.69 0.93 0.00 0.00 0.00 0.01
204.29 0.00 0.02 0.49 0.95 0.07 0.00 0.00 0.00
214.29 0.00 0.01 0.33 0.97 0.20 0.00 0.00 0.00
224.30 0.00 0.01 0.22 0.99 0.31 0.00 0.00 0.00
234.29 0.01 0.01 0.15 1.01 0.40 0.00 0.00 0.00
244.29 0.01 0.01 0.10 1.03 0.47 0.00 0.00 0.00
254.30 0.02 0.01 0.07 1.05 0.53 0.00 0.00 0.00
264.29 0.03 0.02 0.05 1.08 0.58 0.01 0.00 0.00
274.29 0.06 0.03 0.04 1.11 0.62 0.01 0.00 0.00
284.30 0.09 0.05 0.03 1.13 0.65 0.01 0.01 0.00
284.32 0.09 0.05 0.03 1.13 0.65 0.01 0.01 0.00
294.31 0.14 0.08 0.03 1.13 0.68 0.01 0.01 0.00
304.31 0.20 0.12 0.03 1.07 0.70 0.01 0.01 0.00
314.32 0.26 0.16 0.04 0.90 0.72 0.01 0.01 0.00
324.31 0.32 0.21 0.05 0.56 0.73 0.00 0.00 0.00
334.31 0.37 0.25 0.07 0.32 0.75 0.00 0.00 0.00
344.32 0.41 0.30 0.10 0.24 0.76 0.00 0.00 0.00
354.31 0.45 0.33 0.12 0.18 0.76 0.00 0.00 0.00
364.31 0.46 0.36 0.16 0.14 0.77 0.00 0.00 0.00
374.30 0.47 0.39 0.19 0.11 0.78 0.00 0.00 0.00
384.31 0.48 0.40 0.22 0.08 0.78 0.00 0.00 0.00
394.31 0.47 0.40 0.26 0.06 0.78 0.00 0.00 0.00
404.30 0.46 0.41 0.29 0.04 0.79 0.00 0.00 0.00
414.31 0.46 0.42 0.32 0.03 0.79 0.00 0.00 0.00
424.31 0.45 0.41 0.33 0.02 0.79 0.00 0.00 0.00
434.30 0.45 0.41 0.35 0.01 0.79 0.00 0.00 0.00
444.31 0.45 0.41 0.37 0.01 0.79 0.00 0.00 0.00


54.29 0.00 0.00 0.03 0.00 0.00 0.00 0.00 0.00
64.29 0.00 0.00 0.01 0.00 0.00 0.00 0.00 0.00
74.30 0.00 0.00 0.01 0.00 0.00 0.00 0.00 0.00
84.29 0.00 0.00 0.00 0.00 0.00 0.00 0.00 0.00
94.29 0.00 0.00 0.00 0.00 0.00 0.00 0.00 0.00
104.30 0.00 0.00 0.00 0.00 0.00 0.00 0.00 0.00
114.29 0.72 0.82 0.32 0.10 0.00 0.16 0.40 0.62
124.29 0.51 0.75 0.62 0.04 0.00 0.06 0.23 0.52
134.30 0.24 0.54 0.95 0.02 0.00 0.02 0.12 0.37
144.29 0.11 0.34 1.20 0.01 0.00 0.01 0.06 0.25
154.29 0.04 0.19 1.35 0.01 0.00 0.00 0.03 0.16
164.30 0.02 0.11 1.32 0.02 0.00 0.00 0.02 0.10
174.29 0.01 0.06 1.11 0.52 0.00 0.00 0.01 0.05
184.29 0.01 0.04 0.83 0.86 0.00 0.00 0.00 0.01
194.30 0.00 0.02 0.58 0.93 0.00 0.00 0.00 0.00
204.29 0.00 0.01 0.40 0.96 0.04 0.00 0.00 0.00
214.29 0.00 0.01 0.26 0.97 0.18 0.00 0.00 0.00
224.30 0.01 0.01 0.17 0.99 0.29 0.00 0.00 0.00
234.29 0.01 0.01 0.12 1.00 0.38 0.00 0.00 0.00
244.29 0.02 0.01 0.08 1.02 0.46 0.00 0.00 0.00
254.30 0.03 0.02 0.05 1.05 0.52 0.01 0.00 0.00
264.29 0.05 0.03 0.04 1.08 0.57 0.01 0.00 0.00
274.29 0.08 0.05 0.03 1.11 0.61 0.01 0.01 0.00
284.30 0.14 0.08 0.03 1.13 0.65 0.01 0.01 0.00
284.32 0.14 0.08 0.03 1.13 0.65 0.01 0.01 0.00
294.31 0.20 0.12 0.03 1.13 0.67 0.01 0.01 0.00
304.31 0.27 0.17 0.04 1.09 0.70 0.01 0.01 0.00
314.32 0.34 0.22 0.05 0.95 0.72 0.01 0.01 0.00
324.31 0.40 0.27 0.07 0.63 0.73 0.01 0.00 0.00
334.31 0.44 0.32 0.10 0.35 0.74 0.00 0.00 0.00
344.32 0.48 0.37 0.13 0.25 0.75 0.00 0.00 0.00
354.31 0.50 0.40 0.17 0.19 0.76 0.00 0.00 0.00
364.31 0.50 0.42 0.22 0.15 0.77 0.00 0.00 0.00
374.30 0.50 0.44 0.26 0.11 0.77 0.00 0.00 0.00
384.31 0.49 0.45 0.30 0.09 0.78 0.00 0.00 0.00
394.31 0.47 0.45 0.34 0.06 0.78 0.00 0.00 0.00
404.30 0.45 0.45 0.38 0.04 0.79 0.00 0.00 0.00
414.31 0.44 0.45 0.41 0.03 0.79 0.00 0.00 0.00
424.31 0.43 0.45 0.43 0.02 0.79 0.00 0.00 0.00
434.30 0.42 0.44 0.45 0.02 0.79 0.00 0.00 0.00
444.31 0.42 0.44 0.47 0.01 0.79 0.00 0.00 0.00


54.29 0.00 0.00 0.02 0.00 0.00 0.00 0.00 0.00
64.29 0.00 0.00 0.01 0.00 0.00 0.00 0.00 0.00
74.30 0.00 0.00 0.00 0.00 0.00 0.00 0.00 0.00
84.29 0.00 0.00 0.00 0.00 0.00 0.00 0.00 0.00
94.29 0.00 0.00 0.00 0.00 0.00 0.00 0.00 0.00
104.30 0.00 0.00 0.00 0.00 0.00 0.00 0.00 0.00
114.29 0.66 0.81 0.43 0.07 0.00 0.11 0.32 0.59
124.29 0.39 0.67 0.76 0.03 0.00 0.04 0.17 0.46
134.30 0.17 0.44 1.08 0.02 0.00 0.01 0.09 0.31
144.29 0.07 0.26 1.29 0.01 0.00 0.01 0.04 0.20
154.29 0.03 0.15 1.37 0.01 0.00 0.00 0.02 0.13
164.30 0.01 0.08 1.25 0.01 0.00 0.00 0.01 0.08
174.29 0.01 0.05 0.99 0.54 0.00 0.00 0.01 0.04
184.29 0.00 0.03 0.71 0.87 0.00 0.00 0.00 0.01
194.30 0.00 0.02 0.47 0.93 0.00 0.00 0.00 0.00
204.29 0.00 0.01 0.32 0.96 0.01 0.01 0.00 0.00
214.29 0.00 0.01 0.21 0.97 0.15 0.01 0.00 0.00
224.30 0.01 0.01 0.13 0.98 0.27 0.01 0.00 0.00
234.29 0.01 0.01 0.09 1.00 0.37 0.01 0.00 0.00
244.29 0.02 0.01 0.06 1.02 0.44 0.01 0.00 0.00
254.30 0.04 0.03 0.04 1.04 0.51 0.01 0.01 0.00
264.29 0.08 0.04 0.03 1.07 0.56 0.01 0.01 0.00
274.29 0.13 0.07 0.03 1.10 0.60 0.01 0.01 0.00
284.30 0.20 0.11 0.03 1.12 0.64 0.01 0.01 0.00
284.32 0.20 0.11 0.03 1.12 0.64 0.01 0.01 0.00
294.31 0.27 0.17 0.04 1.13 0.67 0.01 0.01 0.00
304.31 0.35 0.23 0.05 1.10 0.69 0.01 0.01 0.00
314.32 0.42 0.29 0.07 0.99 0.71 0.01 0.01 0.00
324.31 0.47 0.35 0.10 0.71 0.73 0.01 0.00 0.00
334.31 0.50 0.39 0.14 0.38 0.74 0.00 0.00 0.00
344.32 0.52 0.43 0.19 0.26 0.75 0.00 0.00 0.00
354.31 0.52 0.46 0.24 0.20 0.76 0.00 0.00 0.00
364.31 0.51 0.48 0.29 0.16 0.77 0.00 0.00 0.00
374.30 0.49 0.48 0.35 0.12 0.77 0.00 0.00 0.00
384.31 0.47 0.48 0.39 0.09 0.78 0.00 0.00 0.00
394.31 0.44 0.48 0.43 0.07 0.78 0.00 0.00 0.00
404.30 0.41 0.47 0.47 0.05 0.79 0.00 0.00 0.00
414.31 0.39 0.46 0.51 0.03 0.79 0.00 0.00 0.00
424.31 0.38 0.45 0.53 0.02 0.79 0.00 0.00 0.00
434.30 0.36 0.45 0.55 0.02 0.79 0.00 0.00 0.00
444.31 0.36 0.45 0.56 0.01 0.79 0.00 0.00 0.00


64.29 0.00 0.00 0.01 0.00 0.00 0.00 0.00 0.00
74.30 0.00 0.00 0.00 0.00 0.00 0.00 0.00 0.00
84.29 0.00 0.00 0.00 0.00 0.00 0.00 0.00 0.00
94.29 0.00 0.00 0.00 0.00 0.00 0.00 0.00 0.00
104.30 0.00 0.00 0.00 0.00 0.00 0.00 0.00 0.00
114.29 0.56 0.78 0.56 0.05 0.00 0.07 0.25 0.54
124.29 0.28 0.58 0.90 0.02 0.00 0.02 0.13 0.40
134.30 0.11 0.35 1.20 0.01 0.00 0.01 0.06 0.25
144.29 0.05 0.20 1.36 0.01 0.00 0.00 0.03 0.16
154.29 0.02 0.11 1.35 0.01 0.00 0.00 0.02 0.10
164.30 0.01 0.06 1.15 0.01 0.00 0.00 0.01 0.06
174.29 0.01 0.03 0.86 0.56 0.00 0.00 0.01 0.03
184.29 0.00 0.02 0.59 0.88 0.00 0.00 0.00 0.01
194.30 0.00 0.01 0.39 0.94 0.00 0.00 0.00 0.00
204.29 0.00 0.01 0.25 0.96 0.00 0.01 0.01 0.00
214.29 0.01 0.01 0.16 0.97 0.13 0.01 0.01 0.00
224.30 0.01 0.01 0.10 0.98 0.25 0.01 0.00 0.00
234.29 0.02 0.01 0.07 1.00 0.35 0.01 0.01 0.00
244.29 0.03 0.02 0.05 1.02 0.43 0.01 0.01 0.00
254.30 0.07 0.04 0.03 1.04 0.50 0.01 0.01 0.00
264.29 0.11 0.06 0.03 1.07 0.55 0.01 0.01 0.00
274.29 0.18 0.11 0.03 1.09 0.60 0.01 0.01 0.00
284.30 0.27 0.16 0.03 1.12 0.63 0.01 0.01 0.00
284.32 0.27 0.16 0.03 1.12 0.63 0.01 0.01 0.00
294.31 0.35 0.23 0.04 1.13 0.66 0.01 0.01 0.01
304.31 0.43 0.30 0.07 1.11 0.69 0.01 0.01 0.01
314.32 0.49 0.37 0.10 1.02 0.71 0.01 0.01 0.01
324.31 0.52 0.42 0.14 0.78 0.73 0.01 0.01 0.00
334.31 0.54 0.46 0.19 0.43 0.74 0.00 0.00 0.00
344.32 0.54 0.49 0.26 0.28 0.75 0.00 0.00 0.00
354.31 0.52 0.51 0.32 0.21 0.76 0.00 0.00 0.00
364.31 0.49 0.51 0.38 0.17 0.77 0.00 0.00 0.00
374.30 0.45 0.50 0.45 0.13 0.77 0.00 0.00 0.00
384.31 0.41 0.49 0.49 0.10 0.78 0.00 0.00 0.00
394.31 0.38 0.48 0.53 0.07 0.78 0.00 0.00 0.00
404.30 0.35 0.46 0.57 0.05 0.78 0.00 0.00 0.00
414.31 0.32 0.45 0.60 0.04 0.79 0.00 0.00 0.00
424.31 0.30 0.43 0.62 0.03 0.79 0.00 0.00 0.00
434.30 0.29 0.42 0.64 0.02 0.79 0.00 0.00 0.00
444.31 0.29 0.42 0.65 0.01 0.79 0.00 0.00 0.00
454.31 0.29 0.42 0.65 0.01 0.79 0.00 0.00 0.00


64.29 0.00 0.00 0.01 0.00 0.00 0.00 0.00 0.00
74.30 0.00 0.00 0.00 0.00 0.00 0.00 0.00 0.00
84.29 0.00 0.00 0.00 0.00 0.00 0.00 0.00 0.00
94.29 0.00 0.00 0.00 0.00 0.00 0.00 0.00 0.00
104.30 0.00 0.00 0.00 0.00 0.00 0.00 0.00 0.00
114.29 0.45 0.72 0.70 0.03 0.00 0.05 0.19 0.48
124.29 0.19 0.48 1.03 0.01 0.00 0.02 0.10 0.33
134.30 0.07 0.27 1.29 0.01 0.00 0.01 0.05 0.20
144.29 0.03 0.15 1.39 0.01 0.00 0.00 0.02 0.12
154.29 0.01 0.08 1.29 0.01 0.00 0.00 0.01 0.07
164.30 0.01 0.04 1.03 0.01 0.00 0.00 0.01 0.05
174.29 0.00 0.02 0.74 0.58 0.00 0.00 0.00 0.02
184.29 0.00 0.01 0.49 0.89 0.00 0.00 0.00 0.01
194.30 0.00 0.01 0.31 0.94 0.00 0.01 0.00 0.00
204.29 0.00 0.01 0.20 0.96 0.00 0.01 0.01 0.00
214.29 0.01 0.01 0.13 0.97 0.10 0.02 0.01 0.00
224.30 0.01 0.01 0.08 0.98 0.23 0.02 0.01 0.00
234.29 0.03 0.02 0.05 0.99 0.33 0.02 0.01 0.00
244.29 0.05 0.03 0.04 1.01 0.42 0.02 0.01 0.00
254.30 0.10 0.06 0.03 1.03 0.48 0.02 0.01 0.00
264.29 0.17 0.10 0.03 1.06 0.54 0.02 0.01 0.00
274.29 0.25 0.15 0.03 1.09 0.59 0.02 0.01 0.01
284.30 0.35 0.23 0.04 1.11 0.63 0.02 0.01 0.01
284.32 0.35 0.23 0.04 1.11 0.63 0.02 0.01 0.01
294.31 0.43 0.30 0.06 1.13 0.66 0.01 0.01 0.01
304.31 0.50 0.38 0.09 1.12 0.68 0.01 0.01 0.01
314.32 0.55 0.44 0.14 1.05 0.71 0.01 0.01 0.01
324.31 0.56 0.49 0.20 0.84 0.72 0.00 0.01 0.00
334.31 0.56 0.52 0.26 0.48 0.74 0.00 0.00 0.00
344.32 0.53 0.53 0.34 0.30 0.75 0.00 0.00 0.00
354.31 0.49 0.53 0.42 0.22 0.76 0.00 0.00 0.00
364.31 0.44 0.52 0.48 0.17 0.77 0.00 0.00 0.00
374.30 0.38 0.50 0.55 0.14 0.77 0.00 0.00 0.00
384.31 0.34 0.48 0.60 0.10 0.78 0.00 0.00 0.00
394.31 0.30 0.45 0.63 0.08 0.78 0.00 0.00 0.00
404.30 0.27 0.43 0.66 0.05 0.78 0.00 0.00 0.00
414.31 0.25 0.41 0.69 0.04 0.79 0.00 0.00 0.00
424.31 0.23 0.39 0.70 0.03 0.79 0.00 0.00 0.00
434.30 0.22 0.38 0.71 0.02 0.79 0.00 0.00 0.00
444.31 0.22 0.38 0.72 0.01 0.79 0.00 0.00 0.00
454.31 0.22 0.38 0.72 0.01 0.79 0.00 0.00 0.00


64.29 0.00 0.00 0.00 0.00 0.00 0.00 0.00 0.00
74.30 0.00 0.00 0.00 0.00 0.00 0.00 0.00 0.00
84.29 0.00 0.00 0.00 0.00 0.00 0.00 0.00 0.00
94.29 0.00 0.00 0.00 0.00 0.00 0.00 0.00 0.00
104.30 0.00 0.00 0.00 0.00 0.00 0.00 0.00 0.00
114.29 0.33 0.63 0.84 0.02 0.00 0.03 0.14 0.42
124.29 0.13 0.39 1.16 0.01 0.00 0.01 0.07 0.27
134.30 0.05 0.21 1.37 0.01 0.00 0.00 0.03 0.16
144.29 0.02 0.11 1.39 0.00 0.00 0.00 0.02 0.10
154.29 0.01 0.06 1.20 0.00 0.00 0.00 0.01 0.06
164.30 0.00 0.03 0.90 0.01 0.00 0.00 0.00 0.04
174.29 0.00 0.02 0.62 0.61 0.00 0.00 0.00 0.02
184.29 0.00 0.01 0.40 0.90 0.00 0.00 0.00 0.01
194.30 0.00 0.01 0.25 0.94 0.00 0.01 0.01 0.00
204.29 0.01 0.01 0.16 0.96 0.00 0.02 0.01 0.00
214.29 0.01 0.01 0.10 0.97 0.07 0.04 0.02 0.00
224.30 0.02 0.01 0.06 0.98 0.20 0.03 0.02 0.00
234.29 0.04 0.02 0.04 0.99 0.31 0.03 0.01 0.00
244.29 0.08 0.05 0.03 1.01 0.40 0.03 0.01 0.00
254.30 0.15 0.08 0.03 1.03 0.47 0.02 0.02 0.01
264.29 0.24 0.14 0.03 1.05 0.53 0.02 0.02 0.01
274.29 0.34 0.21 0.04 1.08 0.58 0.02 0.02 0.01
284.30 0.43 0.30 0.05 1.11 0.62 0.02 0.01 0.01
284.32 0.43 0.30 0.05 1.11 0.62 0.02 0.01 0.01
294.31 0.51 0.38 0.08 1.13 0.65 0.01 0.01 0.01
304.31 0.56 0.45 0.13 1.12 0.68 0.01 0.01 0.01
314.32 0.58 0.51 0.20 1.07 0.70 0.01 0.01 0.01
324.31 0.57 0.54 0.27 0.90 0.72 0.00 0.01 0.00
334.31 0.54 0.56 0.35 0.55 0.73 0.00 0.00 0.00
344.32 0.49 0.55 0.44 0.32 0.75 0.00 0.00 0.00
354.31 0.43 0.53 0.52 0.24 0.76 0.00 0.00 0.00
364.31 0.36 0.50 0.59 0.18 0.76 0.00 0.00 0.00
374.30 0.30 0.47 0.65 0.14 0.77 0.00 0.00 0.00
384.31 0.27 0.44 0.69 0.11 0.78 0.00 0.00 0.00
394.31 0.23 0.40 0.72 0.08 0.78 0.00 0.00 0.00
404.30 0.20 0.38 0.74 0.06 0.78 0.00 0.00 0.00
414.31 0.18 0.36 0.75 0.04 0.79 0.00 0.00 0.00
424.31 0.17 0.34 0.75 0.03 0.79 0.00 0.00 0.00
434.30 0.16 0.33 0.75 0.02 0.79 0.00 0.00 0.00
444.31 0.16 0.33 0.75 0.01 0.79 0.00 0.00 0.00
454.31 0.16 0.33 0.75 0.01 0.79 0.00 0.00 0.00


64.29 0.00 0.00 0.00 0.00 0.00 0.00 0.00 0.00
74.30 0.00 0.00 0.00 0.00 0.00 0.00 0.00 0.00
84.29 0.00 0.00 0.00 0.00 0.00 0.00 0.00 0.00
94.29 0.00 0.00 0.00 0.00 0.00 0.00 0.00 0.00
104.30 0.00 0.00 0.00 0.00 0.00 0.00 0.00 0.00
114.29 0.23 0.53 0.98 0.02 0.00 0.02 0.11 0.35
124.29 0.09 0.30 1.26 0.01 0.00 0.01 0.05 0.22
134.30 0.03 0.16 1.41 0.01 0.00 0.00 0.02 0.13
144.29 0.01 0.08 1.34 0.00 0.00 0.00 0.01 0.07
154.29 0.00 0.04 1.08 0.00 0.00 0.00 0.01 0.04
164.30 0.00 0.02 0.77 0.01 0.00 0.00 0.00 0.03
174.29 0.00 0.01 0.51 0.63 0.00 0.00 0.00 0.01
184.29 0.00 0.01 0.32 0.90 0.00 0.01 0.00 0.01
194.30 0.00 0.01 0.19 0.94 0.00 0.02 0.01 0.00
204.29 0.01 0.01 0.12 0.95 0.00 0.03 0.02 0.01
214.29 0.02 0.01 0.08 0.97 0.04 0.06 0.03 0.01
224.30 0.03 0.02 0.05 0.98 0.18 0.06 0.03 0.00
234.29 0.06 0.04 0.03 0.99 0.29 0.04 0.02 0.01
244.29 0.12 0.07 0.03 1.00 0.38 0.03 0.02 0.01
254.30 0.21 0.12 0.03 1.02 0.46 0.03 0.02 0.01
264.29 0.32 0.20 0.03 1.04 0.52 0.02 0.02 0.01
274.29 0.42 0.29 0.05 1.07 0.57 0.02 0.02 0.01
284.30 0.51 0.38 0.07 1.10 0.61 0.02 0.02 0.01
284.32 0.51 0.38 0.07 1.10 0.61 0.02 0.02 0.01
294.31 0.57 0.46 0.12 1.12 0.65 0.01 0.01 0.01
304.31 0.59 0.52 0.18 1.12 0.67 0.01 0.01 0.01
314.32 0.59 0.56 0.27 1.09 0.70 0.01 0.01 0.01
324.31 0.55 0.58 0.36 0.95 0.72 0.00 0.00 0.00
334.31 0.49 0.57 0.45 0.63 0.73 0.00 0.00 0.00
344.32 0.41 0.54 0.55 0.35 0.74 0.00 0.00 0.00
354.31 0.34 0.51 0.63 0.25 0.75 0.00 0.00 0.00
364.31 0.28 0.46 0.69 0.19 0.76 0.00 0.00 0.00
374.30 0.23 0.41 0.74 0.15 0.77 0.00 0.00 0.00
384.31 0.20 0.38 0.77 0.11 0.77 0.00 0.00 0.00
394.31 0.17 0.35 0.78 0.09 0.78 0.00 0.00 0.00
404.30 0.15 0.32 0.78 0.06 0.78 0.00 0.00 0.00
414.31 0.13 0.30 0.79 0.04 0.79 0.00 0.00 0.00
424.31 0.12 0.29 0.77 0.03 0.79 0.00 0.00 0.00
434.30 0.11 0.27 0.76 0.02 0.79 0.00 0.00 0.00
444.31 0.11 0.27 0.76 0.02 0.79 0.00 0.00 0.00
454.31 0.11 0.27 0.75 0.01 0.79 0.00 0.00 0.00


64.29 0.00 0.00 0.00 0.00 0.00 0.00 0.00 0.00
74.30 0.00 0.00 0.00 0.00 0.00 0.00 0.00 0.00
84.29 0.00 0.00 0.00 0.00 0.00 0.00 0.00 0.00
94.29 0.00 0.00 0.00 0.00 0.00 0.00 0.00 0.00
104.30 0.00 0.00 0.00 0.00 0.00 0.00 0.00 0.00
114.29 0.16 0.43 1.11 0.01 0.00 0.01 0.08 0.29
124.29 0.06 0.23 1.35 0.01 0.00 0.00 0.04 0.18
134.30 0.02 0.12 1.42 0.00 0.00 0.00 0.02 0.10
144.29 0.01 0.06 1.26 0.00 0.00 0.00 0.01 0.06
154.29 0.00 0.03 0.95 0.00 0.00 0.00 0.00 0.03
164.30 0.00 0.02 0.64 0.01 0.00 0.00 0.00 0.02
174.29 0.00 0.01 0.41 0.66 0.00 0.00 0.00 0.01
184.29 0.00 0.01 0.25 0.91 0.00 0.01 0.01 0.00
194.30 0.01 0.01 0.15 0.94 0.00 0.02 0.01 0.00
204.29 0.01 0.01 0.09 0.95 0.00 0.05 0.03 0.01
214.29 0.02 0.01 0.06 0.96 0.01 0.10 0.05 0.01
224.30 0.05 0.03 0.04 0.97 0.15 0.09 0.05 0.01
234.29 0.10 0.05 0.03 0.98 0.27 0.06 0.04 0.01
244.29 0.18 0.10 0.02 1.00 0.37 0.04 0.03 0.01
254.30 0.29 0.18 0.03 1.02 0.44 0.03 0.03 0.01
264.29 0.40 0.27 0.04 1.04 0.51 0.03 0.02 0.01
274.29 0.50 0.36 0.06 1.06 0.56 0.02 0.02 0.01
284.30 0.57 0.46 0.11 1.09 0.61 0.02 0.02 0.01
284.32 0.57 0.46 0.11 1.09 0.61 0.02 0.02 0.01
294.31 0.60 0.53 0.17 1.11 0.64 0.01 0.01 0.01
304.31 0.60 0.58 0.26 1.12 0.67 0.01 0.01 0.01
314.32 0.56 0.60 0.36 1.10 0.69 0.00 0.01 0.01
324.31 0.50 0.59 0.46 0.99 0.71 0.00 0.00 0.01
334.31 0.42 0.56 0.57 0.71 0.73 0.00 0.00 0.00
344.32 0.33 0.51 0.66 0.38 0.74 0.00 0.00 0.00
354.31 0.26 0.46 0.74 0.26 0.75 0.00 0.00 0.00
364.31 0.21 0.40 0.79 0.20 0.76 0.00 0.00 0.00
374.30 0.17 0.35 0.82 0.16 0.77 0.00 0.00 0.00
384.31 0.14 0.32 0.82 0.12 0.77 0.00 0.00 0.00
394.31 0.12 0.29 0.82 0.09 0.78 0.00 0.00 0.00
404.30 0.10 0.26 0.80 0.07 0.78 0.00 0.00 0.00
414.31 0.09 0.25 0.79 0.05 0.79 0.00 0.00 0.00
424.31 0.08 0.23 0.76 0.03 0.79 0.00 0.00 0.00
434.30 0.08 0.22 0.74 0.02 0.79 0.00 0.00 0.00
444.31 0.08 0.22 0.73 0.02 0.79 0.00 0.00 0.00
454.31 0.08 0.22 0.72 0.01 0.79 0.00 0.00 0.00


74.30 0.00 0.00 0.00 0.00 0.00 0.00 0.00 0.00
84.29 0.00 0.00 0.00 0.00 0.00 0.00 0.00 0.00
94.29 0.00 0.00 0.00 0.00 0.00 0.00 0.00 0.00
104.30 0.00 0.00 0.00 0.00 0.00 0.00 0.00 0.00
114.29 0.10 0.34 1.22 0.01 0.00 0.01 0.06 0.24
124.29 0.04 0.18 1.42 0.01 0.00 0.00 0.03 0.14
134.30 0.01 0.08 1.39 0.00 0.00 0.00 0.01 0.08
144.29 0.01 0.04 1.15 0.00 0.00 0.00 0.01 0.04
154.29 0.00 0.02 0.82 0.00 0.00 0.00 0.00 0.02
164.30 0.00 0.01 0.53 0.00 0.00 0.00 0.00 0.01
174.29 0.00 0.01 0.33 0.69 0.00 0.00 0.00 0.01
184.29 0.00 0.01 0.20 0.91 0.00 0.01 0.01 0.00
194.30 0.01 0.01 0.12 0.94 0.00 0.04 0.02 0.01
204.29 0.02 0.01 0.07 0.95 0.00 0.08 0.04 0.01
214.29 0.03 0.02 0.05 0.96 0.00 0.16 0.08 0.02
224.30 0.07 0.04 0.03 0.97 0.13 0.15 0.08 0.01
234.29 0.15 0.08 0.02 0.98 0.25 0.09 0.05 0.01
244.29 0.25 0.15 0.02 0.99 0.35 0.06 0.04 0.01
254.30 0.38 0.25 0.03 1.01 0.43 0.04 0.03 0.01
264.29 0.48 0.35 0.05 1.03 0.50 0.03 0.03 0.01
274.29 0.57 0.45 0.09 1.05 0.55 0.02 0.02 0.01
284.30 0.61 0.53 0.15 1.08 0.60 0.01 0.02 0.01
284.32 0.61 0.53 0.15 1.08 0.60 0.01 0.02 0.01
294.31 0.62 0.59 0.24 1.11 0.63 0.01 0.01 0.01
304.31 0.59 0.61 0.34 1.12 0.66 0.00 0.01 0.01
314.32 0.51 0.61 0.47 1.11 0.69 0.00 0.01 0.01
324.31 0.42 0.57 0.58 1.02 0.71 0.00 0.00 0.01
334.31 0.33 0.52 0.68 0.78 0.73 0.00 0.00 0.00
344.32 0.25 0.45 0.77 0.42 0.74 0.00 0.00 0.00
354.31 0.19 0.39 0.83 0.28 0.75 0.00 0.00 0.00
364.31 0.15 0.34 0.85 0.21 0.76 0.00 0.00 0.00
374.30 0.12 0.29 0.86 0.17 0.77 0.00 0.00 0.00
384.31 0.10 0.26 0.85 0.13 0.77 0.00 0.00 0.00
394.31 0.08 0.24 0.82 0.10 0.78 0.00 0.00 0.00
404.30 0.07 0.21 0.79 0.07 0.78 0.00 0.00 0.00
414.31 0.06 0.20 0.76 0.05 0.78 0.00 0.00 0.00
424.31 0.06 0.18 0.73 0.04 0.79 0.00 0.00 0.00
434.30 0.05 0.17 0.70 0.03 0.79 0.00 0.00 0.00
444.31 0.05 0.17 0.68 0.02 0.79 0.00 0.00 0.00
454.31 0.05 0.17 0.67 0.01 0.79 0.00 0.00 0.00
464.30 0.05 0.17 0.66 0.01 0.79 0.00 0.00 0.00


74.30 0.00 0.00 0.00 0.00 0.00 0.00 0.00 0.00
84.29 0.00 0.00 0.00 0.00 0.00 0.00 0.00 0.00
94.29 0.00 0.00 0.00 0.00 0.00 0.00 0.00 0.00
104.30 0.00 0.00 0.00 0.00 0.00 0.00 0.00 0.00
114.29 0.07 0.26 1.32 0.01 0.00 0.00 0.04 0.19
124.29 0.02 0.13 1.45 0.00 0.00 0.00 0.02 0.11
134.30 0.01 0.06 1.32 0.00 0.00 0.00 0.01 0.06
144.29 0.00 0.03 1.01 0.00 0.00 0.00 0.00 0.03
154.29 0.00 0.02 0.69 0.00 0.00 0.00 0.00 0.02
164.30 0.00 0.01 0.43 0.00 0.00 0.00 0.00 0.01
174.29 0.00 0.01 0.26 0.72 0.00 0.01 0.00 0.01
184.29 0.01 0.01 0.16 0.92 0.00 0.02 0.01 0.01
194.30 0.01 0.01 0.09 0.94 0.00 0.06 0.03 0.01
204.29 0.02 0.01 0.06 0.95 0.00 0.12 0.07 0.02
214.29 0.05 0.03 0.04 0.95 0.00 0.23 0.13 0.03
224.30 0.11 0.06 0.03 0.96 0.10 0.22 0.12 0.03
234.29 0.21 0.12 0.02 0.97 0.23 0.12 0.07 0.02
244.29 0.33 0.21 0.03 0.98 0.33 0.07 0.05 0.02
254.30 0.46 0.32 0.04 1.00 0.42 0.04 0.04 0.02
264.29 0.55 0.43 0.07 1.02 0.49 0.03 0.03 0.02
274.29 0.61 0.52 0.13 1.05 0.54 0.02 0.02 0.02
284.30 0.63 0.59 0.21 1.07 0.59 0.01 0.02 0.02
284.32 0.63 0.59 0.21 1.07 0.59 0.01 0.02 0.02
294.31 0.61 0.63 0.32 1.10 0.63 0.01 0.01 0.01
304.31 0.53 0.63 0.45 1.12 0.66 0.00 0.01 0.01
314.32 0.43 0.59 0.59 1.11 0.68 0.00 0.01 0.01
324.31 0.33 0.53 0.70 1.05 0.71 0.00 0.00 0.00
334.31 0.25 0.46 0.79 0.84 0.72 0.00 0.00 0.00
344.32 0.18 0.39 0.86 0.48 0.74 0.00 0.00 0.00
354.31 0.14 0.33 0.89 0.30 0.75 0.00 0.00 0.00
364.31 0.11 0.28 0.89 0.22 0.76 0.00 0.00 0.00
374.30 0.08 0.24 0.87 0.17 0.77 0.00 0.00 0.00
384.31 0.07 0.21 0.83 0.14 0.77 0.00 0.00 0.00
394.31 0.06 0.19 0.79 0.10 0.78 0.00 0.00 0.00
404.30 0.05 0.17 0.74 0.08 0.78 0.00 0.00 0.00
414.31 0.04 0.15 0.71 0.05 0.78 0.00 0.00 0.00
424.31 0.04 0.14 0.67 0.04 0.79 0.00 0.00 0.00
434.30 0.04 0.14 0.63 0.03 0.79 0.00 0.00 0.00
444.31 0.04 0.13 0.62 0.02 0.79 0.00 0.00 0.00
454.31 0.04 0.13 0.60 0.01 0.79 0.00 0.00 0.00
464.30 0.04 0.13 0.59 0.01 0.79 0.00 0.00 0.00


74.30 0.00 0.00 0.00 0.00 0.00 0.00 0.00 0.00
84.29 0.00 0.00 0.00 0.00 0.00 0.00 0.00 0.00
94.29 0.00 0.00 0.00 0.00 0.00 0.00 0.00 0.00
104.30 0.00 0.00 0.00 0.00 0.00 0.00 0.00 0.00
114.29 0.04 0.20 1.40 0.00 0.00 0.00 0.03 0.15
124.29 0.01 0.10 1.44 0.00 0.00 0.00 0.01 0.08
134.30 0.01 0.04 1.21 0.00 0.00 0.00 0.01 0.04
144.29 0.00 0.02 0.88 0.00 0.00 0.00 0.00 0.02
154.29 0.00 0.01 0.57 0.00 0.00 0.00 0.00 0.01
164.30 0.00 0.01 0.35 0.00 0.00 0.00 0.00 0.01
174.29 0.00 0.01 0.21 0.74 0.00 0.01 0.01 0.01
184.29 0.01 0.01 0.12 0.92 0.00 0.03 0.02 0.01
194.30 0.02 0.01 0.07 0.94 0.00 0.09 0.05 0.01
204.29 0.04 0.02 0.04 0.94 0.00 0.18 0.10 0.03
214.29 0.08 0.05 0.03 0.94 0.00 0.30 0.19 0.05
224.30 0.17 0.09 0.02 0.95 0.07 0.30 0.18 0.04
234.29 0.29 0.17 0.02 0.96 0.20 0.15 0.10 0.03
244.29 0.42 0.28 0.03 0.98 0.31 0.08 0.06 0.03
254.30 0.54 0.41 0.06 0.99 0.40 0.05 0.04 0.02
264.29 0.61 0.51 0.10 1.01 0.47 0.03 0.03 0.02
274.29 0.64 0.59 0.18 1.04 0.53 0.02 0.02 0.02
284.30 0.63 0.64 0.30 1.06 0.58 0.01 0.01 0.02
284.32 0.63 0.64 0.30 1.06 0.58 0.01 0.01 0.02
294.31 0.56 0.64 0.43 1.09 0.62 0.00 0.01 0.01
304.31 0.45 0.61 0.57 1.11 0.65 0.00 0.01 0.01
314.32 0.33 0.54 0.71 1.12 0.68 0.00 0.00 0.01
324.31 0.25 0.46 0.81 1.07 0.70 0.00 0.00 0.00
334.31 0.18 0.39 0.88 0.90 0.72 0.00 0.00 0.00
344.32 0.13 0.32 0.92 0.55 0.73 0.00 0.00 0.00
354.31 0.10 0.27 0.92 0.32 0.75 0.00 0.00 0.00
364.31 0.07 0.22 0.89 0.24 0.76 0.00 0.00 0.00
374.30 0.06 0.19 0.84 0.18 0.76 0.00 0.00 0.00
384.31 0.05 0.16 0.79 0.14 0.77 0.00 0.00 0.00
394.31 0.04 0.15 0.74 0.11 0.78 0.00 0.00 0.00
404.30 0.03 0.13 0.68 0.08 0.78 0.00 0.00 0.00
414.31 0.03 0.12 0.64 0.06 0.78 0.00 0.00 0.00
424.31 0.03 0.11 0.60 0.04 0.79 0.00 0.00 0.00
434.30 0.03 0.10 0.56 0.03 0.79 0.00 0.00 0.00
444.31 0.03 0.10 0.54 0.02 0.79 0.00 0.00 0.00
454.31 0.03 0.10 0.53 0.01 0.79 0.00 0.00 0.00
464.30 0.03 0.10 0.51 0.01 0.79 0.00 0.00 0.00


74.30 0.00 0.00 0.00 0.00 0.00 0.00 0.00 0.00
84.29 0.00 0.00 0.00 0.00 0.00 0.00 0.00 0.00
94.29 0.00 0.00 0.00 0.00 0.00 0.00 0.00 0.00
104.30 0.00 0.00 0.00 0.00 0.00 0.00 0.00 0.00
114.29 0.03 0.15 1.46 0.00 0.00 0.00 0.02 0.12
124.29 0.01 0.07 1.39 0.00 0.00 0.00 0.01 0.06
134.30 0.00 0.03 1.09 0.00 0.00 0.00 0.00 0.03
144.29 0.00 0.02 0.74 0.00 0.00 0.00 0.00 0.02
154.29 0.00 0.01 0.46 0.00 0.00 0.00 0.00 0.01
164.30 0.00 0.00 0.27 0.00 0.00 0.00 0.00 0.01
174.29 0.00 0.01 0.16 0.77 0.00 0.02 0.01 0.01
184.29 0.01 0.01 0.09 0.92 0.00 0.05 0.03 0.01
194.30 0.03 0.01 0.05 0.94 0.00 0.13 0.07 0.02
204.29 0.06 0.03 0.03 0.93 0.00 0.25 0.15 0.04
214.29 0.12 0.07 0.02 0.92 0.00 0.38 0.25 0.08
224.30 0.24 0.14 0.02 0.93 0.04 0.38 0.25 0.07
234.29 0.37 0.24 0.03 0.95 0.18 0.18 0.13 0.05
244.29 0.50 0.36 0.04 0.97 0.29 0.09 0.07 0.03
254.30 0.60 0.49 0.08 0.98 0.38 0.05 0.04 0.03
264.29 0.64 0.58 0.15 1.00 0.46 0.02 0.03 0.02
274.29 0.65 0.64 0.25 1.03 0.52 0.01 0.02 0.02
284.30 0.59 0.66 0.39 1.06 0.57 0.01 0.01 0.02
284.32 0.59 0.66 0.39 1.06 0.57 0.01 0.01 0.02
294.31 0.48 0.63 0.54 1.09 0.61 0.00 0.01 0.01
304.31 0.36 0.56 0.69 1.11 0.65 0.00 0.01 0.01
314.32 0.25 0.47 0.82 1.12 0.67 0.00 0.00 0.01
324.31 0.18 0.39 0.90 1.09 0.70 0.00 0.00 0.00
334.31 0.12 0.32 0.95 0.95 0.72 0.00 0.00 0.00
344.32 0.09 0.26 0.95 0.63 0.73 0.00 0.00 0.00
354.31 0.07 0.21 0.92 0.35 0.74 0.00 0.00 0.00
364.31 0.05 0.17 0.86 0.25 0.75 0.00 0.00 0.00
374.30 0.04 0.14 0.79 0.19 0.76 0.00 0.00 0.00
384.31 0.03 0.13 0.73 0.15 0.77 0.00 0.00 0.00
394.31 0.03 0.11 0.67 0.11 0.77 0.00 0.00 0.00
404.30 0.02 0.10 0.61 0.09 0.78 0.00 0.00 0.00
414.31 0.02 0.09 0.56 0.06 0.78 0.00 0.00 0.00
424.31 0.02 0.08 0.52 0.04 0.79 0.00 0.00 0.00
434.30 0.02 0.08 0.48 0.03 0.79 0.00 0.00 0.00
444.31 0.02 0.08 0.47 0.02 0.79 0.00 0.00 0.00
454.31 0.02 0.08 0.45 0.02 0.79 0.00 0.00 0.00
464.30 0.02 0.08 0.44 0.01 0.79 0.00 0.00 0.00


74.30 0.00 0.00 0.00 0.00 0.00 0.00 0.00 0.00
84.29 0.00 0.00 0.00 0.00 0.00 0.00 0.00 0.00
94.29 0.00 0.00 0.00 0.00 0.00 0.00 0.00 0.00
104.30 0.00 0.00 0.00 0.00 0.00 0.00 0.00 0.00
114.29 0.02 0.11 1.48 0.00 0.00 0.00 0.01 0.09
124.29 0.01 0.05 1.31 0.00 0.00 0.00 0.01 0.05
134.30 0.00 0.02 0.95 0.00 0.00 0.00 0.00 0.02
144.29 0.00 0.01 0.62 0.00 0.00 0.00 0.00 0.01
154.29 0.00 0.01 0.37 0.00 0.00 0.00 0.00 0.01
164.30 0.00 0.00 0.22 0.00 0.00 0.00 0.00 0.00
174.29 0.01 0.01 0.13 0.79 0.00 0.03 0.02 0.01
184.29 0.02 0.01 0.07 0.92 0.00 0.08 0.04 0.01
194.30 0.04 0.02 0.04 0.93 0.00 0.19 0.11 0.03
204.29 0.09 0.05 0.03 0.92 0.00 0.32 0.21 0.06
214.29 0.18 0.10 0.02 0.90 0.00 0.44 0.32 0.12
224.30 0.32 0.20 0.02 0.91 0.01 0.45 0.32 0.11
234.29 0.46 0.32 0.03 0.93 0.15 0.22 0.16 0.07
244.29 0.57 0.45 0.06 0.95 0.27 0.10 0.08 0.04
254.30 0.64 0.56 0.12 0.97 0.37 0.04 0.05 0.03
264.29 0.66 0.64 0.21 0.99 0.45 0.02 0.03 0.03
274.29 0.63 0.67 0.35 1.02 0.51 0.01 0.02 0.02
284.30 0.52 0.66 0.51 1.05 0.56 0.00 0.01 0.02
284.32 0.52 0.66 0.51 1.05 0.56 0.00 0.01 0.02
294.31 0.39 0.59 0.67 1.08 0.61 0.00 0.01 0.01
304.31 0.27 0.50 0.81 1.11 0.64 0.00 0.00 0.01
314.32 0.18 0.40 0.92 1.12 0.67 0.00 0.00 0.01
324.31 0.12 0.32 0.98 1.10 0.69 0.00 0.00 0.00
334.31 0.09 0.26 0.98 0.99 0.71 0.00 0.00 0.00
344.32 0.06 0.20 0.95 0.70 0.73 0.00 0.00 0.00
354.31 0.05 0.16 0.89 0.38 0.74 0.00 0.00 0.00
364.31 0.04 0.13 0.81 0.26 0.75 0.00 0.00 0.00
374.30 0.03 0.11 0.72 0.20 0.76 0.00 0.00 0.00
384.31 0.02 0.10 0.65 0.16 0.77 0.00 0.00 0.00
394.31 0.02 0.08 0.59 0.12 0.77 0.00 0.00 0.00
404.30 0.02 0.08 0.53 0.09 0.78 0.00 0.00 0.00
414.31 0.02 0.07 0.48 0.07 0.78 0.00 0.00 0.00
424.31 0.02 0.06 0.44 0.05 0.79 0.00 0.00 0.00
434.30 0.01 0.06 0.41 0.03 0.79 0.00 0.00 0.00
444.31 0.01 0.06 0.39 0.02 0.79 0.00 0.00 0.00
454.31 0.01 0.06 0.38 0.02 0.79 0.00 0.00 0.00
464.30 0.01 0.06 0.37 0.01 0.79 0.00 0.00 0.00


84.29 0.00 0.00 0.00 0.00 0.00 0.00 0.00 0.00
94.29 0.00 0.00 0.00 0.00 0.00 0.00 0.00 0.00
104.30 0.00 0.00 0.00 0.00 0.00 0.00 0.00 0.00
114.29 0.01 0.08 1.46 0.00 0.00 0.00 0.01 0.07
124.29 0.00 0.04 1.19 0.00 0.00 0.00 0.00 0.04
134.30 0.00 0.02 0.81 0.00 0.00 0.00 0.00 0.02
144.29 0.00 0.01 0.50 0.00 0.00 0.00 0.00 0.01
154.29 0.00 0.00 0.29 0.00 0.00 0.00 0.00 0.01
164.30 0.00 0.00 0.17 0.00 0.00 0.00 0.00 0.00
174.29 0.01 0.01 0.10 0.81 0.00 0.05 0.02 0.01
184.29 0.02 0.01 0.06 0.92 0.00 0.12 0.07 0.02
194.30 0.06 0.03 0.03 0.92 0.00 0.25 0.16 0.04
204.29 0.13 0.07 0.02 0.90 0.00 0.39 0.27 0.09
214.29 0.26 0.15 0.02 0.86 0.00 0.50 0.40 0.17
224.30 0.41 0.27 0.03 0.87 0.00 0.51 0.40 0.16
234.29 0.54 0.40 0.05 0.91 0.13 0.27 0.20 0.09
244.29 0.63 0.53 0.09 0.94 0.25 0.10 0.09 0.05
254.30 0.67 0.63 0.18 0.96 0.35 0.04 0.05 0.04
264.29 0.65 0.68 0.30 0.98 0.43 0.02 0.03 0.03
274.29 0.57 0.68 0.46 1.01 0.50 0.01 0.01 0.02
284.30 0.43 0.62 0.63 1.04 0.55 0.00 0.01 0.02
284.32 0.43 0.62 0.63 1.04 0.55 0.00 0.01 0.02
294.31 0.29 0.53 0.79 1.07 0.60 0.00 0.01 0.01
304.31 0.19 0.42 0.92 1.10 0.63 0.00 0.00 0.01
314.32 0.12 0.33 1.00 1.12 0.66 0.00 0.00 0.01
324.31 0.09 0.26 1.02 1.11 0.69 0.00 0.00 0.00
334.31 0.06 0.20 0.98 1.02 0.71 0.00 0.00 0.00
344.32 0.04 0.16 0.91 0.78 0.73 0.00 0.00 0.00
354.31 0.03 0.13 0.83 0.42 0.74 0.00 0.00 0.00
364.31 0.02 0.10 0.73 0.28 0.75 0.00 0.00 0.00
374.30 0.02 0.08 0.64 0.21 0.76 0.00 0.00 0.00
384.31 0.02 0.07 0.57 0.17 0.77 0.00 0.00 0.00
394.31 0.01 0.06 0.51 0.13 0.77 0.00 0.00 0.00
404.30 0.01 0.06 0.45 0.10 0.78 0.00 0.00 0.00
414.31 0.01 0.05 0.41 0.07 0.78 0.00 0.00 0.00
424.31 0.01 0.05 0.37 0.05 0.78 0.00 0.00 0.00
434.30 0.01 0.05 0.34 0.04 0.79 0.00 0.00 0.00
444.31 0.01 0.05 0.33 0.02 0.79 0.00 0.00 0.00
454.31 0.01 0.05 0.31 0.02 0.79 0.00 0.00 0.00
464.30 0.01 0.05 0.30 0.01 0.79 0.00 0.00 0.00
474.31 0.01 0.05 0.30 0.01 0.79 0.00 0.00 0.00


84.29 0.00 0.00 0.00 0.00 0.00 0.00 0.00 0.00
94.29 0.00 0.00 0.00 0.00 0.00 0.00 0.00 0.00
104.30 0.00 0.00 0.00 0.00 0.00 0.00 0.00 0.00
114.29 0.01 0.06 1.40 0.00 0.00 0.00 0.01 0.05
124.29 0.00 0.03 1.06 0.00 0.00 0.00 0.00 0.03
134.30 0.00 0.01 0.68 0.00 0.00 0.00 0.00 0.01
144.29 0.00 0.01 0.41 0.00 0.00 0.00 0.00 0.01
154.29 0.00 0.00 0.23 0.00 0.00 0.00 0.00 0.00
164.30 0.00 0.00 0.13 0.00 0.00 0.00 0.00 0.00
174.29 0.01 0.01 0.08 0.82 0.00 0.07 0.04 0.01
184.29 0.04 0.02 0.04 0.92 0.00 0.18 0.10 0.03
194.30 0.09 0.05 0.03 0.91 0.00 0.33 0.21 0.07
204.29 0.19 0.11 0.02 0.87 0.00 0.45 0.34 0.13
214.29 0.34 0.21 0.02 0.82 0.00 0.54 0.46 0.22
224.30 0.50 0.35 0.03 0.83 0.00 0.54 0.47 0.22
234.29 0.61 0.49 0.07 0.89 0.10 0.30 0.24 0.12
244.29 0.67 0.60 0.13 0.92 0.23 0.10 0.10 0.07
254.30 0.67 0.67 0.25 0.95 0.33 0.03 0.05 0.04
264.29 0.61 0.69 0.40 0.98 0.42 0.01 0.02 0.03
274.29 0.48 0.66 0.58 1.00 0.49 0.00 0.01 0.02
284.30 0.33 0.56 0.76 1.03 0.54 0.00 0.01 0.01
284.32 0.33 0.56 0.76 1.03 0.54 0.00 0.01 0.01
294.31 0.21 0.45 0.91 1.07 0.59 0.00 0.00 0.01
304.31 0.13 0.35 1.01 1.10 0.63 0.00 0.00 0.01
314.32 0.09 0.26 1.05 1.12 0.66 0.00 0.00 0.00
324.31 0.06 0.20 1.02 1.12 0.68 0.00 0.00 0.00
334.31 0.04 0.16 0.95 1.05 0.71 0.00 0.00 0.00
344.32 0.03 0.12 0.85 0.84 0.72 0.00 0.00 0.00
354.31 0.02 0.10 0.75 0.48 0.74 0.00 0.00 0.00
364.31 0.02 0.08 0.65 0.30 0.75 0.00 0.00 0.00
374.30 0.01 0.06 0.55 0.22 0.76 0.00 0.00 0.00
384.31 0.01 0.06 0.49 0.17 0.77 0.00 0.00 0.00
394.31 0.01 0.05 0.43 0.14 0.77 0.00 0.00 0.00
404.30 0.01 0.04 0.38 0.10 0.78 0.00 0.00 0.00
414.31 0.01 0.04 0.34 0.08 0.78 0.00 0.00 0.00
424.31 0.01 0.04 0.31 0.05 0.78 0.00 0.00 0.00
434.30 0.01 0.04 0.28 0.04 0.79 0.00 0.00 0.00
444.31 0.01 0.03 0.27 0.03 0.79 0.00 0.00 0.00
454.31 0.01 0.03 0.26 0.02 0.79 0.00 0.00 0.00
464.30 0.01 0.03 0.25 0.01 0.79 0.00 0.00 0.00
474.31 0.01 0.03 0.24 0.01 0.79 0.00 0.00 0.00


84.29 0.00 0.00 0.00 0.00 0.00 0.00 0.00 0.00
94.29 0.00 0.00 0.00 0.00 0.00 0.00 0.00 0.00
104.30 0.00 0.00 0.00 0.00 0.00 0.00 0.00 0.00
114.29 0.00 0.04 1.30 0.00 0.00 0.00 0.01 0.04
124.29 0.00 0.02 0.92 0.00 0.00 0.00 0.00 0.02
134.30 0.00 0.01 0.56 0.00 0.00 0.00 0.00 0.01
144.29 0.00 0.00 0.32 0.00 0.00 0.00 0.00 0.01
154.29 0.00 0.00 0.18 0.00 0.00 0.00 0.00 0.00
164.30 0.00 0.00 0.10 0.00 0.00 0.00 0.00 0.00
174.29 0.02 0.01 0.06 0.84 0.00 0.11 0.06 0.02
184.29 0.06 0.03 0.03 0.91 0.00 0.25 0.15 0.04
194.30 0.14 0.08 0.02 0.89 0.00 0.40 0.28 0.10
204.29 0.27 0.16 0.02 0.83 0.00 0.51 0.41 0.19
214.29 0.43 0.29 0.03 0.76 0.00 0.56 0.52 0.29
224.30 0.57 0.44 0.05 0.77 0.00 0.55 0.52 0.29
234.29 0.65 0.57 0.10 0.86 0.07 0.32 0.28 0.15
244.29 0.69 0.66 0.19 0.91 0.20 0.09 0.10 0.08
254.30 0.65 0.70 0.34 0.94 0.31 0.03 0.04 0.05
264.29 0.53 0.68 0.52 0.97 0.40 0.01 0.02 0.03
274.29 0.38 0.61 0.71 1.00 0.47 0.00 0.01 0.02
284.30 0.24 0.49 0.88 1.03 0.53 0.00 0.01 0.01
284.32 0.24 0.49 0.88 1.03 0.53 0.00 0.01 0.01
294.31 0.15 0.37 1.01 1.06 0.58 0.00 0.00 0.01
304.31 0.09 0.28 1.07 1.09 0.62 0.00 0.00 0.01
314.32 0.06 0.20 1.05 1.12 0.65 0.00 0.00 0.00
324.31 0.04 0.16 0.99 1.12 0.68 0.00 0.00 0.00
334.31 0.03 0.12 0.88 1.07 0.70 0.00 0.00 0.00
344.32 0.02 0.09 0.76 0.90 0.72 0.00 0.00 0.00
354.31 0.02 0.07 0.66 0.55 0.73 0.00 0.00 0.00
364.31 0.01 0.06 0.56 0.32 0.75 0.00 0.00 0.00
374.30 0.01 0.05 0.47 0.24 0.76 0.00 0.00 0.00
384.31 0.01 0.04 0.41 0.18 0.76 0.00 0.00 0.00
394.31 0.01 0.04 0.36 0.14 0.77 0.00 0.00 0.00
404.30 0.01 0.03 0.31 0.11 0.78 0.00 0.00 0.00
414.31 0.01 0.03 0.28 0.08 0.78 0.00 0.00 0.00
424.31 0.01 0.03 0.25 0.06 0.78 0.00 0.00 0.00
434.30 0.01 0.03 0.23 0.04 0.79 0.00 0.00 0.00
444.31 0.01 0.03 0.22 0.03 0.79 0.00 0.00 0.00
454.31 0.01 0.03 0.21 0.02 0.79 0.00 0.00 0.00
464.30 0.01 0.03 0.20 0.01 0.79 0.00 0.00 0.00
474.31 0.01 0.03 0.19 0.01 0.79 0.00 0.00 0.00


84.29 0.00 0.00 0.00 0.00 0.00 0.00 0.00 0.00
94.29 0.00 0.00 0.00 0.00 0.00 0.00 0.00 0.00
104.30 0.00 0.00 0.00 0.00 0.00 0.00 0.00 0.00
114.29 0.00 0.03 1.18 0.00 0.00 0.00 0.00 0.03
124.29 0.00 0.01 0.78 0.00 0.00 0.00 0.00 0.01
134.30 0.00 0.01 0.45 0.00 0.00 0.00 0.00 0.01
144.29 0.00 0.00 0.25 0.00 0.00 0.00 0.00 0.00
154.29 0.00 0.00 0.14 0.00 0.00 0.00 0.00 0.00
164.30 0.00 0.00 0.08 0.00 0.00 0.00 0.00 0.00
174.29 0.03 0.02 0.04 0.85 0.00 0.16 0.09 0.02
184.29 0.09 0.05 0.03 0.90 0.00 0.32 0.21 0.06
194.30 0.20 0.12 0.02 0.86 0.00 0.46 0.35 0.14
204.29 0.36 0.23 0.02 0.79 0.00 0.54 0.47 0.24
214.29 0.52 0.37 0.03 0.70 0.00 0.57 0.56 0.36
224.30 0.63 0.52 0.07 0.71 0.00 0.54 0.56 0.36
234.29 0.69 0.63 0.14 0.82 0.04 0.30 0.31 0.19
244.29 0.68 0.70 0.27 0.89 0.18 0.08 0.10 0.09
254.30 0.59 0.71 0.45 0.93 0.29 0.02 0.04 0.05
264.29 0.44 0.65 0.64 0.96 0.38 0.01 0.02 0.03
274.29 0.28 0.53 0.83 0.99 0.46 0.00 0.01 0.02
284.30 0.17 0.41 0.99 1.02 0.52 0.00 0.00 0.01
284.32 0.17 0.41 0.99 1.02 0.52 0.00 0.00 0.01
294.31 0.10 0.30 1.08 1.06 0.57 0.00 0.00 0.01
304.31 0.06 0.22 1.09 1.09 0.61 0.00 0.00 0.00
314.32 0.04 0.16 1.02 1.12 0.65 0.00 0.00 0.00
324.31 0.03 0.12 0.92 1.13 0.67 0.00 0.00 0.00
334.31 0.02 0.09 0.80 1.09 0.70 0.00 0.00 0.00
344.32 0.01 0.07 0.67 0.95 0.72 0.00 0.00 0.00
354.31 0.01 0.05 0.56 0.63 0.73 0.00 0.00 0.00
364.31 0.01 0.04 0.47 0.35 0.74 0.00 0.00 0.00
374.30 0.01 0.04 0.39 0.25 0.75 0.00 0.00 0.00
384.31 0.01 0.03 0.34 0.19 0.76 0.00 0.00 0.00
394.31 0.01 0.03 0.29 0.15 0.77 0.00 0.00 0.00
404.30 0.01 0.03 0.25 0.11 0.77 0.00 0.00 0.00
414.31 0.01 0.02 0.23 0.09 0.78 0.00 0.00 0.00
424.31 0.01 0.02 0.20 0.06 0.78 0.00 0.00 0.00
434.30 0.01 0.02 0.18 0.04 0.79 0.00 0.00 0.00
444.31 0.01 0.02 0.17 0.03 0.79 0.00 0.00 0.00
454.31 0.01 0.02 0.17 0.02 0.79 0.00 0.00 0.00
464.30 0.01 0.02 0.16 0.02 0.79 0.00 0.00 0.00
474.31 0.01 0.02 0.15 0.01 0.79 0.00 0.00 0.00


84.29 0.00 0.00 0.00 0.00 0.00 0.00 0.00 0.00
94.29 0.00 0.00 0.00 0.00 0.00 0.00 0.00 0.00
104.30 0.00 0.00 0.00 0.00 0.00 0.00 0.00 0.00
114.29 0.00 0.02 1.04 0.00 0.00 0.00 0.00 0.02
124.29 0.00 0.01 0.64 0.00 0.00 0.00 0.00 0.01
134.30 0.00 0.00 0.36 0.00 0.00 0.00 0.00 0.01
144.29 0.00 0.00 0.20 0.00 0.00 0.00 0.00 0.00
154.29 0.00 0.00 0.11 0.00 0.00 0.00 0.00 0.00
164.30 0.00 0.00 0.06 0.00 0.00 0.00 0.00 0.00
174.29 0.05 0.03 0.03 0.85 0.00 0.22 0.13 0.04
184.29 0.13 0.07 0.02 0.89 0.00 0.39 0.27 0.09
194.30 0.28 0.17 0.02 0.82 0.00 0.51 0.42 0.19
204.29 0.45 0.30 0.02 0.73 0.00 0.57 0.53 0.31
214.29 0.59 0.46 0.05 0.63 0.00 0.56 0.59 0.42
224.30 0.67 0.60 0.10 0.64 0.00 0.49 0.57 0.42
234.29 0.70 0.69 0.20 0.78 0.01 0.26 0.31 0.22
244.29 0.65 0.73 0.36 0.87 0.15 0.06 0.09 0.10
254.30 0.50 0.68 0.57 0.92 0.27 0.01 0.03 0.05
264.29 0.33 0.58 0.77 0.96 0.37 0.00 0.01 0.03
274.29 0.20 0.45 0.95 0.99 0.45 0.00 0.01 0.02
284.30 0.12 0.33 1.08 1.02 0.51 0.00 0.00 0.01
284.32 0.12 0.33 1.08 1.02 0.51 0.00 0.00 0.01
294.31 0.07 0.24 1.12 1.05 0.56 0.00 0.00 0.01
304.31 0.04 0.17 1.08 1.09 0.61 0.00 0.00 0.00
314.32 0.03 0.12 0.96 1.12 0.64 0.00 0.00 0.00
324.31 0.02 0.09 0.84 1.13 0.67 0.00 0.00 0.00
334.31 0.01 0.07 0.70 1.10 0.69 0.00 0.00 0.00
344.32 0.01 0.05 0.58 0.99 0.71 0.00 0.00 0.00
354.31 0.01 0.04 0.48 0.70 0.73 0.00 0.00 0.00
364.31 0.01 0.03 0.39 0.38 0.74 0.00 0.00 0.00
374.30 0.01 0.03 0.32 0.26 0.75 0.00 0.00 0.00
384.31 0.01 0.02 0.28 0.20 0.76 0.00 0.00 0.00
394.31 0.01 0.02 0.24 0.16 0.77 0.00 0.00 0.00
404.30 0.01 0.02 0.20 0.12 0.77 0.00 0.00 0.00
414.31 0.01 0.02 0.18 0.09 0.78 0.00 0.00 0.00
424.31 0.01 0.02 0.16 0.07 0.78 0.00 0.00 0.00
434.30 0.01 0.02 0.15 0.05 0.79 0.00 0.00 0.00
444.31 0.01 0.02 0.14 0.03 0.79 0.00 0.00 0.00
454.31 0.01 0.02 0.13 0.02 0.79 0.00 0.00 0.00
464.30 0.01 0.02 0.13 0.02 0.79 0.00 0.00 0.00
474.31 0.01 0.02 0.12 0.01 0.79 0.00 0.00 0.00


94.29 0.00 0.00 0.00 0.00 0.00 0.00 0.00 0.00
104.30 0.00 0.00 0.00 0.00 0.00 0.00 0.00 0.00
114.29 0.00 0.02 0.89 0.00 0.00 0.00 0.00 0.02
124.29 0.00 0.01 0.53 0.00 0.00 0.00 0.00 0.01
134.30 0.00 0.00 0.28 0.00 0.00 0.00 0.00 0.00
144.29 0.00 0.00 0.15 0.00 0.00 0.00 0.00 0.00
154.29 0.00 0.00 0.08 0.00 0.00 0.00 0.00 0.00
164.30 0.00 0.00 0.04 0.00 0.00 0.00 0.00 0.00
174.29 0.08 0.04 0.03 0.85 0.00 0.30 0.19 0.05
184.29 0.20 0.11 0.02 0.86 0.00 0.46 0.34 0.13
194.30 0.37 0.24 0.02 0.78 0.00 0.55 0.48 0.25
204.29 0.53 0.39 0.03 0.67 0.00 0.57 0.57 0.37
214.29 0.65 0.54 0.07 0.56 0.00 0.53 0.61 0.48
224.30 0.70 0.66 0.15 0.57 0.00 0.41 0.56 0.48
234.29 0.69 0.73 0.28 0.74 0.00 0.21 0.30 0.26
244.29 0.58 0.72 0.48 0.85 0.13 0.05 0.08 0.10
254.30 0.39 0.63 0.70 0.91 0.25 0.01 0.03 0.04
264.29 0.24 0.50 0.90 0.95 0.35 0.00 0.01 0.02
274.29 0.14 0.37 1.06 0.98 0.43 0.00 0.00 0.01
284.30 0.08 0.26 1.14 1.01 0.50 0.00 0.00 0.01
284.32 0.08 0.26 1.14 1.01 0.50 0.00 0.00 0.01
294.31 0.05 0.18 1.12 1.05 0.55 0.00 0.00 0.00
304.31 0.03 0.13 1.02 1.08 0.60 0.00 0.00 0.00
314.32 0.02 0.09 0.88 1.11 0.63 0.00 0.00 0.00
324.31 0.01 0.07 0.74 1.13 0.66 0.00 0.00 0.00
334.31 0.01 0.05 0.61 1.12 0.69 0.00 0.00 0.00
344.32 0.01 0.04 0.49 1.02 0.71 0.00 0.00 0.00
354.31 0.01 0.03 0.40 0.78 0.73 0.00 0.00 0.00
364.31 0.01 0.03 0.32 0.42 0.74 0.00 0.00 0.00
374.30 0.01 0.02 0.26 0.28 0.75 0.00 0.00 0.00
384.31 0.01 0.02 0.22 0.21 0.76 0.00 0.00 0.00
394.31 0.01 0.02 0.19 0.17 0.77 0.00 0.00 0.00
404.30 0.01 0.02 0.16 0.13 0.77 0.00 0.00 0.00
414.31 0.01 0.02 0.14 0.10 0.78 0.00 0.00 0.00
424.31 0.01 0.02 0.13 0.07 0.78 0.00 0.00 0.00
434.30 0.01 0.02 0.12 0.05 0.78 0.00 0.00 0.00
444.31 0.01 0.02 0.11 0.04 0.79 0.00 0.00 0.00
454.31 0.01 0.02 0.11 0.02 0.79 0.00 0.00 0.00
464.30 0.01 0.02 0.10 0.02 0.79 0.00 0.00 0.00
474.31 0.01 0.02 0.10 0.01 0.79 0.00 0.00 0.00
484.31 0.01 0.02 0.10 0.01 0.79 0.00 0.00 0.00


94.29 0.00 0.00 0.00 0.00 0.00 0.00 0.00 0.00
104.30 0.00 0.00 0.00 0.00 0.00 0.00 0.00 0.00
114.29 0.00 0.01 0.75 0.00 0.00 0.00 0.00 0.01
124.29 0.00 0.00 0.42 0.00 0.00 0.00 0.00 0.01
134.30 0.00 0.00 0.22 0.00 0.00 0.00 0.00 0.00
144.29 0.00 0.00 0.12 0.00 0.00 0.00 0.00 0.00
154.29 0.00 0.00 0.06 0.00 0.00 0.00 0.00 0.00
164.30 0.00 0.00 0.03 0.00 0.00 0.00 0.00 0.00
174.29 0.12 0.07 0.02 0.85 0.00 0.37 0.25 0.08
184.29 0.27 0.16 0.02 0.82 0.00 0.51 0.41 0.18
194.30 0.46 0.32 0.02 0.72 0.00 0.57 0.54 0.32
204.29 0.60 0.48 0.04 0.60 0.00 0.56 0.60 0.44
214.29 0.69 0.62 0.10 0.48 0.00 0.47 0.60 0.54
224.30 0.71 0.71 0.21 0.49 0.00 0.32 0.51 0.53
234.29 0.65 0.74 0.38 0.69 0.00 0.15 0.27 0.29
244.29 0.49 0.69 0.60 0.84 0.10 0.03 0.07 0.10
254.30 0.29 0.55 0.84 0.91 0.23 0.01 0.02 0.04
264.29 0.17 0.42 1.02 0.95 0.33 0.00 0.01 0.02
274.29 0.10 0.30 1.14 0.98 0.42 0.00 0.00 0.01
284.30 0.05 0.20 1.16 1.01 0.49 0.00 0.00 0.01
284.32 0.05 0.20 1.16 1.01 0.49 0.00 0.00 0.01
294.31 0.03 0.14 1.08 1.04 0.54 0.00 0.00 0.00
304.31 0.02 0.10 0.95 1.08 0.59 0.00 0.00 0.00
314.32 0.01 0.07 0.78 1.11 0.63 0.00 0.00 0.00
324.31 0.01 0.05 0.64 1.13 0.66 0.00 0.00 0.00
334.31 0.01 0.04 0.51 1.12 0.68 0.00 0.00 0.00
344.32 0.01 0.03 0.40 1.05 0.71 0.00 0.00 0.00
354.31 0.01 0.02 0.32 0.84 0.72 0.00 0.00 0.00
364.31 0.01 0.02 0.26 0.48 0.74 0.00 0.00 0.00
374.30 0.01 0.02 0.21 0.30 0.75 0.00 0.00 0.00
384.31 0.01 0.02 0.18 0.22 0.76 0.00 0.00 0.00
394.31 0.01 0.01 0.15 0.17 0.77 0.00 0.00 0.00
404.30 0.01 0.01 0.13 0.13 0.77 0.00 0.00 0.00
414.31 0.01 0.01 0.11 0.10 0.78 0.00 0.00 0.00
424.31 0.01 0.02 0.10 0.08 0.78 0.00 0.00 0.00
434.30 0.02 0.02 0.09 0.05 0.78 0.00 0.00 0.00
444.31 0.02 0.02 0.09 0.04 0.79 0.00 0.00 0.00
454.31 0.02 0.02 0.08 0.03 0.79 0.00 0.00 0.00
464.30 0.02 0.02 0.08 0.02 0.79 0.00 0.00 0.00
474.31 0.02 0.02 0.08 0.01 0.79 0.00 0.00 0.00
484.31 0.02 0.02 0.08 0.01 0.79 0.00 0.00 0.00


94.29 0.00 0.00 0.00 0.00 0.00 0.00 0.00 0.00
104.30 0.00 0.00 0.00 0.00 0.00 0.00 0.00 0.00
114.29 0.00 0.01 0.62 0.00 0.00 0.00 0.00 0.01
124.29 0.00 0.00 0.34 0.00 0.00 0.00 0.00 0.00
134.30 0.00 0.00 0.17 0.00 0.00 0.00 0.00 0.00
144.29 0.00 0.00 0.09 0.00 0.00 0.00 0.00 0.00
154.29 0.00 0.00 0.05 0.00 0.00 0.00 0.00 0.00
164.30 0.00 0.00 0.02 0.00 0.00 0.00 0.00 0.00
174.29 0.18 0.10 0.02 0.83 0.00 0.44 0.32 0.12
184.29 0.36 0.23 0.02 0.78 0.00 0.55 0.48 0.24
194.30 0.54 0.40 0.03 0.66 0.00 0.58 0.58 0.38
204.29 0.66 0.56 0.06 0.53 0.00 0.53 0.61 0.50
214.29 0.71 0.68 0.14 0.40 0.00 0.39 0.57 0.58
224.30 0.70 0.75 0.29 0.41 0.00 0.24 0.45 0.55
234.29 0.58 0.73 0.50 0.65 0.00 0.11 0.23 0.30
244.29 0.38 0.63 0.74 0.83 0.07 0.03 0.06 0.10
254.30 0.21 0.47 0.96 0.90 0.20 0.01 0.02 0.04
264.29 0.12 0.34 1.11 0.95 0.31 0.00 0.01 0.02
274.29 0.07 0.23 1.19 0.98 0.40 0.00 0.00 0.01
284.30 0.04 0.15 1.14 1.01 0.47 0.00 0.00 0.01
284.32 0.04 0.15 1.14 1.01 0.47 0.00 0.00 0.01
294.31 0.02 0.11 1.01 1.04 0.53 0.00 0.00 0.00
304.31 0.01 0.07 0.85 1.07 0.58 0.00 0.00 0.00
314.32 0.01 0.05 0.68 1.10 0.62 0.00 0.00 0.00
324.31 0.01 0.04 0.54 1.13 0.65 0.00 0.00 0.00
334.31 0.01 0.03 0.42 1.13 0.68 0.00 0.00 0.00
344.32 0.01 0.02 0.33 1.07 0.70 0.00 0.00 0.00
354.31 0.01 0.02 0.26 0.90 0.72 0.00 0.00 0.00
364.31 0.01 0.02 0.21 0.55 0.73 0.00 0.00 0.00
374.30 0.01 0.01 0.17 0.32 0.75 0.00 0.00 0.00
384.31 0.01 0.01 0.14 0.23 0.76 0.00 0.00 0.00
394.31 0.01 0.01 0.12 0.18 0.76 0.00 0.00 0.00
404.30 0.01 0.01 0.10 0.14 0.77 0.00 0.00 0.00
414.31 0.02 0.02 0.09 0.11 0.78 0.00 0.00 0.00
424.31 0.02 0.02 0.08 0.08 0.78 0.00 0.00 0.00
434.30 0.02 0.02 0.08 0.06 0.78 0.00 0.00 0.00
444.31 0.02 0.02 0.07 0.04 0.79 0.00 0.00 0.00
454.31 0.03 0.02 0.07 0.03 0.79 0.00 0.00 0.00
464.30 0.03 0.02 0.07 0.02 0.79 0.00 0.00 0.00
474.31 0.03 0.02 0.06 0.01 0.79 0.00 0.00 0.00
484.31 0.03 0.02 0.06 0.01 0.79 0.00 0.00 0.00


94.29 0.00 0.00 0.00 0.00 0.00 0.00 0.00 0.00
104.30 0.00 0.00 0.00 0.00 0.00 0.00 0.00 0.00
114.29 0.00 0.01 0.50 0.00 0.00 0.00 0.00 0.01
124.29 0.00 0.00 0.27 0.00 0.00 0.00 0.00 0.00
134.30 0.00 0.00 0.13 0.00 0.00 0.00 0.00 0.00
144.29 0.00 0.00 0.07 0.00 0.00 0.00 0.00 0.00
154.29 0.00 0.00 0.03 0.00 0.00 0.00 0.00 0.00
164.30 0.00 0.00 0.02 0.00 0.00 0.00 0.00 0.00
174.29 0.26 0.15 0.02 0.80 0.00 0.49 0.39 0.17
184.29 0.45 0.31 0.02 0.73 0.00 0.57 0.53 0.31
194.30 0.61 0.49 0.04 0.59 0.00 0.57 0.61 0.45
204.29 0.70 0.63 0.09 0.45 0.00 0.47 0.60 0.55
214.29 0.72 0.73 0.20 0.30 0.00 0.30 0.51 0.60
224.30 0.65 0.76 0.40 0.32 0.00 0.17 0.38 0.56
234.29 0.47 0.69 0.63 0.61 0.00 0.08 0.19 0.30
244.29 0.28 0.55 0.87 0.82 0.04 0.02 0.05 0.09
254.30 0.15 0.39 1.07 0.90 0.18 0.00 0.01 0.03
264.29 0.08 0.27 1.18 0.95 0.29 0.00 0.00 0.01
274.29 0.04 0.18 1.19 0.98 0.38 0.00 0.00 0.01
284.30 0.03 0.12 1.09 1.01 0.46 0.00 0.00 0.00
284.32 0.03 0.12 1.09 1.01 0.46 0.00 0.00 0.00
294.31 0.02 0.08 0.92 1.04 0.52 0.00 0.00 0.00
304.31 0.01 0.05 0.74 1.07 0.57 0.00 0.00 0.00
314.32 0.01 0.04 0.57 1.10 0.61 0.00 0.00 0.00
324.31 0.01 0.03 0.45 1.13 0.65 0.00 0.00 0.00
334.31 0.01 0.02 0.35 1.13 0.67 0.00 0.00 0.00
344.32 0.01 0.02 0.27 1.09 0.70 0.00 0.00 0.00
354.31 0.01 0.01 0.21 0.95 0.72 0.00 0.00 0.00
364.31 0.01 0.01 0.17 0.63 0.73 0.00 0.00 0.00
374.30 0.01 0.01 0.13 0.35 0.74 0.00 0.00 0.00
384.31 0.01 0.01 0.11 0.25 0.75 0.00 0.00 0.00
394.31 0.01 0.01 0.10 0.19 0.76 0.00 0.00 0.00
404.30 0.02 0.02 0.08 0.15 0.77 0.00 0.00 0.00
414.31 0.02 0.02 0.07 0.11 0.77 0.00 0.00 0.00
424.31 0.03 0.02 0.07 0.09 0.78 0.00 0.00 0.00
434.30 0.03 0.02 0.06 0.06 0.78 0.00 0.00 0.00
444.31 0.03 0.02 0.06 0.04 0.79 0.00 0.00 0.00
454.31 0.04 0.03 0.06 0.03 0.79 0.00 0.00 0.00
464.30 0.04 0.03 0.06 0.02 0.79 0.00 0.00 0.00
474.31 0.04 0.03 0.05 0.02 0.79 0.00 0.00 0.00
484.31 0.04 0.03 0.05 0.01 0.79 0.00 0.00 0.00


94.29 0.00 0.00 0.00 0.00 0.00 0.00 0.00 0.00
104.30 0.00 0.00 0.00 0.00 0.00 0.00 0.00 0.00
114.29 0.00 0.00 0.40 0.00 0.00 0.00 0.00 0.00
124.29 0.00 0.00 0.21 0.00 0.00 0.00 0.00 0.00
134.30 0.00 0.00 0.10 0.00 0.00 0.00 0.00 0.00
144.29 0.00 0.00 0.05 0.00 0.00 0.00 0.00 0.00
154.29 0.00 0.00 0.03 0.00 0.00 0.00 0.00 0.00
164.30 0.00 0.00 0.01 0.00 0.00 0.00 0.00 0.00
174.29 0.35 0.22 0.02 0.77 0.00 0.53 0.45 0.22
184.29 0.54 0.39 0.03 0.67 0.00 0.58 0.58 0.38
194.30 0.67 0.57 0.06 0.52 0.00 0.53 0.62 0.51
204.29 0.72 0.69 0.14 0.36 0.00 0.39 0.57 0.59
214.29 0.71 0.76 0.29 0.21 0.00 0.22 0.45 0.61
224.30 0.57 0.74 0.51 0.23 0.00 0.11 0.31 0.54
234.29 0.36 0.63 0.76 0.57 0.00 0.05 0.15 0.29
244.29 0.20 0.46 0.99 0.81 0.01 0.01 0.04 0.09
254.30 0.10 0.31 1.16 0.90 0.15 0.00 0.01 0.03
264.29 0.05 0.21 1.22 0.95 0.27 0.00 0.00 0.01
274.29 0.03 0.13 1.16 0.98 0.37 0.00 0.00 0.01
284.30 0.02 0.09 1.00 1.00 0.45 0.00 0.00 0.00
284.32 0.02 0.09 1.00 1.00 0.45 0.00 0.00 0.00
294.31 0.01 0.06 0.81 1.03 0.51 0.00 0.00 0.00
304.31 0.01 0.04 0.63 1.06 0.56 0.00 0.00 0.00
314.32 0.01 0.03 0.48 1.10 0.61 0.00 0.00 0.00
324.31 0.00 0.02 0.37 1.12 0.64 0.00 0.00 0.00
334.31 0.00 0.02 0.28 1.14 0.67 0.00 0.00 0.00
344.32 0.01 0.01 0.21 1.11 0.69 0.00 0.00 0.00
354.31 0.01 0.01 0.17 0.99 0.71 0.00 0.00 0.00
364.31 0.01 0.01 0.13 0.70 0.73 0.00 0.00 0.00
374.30 0.01 0.01 0.11 0.38 0.74 0.00 0.00 0.00
384.31 0.02 0.01 0.09 0.26 0.75 0.00 0.00 0.00
394.31 0.02 0.02 0.08 0.20 0.76 0.00 0.00 0.00
404.30 0.03 0.02 0.07 0.16 0.77 0.00 0.00 0.00
414.31 0.03 0.02 0.06 0.12 0.77 0.00 0.00 0.00
424.31 0.04 0.03 0.06 0.09 0.78 0.00 0.00 0.00
434.30 0.05 0.03 0.05 0.07 0.78 0.00 0.00 0.00
444.31 0.05 0.03 0.05 0.05 0.79 0.00 0.00 0.00
454.31 0.05 0.03 0.05 0.03 0.79 0.00 0.00 0.00
464.30 0.06 0.04 0.05 0.02 0.79 0.00 0.00 0.00
474.31 0.06 0.04 0.05 0.02 0.79 0.00 0.00 0.00
484.31 0.06 0.04 0.05 0.01 0.79 0.00 0.00 0.00


104.30 0.00 0.00 0.00 0.00 0.00 0.00 0.00 0.00
114.29 0.00 0.00 0.32 0.00 0.00 0.00 0.00 0.00
124.29 0.00 0.00 0.16 0.00 0.00 0.00 0.00 0.00
134.30 0.00 0.00 0.08 0.00 0.00 0.00 0.00 0.00
144.29 0.00 0.00 0.04 0.00 0.00 0.00 0.00 0.00
154.29 0.00 0.00 0.02 0.00 0.00 0.00 0.00 0.00
164.30 0.00 0.00 0.01 0.00 0.00 0.00 0.00 0.00
174.29 0.44 0.29 0.02 0.72 0.00 0.56 0.51 0.29
184.29 0.61 0.48 0.03 0.60 0.00 0.57 0.61 0.44
194.30 0.71 0.64 0.09 0.44 0.00 0.48 0.61 0.56
204.29 0.73 0.74 0.20 0.27 0.00 0.30 0.52 0.61
214.29 0.66 0.77 0.39 0.14 0.00 0.15 0.37 0.60
224.30 0.47 0.70 0.65 0.16 0.00 0.08 0.25 0.51
234.29 0.27 0.54 0.90 0.54 0.00 0.04 0.12 0.26
244.29 0.14 0.37 1.11 0.81 0.00 0.01 0.03 0.08
254.30 0.07 0.24 1.23 0.90 0.13 0.00 0.01 0.02
264.29 0.04 0.16 1.21 0.95 0.25 0.00 0.00 0.01
274.29 0.02 0.10 1.09 0.97 0.35 0.00 0.00 0.00
284.30 0.01 0.07 0.90 1.00 0.43 0.00 0.00 0.00
284.32 0.01 0.06 0.90 1.00 0.43 0.00 0.00 0.00
294.31 0.01 0.04 0.70 1.03 0.50 0.00 0.00 0.00
304.31 0.01 0.03 0.53 1.06 0.55 0.00 0.00 0.00
314.32 0.00 0.02 0.39 1.09 0.60 0.00 0.00 0.00
324.31 0.00 0.02 0.30 1.12 0.63 0.00 0.00 0.00
334.31 0.01 0.01 0.23 1.14 0.66 0.00 0.00 0.00
344.32 0.01 0.01 0.17 1.12 0.69 0.00 0.00 0.00
354.31 0.01 0.01 0.13 1.02 0.71 0.00 0.00 0.00
364.31 0.01 0.01 0.10 0.78 0.73 0.00 0.00 0.00
374.30 0.02 0.01 0.08 0.42 0.74 0.00 0.00 0.00
384.31 0.02 0.02 0.07 0.28 0.75 0.00 0.00 0.00
394.31 0.03 0.02 0.06 0.21 0.76 0.00 0.00 0.00
404.30 0.04 0.02 0.05 0.17 0.77 0.00 0.00 0.00
414.31 0.05 0.03 0.05 0.13 0.77 0.00 0.00 0.00
424.31 0.06 0.03 0.05 0.10 0.78 0.00 0.00 0.00
434.30 0.07 0.04 0.05 0.07 0.78 0.00 0.00 0.00
444.31 0.07 0.04 0.05 0.05 0.78 0.00 0.00 0.00
454.31 0.08 0.05 0.05 0.04 0.79 0.00 0.00 0.00
464.30 0.09 0.05 0.05 0.02 0.79 0.00 0.00 0.00
474.31 0.09 0.05 0.05 0.02 0.79 0.00 0.00 0.00
484.31 0.09 0.05 0.05 0.01 0.79 0.00 0.00 0.00
494.30 0.09 0.05 0.05 0.01 0.79 0.00 0.00 0.00


104.30 0.00 0.00 0.00 0.00 0.00 0.00 0.00 0.00
114.29 0.00 0.00 0.25 0.00 0.00 0.00 0.00 0.00
124.29 0.00 0.00 0.12 0.00 0.00 0.00 0.00 0.00
134.30 0.00 0.00 0.06 0.00 0.00 0.00 0.00 0.00
144.29 0.00 0.00 0.03 0.00 0.00 0.00 0.00 0.00
154.29 0.00 0.00 0.01 0.00 0.00 0.00 0.00 0.00
164.30 0.00 0.00 0.01 0.00 0.00 0.00 0.00 0.00
174.29 0.53 0.38 0.02 0.67 0.00 0.57 0.56 0.35
184.29 0.67 0.56 0.05 0.53 0.00 0.55 0.62 0.50
194.30 0.73 0.70 0.13 0.35 0.00 0.40 0.58 0.59
204.29 0.72 0.77 0.28 0.19 0.00 0.22 0.45 0.62
214.29 0.58 0.75 0.51 0.10 0.00 0.10 0.30 0.57
224.30 0.36 0.63 0.78 0.12 0.00 0.05 0.19 0.46
234.29 0.19 0.45 1.02 0.52 0.00 0.02 0.09 0.24
244.29 0.09 0.30 1.20 0.81 0.00 0.01 0.02 0.07
254.30 0.05 0.18 1.25 0.90 0.10 0.00 0.01 0.02
264.29 0.03 0.12 1.17 0.95 0.23 0.00 0.00 0.01
274.29 0.01 0.08 1.00 0.97 0.33 0.00 0.00 0.00
284.30 0.01 0.05 0.78 1.00 0.42 0.00 0.00 0.00
284.32 0.01 0.05 0.78 1.00 0.42 0.00 0.00 0.00
294.31 0.01 0.03 0.60 1.03 0.49 0.00 0.00 0.00
304.31 0.00 0.02 0.44 1.05 0.54 0.00 0.00 0.00
314.32 0.00 0.02 0.32 1.09 0.59 0.00 0.00 0.00
324.31 0.00 0.01 0.24 1.12 0.63 0.00 0.00 0.00
334.31 0.01 0.01 0.18 1.14 0.66 0.00 0.00 0.00
344.32 0.01 0.01 0.13 1.12 0.68 0.00 0.00 0.00
354.31 0.01 0.01 0.10 1.05 0.71 0.00 0.00 0.00
364.31 0.02 0.01 0.08 0.84 0.72 0.00 0.00 0.00
374.30 0.02 0.02 0.07 0.48 0.74 0.00 0.00 0.00
384.31 0.03 0.02 0.06 0.30 0.75 0.00 0.00 0.00
394.31 0.04 0.03 0.05 0.22 0.76 0.00 0.00 0.00
404.30 0.06 0.03 0.05 0.17 0.77 0.00 0.00 0.00
414.31 0.07 0.04 0.04 0.13 0.77 0.00 0.00 0.00
424.31 0.08 0.05 0.04 0.10 0.78 0.00 0.00 0.00
434.30 0.10 0.06 0.04 0.08 0.78 0.00 0.00 0.00
444.31 0.11 0.06 0.05 0.05 0.78 0.00 0.00 0.00
454.31 0.12 0.07 0.05 0.04 0.79 0.00 0.00 0.00
464.30 0.13 0.07 0.05 0.03 0.79 0.00 0.00 0.00
474.31 0.13 0.08 0.05 0.02 0.79 0.00 0.00 0.00
484.31 0.13 0.08 0.05 0.01 0.79 0.00 0.00 0.00
494.30 0.13 0.08 0.06 0.01 0.79 0.00 0.00 0.00


104.30 0.00 0.00 0.00 0.00 0.00 0.00 0.00 0.00
114.29 0.00 0.00 0.20 0.00 0.00 0.00 0.00 0.00
124.29 0.00 0.00 0.09 0.00 0.00 0.00 0.00 0.00
134.30 0.00 0.00 0.04 0.00 0.00 0.00 0.00 0.00
144.29 0.00 0.00 0.02 0.00 0.00 0.00 0.00 0.00
154.29 0.00 0.00 0.01 0.00 0.00 0.00 0.00 0.00
164.30 0.00 0.00 0.01 0.00 0.00 0.00 0.00 0.00
174.29 0.60 0.47 0.03 0.60 0.00 0.57 0.59 0.42
184.29 0.71 0.64 0.07 0.44 0.00 0.50 0.62 0.55
194.30 0.74 0.75 0.19 0.25 0.00 0.31 0.52 0.62
204.29 0.67 0.78 0.38 0.12 0.00 0.15 0.37 0.60
214.29 0.47 0.71 0.64 0.06 0.00 0.06 0.23 0.52
224.30 0.26 0.54 0.92 0.08 0.00 0.03 0.14 0.40
234.29 0.13 0.37 1.14 0.50 0.00 0.02 0.07 0.20
244.29 0.06 0.23 1.26 0.81 0.00 0.01 0.02 0.06
254.30 0.03 0.14 1.24 0.91 0.07 0.00 0.00 0.02
264.29 0.02 0.09 1.09 0.95 0.20 0.00 0.00 0.01
274.29 0.01 0.06 0.89 0.97 0.31 0.00 0.00 0.00
284.30 0.01 0.04 0.67 1.00 0.40 0.00 0.00 0.00
284.32 0.01 0.04 0.67 1.00 0.40 0.00 0.00 0.00
294.31 0.00 0.02 0.50 1.02 0.47 0.00 0.00 0.00
304.31 0.00 0.02 0.36 1.05 0.53 0.00 0.00 0.00
314.32 0.00 0.01 0.26 1.08 0.58 0.00 0.00 0.00
324.31 0.01 0.01 0.19 1.11 0.62 0.00 0.00 0.00
334.31 0.01 0.01 0.14 1.13 0.65 0.00 0.00 0.00
344.32 0.01 0.01 0.11 1.13 0.68 0.00 0.00 0.00
354.31 0.02 0.01 0.08 1.07 0.70 0.00 0.00 0.00
364.31 0.02 0.02 0.07 0.90 0.72 0.00 0.00 0.00
374.30 0.04 0.02 0.05 0.55 0.73 0.00 0.00 0.00
384.31 0.05 0.03 0.05 0.32 0.75 0.00 0.00 0.00
394.31 0.06 0.04 0.04 0.23 0.76 0.00 0.00 0.00
404.30 0.08 0.05 0.04 0.18 0.76 0.00 0.00 0.00
414.31 0.10 0.06 0.04 0.14 0.77 0.00 0.00 0.00
424.31 0.12 0.07 0.04 0.11 0.78 0.00 0.00 0.00
434.30 0.14 0.08 0.05 0.08 0.78 0.00 0.00 0.00
444.31 0.16 0.09 0.05 0.06 0.78 0.00 0.00 0.00
454.31 0.17 0.10 0.05 0.04 0.79 0.00 0.00 0.00
464.30 0.18 0.11 0.06 0.03 0.79 0.00 0.00 0.00
474.31 0.19 0.11 0.06 0.02 0.79 0.00 0.00 0.00
484.31 0.19 0.11 0.07 0.01 0.79 0.00 0.00 0.00
494.30 0.19 0.11 0.07 0.01 0.79 0.00 0.00 0.00


104.30 0.00 0.00 0.00 0.00 0.00 0.00 0.00 0.00
114.29 0.00 0.00 0.15 0.00 0.00 0.00 0.00 0.00
124.29 0.00 0.00 0.07 0.00 0.00 0.00 0.00 0.00
134.30 0.00 0.00 0.03 0.00 0.00 0.00 0.00 0.00
144.29 0.00 0.00 0.02 0.00 0.00 0.00 0.00 0.00
154.29 0.00 0.00 0.01 0.00 0.00 0.00 0.00 0.00
164.30 0.00 0.00 0.00 0.00 0.00 0.00 0.00 0.00
174.29 0.66 0.55 0.04 0.54 0.00 0.56 0.61 0.48
184.29 0.73 0.70 0.11 0.35 0.00 0.43 0.59 0.59
194.30 0.73 0.78 0.26 0.17 0.00 0.22 0.45 0.62
204.29 0.60 0.77 0.50 0.08 0.00 0.10 0.30 0.57
214.29 0.36 0.64 0.78 0.04 0.00 0.04 0.18 0.46
224.30 0.18 0.45 1.04 0.06 0.00 0.02 0.11 0.34
234.29 0.09 0.29 1.23 0.48 0.00 0.01 0.05 0.17
244.29 0.04 0.18 1.29 0.81 0.00 0.00 0.01 0.05
254.30 0.02 0.11 1.18 0.91 0.04 0.00 0.00 0.01
264.29 0.01 0.07 0.99 0.95 0.18 0.00 0.00 0.01
274.29 0.01 0.04 0.77 0.97 0.29 0.00 0.00 0.00
284.30 0.00 0.03 0.56 1.00 0.38 0.00 0.00 0.00
284.32 0.00 0.03 0.56 1.00 0.38 0.00 0.00 0.00
294.31 0.00 0.02 0.41 1.02 0.46 0.00 0.00 0.00
304.31 0.00 0.01 0.29 1.05 0.52 0.00 0.00 0.00
314.32 0.01 0.01 0.20 1.08 0.57 0.00 0.00 0.00
324.31 0.01 0.01 0.15 1.11 0.61 0.00 0.00 0.00
334.31 0.01 0.01 0.11 1.13 0.65 0.00 0.00 0.00
344.32 0.02 0.01 0.08 1.13 0.67 0.00 0.00 0.00
354.31 0.02 0.02 0.06 1.09 0.70 0.00 0.00 0.00
364.31 0.04 0.02 0.05 0.95 0.72 0.00 0.00 0.00
374.30 0.05 0.03 0.04 0.63 0.73 0.00 0.00 0.00
384.31 0.07 0.04 0.04 0.34 0.74 0.00 0.00 0.00
394.31 0.09 0.05 0.04 0.25 0.75 0.00 0.00 0.00
404.30 0.12 0.07 0.04 0.19 0.76 0.00 0.00 0.00
414.31 0.15 0.09 0.04 0.15 0.77 0.00 0.00 0.00
424.31 0.17 0.10 0.05 0.11 0.77 0.00 0.00 0.00
434.30 0.20 0.12 0.05 0.09 0.78 0.00 0.00 0.00
444.31 0.22 0.13 0.06 0.06 0.78 0.00 0.00 0.00
454.31 0.23 0.14 0.07 0.04 0.79 0.00 0.00 0.00
464.30 0.24 0.15 0.07 0.03 0.79 0.00 0.00 0.00
474.31 0.25 0.16 0.08 0.02 0.79 0.00 0.00 0.00
484.31 0.25 0.16 0.09 0.02 0.79 0.00 0.00 0.00
494.30 0.25 0.16 0.09 0.01 0.79 0.00 0.00 0.00


104.30 0.00 0.00 0.00 0.00 0.00 0.00 0.00 0.00
114.29 0.00 0.00 0.12 0.00 0.00 0.00 0.00 0.00
124.29 0.00 0.00 0.05 0.00 0.00 0.00 0.00 0.00
134.30 0.00 0.00 0.02 0.00 0.00 0.00 0.00 0.00
144.29 0.00 0.00 0.01 0.00 0.00 0.00 0.00 0.00
154.29 0.00 0.00 0.01 0.00 0.00 0.00 0.00 0.00
164.30 0.00 0.00 0.00 0.00 0.00 0.00 0.00 0.00
174.29 0.70 0.63 0.06 0.46 0.00 0.52 0.62 0.53
184.29 0.75 0.75 0.16 0.26 0.00 0.34 0.55 0.62
194.30 0.69 0.80 0.36 0.11 0.00 0.15 0.38 0.61
204.29 0.49 0.72 0.63 0.06 0.00 0.06 0.23 0.52
214.29 0.26 0.55 0.91 0.03 0.00 0.03 0.13 0.40
224.30 0.12 0.36 1.16 0.04 0.00 0.01 0.08 0.28
234.29 0.06 0.22 1.29 0.47 0.00 0.01 0.04 0.14
244.29 0.03 0.13 1.27 0.82 0.00 0.00 0.01 0.04
254.30 0.01 0.08 1.10 0.91 0.01 0.00 0.00 0.01
264.29 0.01 0.05 0.87 0.95 0.16 0.00 0.00 0.00
274.29 0.01 0.03 0.65 0.97 0.27 0.00 0.00 0.00
284.30 0.00 0.02 0.46 0.99 0.37 0.00 0.00 0.00
284.32 0.00 0.02 0.46 0.99 0.37 0.00 0.00 0.00
294.31 0.00 0.01 0.33 1.02 0.45 0.00 0.00 0.00
304.31 0.00 0.01 0.23 1.04 0.51 0.00 0.00 0.00
314.32 0.01 0.01 0.16 1.07 0.56 0.00 0.00 0.00
324.31 0.01 0.01 0.12 1.10 0.61 0.00 0.00 0.00
334.31 0.01 0.01 0.09 1.13 0.64 0.00 0.00 0.00
344.32 0.02 0.02 0.07 1.14 0.67 0.00 0.00 0.00
354.31 0.04 0.02 0.05 1.11 0.69 0.00 0.00 0.00
364.31 0.05 0.03 0.04 0.99 0.71 0.00 0.00 0.00
374.30 0.08 0.05 0.04 0.70 0.73 0.00 0.00 0.00
384.31 0.11 0.06 0.04 0.38 0.74 0.00 0.00 0.00
394.31 0.14 0.08 0.04 0.26 0.75 0.00 0.00 0.00
404.30 0.17 0.10 0.04 0.20 0.76 0.00 0.00 0.00
414.31 0.21 0.13 0.05 0.16 0.77 0.00 0.00 0.00
424.31 0.24 0.15 0.06 0.12 0.77 0.00 0.00 0.00
434.30 0.27 0.17 0.07 0.09 0.78 0.00 0.00 0.00
444.31 0.29 0.18 0.08 0.07 0.78 0.00 0.00 0.00
454.31 0.30 0.19 0.09 0.05 0.79 0.00 0.00 0.00
464.30 0.31 0.21 0.10 0.03 0.79 0.00 0.00 0.00
474.31 0.32 0.21 0.11 0.02 0.79 0.00 0.00 0.00
484.31 0.32 0.22 0.12 0.02 0.79 0.00 0.00 0.00
494.30 0.32 0.22 0.13 0.01 0.79 0.00 0.00 0.00


114.29 0.00 0.00 0.09 0.00 0.00 0.00 0.00 0.00
124.29 0.00 0.00 0.04 0.00 0.00 0.00 0.00 0.00
134.30 0.00 0.00 0.02 0.00 0.00 0.00 0.00 0.00
144.29 0.00 0.00 0.01 0.00 0.00 0.00 0.00 0.00
154.29 0.00 0.00 0.00 0.00 0.00 0.00 0.00 0.00
164.30 0.00 0.00 0.00 0.00 0.00 0.00 0.00 0.00
174.29 0.74 0.70 0.09 0.37 0.00 0.46 0.60 0.58
184.29 0.74 0.79 0.23 0.18 0.00 0.25 0.48 0.63
194.30 0.61 0.78 0.48 0.08 0.00 0.10 0.30 0.58
204.29 0.38 0.65 0.77 0.04 0.00 0.04 0.18 0.46
214.29 0.18 0.45 1.04 0.02 0.00 0.02 0.10 0.33
224.30 0.08 0.28 1.25 0.03 0.00 0.01 0.06 0.23
234.29 0.04 0.17 1.32 0.46 0.00 0.01 0.03 0.12
244.29 0.02 0.10 1.22 0.83 0.00 0.00 0.01 0.03
254.30 0.01 0.06 0.99 0.92 0.00 0.00 0.00 0.01
264.29 0.01 0.04 0.75 0.95 0.13 0.00 0.00 0.00
274.29 0.00 0.02 0.55 0.97 0.25 0.00 0.00 0.00
284.30 0.00 0.01 0.38 0.99 0.35 0.00 0.00 0.00
284.32 0.00 0.01 0.38 0.99 0.35 0.00 0.00 0.00
294.31 0.00 0.01 0.26 1.01 0.43 0.00 0.00 0.00
304.31 0.01 0.01 0.18 1.04 0.50 0.00 0.00 0.00
314.32 0.01 0.01 0.13 1.07 0.55 0.00 0.00 0.00
324.31 0.01 0.01 0.09 1.10 0.60 0.00 0.00 0.00
334.31 0.02 0.01 0.07 1.12 0.63 0.00 0.00 0.00
344.32 0.03 0.02 0.05 1.14 0.66 0.00 0.00 0.00
354.31 0.05 0.03 0.04 1.12 0.69 0.01 0.00 0.00
364.31 0.08 0.05 0.04 1.02 0.71 0.01 0.00 0.00
374.30 0.12 0.07 0.03 0.78 0.73 0.00 0.00 0.00
384.31 0.15 0.09 0.04 0.42 0.74 0.00 0.00 0.00
394.31 0.19 0.12 0.04 0.28 0.75 0.00 0.00 0.00
404.30 0.24 0.15 0.05 0.21 0.76 0.00 0.00 0.00
414.31 0.28 0.18 0.06 0.17 0.77 0.00 0.00 0.00
424.31 0.31 0.20 0.07 0.13 0.77 0.00 0.00 0.00
434.30 0.34 0.23 0.09 0.10 0.78 0.00 0.00 0.00
444.31 0.36 0.24 0.10 0.07 0.78 0.00 0.00 0.00
454.31 0.37 0.26 0.12 0.05 0.78 0.00 0.00 0.00
464.30 0.38 0.27 0.14 0.04 0.79 0.00 0.00 0.00
474.31 0.38 0.28 0.15 0.02 0.79 0.00 0.00 0.00
484.31 0.39 0.28 0.16 0.02 0.79 0.00 0.00 0.00
494.30 0.39 0.28 0.17 0.01 0.79 0.00 0.00 0.00
504.31 0.39 0.28 0.18 0.01 0.79 0.00 0.00 0.00


114.29 0.00 0.00 0.07 0.00 0.00 0.00 0.00 0.00
124.29 0.00 0.00 0.03 0.00 0.00 0.00 0.00 0.00
134.30 0.00 0.00 0.01 0.00 0.00 0.00 0.00 0.00
144.29 0.00 0.00 0.01 0.00 0.00 0.00 0.00 0.00
154.29 0.00 0.00 0.00 0.00 0.00 0.00 0.00 0.00
164.30 0.00 0.00 0.00 0.00 0.00 0.00 0.00 0.00
174.29 0.75 0.75 0.13 0.28 0.00 0.38 0.56 0.61
184.29 0.71 0.81 0.32 0.12 0.00 0.17 0.40 0.62
194.30 0.51 0.74 0.61 0.05 0.00 0.06 0.24 0.53
204.29 0.27 0.56 0.90 0.03 0.00 0.03 0.13 0.40
214.29 0.12 0.37 1.16 0.02 0.00 0.01 0.07 0.27
224.30 0.06 0.22 1.31 0.03 0.00 0.01 0.04 0.19
234.29 0.03 0.13 1.30 0.45 0.00 0.00 0.02 0.09
244.29 0.01 0.07 1.13 0.84 0.00 0.00 0.01 0.03
254.30 0.01 0.04 0.87 0.92 0.00 0.00 0.00 0.01
264.29 0.00 0.03 0.64 0.95 0.10 0.00 0.00 0.00
274.29 0.00 0.02 0.45 0.97 0.23 0.00 0.00 0.00
284.30 0.00 0.01 0.30 0.99 0.33 0.00 0.00 0.00
284.32 0.00 0.01 0.30 0.99 0.33 0.00 0.00 0.00
294.31 0.00 0.01 0.21 1.01 0.42 0.00 0.00 0.00
304.31 0.01 0.01 0.14 1.03 0.49 0.00 0.00 0.00
314.32 0.01 0.01 0.10 1.06 0.54 0.00 0.00 0.00
324.31 0.02 0.01 0.07 1.09 0.59 0.00 0.00 0.00
334.31 0.03 0.02 0.05 1.12 0.63 0.00 0.00 0.00
344.32 0.05 0.03 0.04 1.14 0.66 0.01 0.00 0.00
354.31 0.08 0.05 0.04 1.12 0.68 0.01 0.00 0.00
364.31 0.12 0.07 0.03 1.05 0.71 0.01 0.00 0.00
374.30 0.17 0.10 0.04 0.84 0.72 0.01 0.00 0.00
384.31 0.21 0.13 0.04 0.48 0.74 0.00 0.00 0.00
394.31 0.26 0.16 0.05 0.30 0.75 0.00 0.00 0.00
404.30 0.31 0.20 0.06 0.22 0.76 0.00 0.00 0.00
414.31 0.35 0.24 0.08 0.17 0.77 0.00 0.00 0.00
424.31 0.38 0.27 0.10 0.13 0.77 0.00 0.00 0.00
434.30 0.41 0.29 0.12 0.10 0.78 0.00 0.00 0.00
444.31 0.42 0.31 0.14 0.07 0.78 0.00 0.00 0.00
454.31 0.42 0.32 0.17 0.05 0.78 0.00 0.00 0.00
464.30 0.43 0.33 0.19 0.04 0.79 0.00 0.00 0.00
474.31 0.43 0.34 0.21 0.03 0.79 0.00 0.00 0.00
484.31 0.43 0.34 0.22 0.02 0.79 0.00 0.00 0.00
494.30 0.43 0.34 0.24 0.01 0.79 0.00 0.00 0.00
504.31 0.43 0.34 0.25 0.01 0.79 0.00 0.00 0.00


114.29 0.00 0.00 0.05 0.00 0.00 0.00 0.00 0.00
124.29 0.00 0.00 0.02 0.00 0.00 0.00 0.00 0.00
134.30 0.00 0.00 0.01 0.00 0.00 0.00 0.00 0.00
144.29 0.00 0.00 0.00 0.00 0.00 0.00 0.00 0.00
154.29 0.00 0.00 0.00 0.00 0.00 0.00 0.00 0.00
164.30 0.00 0.00 0.00 0.00 0.00 0.00 0.00 0.00
174.29 0.75 0.79 0.19 0.19 0.00 0.28 0.51 0.63
184.29 0.65 0.80 0.43 0.08 0.00 0.11 0.33 0.59
194.30 0.39 0.67 0.75 0.03 0.00 0.04 0.18 0.47
204.29 0.19 0.47 1.03 0.02 0.00 0.02 0.10 0.33
214.29 0.08 0.29 1.26 0.01 0.00 0.01 0.05 0.22
224.30 0.04 0.17 1.34 0.02 0.00 0.00 0.03 0.15
234.29 0.02 0.10 1.25 0.45 0.00 0.00 0.02 0.07
244.29 0.01 0.06 1.02 0.85 0.00 0.00 0.01 0.02
254.30 0.01 0.03 0.74 0.92 0.00 0.00 0.00 0.01
264.29 0.00 0.02 0.53 0.95 0.07 0.00 0.00 0.00
274.29 0.00 0.01 0.36 0.97 0.21 0.00 0.00 0.00
284.30 0.00 0.01 0.24 0.99 0.31 0.00 0.00 0.00
284.32 0.00 0.01 0.24 0.99 0.31 0.00 0.00 0.00
294.31 0.01 0.01 0.16 1.01 0.40 0.00 0.00 0.00
304.31 0.01 0.01 0.11 1.03 0.47 0.00 0.00 0.00
314.32 0.02 0.01 0.08 1.06 0.53 0.00 0.00 0.00
324.31 0.03 0.02 0.06 1.08 0.58 0.00 0.00 0.00
334.31 0.05 0.03 0.04 1.11 0.62 0.01 0.00 0.00
344.32 0.08 0.04 0.04 1.13 0.65 0.01 0.00 0.00
354.31 0.12 0.07 0.03 1.13 0.68 0.01 0.01 0.00
364.31 0.17 0.10 0.03 1.07 0.70 0.01 0.01 0.00
374.30 0.23 0.14 0.04 0.90 0.72 0.01 0.01 0.00
384.31 0.29 0.18 0.05 0.55 0.73 0.00 0.00 0.00
394.31 0.34 0.22 0.06 0.32 0.75 0.00 0.00 0.00
404.30 0.39 0.27 0.08 0.23 0.76 0.00 0.00 0.00
414.31 0.42 0.30 0.11 0.18 0.76 0.00 0.00 0.00
424.31 0.44 0.33 0.14 0.14 0.77 0.00 0.00 0.00
434.30 0.46 0.36 0.17 0.11 0.78 0.00 0.00 0.00
444.31 0.46 0.37 0.20 0.08 0.78 0.00 0.00 0.00
454.31 0.46 0.38 0.23 0.06 0.78 0.00 0.00 0.00
464.30 0.46 0.39 0.26 0.04 0.79 0.00 0.00 0.00
474.31 0.46 0.40 0.28 0.03 0.79 0.00 0.00 0.00
484.31 0.45 0.40 0.30 0.02 0.79 0.00 0.00 0.00
494.30 0.45 0.40 0.32 0.01 0.79 0.00 0.00 0.00
504.31 0.45 0.40 0.33 0.01 0.79 0.00 0.00 0.00


114.29 0.00 0.00 0.04 0.00 0.00 0.00 0.00 0.00
124.29 0.00 0.00 0.02 0.00 0.00 0.00 0.00 0.00
134.30 0.00 0.00 0.01 0.00 0.00 0.00 0.00 0.00
144.29 0.00 0.00 0.00 0.00 0.00 0.00 0.00 0.00
154.29 0.00 0.00 0.00 0.00 0.00 0.00 0.00 0.00
164.30 0.00 0.00 0.00 0.00 0.00 0.00 0.00 0.00
174.29 0.74 0.81 0.27 0.13 0.00 0.20 0.43 0.63
184.29 0.56 0.77 0.55 0.05 0.00 0.07 0.26 0.55
194.30 0.29 0.58 0.89 0.02 0.00 0.03 0.13 0.40
204.29 0.13 0.38 1.15 0.01 0.00 0.01 0.07 0.27
214.29 0.05 0.22 1.33 0.01 0.00 0.00 0.04 0.18
224.30 0.02 0.12 1.34 0.02 0.00 0.00 0.02 0.12
234.29 0.01 0.07 1.16 0.45 0.00 0.00 0.01 0.06
244.29 0.01 0.04 0.89 0.86 0.00 0.00 0.00 0.02
254.30 0.00 0.02 0.63 0.93 0.00 0.00 0.00 0.00
264.29 0.00 0.01 0.43 0.95 0.04 0.00 0.00 0.00
274.29 0.00 0.01 0.29 0.97 0.18 0.00 0.00 0.00
284.30 0.00 0.01 0.19 0.99 0.29 0.00 0.00 0.00
284.32 0.00 0.01 0.19 0.99 0.29 0.00 0.00 0.00
294.31 0.01 0.01 0.13 1.00 0.39 0.00 0.00 0.00
304.31 0.01 0.01 0.09 1.02 0.46 0.00 0.00 0.00
314.32 0.02 0.02 0.06 1.05 0.52 0.01 0.00 0.00
324.31 0.04 0.02 0.05 1.08 0.57 0.01 0.00 0.00
334.31 0.07 0.04 0.04 1.11 0.61 0.01 0.01 0.00
344.32 0.12 0.07 0.03 1.13 0.65 0.01 0.01 0.00
354.31 0.17 0.10 0.03 1.13 0.68 0.01 0.01 0.00
364.31 0.24 0.14 0.04 1.09 0.70 0.01 0.01 0.00
374.30 0.31 0.20 0.05 0.95 0.72 0.01 0.01 0.00
384.31 0.37 0.24 0.06 0.62 0.73 0.01 0.00 0.00
394.31 0.41 0.29 0.09 0.34 0.74 0.00 0.00 0.00
404.30 0.45 0.34 0.12 0.25 0.75 0.00 0.00 0.00
414.31 0.48 0.37 0.15 0.19 0.76 0.00 0.00 0.00
424.31 0.49 0.40 0.19 0.15 0.77 0.00 0.00 0.00
434.30 0.49 0.42 0.23 0.11 0.77 0.00 0.00 0.00
444.31 0.49 0.43 0.27 0.08 0.78 0.00 0.00 0.00
454.31 0.48 0.44 0.30 0.06 0.78 0.00 0.00 0.00
464.30 0.46 0.44 0.34 0.04 0.79 0.00 0.00 0.00
474.31 0.45 0.44 0.37 0.03 0.79 0.00 0.00 0.00
484.31 0.44 0.44 0.39 0.02 0.79 0.00 0.00 0.00
494.30 0.43 0.43 0.41 0.02 0.79 0.00 0.00 0.00
504.31 0.43 0.43 0.43 0.01 0.79 0.00 0.00 0.00


114.29 0.00 0.00 0.03 0.00 0.00 0.00 0.00 0.00
124.29 0.00 0.00 0.01 0.00 0.00 0.00 0.00 0.00
134.30 0.00 0.00 0.01 0.00 0.00 0.00 0.00 0.00
144.29 0.00 0.00 0.00 0.00 0.00 0.00 0.00 0.00
154.29 0.00 0.00 0.00 0.00 0.00 0.00 0.00 0.00
164.30 0.00 0.00 0.00 0.00 0.00 0.00 0.00 0.00
174.29 0.69 0.82 0.38 0.08 0.00 0.13 0.36 0.61
184.29 0.45 0.71 0.69 0.03 0.00 0.05 0.20 0.49
194.30 0.20 0.49 1.02 0.02 0.00 0.02 0.10 0.34
204.29 0.08 0.30 1.26 0.01 0.00 0.01 0.05 0.22
214.29 0.04 0.17 1.37 0.01 0.00 0.00 0.03 0.14
224.30 0.02 0.09 1.29 0.01 0.00 0.00 0.02 0.09
234.29 0.01 0.05 1.05 0.45 0.00 0.00 0.01 0.05
244.29 0.01 0.03 0.77 0.87 0.00 0.00 0.00 0.01
254.30 0.00 0.02 0.52 0.93 0.00 0.00 0.00 0.00
264.29 0.00 0.01 0.35 0.95 0.01 0.01 0.00 0.00
274.29 0.00 0.01 0.23 0.97 0.16 0.00 0.00 0.00
284.30 0.01 0.01 0.15 0.98 0.27 0.00 0.00 0.00
284.32 0.01 0.01 0.15 0.98 0.27 0.00 0.00 0.00
294.31 0.01 0.01 0.10 1.00 0.37 0.01 0.00 0.00
304.31 0.02 0.01 0.07 1.02 0.45 0.01 0.00 0.00
314.32 0.04 0.02 0.05 1.04 0.51 0.01 0.00 0.00
324.31 0.06 0.04 0.04 1.07 0.56 0.01 0.01 0.00
334.31 0.11 0.06 0.03 1.10 0.61 0.01 0.01 0.00
344.32 0.17 0.10 0.03 1.13 0.64 0.01 0.01 0.00
354.31 0.24 0.14 0.03 1.13 0.67 0.01 0.01 0.00
364.31 0.32 0.20 0.04 1.10 0.69 0.01 0.01 0.00
374.30 0.39 0.26 0.06 0.99 0.71 0.01 0.01 0.00
384.31 0.44 0.32 0.09 0.70 0.73 0.01 0.00 0.00
394.31 0.48 0.37 0.12 0.38 0.74 0.00 0.00 0.00
404.30 0.51 0.41 0.16 0.26 0.75 0.00 0.00 0.00
414.31 0.52 0.44 0.21 0.20 0.76 0.00 0.00 0.00
424.31 0.51 0.46 0.26 0.16 0.77 0.00 0.00 0.00
434.30 0.50 0.47 0.31 0.12 0.77 0.00 0.00 0.00
444.31 0.48 0.47 0.36 0.09 0.78 0.00 0.00 0.00
454.31 0.46 0.47 0.39 0.07 0.78 0.00 0.00 0.00
464.30 0.43 0.46 0.43 0.05 0.79 0.00 0.00 0.00
474.31 0.42 0.46 0.47 0.03 0.79 0.00 0.00 0.00
484.31 0.40 0.45 0.49 0.02 0.79 0.00 0.00 0.00
494.30 0.39 0.45 0.51 0.02 0.79 0.00 0.00 0.00
504.31 0.39 0.45 0.53 0.01 0.79 0.00 0.00 0.00


124.29 0.00 0.00 0.01 0.00 0.00 0.00 0.00 0.00
134.30 0.00 0.00 0.00 0.00 0.00 0.00 0.00 0.00
144.29 0.00 0.00 0.00 0.00 0.00 0.00 0.00 0.00
154.29 0.00 0.00 0.00 0.00 0.00 0.00 0.00 0.00
164.30 0.00 0.00 0.00 0.00 0.00 0.00 0.00 0.00
174.29 0.61 0.80 0.50 0.06 0.00 0.09 0.28 0.57
184.29 0.33 0.63 0.83 0.02 0.00 0.03 0.15 0.43
194.30 0.14 0.39 1.14 0.01 0.00 0.01 0.07 0.28
204.29 0.06 0.23 1.33 0.01 0.00 0.00 0.04 0.18
214.29 0.02 0.12 1.37 0.01 0.00 0.00 0.02 0.11
224.30 0.01 0.07 1.20 0.01 0.00 0.00 0.01 0.07
234.29 0.01 0.04 0.92 0.45 0.00 0.00 0.01 0.04
244.29 0.00 0.02 0.65 0.87 0.00 0.00 0.00 0.01
254.30 0.00 0.01 0.42 0.93 0.00 0.00 0.00 0.00
264.29 0.00 0.01 0.28 0.96 0.00 0.01 0.00 0.00
274.29 0.00 0.01 0.18 0.97 0.13 0.01 0.00 0.00
284.30 0.01 0.01 0.12 0.98 0.25 0.01 0.00 0.00
284.32 0.01 0.01 0.12 0.98 0.25 0.01 0.00 0.00
294.31 0.02 0.01 0.08 1.00 0.35 0.01 0.00 0.00
304.31 0.03 0.02 0.05 1.02 0.43 0.01 0.01 0.00
314.32 0.06 0.03 0.04 1.04 0.50 0.01 0.01 0.00
324.31 0.10 0.05 0.03 1.07 0.55 0.01 0.01 0.00
334.31 0.16 0.09 0.03 1.10 0.60 0.01 0.01 0.00
344.32 0.24 0.14 0.03 1.12 0.63 0.01 0.01 0.00
354.31 0.32 0.20 0.04 1.13 0.66 0.01 0.01 0.01
364.31 0.40 0.27 0.06 1.11 0.69 0.01 0.01 0.01
374.30 0.46 0.34 0.09 1.02 0.71 0.01 0.01 0.00
384.31 0.50 0.39 0.12 0.77 0.73 0.01 0.01 0.00
394.31 0.53 0.44 0.17 0.42 0.74 0.00 0.00 0.00
404.30 0.54 0.47 0.22 0.28 0.75 0.00 0.00 0.00
414.31 0.53 0.49 0.28 0.21 0.76 0.00 0.00 0.00
424.31 0.50 0.50 0.34 0.17 0.77 0.00 0.00 0.00
434.30 0.47 0.50 0.41 0.13 0.77 0.00 0.00 0.00
444.31 0.44 0.49 0.45 0.10 0.78 0.00 0.00 0.00
454.31 0.41 0.48 0.49 0.07 0.78 0.00 0.00 0.00
464.30 0.37 0.47 0.53 0.05 0.79 0.00 0.00 0.00
474.31 0.35 0.46 0.57 0.04 0.79 0.00 0.00 0.00
484.31 0.33 0.44 0.59 0.02 0.79 0.00 0.00 0.00
494.30 0.32 0.43 0.60 0.02 0.79 0.00 0.00 0.00
504.31 0.32 0.43 0.62 0.01 0.79 0.00 0.00 0.00
514.31 0.32 0.43 0.62 0.01 0.79 0.00 0.00 0.00


124.29 0.00 0.00 0.01 0.00 0.00 0.00 0.00 0.00
134.30 0.00 0.00 0.00 0.00 0.00 0.00 0.00 0.00
144.29 0.00 0.00 0.00 0.00 0.00 0.00 0.00 0.00
154.29 0.00 0.00 0.00 0.00 0.00 0.00 0.00 0.00
164.30 0.00 0.00 0.00 0.00 0.00 0.00 0.00 0.00
174.29 0.50 0.75 0.63 0.04 0.00 0.06 0.22 0.51
184.29 0.23 0.53 0.97 0.02 0.00 0.02 0.11 0.36
194.30 0.09 0.31 1.25 0.01 0.00 0.01 0.05 0.23
204.29 0.04 0.17 1.38 0.01 0.00 0.00 0.03 0.14
214.29 0.01 0.09 1.33 0.01 0.00 0.00 0.01 0.08
224.30 0.01 0.05 1.09 0.01 0.00 0.00 0.01 0.05
234.29 0.00 0.03 0.80 0.46 0.00 0.00 0.00 0.03
244.29 0.00 0.02 0.54 0.88 0.00 0.00 0.00 0.01
254.30 0.00 0.01 0.34 0.94 0.00 0.01 0.00 0.00
264.29 0.00 0.01 0.22 0.96 0.00 0.01 0.01 0.00
274.29 0.01 0.01 0.14 0.97 0.10 0.02 0.01 0.00
284.30 0.01 0.01 0.09 0.98 0.23 0.01 0.01 0.00
284.32 0.01 0.01 0.09 0.98 0.23 0.01 0.01 0.00
294.31 0.02 0.01 0.06 0.99 0.33 0.01 0.01 0.00
304.31 0.04 0.03 0.04 1.01 0.42 0.02 0.01 0.00
314.32 0.08 0.05 0.03 1.03 0.49 0.02 0.01 0.00
324.31 0.14 0.08 0.03 1.06 0.54 0.02 0.01 0.00
334.31 0.22 0.13 0.03 1.09 0.59 0.02 0.01 0.00
344.32 0.32 0.20 0.04 1.11 0.63 0.01 0.01 0.01
354.31 0.40 0.27 0.05 1.13 0.66 0.01 0.01 0.01
364.31 0.47 0.34 0.08 1.12 0.68 0.01 0.01 0.01
374.30 0.53 0.41 0.12 1.05 0.71 0.01 0.01 0.01
384.31 0.55 0.46 0.17 0.84 0.72 0.00 0.01 0.00
394.31 0.55 0.50 0.23 0.48 0.74 0.00 0.00 0.00
404.30 0.54 0.52 0.30 0.29 0.75 0.00 0.00 0.00
414.31 0.51 0.53 0.38 0.22 0.76 0.00 0.00 0.00
424.31 0.46 0.52 0.44 0.17 0.77 0.00 0.00 0.00
434.30 0.41 0.50 0.51 0.13 0.77 0.00 0.00 0.00
444.31 0.37 0.49 0.56 0.10 0.78 0.00 0.00 0.00
454.31 0.34 0.46 0.59 0.07 0.78 0.00 0.00 0.00
464.30 0.30 0.44 0.63 0.05 0.78 0.00 0.00 0.00
474.31 0.28 0.43 0.66 0.04 0.79 0.00 0.00 0.00
484.31 0.26 0.41 0.67 0.03 0.79 0.00 0.00 0.00
494.30 0.24 0.40 0.68 0.02 0.79 0.00 0.00 0.00
504.31 0.24 0.40 0.69 0.01 0.79 0.00 0.00 0.00
514.31 0.24 0.40 0.70 0.01 0.79 0.00 0.00 0.00


124.29 0.00 0.00 0.00 0.00 0.00 0.00 0.00 0.00
134.30 0.00 0.00 0.00 0.00 0.00 0.00 0.00 0.00
144.29 0.00 0.00 0.00 0.00 0.00 0.00 0.00 0.00
154.29 0.00 0.00 0.00 0.00 0.00 0.00 0.00 0.00
164.30 0.00 0.00 0.00 0.00 0.00 0.00 0.00 0.00
174.29 0.38 0.68 0.77 0.03 0.00 0.04 0.17 0.45
184.29 0.16 0.43 1.10 0.01 0.00 0.01 0.08 0.30
194.30 0.06 0.24 1.34 0.01 0.00 0.00 0.04 0.18
204.29 0.02 0.13 1.40 0.01 0.00 0.00 0.02 0.11
214.29 0.01 0.07 1.25 0.00 0.00 0.00 0.01 0.06
224.30 0.00 0.04 0.96 0.01 0.00 0.00 0.01 0.04
234.29 0.00 0.02 0.67 0.46 0.00 0.00 0.00 0.02
244.29 0.00 0.01 0.44 0.89 0.00 0.00 0.00 0.01
254.30 0.00 0.01 0.27 0.94 0.00 0.01 0.01 0.00
264.29 0.00 0.01 0.18 0.96 0.00 0.02 0.01 0.00
274.29 0.01 0.01 0.11 0.97 0.07 0.03 0.01 0.00
284.30 0.02 0.01 0.07 0.98 0.21 0.03 0.01 0.00
284.32 0.02 0.01 0.07 0.98 0.21 0.03 0.01 0.00
294.31 0.03 0.02 0.05 0.99 0.31 0.02 0.01 0.00
304.31 0.07 0.04 0.03 1.01 0.40 0.02 0.01 0.00
314.32 0.13 0.07 0.03 1.03 0.47 0.02 0.01 0.00
324.31 0.20 0.12 0.03 1.05 0.53 0.02 0.01 0.01
334.31 0.30 0.19 0.03 1.08 0.58 0.02 0.01 0.01
344.32 0.40 0.27 0.05 1.11 0.62 0.02 0.01 0.01
354.31 0.48 0.35 0.07 1.13 0.65 0.01 0.01 0.01
364.31 0.54 0.42 0.11 1.12 0.68 0.01 0.01 0.01
374.30 0.57 0.48 0.17 1.07 0.70 0.01 0.01 0.01
384.31 0.57 0.52 0.24 0.89 0.72 0.00 0.01 0.00
394.31 0.55 0.54 0.31 0.54 0.73 0.00 0.00 0.00
404.30 0.51 0.55 0.40 0.32 0.75 0.00 0.00 0.00
414.31 0.45 0.54 0.48 0.23 0.76 0.00 0.00 0.00
424.31 0.40 0.51 0.55 0.18 0.76 0.00 0.00 0.00
434.30 0.34 0.48 0.61 0.14 0.77 0.00 0.00 0.00
444.31 0.30 0.45 0.66 0.11 0.78 0.00 0.00 0.00
454.31 0.26 0.42 0.69 0.08 0.78 0.00 0.00 0.00
464.30 0.23 0.40 0.71 0.06 0.78 0.00 0.00 0.00
474.31 0.21 0.38 0.73 0.04 0.79 0.00 0.00 0.00
484.31 0.19 0.36 0.73 0.03 0.79 0.00 0.00 0.00
494.30 0.18 0.35 0.74 0.02 0.79 0.00 0.00 0.00
504.31 0.18 0.35 0.74 0.01 0.79 0.00 0.00 0.00
514.31 0.18 0.35 0.74 0.01 0.79 0.00 0.00 0.00


124.29 0.00 0.00 0.00 0.00 0.00 0.00 0.00 0.00
134.30 0.00 0.00 0.00 0.00 0.00 0.00 0.00 0.00
144.29 0.00 0.00 0.00 0.00 0.00 0.00 0.00 0.00
154.29 0.00 0.00 0.00 0.00 0.00 0.00 0.00 0.00
164.30 0.00 0.00 0.00 0.00 0.00 0.00 0.00 0.00
174.29 0.28 0.58 0.91 0.02 0.00 0.02 0.12 0.38
184.29 0.11 0.34 1.21 0.01 0.00 0.01 0.06 0.24
194.30 0.04 0.18 1.40 0.01 0.00 0.00 0.03 0.14
204.29 0.01 0.09 1.37 0.00 0.00 0.00 0.01 0.08
214.29 0.01 0.05 1.14 0.00 0.00 0.00 0.01 0.05
224.30 0.00 0.03 0.83 0.01 0.00 0.00 0.00 0.03
234.29 0.00 0.02 0.56 0.47 0.00 0.00 0.00 0.02
244.29 0.00 0.01 0.35 0.90 0.00 0.01 0.00 0.01
254.30 0.00 0.01 0.22 0.94 0.00 0.01 0.01 0.00
264.29 0.01 0.01 0.14 0.95 0.00 0.03 0.02 0.00
274.29 0.01 0.01 0.09 0.97 0.04 0.05 0.02 0.00
284.30 0.03 0.02 0.06 0.98 0.18 0.05 0.02 0.00
284.32 0.03 0.02 0.05 0.98 0.18 0.05 0.02 0.00
294.31 0.05 0.03 0.04 0.99 0.29 0.04 0.02 0.00
304.31 0.10 0.06 0.03 1.00 0.39 0.03 0.02 0.01
314.32 0.18 0.11 0.03 1.02 0.46 0.03 0.02 0.01
324.31 0.28 0.17 0.03 1.05 0.52 0.02 0.02 0.01
334.31 0.38 0.25 0.04 1.07 0.57 0.02 0.02 0.01
344.32 0.48 0.35 0.06 1.10 0.61 0.02 0.02 0.01
354.31 0.54 0.43 0.10 1.12 0.65 0.01 0.01 0.01
364.31 0.58 0.49 0.16 1.12 0.68 0.01 0.01 0.01
374.30 0.59 0.54 0.24 1.08 0.70 0.01 0.01 0.01
384.31 0.57 0.57 0.32 0.94 0.72 0.00 0.01 0.00
394.31 0.52 0.57 0.41 0.62 0.73 0.00 0.00 0.00
404.30 0.45 0.55 0.51 0.34 0.74 0.00 0.00 0.00
414.31 0.38 0.52 0.59 0.25 0.75 0.00 0.00 0.00
424.31 0.32 0.48 0.65 0.19 0.76 0.00 0.00 0.00
434.30 0.26 0.44 0.71 0.15 0.77 0.00 0.00 0.00
444.31 0.22 0.40 0.74 0.11 0.77 0.00 0.00 0.00
454.31 0.19 0.37 0.76 0.08 0.78 0.00 0.00 0.00
464.30 0.17 0.34 0.77 0.06 0.78 0.00 0.00 0.00
474.31 0.15 0.32 0.78 0.04 0.79 0.00 0.00 0.00
484.31 0.14 0.31 0.77 0.03 0.79 0.00 0.00 0.00
494.30 0.13 0.29 0.76 0.02 0.79 0.00 0.00 0.00
504.31 0.13 0.29 0.76 0.02 0.79 0.00 0.00 0.00
514.31 0.13 0.29 0.76 0.01 0.79 0.00 0.00 0.00


124.29 0.00 0.00 0.00 0.00 0.00 0.00 0.00 0.00
134.30 0.00 0.00 0.00 0.00 0.00 0.00 0.00 0.00
144.29 0.00 0.00 0.00 0.00 0.00 0.00 0.00 0.00
154.29 0.00 0.00 0.00 0.00 0.00 0.00 0.00 0.00
164.30 0.00 0.00 0.00 0.00 0.00 0.00 0.00 0.00
174.29 0.19 0.48 1.04 0.01 0.00 0.01 0.09 0.32
184.29 0.07 0.27 1.31 0.01 0.00 0.01 0.04 0.20
194.30 0.02 0.13 1.42 0.00 0.00 0.00 0.02 0.11
204.29 0.01 0.07 1.30 0.00 0.00 0.00 0.01 0.06
214.29 0.00 0.03 1.02 0.00 0.00 0.00 0.00 0.04
224.30 0.00 0.02 0.70 0.01 0.00 0.00 0.00 0.02
234.29 0.00 0.01 0.46 0.49 0.00 0.00 0.00 0.01
244.29 0.00 0.01 0.28 0.90 0.00 0.01 0.01 0.01
254.30 0.00 0.01 0.17 0.94 0.00 0.02 0.01 0.00
264.29 0.01 0.01 0.11 0.95 0.00 0.04 0.02 0.01
274.29 0.02 0.01 0.07 0.96 0.01 0.09 0.04 0.01
284.30 0.04 0.02 0.04 0.97 0.16 0.08 0.04 0.01
284.32 0.04 0.02 0.04 0.97 0.16 0.08 0.04 0.01
294.31 0.08 0.04 0.03 0.98 0.27 0.06 0.03 0.01
304.31 0.15 0.09 0.02 1.00 0.37 0.04 0.03 0.01
314.32 0.26 0.15 0.03 1.02 0.45 0.03 0.02 0.01
324.31 0.37 0.24 0.03 1.04 0.51 0.03 0.02 0.01
334.31 0.47 0.33 0.05 1.06 0.56 0.02 0.02 0.01
344.32 0.55 0.43 0.09 1.09 0.61 0.02 0.02 0.01
354.31 0.59 0.50 0.15 1.12 0.64 0.01 0.01 0.01
364.31 0.60 0.56 0.22 1.12 0.67 0.01 0.01 0.01
374.30 0.58 0.59 0.32 1.10 0.69 0.00 0.01 0.01
384.31 0.53 0.59 0.42 0.98 0.71 0.00 0.00 0.01
394.31 0.45 0.57 0.52 0.70 0.73 0.00 0.00 0.00
404.30 0.37 0.53 0.62 0.38 0.74 0.00 0.00 0.00
414.31 0.30 0.48 0.70 0.26 0.75 0.00 0.00 0.00
424.31 0.24 0.43 0.75 0.20 0.76 0.00 0.00 0.00
434.30 0.19 0.38 0.79 0.16 0.77 0.00 0.00 0.00
444.31 0.16 0.35 0.81 0.12 0.77 0.00 0.00 0.00
454.31 0.14 0.31 0.81 0.09 0.78 0.00 0.00 0.00
464.30 0.12 0.29 0.80 0.07 0.78 0.00 0.00 0.00
474.31 0.11 0.27 0.79 0.05 0.79 0.00 0.00 0.00
484.31 0.10 0.25 0.77 0.03 0.79 0.00 0.00 0.00
494.30 0.09 0.24 0.75 0.02 0.79 0.00 0.00 0.00
504.31 0.09 0.24 0.75 0.02 0.79 0.00 0.00 0.00
514.31 0.09 0.24 0.74 0.01 0.79 0.00 0.00 0.00


134.30 0.00 0.00 0.00 0.00 0.00 0.00 0.00 0.00
144.29 0.00 0.00 0.00 0.00 0.00 0.00 0.00 0.00
154.29 0.00 0.00 0.00 0.00 0.00 0.00 0.00 0.00
164.30 0.00 0.00 0.00 0.00 0.00 0.00 0.00 0.00
174.29 0.13 0.39 1.17 0.01 0.00 0.01 0.07 0.26
184.29 0.04 0.20 1.39 0.01 0.00 0.00 0.03 0.15
194.30 0.02 0.10 1.41 0.00 0.00 0.00 0.01 0.09
204.29 0.01 0.05 1.20 0.00 0.00 0.00 0.01 0.05
214.29 0.00 0.02 0.88 0.00 0.00 0.00 0.00 0.03
224.30 0.00 0.01 0.58 0.00 0.00 0.00 0.00 0.02
234.29 0.00 0.01 0.37 0.51 0.00 0.00 0.00 0.01
244.29 0.00 0.01 0.22 0.91 0.00 0.01 0.01 0.00
254.30 0.01 0.01 0.13 0.94 0.00 0.03 0.02 0.01
264.29 0.01 0.01 0.08 0.95 0.00 0.07 0.04 0.01
274.29 0.03 0.02 0.05 0.96 0.00 0.14 0.07 0.01
284.30 0.06 0.03 0.03 0.97 0.13 0.13 0.06 0.01
284.32 0.06 0.03 0.03 0.97 0.13 0.13 0.06 0.01
294.31 0.12 0.07 0.03 0.98 0.25 0.08 0.05 0.01
304.31 0.22 0.13 0.02 0.99 0.35 0.05 0.04 0.01
314.32 0.34 0.22 0.03 1.01 0.43 0.04 0.03 0.01
324.31 0.45 0.31 0.05 1.03 0.50 0.03 0.02 0.01
334.31 0.54 0.41 0.08 1.06 0.55 0.02 0.02 0.01
344.32 0.60 0.50 0.13 1.08 0.60 0.01 0.02 0.01
354.31 0.62 0.57 0.21 1.11 0.63 0.01 0.01 0.01
364.31 0.60 0.60 0.30 1.12 0.66 0.01 0.01 0.01
374.30 0.54 0.61 0.42 1.11 0.69 0.00 0.01 0.01
384.31 0.46 0.58 0.53 1.02 0.71 0.00 0.00 0.01
394.31 0.37 0.54 0.63 0.77 0.73 0.00 0.00 0.00
404.30 0.28 0.48 0.73 0.42 0.74 0.00 0.00 0.00
414.31 0.22 0.42 0.79 0.28 0.75 0.00 0.00 0.00
424.31 0.17 0.37 0.83 0.21 0.76 0.00 0.00 0.00
434.30 0.14 0.32 0.85 0.17 0.77 0.00 0.00 0.00
444.31 0.11 0.29 0.84 0.13 0.77 0.00 0.00 0.00
454.31 0.10 0.26 0.82 0.10 0.78 0.00 0.00 0.00
464.30 0.08 0.23 0.80 0.07 0.78 0.00 0.00 0.00
474.31 0.07 0.21 0.77 0.05 0.79 0.00 0.00 0.00
484.31 0.07 0.20 0.74 0.04 0.79 0.00 0.00 0.00
494.30 0.06 0.19 0.72 0.02 0.79 0.00 0.00 0.00
504.31 0.06 0.19 0.70 0.02 0.79 0.00 0.00 0.00
514.31 0.06 0.19 0.69 0.01 0.79 0.00 0.00 0.00
524.30 0.06 0.19 0.69 0.01 0.79 0.00 0.00 0.00


134.30 0.00 0.00 0.00 0.00 0.00 0.00 0.00 0.00
144.29 0.00 0.00 0.00 0.00 0.00 0.00 0.00 0.00
154.29 0.00 0.00 0.00 0.00 0.00 0.00 0.00 0.00
164.30 0.00 0.00 0.00 0.00 0.00 0.00 0.00 0.00
174.29 0.08 0.30 1.28 0.01 0.00 0.01 0.05 0.21
184.29 0.03 0.15 1.44 0.00 0.00 0.00 0.02 0.12
194.30 0.01 0.07 1.36 0.00 0.00 0.00 0.01 0.07
204.29 0.00 0.04 1.08 0.00 0.00 0.00 0.00 0.04
214.29 0.00 0.02 0.75 0.00 0.00 0.00 0.00 0.02
224.30 0.00 0.01 0.48 0.00 0.00 0.00 0.00 0.01
234.29 0.00 0.01 0.29 0.53 0.00 0.00 0.00 0.01
244.29 0.00 0.01 0.18 0.91 0.00 0.02 0.01 0.01
254.30 0.01 0.01 0.10 0.94 0.00 0.05 0.03 0.01
264.29 0.02 0.01 0.06 0.95 0.00 0.10 0.06 0.01
274.29 0.04 0.02 0.04 0.95 0.00 0.20 0.11 0.02
284.30 0.09 0.05 0.03 0.96 0.10 0.19 0.10 0.02
284.32 0.09 0.05 0.03 0.96 0.10 0.19 0.10 0.02
294.31 0.18 0.10 0.02 0.97 0.23 0.11 0.07 0.02
304.31 0.30 0.18 0.03 0.99 0.33 0.06 0.05 0.02
314.32 0.43 0.29 0.04 1.00 0.42 0.04 0.03 0.02
324.31 0.52 0.39 0.06 1.02 0.49 0.03 0.03 0.02
334.31 0.60 0.49 0.11 1.05 0.54 0.02 0.02 0.02
344.32 0.63 0.57 0.18 1.07 0.59 0.01 0.02 0.01
354.31 0.62 0.61 0.28 1.10 0.63 0.01 0.01 0.01
364.31 0.56 0.63 0.40 1.12 0.66 0.00 0.01 0.01
374.30 0.46 0.60 0.54 1.11 0.68 0.00 0.01 0.01
384.31 0.37 0.55 0.65 1.04 0.71 0.00 0.00 0.01
394.31 0.28 0.48 0.75 0.83 0.72 0.00 0.00 0.00
404.30 0.21 0.41 0.82 0.47 0.74 0.00 0.00 0.00
414.31 0.16 0.36 0.87 0.29 0.75 0.00 0.00 0.00
424.31 0.12 0.30 0.88 0.22 0.76 0.00 0.00 0.00
434.30 0.09 0.26 0.87 0.17 0.77 0.00 0.00 0.00
444.31 0.08 0.23 0.84 0.13 0.77 0.00 0.00 0.00
454.31 0.07 0.20 0.81 0.10 0.78 0.00 0.00 0.00
464.30 0.06 0.18 0.76 0.07 0.78 0.00 0.00 0.00
474.31 0.05 0.17 0.73 0.05 0.78 0.00 0.00 0.00
484.31 0.05 0.16 0.69 0.04 0.79 0.00 0.00 0.00
494.30 0.04 0.15 0.66 0.03 0.79 0.00 0.00 0.00
504.31 0.04 0.15 0.64 0.02 0.79 0.00 0.00 0.00
514.31 0.04 0.15 0.63 0.01 0.79 0.00 0.00 0.00
524.30 0.04 0.15 0.62 0.01 0.79 0.00 0.00 0.00


134.30 0.00 0.00 0.00 0.00 0.00 0.00 0.00 0.00
144.29 0.00 0.00 0.00 0.00 0.00 0.00 0.00 0.00
154.29 0.00 0.00 0.00 0.00 0.00 0.00 0.00 0.00
164.30 0.00 0.00 0.00 0.00 0.00 0.00 0.00 0.00
174.29 0.05 0.23 1.37 0.01 0.00 0.00 0.03 0.17
184.29 0.02 0.11 1.45 0.00 0.00 0.00 0.02 0.09
194.30 0.01 0.05 1.27 0.00 0.00 0.00 0.01 0.05
204.29 0.00 0.03 0.94 0.00 0.00 0.00 0.00 0.03
214.29 0.00 0.01 0.62 0.00 0.00 0.00 0.00 0.02
224.30 0.00 0.01 0.38 0.00 0.00 0.00 0.00 0.01
234.29 0.00 0.01 0.23 0.55 0.00 0.01 0.00 0.01
244.29 0.01 0.01 0.14 0.92 0.00 0.03 0.02 0.01
254.30 0.01 0.01 0.08 0.94 0.00 0.07 0.04 0.01
264.29 0.03 0.02 0.05 0.94 0.00 0.15 0.09 0.02
274.29 0.07 0.04 0.03 0.94 0.00 0.27 0.16 0.04
284.30 0.14 0.08 0.02 0.95 0.08 0.27 0.16 0.04
284.32 0.14 0.08 0.02 0.95 0.08 0.27 0.16 0.04
294.31 0.25 0.15 0.02 0.97 0.21 0.14 0.09 0.03
304.31 0.38 0.25 0.03 0.98 0.31 0.07 0.06 0.02
314.32 0.51 0.37 0.05 0.99 0.40 0.05 0.04 0.02
324.31 0.59 0.47 0.09 1.01 0.47 0.03 0.03 0.02
334.31 0.63 0.56 0.16 1.04 0.53 0.02 0.02 0.02
344.32 0.64 0.62 0.26 1.07 0.58 0.01 0.02 0.02
354.31 0.59 0.64 0.38 1.09 0.62 0.01 0.01 0.01
364.31 0.49 0.62 0.52 1.12 0.65 0.00 0.01 0.01
374.30 0.37 0.56 0.66 1.12 0.68 0.00 0.00 0.01
384.31 0.28 0.49 0.76 1.06 0.70 0.00 0.00 0.00
394.31 0.20 0.42 0.85 0.89 0.72 0.00 0.00 0.00
404.30 0.15 0.35 0.90 0.54 0.73 0.00 0.00 0.00
414.31 0.11 0.29 0.92 0.32 0.75 0.00 0.00 0.00
424.31 0.09 0.24 0.90 0.23 0.76 0.00 0.00 0.00
434.30 0.07 0.21 0.86 0.18 0.76 0.00 0.00 0.00
444.31 0.06 0.18 0.81 0.14 0.77 0.00 0.00 0.00
454.31 0.05 0.16 0.76 0.11 0.78 0.00 0.00 0.00
464.30 0.04 0.14 0.71 0.08 0.78 0.00 0.00 0.00
474.31 0.04 0.13 0.67 0.06 0.78 0.00 0.00 0.00
484.31 0.03 0.12 0.63 0.04 0.79 0.00 0.00 0.00
494.30 0.03 0.12 0.59 0.03 0.79 0.00 0.00 0.00
504.31 0.03 0.11 0.57 0.02 0.79 0.00 0.00 0.00
514.31 0.03 0.11 0.55 0.01 0.79 0.00 0.00 0.00
524.30 0.03 0.11 0.54 0.01 0.79 0.00 0.00 0.00


134.30 0.00 0.00 0.00 0.00 0.00 0.00 0.00 0.00
144.29 0.00 0.00 0.00 0.00 0.00 0.00 0.00 0.00
154.29 0.00 0.00 0.00 0.00 0.00 0.00 0.00 0.00
164.30 0.00 0.00 0.00 0.00 0.00 0.00 0.00 0.00
174.29 0.03 0.17 1.43 0.00 0.00 0.00 0.02 0.13
184.29 0.01 0.08 1.42 0.00 0.00 0.00 0.01 0.07
194.30 0.00 0.04 1.15 0.00 0.00 0.00 0.00 0.04
204.29 0.00 0.02 0.81 0.00 0.00 0.00 0.00 0.02
214.29 0.00 0.01 0.51 0.00 0.00 0.00 0.00 0.01
224.30 0.00 0.00 0.31 0.00 0.00 0.00 0.00 0.01
234.29 0.00 0.01 0.18 0.58 0.00 0.01 0.01 0.01
244.29 0.01 0.01 0.11 0.92 0.00 0.04 0.02 0.01
254.30 0.02 0.01 0.06 0.94 0.00 0.11 0.06 0.02
264.29 0.05 0.03 0.04 0.94 0.00 0.21 0.13 0.03
274.29 0.10 0.06 0.03 0.93 0.00 0.34 0.22 0.06
284.30 0.20 0.12 0.02 0.94 0.05 0.36 0.22 0.06
284.32 0.21 0.12 0.02 0.94 0.05 0.35 0.22 0.06
294.31 0.34 0.21 0.02 0.95 0.18 0.18 0.12 0.04
304.31 0.47 0.33 0.04 0.97 0.29 0.09 0.07 0.03
314.32 0.57 0.45 0.07 0.98 0.39 0.05 0.04 0.03
324.31 0.63 0.55 0.13 1.00 0.46 0.03 0.03 0.02
334.31 0.65 0.62 0.22 1.03 0.52 0.01 0.02 0.02
344.32 0.61 0.66 0.35 1.06 0.57 0.01 0.01 0.02
354.31 0.52 0.64 0.49 1.09 0.61 0.00 0.01 0.01
364.31 0.40 0.59 0.64 1.11 0.65 0.00 0.01 0.01
374.30 0.28 0.50 0.77 1.12 0.68 0.00 0.00 0.01
384.31 0.20 0.42 0.87 1.08 0.70 0.00 0.00 0.00
394.31 0.14 0.35 0.93 0.94 0.72 0.00 0.00 0.00
404.30 0.10 0.28 0.95 0.62 0.73 0.00 0.00 0.00
414.31 0.08 0.23 0.93 0.34 0.74 0.00 0.00 0.00
424.31 0.06 0.19 0.88 0.25 0.75 0.00 0.00 0.00
434.30 0.05 0.16 0.82 0.19 0.76 0.00 0.00 0.00
444.31 0.04 0.14 0.76 0.15 0.77 0.00 0.00 0.00
454.31 0.03 0.12 0.70 0.11 0.77 0.00 0.00 0.00
464.30 0.03 0.11 0.64 0.08 0.78 0.00 0.00 0.00
474.31 0.03 0.10 0.59 0.06 0.78 0.00 0.00 0.00
484.31 0.02 0.09 0.55 0.04 0.79 0.00 0.00 0.00
494.30 0.02 0.09 0.51 0.03 0.79 0.00 0.00 0.00
504.31 0.02 0.09 0.50 0.02 0.79 0.00 0.00 0.00
514.31 0.02 0.09 0.48 0.02 0.79 0.00 0.00 0.00
524.30 0.02 0.09 0.47 0.01 0.79 0.00 0.00 0.00


134.30 0.00 0.00 0.00 0.00 0.00 0.00 0.00 0.00
144.29 0.00 0.00 0.00 0.00 0.00 0.00 0.00 0.00
154.29 0.00 0.00 0.00 0.00 0.00 0.00 0.00 0.00
164.30 0.00 0.00 0.00 0.00 0.00 0.00 0.00 0.00
174.29 0.02 0.13 1.47 0.00 0.00 0.00 0.02 0.10
184.29 0.01 0.06 1.36 0.00 0.00 0.00 0.01 0.05
194.30 0.00 0.03 1.02 0.00 0.00 0.00 0.00 0.03
204.29 0.00 0.01 0.68 0.00 0.00 0.00 0.00 0.02
214.29 0.00 0.01 0.41 0.00 0.00 0.00 0.00 0.01
224.30 0.00 0.00 0.24 0.00 0.00 0.00 0.00 0.00
234.29 0.01 0.01 0.14 0.61 0.00 0.02 0.01 0.01
244.29 0.01 0.01 0.08 0.92 0.00 0.07 0.04 0.01
254.30 0.03 0.02 0.05 0.93 0.00 0.16 0.09 0.02
264.29 0.07 0.04 0.03 0.93 0.00 0.28 0.18 0.05
274.29 0.15 0.09 0.02 0.91 0.00 0.41 0.29 0.10
284.30 0.28 0.17 0.02 0.92 0.01 0.43 0.30 0.09
284.32 0.28 0.17 0.02 0.92 0.02 0.43 0.30 0.09
294.31 0.42 0.28 0.03 0.94 0.16 0.22 0.15 0.06
304.31 0.54 0.41 0.05 0.96 0.27 0.10 0.08 0.04
314.32 0.63 0.53 0.10 0.97 0.37 0.05 0.05 0.03
324.31 0.66 0.61 0.18 1.00 0.45 0.02 0.03 0.03
334.31 0.64 0.66 0.30 1.02 0.51 0.01 0.02 0.02
344.32 0.56 0.66 0.46 1.05 0.56 0.01 0.01 0.02
354.31 0.43 0.61 0.61 1.08 0.61 0.00 0.01 0.01
364.31 0.31 0.53 0.76 1.11 0.64 0.00 0.00 0.01
374.30 0.20 0.43 0.88 1.12 0.67 0.00 0.00 0.01
384.31 0.14 0.35 0.95 1.10 0.69 0.00 0.00 0.00
394.31 0.10 0.28 0.98 0.98 0.71 0.00 0.00 0.00
404.30 0.07 0.22 0.96 0.69 0.73 0.00 0.00 0.00
414.31 0.05 0.18 0.91 0.37 0.74 0.00 0.00 0.00
424.31 0.04 0.15 0.84 0.26 0.75 0.00 0.00 0.00
434.30 0.03 0.12 0.75 0.20 0.76 0.00 0.00 0.00
444.31 0.03 0.11 0.69 0.16 0.77 0.00 0.00 0.00
454.31 0.02 0.09 0.62 0.12 0.77 0.00 0.00 0.00
464.30 0.02 0.08 0.56 0.09 0.78 0.00 0.00 0.00
474.31 0.02 0.08 0.51 0.07 0.78 0.00 0.00 0.00
484.31 0.02 0.07 0.47 0.05 0.79 0.00 0.00 0.00
494.30 0.02 0.07 0.44 0.03 0.79 0.00 0.00 0.00
504.31 0.02 0.07 0.42 0.02 0.79 0.00 0.00 0.00
514.31 0.02 0.07 0.41 0.02 0.79 0.00 0.00 0.00
524.30 0.02 0.07 0.39 0.01 0.79 0.00 0.00 0.00


144.29 0.00 0.00 0.00 0.00 0.00 0.00 0.00 0.00
154.29 0.00 0.00 0.00 0.00 0.00 0.00 0.00 0.00
164.30 0.00 0.00 0.00 0.00 0.00 0.00 0.00 0.00
174.29 0.01 0.09 1.47 0.00 0.00 0.00 0.01 0.08
184.29 0.00 0.04 1.25 0.00 0.00 0.00 0.01 0.04
194.30 0.00 0.02 0.88 0.00 0.00 0.00 0.00 0.02
204.29 0.00 0.01 0.56 0.00 0.00 0.00 0.00 0.01
214.29 0.00 0.00 0.33 0.00 0.00 0.00 0.00 0.01
224.30 0.00 0.00 0.19 0.00 0.00 0.00 0.00 0.00
234.29 0.01 0.01 0.11 0.64 0.00 0.03 0.02 0.01
244.29 0.02 0.01 0.06 0.92 0.00 0.10 0.06 0.02
254.30 0.05 0.03 0.04 0.93 0.00 0.22 0.13 0.04
264.29 0.11 0.06 0.02 0.91 0.00 0.36 0.24 0.08
274.29 0.22 0.13 0.02 0.88 0.00 0.48 0.36 0.14
284.30 0.37 0.24 0.02 0.89 0.00 0.50 0.38 0.14
284.32 0.37 0.24 0.02 0.89 0.00 0.50 0.38 0.14
294.31 0.51 0.37 0.04 0.92 0.13 0.26 0.19 0.08
304.31 0.61 0.49 0.08 0.94 0.25 0.10 0.09 0.05
314.32 0.66 0.60 0.15 0.96 0.35 0.04 0.05 0.04
324.31 0.66 0.66 0.26 0.99 0.43 0.02 0.03 0.03
334.31 0.60 0.68 0.41 1.01 0.50 0.01 0.02 0.02
344.32 0.47 0.64 0.58 1.04 0.55 0.00 0.01 0.02
354.31 0.33 0.56 0.74 1.07 0.60 0.00 0.01 0.01
364.31 0.22 0.46 0.87 1.10 0.64 0.00 0.00 0.01
374.30 0.14 0.36 0.97 1.12 0.66 0.00 0.00 0.01
384.31 0.10 0.28 1.01 1.11 0.69 0.00 0.00 0.00
394.31 0.07 0.22 0.99 1.02 0.71 0.00 0.00 0.00
404.30 0.05 0.17 0.93 0.77 0.73 0.00 0.00 0.00
414.31 0.04 0.14 0.85 0.42 0.74 0.00 0.00 0.00
424.31 0.03 0.11 0.77 0.28 0.75 0.00 0.00 0.00
434.30 0.02 0.09 0.68 0.21 0.76 0.00 0.00 0.00
444.31 0.02 0.08 0.61 0.16 0.77 0.00 0.00 0.00
454.31 0.02 0.07 0.54 0.13 0.77 0.00 0.00 0.00
464.30 0.01 0.06 0.48 0.10 0.78 0.00 0.00 0.00
474.31 0.01 0.06 0.44 0.07 0.78 0.00 0.00 0.00
484.31 0.01 0.05 0.40 0.05 0.79 0.00 0.00 0.00
494.30 0.01 0.05 0.37 0.04 0.79 0.00 0.00 0.00
504.31 0.01 0.05 0.35 0.02 0.79 0.00 0.00 0.00
514.31 0.01 0.05 0.34 0.02 0.79 0.00 0.00 0.00
524.30 0.01 0.05 0.33 0.01 0.79 0.00 0.00 0.00
534.31 0.01 0.05 0.32 0.01 0.79 0.00 0.00 0.00


144.29 0.00 0.00 0.00 0.00 0.00 0.00 0.00 0.00
154.29 0.00 0.00 0.00 0.00 0.00 0.00 0.00 0.00
164.30 0.00 0.00 0.00 0.00 0.00 0.00 0.00 0.00
174.29 0.01 0.07 1.43 0.00 0.00 0.00 0.01 0.06
184.29 0.00 0.03 1.13 0.00 0.00 0.00 0.00 0.03
194.30 0.00 0.01 0.74 0.00 0.00 0.00 0.00 0.02
204.29 0.00 0.01 0.45 0.00 0.00 0.00 0.00 0.01
214.29 0.00 0.00 0.26 0.00 0.00 0.00 0.00 0.00
224.30 0.00 0.00 0.15 0.00 0.00 0.00 0.00 0.00
234.29 0.01 0.01 0.09 0.67 0.00 0.05 0.03 0.01
244.29 0.03 0.02 0.05 0.92 0.00 0.15 0.08 0.02
254.30 0.08 0.04 0.03 0.92 0.00 0.29 0.19 0.06
264.29 0.16 0.09 0.02 0.88 0.00 0.43 0.31 0.12
274.29 0.30 0.18 0.02 0.84 0.00 0.52 0.43 0.20
284.30 0.46 0.32 0.03 0.84 0.00 0.54 0.45 0.20
284.32 0.46 0.32 0.03 0.85 0.00 0.54 0.45 0.20
294.31 0.58 0.45 0.06 0.90 0.10 0.30 0.24 0.11
304.31 0.65 0.57 0.11 0.93 0.23 0.11 0.10 0.06
314.32 0.67 0.66 0.21 0.95 0.33 0.04 0.05 0.04
324.31 0.63 0.69 0.35 0.98 0.42 0.01 0.02 0.03
334.31 0.52 0.67 0.52 1.00 0.49 0.01 0.01 0.02
344.32 0.37 0.59 0.71 1.03 0.54 0.00 0.01 0.01
354.31 0.24 0.49 0.86 1.07 0.59 0.00 0.00 0.01
364.31 0.16 0.38 0.97 1.10 0.63 0.00 0.00 0.01
374.30 0.10 0.29 1.03 1.12 0.66 0.00 0.00 0.01
384.31 0.07 0.22 1.02 1.12 0.68 0.00 0.00 0.00
394.31 0.05 0.17 0.97 1.05 0.71 0.00 0.00 0.00
404.30 0.03 0.13 0.88 0.83 0.72 0.00 0.00 0.00
414.31 0.03 0.11 0.78 0.47 0.74 0.00 0.00 0.00
424.31 0.02 0.09 0.68 0.29 0.75 0.00 0.00 0.00
434.30 0.02 0.07 0.59 0.22 0.76 0.00 0.00 0.00
444.31 0.01 0.06 0.52 0.17 0.77 0.00 0.00 0.00
454.31 0.01 0.05 0.46 0.13 0.77 0.00 0.00 0.00
464.30 0.01 0.05 0.40 0.10 0.78 0.00 0.00 0.00
474.31 0.01 0.04 0.37 0.07 0.78 0.00 0.00 0.00
484.31 0.01 0.04 0.33 0.05 0.78 0.00 0.00 0.00
494.30 0.01 0.04 0.30 0.04 0.79 0.00 0.00 0.00
504.31 0.01 0.04 0.29 0.03 0.79 0.00 0.00 0.00
514.31 0.01 0.04 0.28 0.02 0.79 0.00 0.00 0.00
524.30 0.01 0.04 0.27 0.01 0.79 0.00 0.00 0.00
534.31 0.01 0.04 0.26 0.01 0.79 0.00 0.00 0.00


144.29 0.00 0.00 0.00 0.00 0.00 0.00 0.00 0.00
154.29 0.00 0.00 0.00 0.00 0.00 0.00 0.00 0.00
164.30 0.00 0.00 0.00 0.00 0.00 0.00 0.00 0.00
174.29 0.01 0.05 1.35 0.00 0.00 0.00 0.01 0.05
184.29 0.00 0.02 0.99 0.00 0.00 0.00 0.00 0.02
194.30 0.00 0.01 0.61 0.00 0.00 0.00 0.00 0.01
204.29 0.00 0.00 0.36 0.00 0.00 0.00 0.00 0.01
214.29 0.00 0.00 0.20 0.00 0.00 0.00 0.00 0.00
224.30 0.00 0.00 0.11 0.00 0.00 0.00 0.00 0.00
234.29 0.02 0.01 0.07 0.70 0.00 0.08 0.04 0.01
244.29 0.05 0.03 0.04 0.92 0.00 0.21 0.12 0.03
254.30 0.12 0.06 0.02 0.90 0.00 0.37 0.25 0.08
264.29 0.23 0.14 0.02 0.85 0.00 0.48 0.38 0.16
274.29 0.39 0.25 0.02 0.79 0.00 0.55 0.49 0.26
284.30 0.54 0.40 0.04 0.79 0.00 0.56 0.51 0.26
284.32 0.54 0.40 0.04 0.79 0.00 0.56 0.51 0.26
294.31 0.64 0.53 0.08 0.87 0.08 0.33 0.28 0.14
304.31 0.68 0.64 0.16 0.91 0.21 0.10 0.11 0.07
314.32 0.66 0.69 0.30 0.94 0.31 0.03 0.04 0.05
324.31 0.57 0.69 0.46 0.97 0.40 0.01 0.02 0.03
334.31 0.42 0.63 0.65 1.00 0.47 0.00 0.01 0.02
344.32 0.27 0.52 0.83 1.03 0.53 0.00 0.01 0.01
354.31 0.17 0.41 0.97 1.06 0.58 0.00 0.00 0.01
364.31 0.11 0.31 1.05 1.09 0.62 0.00 0.00 0.01
374.30 0.07 0.23 1.06 1.12 0.65 0.00 0.00 0.00
384.31 0.05 0.17 1.01 1.12 0.68 0.00 0.00 0.00
394.31 0.03 0.13 0.91 1.07 0.70 0.00 0.00 0.00
404.30 0.02 0.10 0.80 0.89 0.72 0.00 0.00 0.00
414.31 0.02 0.08 0.69 0.54 0.73 0.00 0.00 0.00
424.31 0.01 0.07 0.60 0.32 0.75 0.00 0.00 0.00
434.30 0.01 0.05 0.50 0.23 0.76 0.00 0.00 0.00
444.31 0.01 0.05 0.44 0.18 0.76 0.00 0.00 0.00
454.31 0.01 0.04 0.38 0.14 0.77 0.00 0.00 0.00
464.30 0.01 0.04 0.34 0.11 0.78 0.00 0.00 0.00
474.31 0.01 0.03 0.30 0.08 0.78 0.00 0.00 0.00
484.31 0.01 0.03 0.27 0.06 0.78 0.00 0.00 0.00
494.30 0.01 0.03 0.25 0.04 0.79 0.00 0.00 0.00
504.31 0.01 0.03 0.24 0.03 0.79 0.00 0.00 0.00
514.31 0.01 0.03 0.22 0.02 0.79 0.00 0.00 0.00
524.30 0.01 0.03 0.22 0.01 0.79 0.00 0.00 0.00
534.31 0.01 0.03 0.21 0.01 0.79 0.00 0.00 0.00


144.29 0.00 0.00 0.00 0.00 0.00 0.00 0.00 0.00
154.29 0.00 0.00 0.00 0.00 0.00 0.00 0.00 0.00
164.30 0.00 0.00 0.00 0.00 0.00 0.00 0.00 0.00
174.29 0.00 0.04 1.24 0.00 0.00 0.00 0.00 0.03
184.29 0.00 0.02 0.84 0.00 0.00 0.00 0.00 0.02
194.30 0.00 0.01 0.50 0.00 0.00 0.00 0.00 0.01
204.29 0.00 0.00 0.29 0.00 0.00 0.00 0.00 0.00
214.29 0.00 0.00 0.16 0.00 0.00 0.00 0.00 0.00
224.30 0.00 0.00 0.09 0.00 0.00 0.00 0.00 0.00
234.29 0.03 0.02 0.05 0.72 0.00 0.12 0.06 0.02
244.29 0.07 0.04 0.03 0.91 0.00 0.28 0.18 0.05
254.30 0.17 0.10 0.02 0.88 0.00 0.44 0.32 0.12
264.29 0.32 0.20 0.02 0.81 0.00 0.53 0.45 0.22
274.29 0.48 0.33 0.03 0.73 0.00 0.57 0.55 0.33
284.30 0.61 0.49 0.06 0.73 0.00 0.55 0.55 0.34
284.32 0.61 0.49 0.06 0.73 0.00 0.55 0.55 0.34
294.31 0.67 0.61 0.12 0.83 0.05 0.33 0.31 0.18
304.31 0.69 0.69 0.23 0.89 0.18 0.09 0.11 0.09
314.32 0.62 0.71 0.40 0.93 0.29 0.02 0.04 0.05
324.31 0.48 0.67 0.59 0.96 0.39 0.01 0.02 0.03
334.31 0.32 0.57 0.78 0.99 0.46 0.00 0.01 0.02
344.32 0.20 0.44 0.95 1.02 0.52 0.00 0.00 0.01
354.31 0.12 0.33 1.05 1.06 0.57 0.00 0.00 0.01
364.31 0.08 0.24 1.09 1.09 0.61 0.00 0.00 0.01
374.30 0.05 0.18 1.04 1.12 0.65 0.00 0.00 0.00
384.31 0.03 0.13 0.95 1.13 0.68 0.00 0.00 0.00
394.31 0.02 0.10 0.84 1.09 0.70 0.00 0.00 0.00
404.30 0.02 0.08 0.71 0.94 0.72 0.00 0.00 0.00
414.31 0.01 0.06 0.60 0.61 0.73 0.00 0.00 0.00
424.31 0.01 0.05 0.51 0.34 0.74 0.00 0.00 0.00
434.30 0.01 0.04 0.42 0.25 0.75 0.00 0.00 0.00
444.31 0.01 0.04 0.37 0.19 0.76 0.00 0.00 0.00
454.31 0.01 0.03 0.32 0.15 0.77 0.00 0.00 0.00
464.30 0.01 0.03 0.28 0.11 0.77 0.00 0.00 0.00
474.31 0.01 0.03 0.24 0.08 0.78 0.00 0.00 0.00
484.31 0.01 0.02 0.22 0.06 0.78 0.00 0.00 0.00
494.30 0.01 0.02 0.20 0.04 0.79 0.00 0.00 0.00
504.31 0.01 0.02 0.19 0.03 0.79 0.00 0.00 0.00
514.31 0.01 0.02 0.18 0.02 0.79 0.00 0.00 0.00
524.30 0.01 0.02 0.17 0.02 0.79 0.00 0.00 0.00
534.31 0.01 0.02 0.17 0.01 0.79 0.00 0.00 0.00


144.29 0.00 0.00 0.00 0.00 0.00 0.00 0.00 0.00
154.29 0.00 0.00 0.00 0.00 0.00 0.00 0.00 0.00
164.30 0.00 0.00 0.00 0.00 0.00 0.00 0.00 0.00
174.29 0.00 0.03 1.11 0.00 0.00 0.00 0.00 0.03
184.29 0.00 0.01 0.71 0.00 0.00 0.00 0.00 0.01
194.30 0.00 0.00 0.40 0.00 0.00 0.00 0.00 0.01
204.29 0.00 0.00 0.22 0.00 0.00 0.00 0.00 0.00
214.29 0.00 0.00 0.12 0.00 0.00 0.00 0.00 0.00
224.30 0.00 0.00 0.07 0.00 0.00 0.00 0.00 0.00
234.29 0.04 0.02 0.04 0.74 0.00 0.17 0.10 0.02
244.29 0.11 0.06 0.02 0.89 0.00 0.36 0.24 0.08
254.30 0.25 0.14 0.02 0.84 0.00 0.49 0.39 0.17
264.29 0.41 0.27 0.02 0.76 0.00 0.56 0.51 0.28
274.29 0.56 0.42 0.04 0.66 0.00 0.57 0.58 0.39
284.30 0.66 0.56 0.08 0.66 0.00 0.52 0.57 0.41
284.32 0.66 0.56 0.08 0.66 0.00 0.52 0.57 0.40
294.31 0.70 0.67 0.17 0.79 0.02 0.29 0.33 0.22
304.31 0.67 0.72 0.32 0.88 0.16 0.07 0.10 0.10
314.32 0.54 0.70 0.52 0.92 0.27 0.02 0.03 0.05
324.31 0.38 0.61 0.72 0.96 0.37 0.01 0.01 0.03
334.31 0.23 0.49 0.90 0.99 0.45 0.00 0.01 0.02
344.32 0.14 0.36 1.05 1.02 0.51 0.00 0.00 0.01
354.31 0.08 0.26 1.11 1.05 0.56 0.00 0.00 0.01
364.31 0.05 0.19 1.09 1.09 0.61 0.00 0.00 0.00
374.30 0.03 0.13 0.99 1.12 0.64 0.00 0.00 0.00
384.31 0.02 0.10 0.88 1.13 0.67 0.00 0.00 0.00
394.31 0.02 0.08 0.74 1.10 0.69 0.00 0.00 0.00
404.30 0.01 0.06 0.62 0.98 0.71 0.00 0.00 0.00
414.31 0.01 0.05 0.51 0.69 0.73 0.00 0.00 0.00
424.31 0.01 0.04 0.43 0.37 0.74 0.00 0.00 0.00
434.30 0.01 0.03 0.35 0.26 0.75 0.00 0.00 0.00
444.31 0.01 0.03 0.30 0.20 0.76 0.00 0.00 0.00
454.31 0.01 0.02 0.26 0.16 0.77 0.00 0.00 0.00
464.30 0.01 0.02 0.22 0.12 0.77 0.00 0.00 0.00
474.31 0.01 0.02 0.20 0.09 0.78 0.00 0.00 0.00
484.31 0.01 0.02 0.18 0.07 0.78 0.00 0.00 0.00
494.30 0.01 0.02 0.16 0.05 0.79 0.00 0.00 0.00
504.31 0.01 0.02 0.15 0.03 0.79 0.00 0.00 0.00
514.31 0.01 0.02 0.14 0.02 0.79 0.00 0.00 0.00
524.30 0.01 0.02 0.14 0.02 0.79 0.00 0.00 0.00
534.31 0.01 0.02 0.13 0.01 0.79 0.00 0.00 0.00


154.29 0.00 0.00 0.00 0.00 0.00 0.00 0.00 0.00
164.30 0.00 0.00 0.00 0.00 0.00 0.00 0.00 0.00
174.29 0.00 0.02 0.96 0.00 0.00 0.00 0.00 0.02
184.29 0.00 0.01 0.58 0.00 0.00 0.00 0.00 0.01
194.30 0.00 0.00 0.32 0.00 0.00 0.00 0.00 0.00
204.29 0.00 0.00 0.17 0.00 0.00 0.00 0.00 0.00
214.29 0.00 0.00 0.09 0.00 0.00 0.00 0.00 0.00
224.30 0.00 0.00 0.05 0.00 0.00 0.00 0.00 0.00
234.29 0.07 0.04 0.03 0.76 0.00 0.24 0.14 0.04
244.29 0.16 0.09 0.02 0.87 0.00 0.43 0.31 0.11
254.30 0.33 0.20 0.02 0.80 0.00 0.53 0.46 0.22
264.29 0.50 0.35 0.03 0.70 0.00 0.57 0.55 0.34
274.29 0.62 0.51 0.06 0.59 0.00 0.55 0.60 0.46
284.30 0.69 0.63 0.12 0.59 0.00 0.45 0.57 0.47
284.32 0.69 0.63 0.12 0.59 0.00 0.45 0.57 0.47
294.31 0.70 0.71 0.24 0.75 0.00 0.24 0.32 0.26
304.31 0.62 0.73 0.42 0.86 0.13 0.06 0.09 0.10
314.32 0.44 0.66 0.65 0.91 0.25 0.01 0.03 0.05
324.31 0.28 0.54 0.85 0.95 0.35 0.00 0.01 0.02
334.31 0.16 0.41 1.02 0.98 0.43 0.00 0.01 0.01
344.32 0.09 0.29 1.12 1.01 0.50 0.00 0.00 0.01
354.31 0.06 0.20 1.13 1.05 0.55 0.00 0.00 0.01
364.31 0.04 0.14 1.05 1.08 0.60 0.00 0.00 0.00
374.30 0.02 0.10 0.92 1.11 0.64 0.00 0.00 0.00
384.31 0.02 0.08 0.78 1.13 0.67 0.00 0.00 0.00
394.31 0.01 0.06 0.65 1.11 0.69 0.00 0.00 0.00
404.30 0.01 0.04 0.52 1.02 0.71 0.00 0.00 0.00
414.31 0.01 0.03 0.43 0.77 0.73 0.00 0.00 0.00
424.31 0.01 0.03 0.35 0.42 0.74 0.00 0.00 0.00
434.30 0.01 0.02 0.29 0.28 0.75 0.00 0.00 0.00
444.31 0.01 0.02 0.24 0.21 0.76 0.00 0.00 0.00
454.31 0.01 0.02 0.21 0.16 0.77 0.00 0.00 0.00
464.30 0.01 0.02 0.18 0.13 0.77 0.00 0.00 0.00
474.31 0.01 0.02 0.16 0.10 0.78 0.00 0.00 0.00
484.31 0.01 0.02 0.14 0.07 0.78 0.00 0.00 0.00
494.30 0.01 0.02 0.13 0.05 0.79 0.00 0.00 0.00
504.31 0.01 0.02 0.12 0.04 0.79 0.00 0.00 0.00
514.31 0.01 0.02 0.12 0.02 0.79 0.00 0.00 0.00
524.30 0.01 0.02 0.11 0.02 0.79 0.00 0.00 0.00
534.31 0.01 0.02 0.11 0.01 0.79 0.00 0.00 0.00
544.31 0.01 0.02 0.11 0.01 0.79 0.00 0.00 0.00


154.29 0.00 0.00 0.00 0.00 0.00 0.00 0.00 0.00
164.30 0.00 0.00 0.00 0.00 0.00 0.00 0.00 0.00
174.29 0.00 0.01 0.82 0.00 0.00 0.00 0.00 0.01
184.29 0.00 0.01 0.47 0.00 0.00 0.00 0.00 0.01
194.30 0.00 0.00 0.25 0.00 0.00 0.00 0.00 0.00
204.29 0.00 0.00 0.13 0.00 0.00 0.00 0.00 0.00
214.29 0.00 0.00 0.07 0.00 0.00 0.00 0.00 0.00
224.30 0.00 0.00 0.04 0.00 0.00 0.00 0.00 0.00
234.29 0.10 0.06 0.02 0.77 0.00 0.31 0.20 0.06
244.29 0.24 0.14 0.02 0.84 0.00 0.49 0.38 0.16
254.30 0.42 0.28 0.02 0.75 0.00 0.56 0.51 0.29
264.29 0.57 0.44 0.04 0.64 0.00 0.57 0.59 0.41
274.29 0.67 0.58 0.08 0.52 0.00 0.50 0.61 0.52
284.30 0.71 0.69 0.18 0.51 0.00 0.37 0.54 0.52
284.32 0.71 0.69 0.18 0.51 0.00 0.37 0.54 0.52
294.31 0.67 0.74 0.33 0.70 0.00 0.18 0.30 0.29
304.31 0.53 0.71 0.55 0.84 0.10 0.04 0.08 0.11
314.32 0.34 0.59 0.78 0.91 0.23 0.01 0.02 0.04
324.31 0.20 0.45 0.97 0.95 0.33 0.00 0.01 0.02
334.31 0.11 0.33 1.11 0.98 0.42 0.00 0.00 0.01
344.32 0.06 0.23 1.16 1.01 0.49 0.00 0.00 0.01
354.31 0.04 0.16 1.11 1.04 0.54 0.00 0.00 0.00
364.31 0.02 0.11 0.98 1.08 0.59 0.00 0.00 0.00
374.30 0.02 0.08 0.82 1.11 0.63 0.00 0.00 0.00
384.31 0.01 0.06 0.68 1.13 0.66 0.00 0.00 0.00
394.31 0.01 0.04 0.55 1.12 0.69 0.00 0.00 0.00
404.30 0.01 0.03 0.44 1.05 0.71 0.00 0.00 0.00
414.31 0.01 0.03 0.35 0.83 0.72 0.00 0.00 0.00
424.31 0.01 0.02 0.29 0.47 0.74 0.00 0.00 0.00
434.30 0.01 0.02 0.23 0.29 0.75 0.00 0.00 0.00
444.31 0.01 0.02 0.20 0.22 0.76 0.00 0.00 0.00
454.31 0.01 0.02 0.17 0.17 0.77 0.00 0.00 0.00
464.30 0.01 0.02 0.14 0.13 0.77 0.00 0.00 0.00
474.31 0.01 0.02 0.13 0.10 0.78 0.00 0.00 0.00
484.31 0.01 0.02 0.11 0.07 0.78 0.00 0.00 0.00
494.30 0.01 0.02 0.10 0.05 0.78 0.00 0.00 0.00
504.31 0.02 0.02 0.10 0.04 0.79 0.00 0.00 0.00
514.31 0.02 0.02 0.09 0.03 0.79 0.00 0.00 0.00
524.30 0.02 0.02 0.09 0.02 0.79 0.00 0.00 0.00
534.31 0.02 0.02 0.09 0.01 0.79 0.00 0.00 0.00
544.31 0.02 0.02 0.09 0.01 0.79 0.00 0.00 0.00


154.29 0.00 0.00 0.00 0.00 0.00 0.00 0.00 0.00
164.30 0.00 0.00 0.00 0.00 0.00 0.00 0.00 0.00
174.29 0.00 0.01 0.68 0.00 0.00 0.00 0.00 0.01
184.29 0.00 0.00 0.38 0.00 0.00 0.00 0.00 0.01
194.30 0.00 0.00 0.20 0.00 0.00 0.00 0.00 0.00
204.29 0.00 0.00 0.10 0.00 0.00 0.00 0.00 0.00
214.29 0.00 0.00 0.05 0.00 0.00 0.00 0.00 0.00
224.30 0.00 0.00 0.03 0.00 0.00 0.00 0.00 0.00
234.29 0.15 0.08 0.02 0.77 0.00 0.38 0.26 0.09
244.29 0.32 0.20 0.02 0.80 0.00 0.53 0.45 0.22
254.30 0.51 0.36 0.03 0.69 0.00 0.58 0.56 0.35
264.29 0.63 0.52 0.05 0.57 0.00 0.55 0.61 0.47
274.29 0.70 0.65 0.12 0.43 0.00 0.43 0.59 0.56
284.30 0.71 0.73 0.25 0.43 0.00 0.28 0.49 0.55
284.32 0.71 0.73 0.25 0.43 0.00 0.28 0.48 0.55
294.31 0.61 0.74 0.44 0.66 0.00 0.13 0.26 0.31
304.31 0.43 0.66 0.68 0.83 0.08 0.03 0.07 0.11
314.32 0.24 0.51 0.91 0.90 0.21 0.01 0.02 0.04
324.31 0.14 0.37 1.07 0.95 0.32 0.00 0.01 0.02
334.31 0.08 0.26 1.17 0.98 0.40 0.00 0.00 0.01
344.32 0.04 0.17 1.16 1.01 0.47 0.00 0.00 0.01
354.31 0.03 0.12 1.05 1.04 0.53 0.00 0.00 0.00
364.31 0.02 0.08 0.89 1.07 0.58 0.00 0.00 0.00
374.30 0.01 0.06 0.72 1.10 0.62 0.00 0.00 0.00
384.31 0.01 0.04 0.58 1.13 0.65 0.00 0.00 0.00
394.31 0.01 0.03 0.46 1.13 0.68 0.00 0.00 0.00
404.30 0.01 0.02 0.36 1.07 0.70 0.00 0.00 0.00
414.31 0.01 0.02 0.29 0.89 0.72 0.00 0.00 0.00
424.31 0.01 0.02 0.23 0.54 0.73 0.00 0.00 0.00
434.30 0.01 0.01 0.19 0.32 0.75 0.00 0.00 0.00
444.31 0.01 0.01 0.16 0.23 0.76 0.00 0.00 0.00
454.31 0.01 0.01 0.13 0.18 0.76 0.00 0.00 0.00
464.30 0.01 0.01 0.11 0.14 0.77 0.00 0.00 0.00
474.31 0.01 0.01 0.10 0.11 0.78 0.00 0.00 0.00
484.31 0.02 0.02 0.09 0.08 0.78 0.00 0.00 0.00
494.30 0.02 0.02 0.08 0.06 0.78 0.00 0.00 0.00
504.31 0.02 0.02 0.08 0.04 0.79 0.00 0.00 0.00
514.31 0.02 0.02 0.07 0.03 0.79 0.00 0.00 0.00
524.30 0.02 0.02 0.07 0.02 0.79 0.00 0.00 0.00
534.31 0.02 0.02 0.07 0.01 0.79 0.00 0.00 0.00
544.31 0.02 0.02 0.07 0.01 0.79 0.00 0.00 0.00


154.29 0.00 0.00 0.00 0.00 0.00 0.00 0.00 0.00
164.30 0.00 0.00 0.00 0.00 0.00 0.00 0.00 0.00
174.29 0.00 0.01 0.56 0.00 0.00 0.00 0.00 0.01
184.29 0.00 0.00 0.30 0.00 0.00 0.00 0.00 0.00
194.30 0.00 0.00 0.15 0.00 0.00 0.00 0.00 0.00
204.29 0.00 0.00 0.08 0.00 0.00 0.00 0.00 0.00
214.29 0.00 0.00 0.04 0.00 0.00 0.00 0.00 0.00
224.30 0.00 0.00 0.02 0.00 0.00 0.00 0.00 0.00
234.29 0.22 0.13 0.02 0.76 0.00 0.44 0.33 0.13
244.29 0.41 0.27 0.02 0.75 0.00 0.56 0.51 0.28
254.30 0.58 0.45 0.03 0.62 0.00 0.57 0.59 0.42
264.29 0.68 0.60 0.08 0.49 0.00 0.50 0.61 0.53
274.29 0.72 0.71 0.17 0.34 0.00 0.34 0.54 0.60
284.30 0.68 0.76 0.35 0.34 0.00 0.20 0.42 0.57
284.32 0.68 0.76 0.35 0.35 0.00 0.20 0.42 0.57
294.31 0.52 0.72 0.57 0.61 0.00 0.09 0.22 0.32
304.31 0.32 0.59 0.81 0.81 0.05 0.02 0.06 0.10
314.32 0.17 0.42 1.03 0.90 0.18 0.00 0.01 0.04
324.31 0.10 0.30 1.16 0.94 0.30 0.00 0.01 0.02
334.31 0.05 0.20 1.20 0.98 0.39 0.00 0.00 0.01
344.32 0.03 0.13 1.12 1.01 0.46 0.00 0.00 0.00
354.31 0.02 0.09 0.97 1.04 0.52 0.00 0.00 0.00
364.31 0.01 0.06 0.79 1.07 0.57 0.00 0.00 0.00
374.30 0.01 0.04 0.62 1.10 0.61 0.00 0.00 0.00
384.31 0.01 0.03 0.49 1.13 0.65 0.00 0.00 0.00
394.31 0.01 0.02 0.38 1.13 0.68 0.00 0.00 0.00
404.30 0.01 0.02 0.29 1.09 0.70 0.00 0.00 0.00
414.31 0.01 0.02 0.23 0.94 0.72 0.00 0.00 0.00
424.31 0.01 0.01 0.18 0.62 0.73 0.00 0.00 0.00
434.30 0.01 0.01 0.15 0.34 0.74 0.00 0.00 0.00
444.31 0.01 0.01 0.12 0.25 0.75 0.00 0.00 0.00
454.31 0.01 0.01 0.11 0.19 0.76 0.00 0.00 0.00
464.30 0.02 0.01 0.09 0.15 0.77 0.00 0.00 0.00
474.31 0.02 0.02 0.08 0.11 0.77 0.00 0.00 0.00
484.31 0.02 0.02 0.07 0.08 0.78 0.00 0.00 0.00
494.30 0.03 0.02 0.07 0.06 0.78 0.00 0.00 0.00
504.31 0.03 0.02 0.06 0.04 0.79 0.00 0.00 0.00
514.31 0.03 0.02 0.06 0.03 0.79 0.00 0.00 0.00
524.30 0.03 0.02 0.06 0.02 0.79 0.00 0.00 0.00
534.31 0.04 0.02 0.06 0.02 0.79 0.00 0.00 0.00
544.31 0.04 0.02 0.06 0.01 0.79 0.00 0.00 0.00


154.29 0.00 0.00 0.00 0.00 0.00 0.00 0.00 0.00
164.30 0.00 0.00 0.00 0.00 0.00 0.00 0.00 0.00
174.29 0.00 0.00 0.45 0.00 0.00 0.00 0.00 0.01
184.29 0.00 0.00 0.23 0.00 0.00 0.00 0.00 0.00
194.30 0.00 0.00 0.12 0.00 0.00 0.00 0.00 0.00
204.29 0.00 0.00 0.06 0.00 0.00 0.00 0.00 0.00
214.29 0.00 0.00 0.03 0.00 0.00 0.00 0.00 0.00
224.30 0.00 0.00 0.02 0.00 0.00 0.00 0.00 0.00
234.29 0.30 0.18 0.02 0.75 0.00 0.49 0.40 0.18
244.29 0.50 0.35 0.02 0.69 0.00 0.58 0.56 0.34
254.30 0.65 0.53 0.05 0.55 0.00 0.55 0.61 0.48
264.29 0.71 0.67 0.11 0.40 0.00 0.43 0.59 0.57
274.29 0.72 0.75 0.25 0.25 0.00 0.25 0.48 0.61
284.30 0.61 0.75 0.46 0.26 0.00 0.13 0.34 0.56
284.32 0.61 0.75 0.46 0.26 0.00 0.13 0.34 0.56
294.31 0.41 0.66 0.70 0.57 0.00 0.06 0.18 0.31
304.31 0.23 0.50 0.94 0.80 0.02 0.02 0.05 0.09
314.32 0.12 0.34 1.13 0.90 0.16 0.00 0.01 0.03
324.31 0.07 0.23 1.21 0.94 0.27 0.00 0.00 0.01
334.31 0.04 0.15 1.18 0.97 0.37 0.00 0.00 0.01
344.32 0.02 0.10 1.04 1.00 0.45 0.00 0.00 0.00
354.31 0.01 0.07 0.86 1.03 0.51 0.00 0.00 0.00
364.31 0.01 0.05 0.68 1.06 0.56 0.00 0.00 0.00
374.30 0.01 0.03 0.52 1.10 0.61 0.00 0.00 0.00
384.31 0.01 0.02 0.40 1.12 0.64 0.00 0.00 0.00
394.31 0.01 0.02 0.31 1.13 0.67 0.00 0.00 0.00
404.30 0.01 0.01 0.24 1.10 0.69 0.00 0.00 0.00
414.31 0.01 0.01 0.18 0.98 0.71 0.00 0.00 0.00
424.31 0.01 0.01 0.15 0.69 0.73 0.00 0.00 0.00
434.30 0.01 0.01 0.12 0.37 0.74 0.00 0.00 0.00
444.31 0.01 0.01 0.10 0.26 0.75 0.00 0.00 0.00
454.31 0.02 0.01 0.08 0.20 0.76 0.00 0.00 0.00
464.30 0.02 0.02 0.07 0.16 0.77 0.00 0.00 0.00
474.31 0.03 0.02 0.06 0.12 0.77 0.00 0.00 0.00
484.31 0.03 0.02 0.06 0.09 0.78 0.00 0.00 0.00
494.30 0.04 0.03 0.06 0.07 0.78 0.00 0.00 0.00
504.31 0.04 0.03 0.05 0.05 0.79 0.00 0.00 0.00
514.31 0.05 0.03 0.05 0.03 0.79 0.00 0.00 0.00
524.30 0.05 0.03 0.05 0.02 0.79 0.00 0.00 0.00
534.31 0.05 0.03 0.05 0.02 0.79 0.00 0.00 0.00
544.31 0.05 0.03 0.05 0.01 0.79 0.00 0.00 0.00


164.30 0.00 0.00 0.00 0.00 0.00 0.00 0.00 0.00
174.29 0.00 0.00 0.36 0.00 0.00 0.00 0.00 0.00
184.29 0.00 0.00 0.18 0.00 0.00 0.00 0.00 0.00
194.30 0.00 0.00 0.09 0.00 0.00 0.00 0.00 0.00
204.29 0.00 0.00 0.04 0.00 0.00 0.00 0.00 0.00
214.29 0.00 0.00 0.02 0.00 0.00 0.00 0.00 0.00
224.30 0.00 0.00 0.01 0.00 0.00 0.00 0.00 0.00
234.29 0.40 0.26 0.02 0.72 0.00 0.53 0.46 0.24
244.29 0.58 0.44 0.03 0.63 0.00 0.58 0.59 0.41
254.30 0.69 0.61 0.07 0.48 0.00 0.51 0.61 0.53
264.29 0.73 0.72 0.17 0.31 0.00 0.34 0.54 0.60
274.29 0.69 0.77 0.34 0.17 0.00 0.18 0.40 0.61
284.30 0.52 0.72 0.58 0.18 0.00 0.09 0.28 0.53
284.32 0.52 0.72 0.59 0.18 0.00 0.09 0.28 0.53
294.31 0.31 0.58 0.84 0.54 0.00 0.04 0.14 0.29
304.31 0.16 0.41 1.06 0.80 0.00 0.01 0.04 0.08
314.32 0.08 0.27 1.20 0.90 0.13 0.00 0.01 0.03
324.31 0.04 0.18 1.22 0.94 0.25 0.00 0.00 0.01
334.31 0.02 0.11 1.13 0.97 0.35 0.00 0.00 0.01
344.32 0.01 0.07 0.95 1.00 0.43 0.00 0.00 0.00
354.31 0.01 0.05 0.75 1.03 0.50 0.00 0.00 0.00
364.31 0.01 0.03 0.58 1.06 0.55 0.00 0.00 0.00
374.30 0.01 0.02 0.43 1.09 0.60 0.00 0.00 0.00
384.31 0.00 0.02 0.33 1.12 0.64 0.00 0.00 0.00
394.31 0.01 0.01 0.25 1.14 0.67 0.00 0.00 0.00
404.30 0.01 0.01 0.19 1.12 0.69 0.00 0.00 0.00
414.31 0.01 0.01 0.15 1.02 0.71 0.00 0.00 0.00
424.31 0.01 0.01 0.12 0.77 0.73 0.00 0.00 0.00
434.30 0.01 0.01 0.09 0.42 0.74 0.00 0.00 0.00
444.31 0.02 0.02 0.08 0.28 0.75 0.00 0.00 0.00
454.31 0.02 0.02 0.07 0.21 0.76 0.00 0.00 0.00
464.30 0.03 0.02 0.06 0.16 0.77 0.00 0.00 0.00
474.31 0.04 0.03 0.05 0.13 0.77 0.00 0.00 0.00
484.31 0.05 0.03 0.05 0.10 0.78 0.00 0.00 0.00
494.30 0.06 0.04 0.05 0.07 0.78 0.00 0.00 0.00
504.31 0.06 0.04 0.05 0.05 0.79 0.00 0.00 0.00
514.31 0.07 0.04 0.05 0.04 0.79 0.00 0.00 0.00
524.30 0.08 0.05 0.05 0.02 0.79 0.00 0.00 0.00
534.31 0.08 0.05 0.05 0.02 0.79 0.00 0.00 0.00
544.31 0.08 0.05 0.05 0.01 0.79 0.00 0.00 0.00
554.30 0.08 0.05 0.05 0.01 0.79 0.00 0.00 0.00


164.30 0.00 0.00 0.00 0.00 0.00 0.00 0.00 0.00
174.29 0.00 0.00 0.28 0.00 0.00 0.00 0.00 0.00
184.29 0.00 0.00 0.14 0.00 0.00 0.00 0.00 0.00
194.30 0.00 0.00 0.07 0.00 0.00 0.00 0.00 0.00
204.29 0.00 0.00 0.03 0.00 0.00 0.00 0.00 0.00
214.29 0.00 0.00 0.02 0.00 0.00 0.00 0.00 0.00
224.30 0.00 0.00 0.01 0.00 0.00 0.00 0.00 0.00
234.29 0.49 0.34 0.02 0.68 0.00 0.55 0.51 0.30
244.29 0.64 0.53 0.04 0.56 0.00 0.56 0.62 0.47
254.30 0.72 0.68 0.11 0.39 0.00 0.44 0.59 0.58
264.29 0.73 0.76 0.24 0.22 0.00 0.25 0.48 0.62
274.29 0.62 0.77 0.45 0.11 0.00 0.12 0.33 0.58
284.30 0.41 0.66 0.72 0.13 0.00 0.06 0.22 0.48
284.32 0.41 0.66 0.72 0.13 0.00 0.06 0.21 0.48
294.31 0.22 0.49 0.97 0.51 0.00 0.03 0.11 0.26
304.31 0.11 0.33 1.16 0.80 0.00 0.01 0.03 0.07
314.32 0.06 0.21 1.25 0.90 0.11 0.00 0.01 0.02
324.31 0.03 0.13 1.20 0.94 0.23 0.00 0.00 0.01
334.31 0.02 0.09 1.04 0.97 0.33 0.00 0.00 0.00
344.32 0.01 0.05 0.83 1.00 0.42 0.00 0.00 0.00
354.31 0.01 0.04 0.64 1.03 0.49 0.00 0.00 0.00
364.31 0.01 0.03 0.48 1.06 0.54 0.00 0.00 0.00
374.30 0.00 0.02 0.35 1.09 0.59 0.00 0.00 0.00
384.31 0.00 0.01 0.26 1.12 0.63 0.00 0.00 0.00
394.31 0.01 0.01 0.20 1.14 0.66 0.00 0.00 0.00
404.30 0.01 0.01 0.15 1.12 0.69 0.00 0.00 0.00
414.31 0.01 0.01 0.12 1.05 0.71 0.00 0.00 0.00
424.31 0.01 0.01 0.09 0.83 0.72 0.00 0.00 0.00
434.30 0.02 0.02 0.07 0.47 0.74 0.00 0.00 0.00
444.31 0.03 0.02 0.06 0.29 0.75 0.00 0.00 0.00
454.31 0.04 0.02 0.05 0.22 0.76 0.00 0.00 0.00
464.30 0.05 0.03 0.05 0.17 0.77 0.00 0.00 0.00
474.31 0.06 0.04 0.05 0.13 0.77 0.00 0.00 0.00
484.31 0.07 0.04 0.04 0.10 0.78 0.00 0.00 0.00
494.30 0.09 0.05 0.04 0.07 0.78 0.00 0.00 0.00
504.31 0.09 0.06 0.05 0.05 0.78 0.00 0.00 0.00
514.31 0.10 0.06 0.05 0.04 0.79 0.00 0.00 0.00
524.30 0.11 0.07 0.05 0.03 0.79 0.00 0.00 0.00
534.31 0.12 0.07 0.05 0.02 0.79 0.00 0.00 0.00
544.31 0.12 0.07 0.05 0.01 0.79 0.00 0.00 0.00
554.30 0.12 0.07 0.05 0.01 0.79 0.00 0.00 0.00


164.30 0.00 0.00 0.00 0.00 0.00 0.00 0.00 0.00
174.29 0.00 0.00 0.22 0.00 0.00 0.00 0.00 0.00
184.29 0.00 0.00 0.11 0.00 0.00 0.00 0.00 0.00
194.30 0.00 0.00 0.05 0.00 0.00 0.00 0.00 0.00
204.29 0.00 0.00 0.02 0.00 0.00 0.00 0.00 0.00
214.29 0.00 0.00 0.01 0.00 0.00 0.00 0.00 0.00
224.30 0.00 0.00 0.01 0.00 0.00 0.00 0.00 0.00
234.29 0.57 0.42 0.02 0.62 0.00 0.56 0.55 0.36
244.29 0.69 0.60 0.06 0.48 0.00 0.53 0.62 0.53
254.30 0.74 0.73 0.16 0.29 0.00 0.35 0.55 0.61
264.29 0.70 0.78 0.33 0.15 0.00 0.18 0.41 0.61
274.29 0.53 0.73 0.58 0.08 0.00 0.08 0.26 0.54
284.30 0.30 0.58 0.86 0.09 0.00 0.04 0.16 0.43
284.32 0.30 0.58 0.86 0.09 0.00 0.04 0.16 0.43
294.31 0.15 0.40 1.09 0.48 0.00 0.02 0.08 0.23
304.31 0.08 0.26 1.24 0.80 0.00 0.01 0.02 0.06
314.32 0.04 0.16 1.25 0.90 0.08 0.00 0.01 0.02
324.31 0.02 0.10 1.13 0.95 0.21 0.00 0.00 0.01
334.31 0.01 0.06 0.94 0.97 0.32 0.00 0.00 0.00
344.32 0.01 0.04 0.72 1.00 0.40 0.00 0.00 0.00
354.31 0.01 0.03 0.54 1.02 0.48 0.00 0.00 0.00
364.31 0.00 0.02 0.39 1.05 0.53 0.00 0.00 0.00
374.30 0.00 0.01 0.28 1.08 0.58 0.00 0.00 0.00
384.31 0.01 0.01 0.21 1.11 0.62 0.00 0.00 0.00
394.31 0.01 0.01 0.16 1.13 0.65 0.00 0.00 0.00
404.30 0.01 0.01 0.12 1.13 0.68 0.00 0.00 0.00
414.31 0.01 0.01 0.09 1.07 0.70 0.00 0.00 0.00
424.31 0.02 0.01 0.07 0.89 0.72 0.00 0.00 0.00
434.30 0.03 0.02 0.06 0.54 0.73 0.00 0.00 0.00
444.31 0.04 0.03 0.05 0.31 0.75 0.00 0.00 0.00
454.31 0.05 0.03 0.05 0.23 0.76 0.00 0.00 0.00
464.30 0.07 0.04 0.04 0.18 0.76 0.00 0.00 0.00
474.31 0.09 0.05 0.04 0.14 0.77 0.00 0.00 0.00
484.31 0.11 0.06 0.04 0.11 0.78 0.00 0.00 0.00
494.30 0.12 0.07 0.04 0.08 0.78 0.00 0.00 0.00
504.31 0.14 0.08 0.05 0.06 0.78 0.00 0.00 0.00
514.31 0.15 0.09 0.05 0.04 0.79 0.00 0.00 0.00
524.30 0.16 0.09 0.05 0.03 0.79 0.00 0.00 0.00
534.31 0.17 0.10 0.06 0.02 0.79 0.00 0.00 0.00
544.31 0.17 0.10 0.06 0.01 0.79 0.00 0.00 0.00
554.30 0.17 0.10 0.06 0.01 0.79 0.00 0.00 0.00


164.30 0.00 0.00 0.00 0.00 0.00 0.00 0.00 0.00
174.29 0.00 0.00 0.17 0.00 0.00 0.00 0.00 0.00
184.29 0.00 0.00 0.08 0.00 0.00 0.00 0.00 0.00
194.30 0.00 0.00 0.04 0.00 0.00 0.00 0.00 0.00
204.29 0.00 0.00 0.02 0.00 0.00 0.00 0.00 0.00
214.29 0.00 0.00 0.01 0.00 0.00 0.00 0.00 0.00
224.30 0.00 0.00 0.00 0.00 0.00 0.00 0.00 0.00
234.29 0.63 0.51 0.03 0.57 0.00 0.55 0.58 0.42
244.29 0.72 0.67 0.09 0.40 0.00 0.47 0.61 0.58
254.30 0.74 0.77 0.22 0.21 0.00 0.26 0.49 0.62
264.29 0.64 0.78 0.44 0.10 0.00 0.12 0.33 0.59
274.29 0.41 0.67 0.71 0.05 0.00 0.05 0.20 0.49
284.30 0.21 0.49 0.99 0.06 0.00 0.02 0.12 0.37
284.32 0.21 0.49 0.99 0.06 0.00 0.02 0.12 0.37
294.31 0.11 0.32 1.19 0.46 0.00 0.01 0.06 0.19
304.31 0.05 0.20 1.28 0.80 0.00 0.00 0.02 0.05
314.32 0.03 0.12 1.21 0.91 0.05 0.00 0.00 0.01
324.31 0.01 0.08 1.04 0.95 0.18 0.00 0.00 0.01
334.31 0.01 0.05 0.82 0.97 0.30 0.00 0.00 0.00
344.32 0.01 0.03 0.61 1.00 0.39 0.00 0.00 0.00
354.31 0.00 0.02 0.44 1.02 0.46 0.00 0.00 0.00
364.31 0.00 0.01 0.32 1.05 0.52 0.00 0.00 0.00
374.30 0.00 0.01 0.23 1.08 0.57 0.00 0.00 0.00
384.31 0.01 0.01 0.17 1.11 0.61 0.00 0.00 0.00
394.31 0.01 0.01 0.12 1.13 0.65 0.00 0.00 0.00
404.30 0.01 0.01 0.09 1.13 0.68 0.00 0.00 0.00
414.31 0.02 0.01 0.07 1.09 0.70 0.00 0.00 0.00
424.31 0.03 0.02 0.06 0.94 0.72 0.00 0.00 0.00
434.30 0.04 0.03 0.05 0.61 0.73 0.00 0.00 0.00
444.31 0.06 0.04 0.04 0.34 0.74 0.00 0.00 0.00
454.31 0.08 0.05 0.04 0.25 0.75 0.00 0.00 0.00
464.30 0.10 0.06 0.04 0.19 0.76 0.00 0.00 0.00
474.31 0.13 0.08 0.04 0.15 0.77 0.00 0.00 0.00
484.31 0.15 0.09 0.04 0.11 0.77 0.00 0.00 0.00
494.30 0.18 0.11 0.05 0.08 0.78 0.00 0.00 0.00
504.31 0.19 0.12 0.05 0.06 0.78 0.00 0.00 0.00
514.31 0.20 0.12 0.06 0.04 0.79 0.00 0.00 0.00
524.30 0.22 0.13 0.07 0.03 0.79 0.00 0.00 0.00
534.31 0.23 0.14 0.07 0.02 0.79 0.00 0.00 0.00
544.31 0.23 0.14 0.08 0.02 0.79 0.00 0.00 0.00
554.30 0.23 0.14 0.08 0.01 0.79 0.00 0.00 0.00


164.30 0.00 0.00 0.00 0.00 0.00 0.00 0.00 0.00
174.29 0.00 0.00 0.13 0.00 0.00 0.00 0.00 0.00
184.29 0.00 0.00 0.06 0.00 0.00 0.00 0.00 0.00
194.30 0.00 0.00 0.03 0.00 0.00 0.00 0.00 0.00
204.29 0.00 0.00 0.01 0.00 0.00 0.00 0.00 0.00
214.29 0.00 0.00 0.01 0.00 0.00 0.00 0.00 0.00
224.30 0.00 0.00 0.00 0.00 0.00 0.00 0.00 0.00
234.29 0.68 0.59 0.05 0.50 0.00 0.53 0.60 0.48
244.29 0.74 0.73 0.13 0.30 0.00 0.39 0.57 0.61
254.30 0.71 0.79 0.31 0.14 0.00 0.18 0.41 0.62
264.29 0.54 0.75 0.56 0.07 0.00 0.08 0.26 0.54
274.29 0.31 0.59 0.85 0.04 0.00 0.03 0.15 0.42
284.30 0.15 0.40 1.11 0.05 0.00 0.02 0.09 0.31
284.32 0.15 0.40 1.11 0.05 0.00 0.02 0.09 0.31
294.31 0.07 0.25 1.27 0.44 0.00 0.01 0.05 0.16
304.31 0.04 0.15 1.28 0.81 0.00 0.00 0.01 0.04
314.32 0.02 0.09 1.14 0.91 0.02 0.00 0.00 0.01
324.31 0.01 0.06 0.93 0.95 0.16 0.00 0.00 0.00
334.31 0.01 0.03 0.70 0.97 0.28 0.00 0.00 0.00
344.32 0.00 0.02 0.51 0.99 0.37 0.00 0.00 0.00
354.31 0.00 0.02 0.36 1.02 0.45 0.00 0.00 0.00
364.31 0.00 0.01 0.26 1.04 0.51 0.00 0.00 0.00
374.30 0.01 0.01 0.18 1.07 0.56 0.00 0.00 0.00
384.31 0.01 0.01 0.13 1.10 0.61 0.00 0.00 0.00
394.31 0.01 0.01 0.10 1.13 0.64 0.00 0.00 0.00
404.30 0.02 0.01 0.07 1.14 0.67 0.00 0.00 0.00
414.31 0.03 0.02 0.06 1.10 0.69 0.00 0.00 0.00
424.31 0.04 0.03 0.05 0.98 0.71 0.00 0.00 0.00
434.30 0.07 0.04 0.04 0.69 0.73 0.00 0.00 0.00
444.31 0.09 0.05 0.04 0.37 0.74 0.00 0.00 0.00
454.31 0.12 0.07 0.04 0.26 0.75 0.00 0.00 0.00
464.30 0.15 0.09 0.04 0.20 0.76 0.00 0.00 0.00
474.31 0.18 0.11 0.04 0.16 0.77 0.00 0.00 0.00
484.31 0.21 0.13 0.05 0.12 0.77 0.00 0.00 0.00
494.30 0.24 0.15 0.06 0.09 0.78 0.00 0.00 0.00
504.31 0.26 0.16 0.07 0.07 0.78 0.00 0.00 0.00
514.31 0.27 0.17 0.08 0.05 0.79 0.00 0.00 0.00
524.30 0.28 0.18 0.09 0.03 0.79 0.00 0.00 0.00
534.31 0.29 0.19 0.10 0.02 0.79 0.00 0.00 0.00
544.31 0.30 0.19 0.10 0.02 0.79 0.00 0.00 0.00
554.30 0.30 0.19 0.11 0.01 0.79 0.00 0.00 0.00


174.29 0.00 0.00 0.10 0.00 0.00 0.00 0.00 0.00
184.29 0.00 0.00 0.05 0.00 0.00 0.00 0.00 0.00
194.30 0.00 0.00 0.02 0.00 0.00 0.00 0.00 0.00
204.29 0.00 0.00 0.01 0.00 0.00 0.00 0.00 0.00
214.29 0.00 0.00 0.00 0.00 0.00 0.00 0.00 0.00
224.30 0.00 0.00 0.00 0.00 0.00 0.00 0.00 0.00
234.29 0.72 0.66 0.07 0.42 0.00 0.49 0.59 0.53
244.29 0.75 0.77 0.19 0.21 0.00 0.29 0.51 0.63
254.30 0.65 0.79 0.42 0.09 0.00 0.12 0.34 0.59
264.29 0.43 0.69 0.70 0.04 0.00 0.05 0.20 0.49
274.29 0.22 0.50 0.98 0.03 0.00 0.02 0.11 0.36
284.30 0.10 0.32 1.21 0.03 0.00 0.01 0.07 0.26
284.32 0.10 0.32 1.21 0.03 0.00 0.01 0.07 0.26
294.31 0.05 0.19 1.31 0.42 0.00 0.01 0.03 0.13
304.31 0.02 0.11 1.25 0.82 0.00 0.00 0.01 0.04
314.32 0.01 0.07 1.04 0.91 0.00 0.00 0.00 0.01
324.31 0.01 0.04 0.81 0.95 0.13 0.00 0.00 0.00
334.31 0.00 0.03 0.59 0.97 0.25 0.00 0.00 0.00
344.32 0.00 0.02 0.42 0.99 0.35 0.00 0.00 0.00
354.31 0.00 0.01 0.29 1.01 0.43 0.00 0.00 0.00
364.31 0.00 0.01 0.20 1.04 0.50 0.00 0.00 0.00
374.30 0.01 0.01 0.14 1.07 0.55 0.00 0.00 0.00
384.31 0.01 0.01 0.10 1.10 0.60 0.00 0.00 0.00
394.31 0.02 0.01 0.08 1.12 0.64 0.00 0.00 0.00
404.30 0.03 0.02 0.06 1.14 0.67 0.00 0.00 0.00
414.31 0.04 0.03 0.05 1.12 0.69 0.00 0.00 0.00
424.31 0.07 0.04 0.04 1.02 0.71 0.01 0.00 0.00
434.30 0.10 0.06 0.04 0.77 0.73 0.00 0.00 0.00
444.31 0.13 0.08 0.04 0.42 0.74 0.00 0.00 0.00
454.31 0.17 0.10 0.04 0.27 0.75 0.00 0.00 0.00
464.30 0.21 0.13 0.05 0.21 0.76 0.00 0.00 0.00
474.31 0.25 0.15 0.05 0.16 0.77 0.00 0.00 0.00
484.31 0.28 0.18 0.06 0.13 0.77 0.00 0.00 0.00
494.30 0.31 0.20 0.08 0.10 0.78 0.00 0.00 0.00
504.31 0.33 0.22 0.09 0.07 0.78 0.00 0.00 0.00
514.31 0.34 0.23 0.11 0.05 0.79 0.00 0.00 0.00
524.30 0.35 0.24 0.12 0.04 0.79 0.00 0.00 0.00
534.31 0.36 0.25 0.13 0.02 0.79 0.00 0.00 0.00
544.31 0.36 0.25 0.14 0.02 0.79 0.00 0.00 0.00
554.30 0.36 0.25 0.15 0.01 0.79 0.00 0.00 0.00
564.31 0.36 0.25 0.16 0.01 0.79 0.00 0.00 0.00


174.29 0.00 0.00 0.08 0.00 0.00 0.00 0.00 0.00
184.29 0.00 0.00 0.03 0.00 0.00 0.00 0.00 0.00
194.30 0.00 0.00 0.02 0.00 0.00 0.00 0.00 0.00
204.29 0.00 0.00 0.01 0.00 0.00 0.00 0.00 0.00
214.29 0.00 0.00 0.00 0.00 0.00 0.00 0.00 0.00
224.30 0.00 0.00 0.00 0.00 0.00 0.00 0.00 0.00
234.29 0.75 0.72 0.11 0.33 0.00 0.42 0.57 0.57
244.29 0.73 0.80 0.27 0.14 0.00 0.21 0.44 0.63
254.30 0.56 0.77 0.55 0.06 0.00 0.08 0.27 0.55
264.29 0.32 0.61 0.84 0.03 0.00 0.03 0.15 0.43
274.29 0.15 0.41 1.11 0.02 0.00 0.01 0.08 0.30
284.30 0.07 0.25 1.29 0.03 0.00 0.01 0.05 0.21
284.32 0.07 0.25 1.29 0.03 0.00 0.01 0.05 0.21
294.31 0.03 0.15 1.32 0.40 0.00 0.00 0.03 0.11
304.31 0.02 0.09 1.17 0.83 0.00 0.00 0.01 0.03
314.32 0.01 0.05 0.92 0.92 0.00 0.00 0.00 0.01
324.31 0.01 0.03 0.69 0.95 0.11 0.00 0.00 0.00
334.31 0.00 0.02 0.49 0.97 0.23 0.00 0.00 0.00
344.32 0.00 0.01 0.34 0.99 0.33 0.00 0.00 0.00
354.31 0.00 0.01 0.23 1.01 0.42 0.00 0.00 0.00
364.31 0.01 0.01 0.16 1.03 0.49 0.00 0.00 0.00
374.30 0.01 0.01 0.11 1.06 0.54 0.00 0.00 0.00
384.31 0.02 0.01 0.08 1.09 0.59 0.00 0.00 0.00
394.31 0.03 0.02 0.06 1.12 0.63 0.00 0.00 0.00
404.30 0.04 0.03 0.05 1.14 0.66 0.00 0.00 0.00
414.31 0.07 0.04 0.04 1.12 0.69 0.01 0.00 0.00
424.31 0.10 0.06 0.03 1.05 0.71 0.01 0.00 0.00
434.30 0.15 0.08 0.03 0.83 0.72 0.01 0.00 0.00
444.31 0.19 0.11 0.04 0.47 0.74 0.00 0.00 0.00
454.31 0.23 0.14 0.04 0.29 0.75 0.00 0.00 0.00
464.30 0.28 0.18 0.06 0.22 0.76 0.00 0.00 0.00
474.31 0.32 0.21 0.07 0.17 0.77 0.00 0.00 0.00
484.31 0.35 0.24 0.09 0.13 0.77 0.00 0.00 0.00
494.30 0.38 0.27 0.11 0.10 0.78 0.00 0.00 0.00
504.31 0.40 0.28 0.13 0.07 0.78 0.00 0.00 0.00
514.31 0.40 0.30 0.15 0.05 0.78 0.00 0.00 0.00
524.30 0.41 0.31 0.17 0.04 0.79 0.00 0.00 0.00
534.31 0.42 0.32 0.19 0.03 0.79 0.00 0.00 0.00
544.31 0.42 0.32 0.20 0.02 0.79 0.00 0.00 0.00
554.30 0.42 0.32 0.21 0.01 0.79 0.00 0.00 0.00
564.31 0.42 0.32 0.22 0.01 0.79 0.00 0.00 0.00


174.29 0.00 0.00 0.06 0.00 0.00 0.00 0.00 0.00
184.29 0.00 0.00 0.03 0.00 0.00 0.00 0.00 0.00
194.30 0.00 0.00 0.01 0.00 0.00 0.00 0.00 0.00
204.29 0.00 0.00 0.01 0.00 0.00 0.00 0.00 0.00
214.29 0.00 0.00 0.00 0.00 0.00 0.00 0.00 0.00
224.30 0.00 0.00 0.00 0.00 0.00 0.00 0.00 0.00
234.29 0.76 0.77 0.16 0.24 0.00 0.33 0.53 0.60
244.29 0.69 0.81 0.37 0.09 0.00 0.14 0.36 0.61
254.30 0.45 0.71 0.68 0.04 0.00 0.05 0.20 0.50
264.29 0.23 0.51 0.97 0.02 0.00 0.02 0.11 0.36
274.29 0.10 0.32 1.21 0.01 0.00 0.01 0.06 0.25
284.30 0.05 0.19 1.34 0.02 0.00 0.00 0.04 0.17
284.32 0.05 0.19 1.34 0.02 0.00 0.00 0.04 0.17
294.31 0.02 0.11 1.28 0.38 0.00 0.00 0.02 0.08
304.31 0.01 0.06 1.07 0.84 0.00 0.00 0.01 0.02
314.32 0.01 0.04 0.80 0.92 0.00 0.00 0.00 0.01
324.31 0.00 0.02 0.58 0.95 0.08 0.00 0.00 0.00
334.31 0.00 0.01 0.40 0.97 0.21 0.00 0.00 0.00
344.32 0.00 0.01 0.27 0.99 0.32 0.00 0.00 0.00
354.31 0.01 0.01 0.18 1.01 0.40 0.00 0.00 0.00
364.31 0.01 0.01 0.13 1.03 0.48 0.00 0.00 0.00
374.30 0.01 0.01 0.09 1.06 0.53 0.00 0.00 0.00
384.31 0.02 0.02 0.06 1.09 0.58 0.00 0.00 0.00
394.31 0.04 0.02 0.05 1.11 0.62 0.01 0.00 0.00
404.30 0.07 0.04 0.04 1.13 0.65 0.01 0.00 0.00
414.31 0.10 0.06 0.03 1.13 0.68 0.01 0.01 0.00
424.31 0.15 0.08 0.03 1.07 0.70 0.01 0.01 0.00
434.30 0.21 0.12 0.04 0.89 0.72 0.01 0.00 0.00
444.31 0.26 0.16 0.04 0.54 0.73 0.00 0.00 0.00
454.31 0.31 0.20 0.06 0.31 0.75 0.00 0.00 0.00
464.30 0.36 0.24 0.07 0.23 0.76 0.00 0.00 0.00
474.31 0.39 0.28 0.09 0.18 0.76 0.00 0.00 0.00
484.31 0.42 0.31 0.12 0.14 0.77 0.00 0.00 0.00
494.30 0.44 0.33 0.15 0.11 0.78 0.00 0.00 0.00
504.31 0.45 0.35 0.18 0.08 0.78 0.00 0.00 0.00
514.31 0.45 0.36 0.20 0.06 0.78 0.00 0.00 0.00
524.30 0.45 0.37 0.23 0.04 0.79 0.00 0.00 0.00
534.31 0.45 0.38 0.25 0.03 0.79 0.00 0.00 0.00
544.31 0.45 0.38 0.27 0.02 0.79 0.00 0.00 0.00
554.30 0.45 0.38 0.29 0.01 0.79 0.00 0.00 0.00
564.31 0.45 0.38 0.30 0.01 0.79 0.00 0.00 0.00


174.29 0.00 0.00 0.04 0.00 0.00 0.00 0.00 0.00
184.29 0.00 0.00 0.02 0.00 0.00 0.00 0.00 0.00
194.30 0.00 0.00 0.01 0.00 0.00 0.00 0.00 0.00
204.29 0.00 0.00 0.00 0.00 0.00 0.00 0.00 0.00
214.29 0.00 0.00 0.00 0.00 0.00 0.00 0.00 0.00
224.30 0.00 0.00 0.00 0.00 0.00 0.00 0.00 0.00
234.29 0.75 0.80 0.23 0.17 0.00 0.24 0.46 0.61
244.29 0.61 0.79 0.49 0.06 0.00 0.09 0.29 0.57
254.30 0.34 0.63 0.82 0.03 0.00 0.03 0.15 0.43
264.29 0.15 0.42 1.10 0.02 0.00 0.01 0.08 0.30
274.29 0.07 0.25 1.30 0.01 0.00 0.01 0.04 0.20
284.30 0.03 0.14 1.35 0.02 0.00 0.00 0.03 0.13
284.32 0.03 0.14 1.35 0.02 0.00 0.00 0.03 0.13
294.31 0.02 0.08 1.21 0.37 0.00 0.00 0.01 0.07
304.31 0.01 0.05 0.95 0.85 0.00 0.00 0.00 0.02
314.32 0.00 0.03 0.68 0.93 0.00 0.00 0.00 0.01
324.31 0.00 0.02 0.48 0.95 0.05 0.00 0.00 0.00
334.31 0.00 0.01 0.32 0.97 0.18 0.00 0.00 0.00
344.32 0.00 0.01 0.21 0.99 0.30 0.00 0.00 0.00
354.31 0.01 0.01 0.14 1.00 0.39 0.00 0.00 0.00
364.31 0.01 0.01 0.10 1.03 0.46 0.00 0.00 0.00
374.30 0.02 0.01 0.07 1.05 0.52 0.00 0.00 0.00
384.31 0.03 0.02 0.05 1.08 0.57 0.01 0.00 0.00
394.31 0.06 0.03 0.04 1.11 0.61 0.01 0.00 0.00
404.30 0.10 0.06 0.03 1.13 0.65 0.01 0.01 0.00
414.31 0.15 0.08 0.03 1.13 0.68 0.01 0.01 0.00
424.31 0.21 0.12 0.03 1.09 0.70 0.01 0.01 0.00
434.30 0.28 0.17 0.04 0.94 0.72 0.01 0.01 0.00
444.31 0.33 0.22 0.06 0.61 0.73 0.00 0.00 0.00
454.31 0.38 0.26 0.07 0.34 0.74 0.00 0.00 0.00
464.30 0.43 0.31 0.10 0.25 0.75 0.00 0.00 0.00
474.31 0.46 0.35 0.13 0.19 0.76 0.00 0.00 0.00
484.31 0.47 0.37 0.17 0.15 0.77 0.00 0.00 0.00
494.30 0.48 0.40 0.21 0.11 0.77 0.00 0.00 0.00
504.31 0.48 0.41 0.24 0.08 0.78 0.00 0.00 0.00
514.31 0.47 0.42 0.27 0.06 0.78 0.00 0.00 0.00
524.30 0.47 0.42 0.31 0.04 0.79 0.00 0.00 0.00
534.31 0.46 0.43 0.34 0.03 0.79 0.00 0.00 0.00
544.31 0.45 0.42 0.36 0.02 0.79 0.00 0.00 0.00
554.30 0.44 0.42 0.38 0.02 0.79 0.00 0.00 0.00
564.31 0.44 0.42 0.39 0.01 0.79 0.00 0.00 0.00


174.29 0.00 0.00 0.03 0.00 0.00 0.00 0.00 0.00
184.29 0.00 0.00 0.01 0.00 0.00 0.00 0.00 0.00
194.30 0.00 0.00 0.01 0.00 0.00 0.00 0.00 0.00
204.29 0.00 0.00 0.00 0.00 0.00 0.00 0.00 0.00
214.29 0.00 0.00 0.00 0.00 0.00 0.00 0.00 0.00
224.30 0.00 0.00 0.00 0.00 0.00 0.00 0.00 0.00
234.29 0.72 0.82 0.32 0.11 0.00 0.16 0.39 0.60
244.29 0.50 0.74 0.62 0.04 0.00 0.06 0.22 0.52
254.30 0.24 0.53 0.96 0.02 0.00 0.02 0.12 0.37
264.29 0.10 0.33 1.21 0.01 0.00 0.01 0.06 0.25
274.29 0.04 0.19 1.35 0.01 0.00 0.00 0.03 0.16
284.30 0.02 0.11 1.32 0.01 0.00 0.00 0.02 0.10
284.32 0.02 0.11 1.32 0.01 0.00 0.00 0.02 0.10
294.31 0.01 0.06 1.11 0.34 0.00 0.00 0.01 0.05
304.31 0.01 0.03 0.83 0.86 0.00 0.00 0.00 0.01
314.32 0.00 0.02 0.57 0.93 0.00 0.00 0.00 0.00
324.31 0.00 0.01 0.39 0.95 0.02 0.00 0.00 0.00
334.31 0.00 0.01 0.26 0.97 0.16 0.00 0.00 0.00
344.32 0.01 0.01 0.17 0.98 0.28 0.00 0.00 0.00
354.31 0.01 0.01 0.11 1.00 0.37 0.00 0.00 0.00
364.31 0.02 0.01 0.08 1.02 0.45 0.01 0.00 0.00
374.30 0.03 0.02 0.05 1.05 0.51 0.01 0.00 0.00
384.31 0.05 0.03 0.04 1.07 0.56 0.01 0.00 0.00
394.31 0.09 0.05 0.03 1.10 0.61 0.01 0.01 0.00
404.30 0.14 0.08 0.03 1.13 0.64 0.01 0.01 0.00
414.31 0.21 0.12 0.03 1.13 0.67 0.01 0.01 0.00
424.31 0.28 0.18 0.04 1.10 0.69 0.01 0.01 0.00
434.30 0.36 0.24 0.05 0.98 0.71 0.01 0.01 0.00
444.31 0.41 0.29 0.07 0.69 0.73 0.01 0.00 0.00
454.31 0.45 0.34 0.10 0.37 0.74 0.00 0.00 0.00
464.30 0.49 0.38 0.14 0.26 0.75 0.00 0.00 0.00
474.31 0.50 0.41 0.18 0.20 0.76 0.00 0.00 0.00
484.31 0.51 0.44 0.23 0.16 0.77 0.00 0.00 0.00
494.30 0.50 0.45 0.28 0.12 0.77 0.00 0.00 0.00
504.31 0.49 0.46 0.32 0.09 0.78 0.00 0.00 0.00
514.31 0.47 0.46 0.36 0.07 0.78 0.00 0.00 0.00
524.30 0.45 0.46 0.40 0.05 0.79 0.00 0.00 0.00
534.31 0.43 0.46 0.43 0.03 0.79 0.00 0.00 0.00
544.31 0.42 0.45 0.45 0.02 0.79 0.00 0.00 0.00
554.30 0.41 0.45 0.47 0.02 0.79 0.00 0.00 0.00
564.31 0.41 0.45 0.49 0.01 0.79 0.00 0.00 0.00


184.29 0.00 0.00 0.01 0.00 0.00 0.00 0.00 0.00
194.30 0.00 0.00 0.00 0.00 0.00 0.00 0.00 0.00
204.29 0.00 0.00 0.00 0.00 0.00 0.00 0.00 0.00
214.29 0.00 0.00 0.00 0.00 0.00 0.00 0.00 0.00
224.30 0.00 0.00 0.00 0.00 0.00 0.00 0.00 0.00
234.29 0.66 0.81 0.43 0.07 0.00 0.11 0.31 0.57
244.29 0.38 0.67 0.76 0.03 0.00 0.04 0.17 0.46
254.30 0.16 0.44 1.09 0.01 0.00 0.01 0.08 0.31
264.29 0.07 0.26 1.30 0.01 0.00 0.01 0.04 0.20
274.29 0.03 0.14 1.37 0.01 0.00 0.00 0.02 0.12
284.30 0.01 0.08 1.25 0.01 0.00 0.00 0.01 0.08
284.32 0.01 0.08 1.24 0.01 0.00 0.00 0.01 0.08
294.31 0.01 0.04 0.98 0.32 0.00 0.00 0.01 0.04
304.31 0.00 0.03 0.70 0.87 0.00 0.00 0.00 0.01
314.32 0.00 0.01 0.47 0.93 0.00 0.00 0.00 0.00
324.31 0.00 0.01 0.31 0.95 0.00 0.01 0.00 0.00
334.31 0.00 0.01 0.20 0.97 0.13 0.01 0.00 0.00
344.32 0.01 0.01 0.13 0.98 0.25 0.01 0.00 0.00
354.31 0.01 0.01 0.09 1.00 0.35 0.01 0.00 0.00
364.31 0.02 0.02 0.06 1.02 0.43 0.01 0.00 0.00
374.30 0.05 0.03 0.04 1.04 0.50 0.01 0.01 0.00
384.31 0.08 0.05 0.03 1.07 0.55 0.01 0.01 0.00
394.31 0.13 0.08 0.03 1.10 0.60 0.01 0.01 0.00
404.30 0.21 0.12 0.03 1.12 0.64 0.01 0.01 0.00
414.31 0.29 0.18 0.04 1.13 0.67 0.01 0.01 0.00
424.31 0.36 0.24 0.05 1.11 0.69 0.01 0.01 0.01
434.30 0.43 0.31 0.07 1.01 0.71 0.01 0.01 0.00
444.31 0.48 0.36 0.10 0.76 0.73 0.01 0.01 0.00
454.31 0.51 0.41 0.14 0.41 0.74 0.00 0.00 0.00
464.30 0.53 0.45 0.20 0.27 0.75 0.00 0.00 0.00
474.31 0.53 0.47 0.25 0.21 0.76 0.00 0.00 0.00
484.31 0.51 0.49 0.31 0.16 0.77 0.00 0.00 0.00
494.30 0.48 0.49 0.37 0.13 0.77 0.00 0.00 0.00
504.31 0.46 0.49 0.41 0.09 0.78 0.00 0.00 0.00
514.31 0.43 0.48 0.45 0.07 0.78 0.00 0.00 0.00
524.30 0.40 0.47 0.49 0.05 0.79 0.00 0.00 0.00
534.31 0.38 0.46 0.53 0.04 0.79 0.00 0.00 0.00
544.31 0.36 0.45 0.55 0.02 0.79 0.00 0.00 0.00
554.30 0.34 0.44 0.57 0.02 0.79 0.00 0.00 0.00
564.31 0.34 0.44 0.59 0.01 0.79 0.00 0.00 0.00
574.31 0.34 0.44 0.59 0.01 0.79 0.00 0.00 0.00


184.29 0.00 0.00 0.01 0.00 0.00 0.00 0.00 0.00
194.30 0.00 0.00 0.00 0.00 0.00 0.00 0.00 0.00
204.29 0.00 0.00 0.00 0.00 0.00 0.00 0.00 0.00
214.29 0.00 0.00 0.00 0.00 0.00 0.00 0.00 0.00
224.30 0.00 0.00 0.00 0.00 0.00 0.00 0.00 0.00
234.29 0.56 0.78 0.56 0.05 0.00 0.07 0.25 0.53
244.29 0.28 0.58 0.90 0.02 0.00 0.02 0.13 0.39
254.30 0.11 0.35 1.20 0.01 0.00 0.01 0.06 0.25
264.29 0.04 0.20 1.37 0.01 0.00 0.00 0.03 0.16
274.29 0.02 0.11 1.35 0.01 0.00 0.00 0.02 0.09
284.30 0.01 0.06 1.14 0.01 0.00 0.00 0.01 0.06
284.32 0.01 0.06 1.14 0.01 0.00 0.00 0.01 0.06
294.31 0.01 0.03 0.86 0.29 0.00 0.00 0.01 0.03
304.31 0.00 0.02 0.59 0.87 0.00 0.00 0.00 0.01
314.32 0.00 0.01 0.38 0.93 0.00 0.01 0.00 0.00
324.31 0.00 0.01 0.25 0.95 0.00 0.01 0.01 0.00
334.31 0.01 0.01 0.16 0.97 0.11 0.01 0.01 0.00
344.32 0.01 0.01 0.10 0.98 0.23 0.01 0.01 0.00
354.31 0.02 0.01 0.07 1.00 0.34 0.01 0.01 0.00
364.31 0.04 0.02 0.05 1.01 0.42 0.01 0.01 0.00
374.30 0.07 0.04 0.03 1.04 0.49 0.01 0.01 0.00
384.31 0.12 0.07 0.03 1.06 0.54 0.02 0.01 0.00
394.31 0.19 0.11 0.03 1.09 0.59 0.02 0.01 0.00
404.30 0.28 0.17 0.03 1.12 0.63 0.01 0.01 0.01
414.31 0.37 0.24 0.05 1.13 0.66 0.01 0.01 0.01
424.31 0.44 0.31 0.07 1.12 0.69 0.01 0.01 0.01
434.30 0.50 0.38 0.10 1.04 0.71 0.01 0.01 0.01
444.31 0.53 0.43 0.15 0.83 0.72 0.01 0.01 0.00
454.31 0.55 0.47 0.20 0.47 0.74 0.00 0.00 0.00
464.30 0.54 0.50 0.27 0.29 0.75 0.00 0.00 0.00
474.31 0.52 0.52 0.34 0.22 0.76 0.00 0.00 0.00
484.31 0.48 0.52 0.40 0.17 0.77 0.00 0.00 0.00
494.30 0.44 0.51 0.47 0.13 0.77 0.00 0.00 0.00
504.31 0.40 0.49 0.52 0.10 0.78 0.00 0.00 0.00
514.31 0.36 0.47 0.55 0.07 0.78 0.00 0.00 0.00
524.30 0.33 0.45 0.59 0.05 0.78 0.00 0.00 0.00
534.31 0.31 0.44 0.62 0.04 0.79 0.00 0.00 0.00
544.31 0.29 0.43 0.64 0.03 0.79 0.00 0.00 0.00
554.30 0.27 0.41 0.65 0.02 0.79 0.00 0.00 0.00
564.31 0.27 0.41 0.67 0.01 0.79 0.00 0.00 0.00
574.31 0.27 0.41 0.67 0.01 0.79 0.00 0.00 0.00


184.29 0.00 0.00 0.01 0.00 0.00 0.00 0.00 0.00
194.30 0.00 0.00 0.00 0.00 0.00 0.00 0.00 0.00
204.29 0.00 0.00 0.00 0.00 0.00 0.00 0.00 0.00
214.29 0.00 0.00 0.00 0.00 0.00 0.00 0.00 0.00
224.30 0.00 0.00 0.00 0.00 0.00 0.00 0.00 0.00
234.29 0.45 0.72 0.70 0.03 0.00 0.05 0.19 0.47
244.29 0.19 0.48 1.04 0.01 0.00 0.02 0.09 0.33
254.30 0.07 0.27 1.30 0.01 0.00 0.01 0.04 0.20
264.29 0.03 0.15 1.40 0.01 0.00 0.00 0.02 0.12
274.29 0.01 0.08 1.29 0.00 0.00 0.00 0.01 0.07
284.30 0.01 0.04 1.02 0.01 0.00 0.00 0.01 0.05
284.32 0.01 0.04 1.02 0.01 0.00 0.00 0.01 0.05
294.31 0.00 0.02 0.73 0.26 0.00 0.00 0.00 0.02
304.31 0.00 0.01 0.48 0.88 0.00 0.00 0.00 0.01
314.32 0.00 0.01 0.30 0.94 0.00 0.01 0.00 0.00
324.31 0.00 0.01 0.20 0.95 0.00 0.02 0.01 0.00
334.31 0.01 0.01 0.12 0.97 0.08 0.02 0.01 0.00
344.32 0.01 0.01 0.08 0.98 0.21 0.02 0.01 0.00
354.31 0.03 0.02 0.05 0.99 0.32 0.02 0.01 0.00
364.31 0.06 0.03 0.04 1.01 0.40 0.02 0.01 0.00
374.30 0.11 0.06 0.03 1.03 0.48 0.02 0.01 0.00
384.31 0.18 0.10 0.03 1.05 0.53 0.02 0.01 0.00
394.31 0.26 0.16 0.03 1.08 0.58 0.02 0.01 0.01
404.30 0.36 0.24 0.04 1.11 0.62 0.02 0.01 0.01
414.31 0.45 0.32 0.06 1.13 0.65 0.01 0.01 0.01
424.31 0.51 0.39 0.10 1.12 0.68 0.01 0.01 0.01
434.30 0.55 0.46 0.15 1.06 0.70 0.01 0.01 0.01
444.31 0.57 0.50 0.21 0.89 0.72 0.00 0.01 0.00
454.31 0.56 0.53 0.28 0.53 0.73 0.00 0.00 0.00
464.30 0.53 0.54 0.36 0.31 0.75 0.00 0.00 0.00
474.31 0.48 0.54 0.44 0.23 0.76 0.00 0.00 0.00
484.31 0.43 0.52 0.50 0.18 0.76 0.00 0.00 0.00
494.30 0.37 0.49 0.57 0.14 0.77 0.00 0.00 0.00
504.31 0.33 0.47 0.62 0.11 0.78 0.00 0.00 0.00
514.31 0.29 0.44 0.65 0.08 0.78 0.00 0.00 0.00
524.30 0.26 0.42 0.68 0.06 0.78 0.00 0.00 0.00
534.31 0.23 0.40 0.70 0.04 0.79 0.00 0.00 0.00
544.31 0.22 0.38 0.71 0.03 0.79 0.00 0.00 0.00
554.30 0.20 0.37 0.72 0.02 0.79 0.00 0.00 0.00
564.31 0.20 0.37 0.73 0.01 0.79 0.00 0.00 0.00
574.31 0.20 0.37 0.73 0.01 0.79 0.00 0.00 0.00
