# Supplementary material for: Ripply suppresses Tbx6 to induce dynamic-to-static conversion in somite segmentation
Source: Nat Commun. 2023 Apr 13;14:2115. doi: 10.1038/s41467-023-37745-w (PMC10102234; doi:10.1038/s41467-023-37745-w)
Supplement: Supplementary file 13 — Source Data [file 41467_2023_37745_MOESM13_ESM.xlsx]

## Sheet: Fig.2n
Relative values of luciferase actuvity
Expressed genes	Experiment1	Experiment2	Experiment3
tbx6 (-)	0.827165	1.281	0.891839
tbx6(+)	24.4545	24.9593	23.9277
tbx6(+), ripply1(+)	7.43613	8.22296	9.17683
tbx6(+), ripply1(++)	2.60286	1.68293	1.6367
tbx6(+), ripply2(+)	13.4955	12.3557	12.5671
tbx6(+), ripply2(++)	4.32073	2.92848	4.22684
tbx6(+), her1(+)	8.39862	9.14467	9.08208
tbx6(+), her1(++)	2.45632	2.74188	2.91743

## Sheet: Fig.3p
Relative values of luciferase actuvity
reporter; ripply2-8kb:luc
Expressed genes	Experiment1	Experiment2	Experiment3
tbx6(-)	1.0475	1.01966	0.932837
tbx6(+)	46.2737	55.9911	61.1211
tbx6(+), her1(+)	16.0372	19.5929	15.7129
tbx6(+), her1(++)	1.16159	1.99496	2.20652
reporter; ripply2-8kb(mut):luc
Expressed genes	Experiment1	Experiment2	Experiment3
tbx6(-)	2.24627	2.14261	2.10016
tbx6(+)	80.1774	76.0023	75.6936
tbx6(+), her1(+)	69.4801	51.3755	68.1019
tbx6(+), her1(++)	53.9454	55.1193	59.4574

## Sheet: Fig.4s
Relative values of luciferase actuvity
Expressed genes	Experiment1	Experiment2	Experiment3
tbx6(-)	0.986734	0.916754	1.09651
tbx6(+)	117.258	123.89	97.9748
tbx6(+), Ca-xMek1(+)	30.7483	33.5592	40.9114
tbx6(+), Ca-xMek1(++)	11.1615	8.62339	8.31065

## Sheet: Fig.6g
Midian of HA-Ripply1 signal intensity in each embryo
Embryos	GFP+	GFP-
10min1	4.5015	22.85
10min2	3.059	17.16
10min3	3.734	18.8095
10min4	3.889	24.3765
10min5	4.016	29.544
10min6	6.477	18.932
10min7	5.07	16.7785
10min8	5.2945	24.5955
10min9	4.112	13.576
60min1	4.0925	5.417
60min2	4.3355	4.399
60min3	4.793	4.876
60min4	4.788	5.908
60min5	4.73	6.785
60min6	4.385	5.348
60min7	4.3285	4.713
60min8	4.7845	7.07
90min1	4.29	3.86
90min2	4.942	4.4545
90min3	4.0715	4.408
90min4	4.977	4.1555
90min5	3.699	5.151
90min6	3.618	4.65
90min7	4.214	4.553
150min1	4.338	4.625
150min2	4.529	4.7175
150min3	4.413	4.532
150min4	3.662	4.111
150min5	4.3885	4.389
150min6	4.083	4.345
150min7	4.056	3.6315
150min8	4.012	4.612
150min GFP1	3.9585	5.05
150min GFP2	4.651	4.6065
150min GFP3	3.604	3.9735
150min GFP4	4.066	4.644
150min GFP5	4.478	4.933
150min GFP6	4.0195	4.555
150min GFP7	3.212	4.014

## Sheet: Fig.6h
Midian of HA-Tbx6 signal intensity in each embryo
Embryos	GFP+	GFP-
10min1	109.309	22.466
10min2	66.651	16.2975
10min3	81.1415	18.4835
10min4	69.505	16.61
10min5	125.649	18.152
10min6	81.851	21.507
10min7	118.062	26.361
10min8	101.731	60.61
10min9	88.365	21.416
60min1	99.2965	46.209
60min2	91.9515	23.249
60min3	94.386	28.3845
60min4	95.0555	23.314
60min5	117.416	28.167
60min6	79.139	19.873
60min7	94.452	23.416
60min8	114.778	27.917
90min1	115.872	24.071
90min2	152.337	35.305
90min3	101.272	24.812
90min4	109.91	32.764
90min5	88.473	21.259
90min6	86.325	26.164
90min7	84.793	27.025
150min1	107.194	23.845
150min2	96.81	38.261
150min3	100.206	39.203
150min4	80.987	37.583
150min5	116.135	44.8335
150min6	105.448	40.9635
150min7	101.424	31.997
150min8	99.566	33.324
150min GFP1	86.143	105.386
150min GFP2	77.762	82.9575
150min GFP3	103.868	90.507
150min GFP4	104.722	95.852
150min GFP5	110.705	124.621
150min GFP6	94.2515	82.721
150min GFP7	91.659	81.342

## Sheet: Fig.S2f
Donor	tbx6 def	ripplys def	ripplys def
Host	tbx6 def	tbx6 def	tbx6 def
Quntified cell type	Donor	Donor	Host
	4.18	37.96	5.3
	4.93	87.19	85.02
	5.31	100.49	87.95
	6.58	106.99	96.17
	13.29	108.37	97.01
	17.25	116.61	98.97
	19.68	119.59	100.2
	19.93	120.66	100.68
	21.09	121.38	100.79
	21.71	124.51	104
	24.09	125.84	104.96
	26.79	126.17	107.86
	27.42	126.56	109.7
	30.07	128.78	113.7
	30.38	130.78	114.09
	32.84	132.26	115.75
	33.69	134.68	117.06
	35.82	136.24	119.91
	36.34	136.6	121.6
	41.71	136.75	122.2
	44.55	137.09	123.56
	45.04	137.78	128.99
	45.96	138.41	129.83
	46.97	138.78	132.19
	47.12	139.24	132.48
	48.96	140.59	133.24
	50.72	141.76	134.76
	52.26	141.94	134.83
	54.02	142.26	134.83
	55.53	142.55	136.02
	58.27	142.7	136.8
	59.32	143.42	137.72
	62.02	143.76	137.94
	62.1	143.87	138.86
	71.26	146.05	138.93
	72.64	146.42	141.34
	72.72	147.36	141.52
	73.11	150.02	143.34
	75.64	150.28	144.83
	76.15	150.68	145.82
	76.96	150.91	145.86
	81.22	151.2	146.44
	82.32	151.36	147.43
	82.46	151.97	148.26
	86.36	152.44	148.44
	87	153.45	148.72
	91.65	153.87	149.12
	93.41	155.5	149.62
	93.85	157.2	150.27
	96.22	157.22	150.53
	99.62	157.54	151.5
	103.69	158.03	152.01
	104.04	159.02	152.71
	106.45	159.7	156.28
	106.62	160.63	157.49
	108.34	161.58	158.54
	109.71	162.92	158.87
	109.98	163.34	159.66
	116.87	163.54	160.14
	118.17	164.38	160.83
	120.05	165.14	160.92
	121.41	166.13	161.73
	122.09	166.62	162.15
	126.31	166.66	166.18
	128.27	167.69	166.63
	128.98	168.66	166.96
	129.16	168.85	167.24
	130.75	168.88	167.91
	130.78	169.82	168.69
	135.75	169.86	169.92
	137.52	170.32	170.23
	138.86	170.35	170.24
	140.19	170.76	170.91
	141.45	172.06	171.04
	147.95	172.21	171.15
	153.07	172.69	171.18
	154.74	173.3	171.6
	157.15	173.34	172.46
	159.15	173.45	172.95
	164.96	173.56	173.16
	167.28	173.58	173.27
	167.36	174.42	174.16
	167.52	174.74	174.69
	169.4	175.03	174.94
	169.86	175.11	175.34
	171.79	175.63	177
	172.34	175.78	178.1
	172.92	175.86	178.96
	173.15	176.01	179.01
	176.3	176.44	179.56
	176.46	176.62	179.79
	179.31	177.07	180
	179.8	178.73
		178.82
		179.45
		179.54
		179.76
